# Supplementary material for: A single-cell atlas and lineage analysis of the adult Drosophila ovary
Source: Nat Commun. 2020 Nov 6;11:5628. doi: 10.1038/s41467-020-19361-0 (PMC7648648; doi:10.1038/s41467-020-19361-0)
Supplement: Supplementary file 2 — Supplementary Data 1 [file 41467_2020_19361_MOESM2_ESM.xlsx]

## Sheet: 0 MB 2-5
Supplementary Data 1. DAVID 6.8 GO-term analysis of all cell types using marker genes identified with the CellFindR v2.0.0 get_stats command with p < 0.01.
0 MB 2-5		initial	Fbgn	identified
	Genes	1000	962	944
Annotation Cluster 1	Enrichment Score: 7.66	Count	P_Value	Benjamini	FDR
GOTERM_CC_DIRECT	proteasome complex	24	1e-14	1.6e-12	1.5e-11
UP_KEYWORDS	Proteasome	23	2.5e-14	1.8e-12	3.3e-11
KEGG_PATHWAY	Proteasome	25	2.9e-10	3e-08	3.3e-07
GOTERM_BP_DIRECT	proteasome-mediated ubiquitin-dependent protein catabolic process	27	5.3e-10	1.6e-07	9e-07
GOTERM_CC_DIRECT	proteasome core complex	12	6.8e-09	3.4e-07	9.6e-06
UP_KEYWORDS	Threonine protease	13	1.1e-08	3.5e-07	1.5e-05
GOTERM_MF_DIRECT	threonine-type endopeptidase activity	13	3e-07	6.3e-05	0.00044
GOTERM_MF_DIRECT	endopeptidase activity	13	6.3e-05	0.0066	0.094
GOTERM_CC_DIRECT	proteasome core complex, alpha-subunit complex	6	0.0016	0.021	2.3
UP_KEYWORDS	Protease	29	0.26	0.6	98
Annotation Cluster 2	Enrichment Score: 7.07	Count	P_Value	Benjamini	FDR
UP_KEYWORDS	Proteasome	23	2.5e-14	1.8e-12	3.3e-11
GOTERM_CC_DIRECT	proteasome regulatory particle	11	1.7e-06	5.8e-05	0.0024
GOTERM_BP_DIRECT	ubiquitin-dependent protein catabolic process	12	0.015	0.23	23
Annotation Cluster 3	Enrichment Score: 5.31	Count	P_Value	Benjamini	FDR
UP_KEYWORDS	Cell cycle	27	4.2e-07	8e-06	0.00056
UP_KEYWORDS	Mitosis	18	6e-07	1.1e-05	0.0008
UP_KEYWORDS	Cell division	21	1.5e-06	2.4e-05	0.002
GOTERM_BP_DIRECT	cell division	14	0.0015	0.044	2.6
Annotation Cluster 4	Enrichment Score: 5.26	Count	P_Value	Benjamini	FDR
GOTERM_BP_DIRECT	mRNA splicing, via spliceosome	53	9.7e-14	1.8e-10	1.7e-10
GOTERM_CC_DIRECT	precatalytic spliceosome	42	1.3e-12	1.1e-10	1.8e-09
GOTERM_CC_DIRECT	catalytic step 2 spliceosome	37	2e-11	1.5e-09	2.8e-08
UP_KEYWORDS	mRNA splicing	18	3.7e-10	1.5e-08	4.9e-07
UP_KEYWORDS	mRNA processing	20	2.4e-08	6.9e-07	3.2e-05
UP_KEYWORDS	RNA-binding	35	5.3e-08	1.4e-06	7e-05
GOTERM_CC_DIRECT	small nuclear ribonucleoprotein complex	14	1.5e-06	5.6e-05	0.0021
GOTERM_CC_DIRECT	spliceosomal complex	16	3e-06	9.6e-05	0.0042
KEGG_PATHWAY	Spliceosome	34	6.2e-06	0.00032	0.0069
UP_KEYWORDS	Spliceosome	8	4.3e-05	0.00053	0.056
GOTERM_CC_DIRECT	U1 snRNP	9	0.00013	0.0034	0.19
GOTERM_CC_DIRECT	U4/U6 x U5 tri-snRNP complex	8	0.00031	0.0063	0.44
GOTERM_CC_DIRECT	U2 snRNP	10	0.00031	0.0058	0.44
GOTERM_CC_DIRECT	U12-type spliceosomal complex	6	0.0016	0.021	2.3
GOTERM_CC_DIRECT	U4 snRNP	5	0.0038	0.041	5.2
GOTERM_CC_DIRECT	spliceosomal tri-snRNP complex	4	0.0086	0.078	12
GOTERM_BP_DIRECT	spliceosomal snRNP assembly	5	0.017	0.24	25
GOTERM_CC_DIRECT	SMN-Sm protein complex	3	0.018	0.13	23
GOTERM_CC_DIRECT	U5 snRNP	6	0.023	0.15	28
GOTERM_MF_DIRECT	poly(A) RNA binding	10	0.11	0.83	83
Annotation Cluster 5	Enrichment Score: 4.68	Count	P_Value	Benjamini	FDR
UP_KEYWORDS	Transcription regulation	59	1.1e-07	2.5e-06	0.00014
UP_KEYWORDS	Transcription	60	3.7e-07	7.6e-06	0.0005
UP_KEYWORDS	Activator	22	4.5e-05	0.00053	0.059
UP_KEYWORDS	DNA-binding	57	0.00073	0.0067	0.96
GOTERM_BP_DIRECT	transcription, DNA-templated	44	0.0031	0.074	5.1
Annotation Cluster 6	Enrichment Score: 4.49	Count	P_Value	Benjamini	FDR
GOTERM_BP_DIRECT	regulation of mRNA 3'-end processing	7	4.1e-06	0.00044	0.007
GOTERM_BP_DIRECT	regulation of transcriptional start site selection at RNA polymerase II promoter	7	4.1e-06	0.00044	0.007
GOTERM_BP_DIRECT	regulation of alternative mRNA splicing, via spliceosome	18	1.9e-05	0.0016	0.032
GOTERM_BP_DIRECT	mRNA splice site selection	7	2.7e-05	0.002	0.046
GOTERM_BP_DIRECT	regulation of gene expression	13	0.004	0.092	6.6
Annotation Cluster 7	Enrichment Score: 4.02	Count	P_Value	Benjamini	FDR
UP_KEYWORDS	Nucleotide-binding	80	4.5e-06	6.4e-05	0.006
UP_KEYWORDS	ATP-binding	66	1.1e-05	0.00015	0.015
GOTERM_MF_DIRECT	ATP binding	76	0.017	0.4	23
Annotation Cluster 8	Enrichment Score: 3.31	Count	P_Value	Benjamini	FDR
KEGG_PATHWAY	DNA replication	15	2.4e-05	0.00083	0.027
UP_KEYWORDS	DNA replication	11	0.00048	0.0045	0.63
GOTERM_BP_DIRECT	DNA replication	12	0.0011	0.033	1.8
KEGG_PATHWAY	Mismatch repair	9	0.0015	0.029	1.6
KEGG_PATHWAY	Nucleotide excision repair	13	0.0015	0.026	1.7
Annotation Cluster 9	Enrichment Score: 3.01	Count	P_Value	Benjamini	FDR
GOTERM_CC_DIRECT	spindle midzone	8	0.00013	0.0034	0.18
GOTERM_CC_DIRECT	chromosome passenger complex	5	0.00055	0.0085	0.77
GOTERM_BP_DIRECT	histone phosphorylation	5	0.00089	0.029	1.5
GOTERM_CC_DIRECT	chromosome, centromeric region	10	0.0032	0.035	4.4
GOTERM_CC_DIRECT	meiotic spindle midzone	4	0.0046	0.047	6.3
Annotation Cluster 10	Enrichment Score: 2.84	Count	P_Value	Benjamini	FDR
GOTERM_CC_DIRECT	plasma membrane proton-transporting V-type ATPase complex	11	1.2e-07	5.6e-06	0.00018
GOTERM_BP_DIRECT	ATP hydrolysis coupled proton transport	13	3.6e-05	0.0026	0.062
UP_KEYWORDS	Hydrogen ion transport	11	5.7e-05	0.00065	0.075
GOTERM_CC_DIRECT	vacuolar proton-transporting V-type ATPase, V1 domain	6	0.00032	0.0057	0.45
GOTERM_MF_DIRECT	proton-transporting ATPase activity, rotational mechanism	11	0.001	0.048	1.5
KEGG_PATHWAY	Phagosome	19	0.0028	0.041	3.1
GOTERM_CC_DIRECT	proton-transporting V-type ATPase, V1 domain	4	0.041	0.23	44
UP_KEYWORDS	Ion transport	20	0.11	0.35	80
GOTERM_CC_DIRECT	vacuolar proton-transporting V-type ATPase, V0 domain	4	0.15	0.55	90
KEGG_PATHWAY	Oxidative phosphorylation	21	0.24	0.72	95
Annotation Cluster 11	Enrichment Score: 2.62	Count	P_Value	Benjamini	FDR
GOTERM_CC_DIRECT	U4/U6 x U5 tri-snRNP complex	8	0.00031	0.0063	0.44
GOTERM_CC_DIRECT	U6 snRNP	6	0.001	0.015	1.4
GOTERM_CC_DIRECT	Lsm1-7-Pat1 complex	4	0.002	0.024	2.7
KEGG_PATHWAY	RNA degradation	12	0.055	0.39	47
Annotation Cluster 12	Enrichment Score: 2.52	Count	P_Value	Benjamini	FDR
UP_KEYWORDS	Chaperone	13	0.00012	0.0013	0.16
GOTERM_BP_DIRECT	protein folding	19	0.00096	0.03	1.6
GOTERM_MF_DIRECT	unfolded protein binding	7	0.24	0.93	98
Annotation Cluster 13	Enrichment Score: 2.18	Count	P_Value	Benjamini	FDR
GOTERM_BP_DIRECT	negative regulation of fusion cell fate specification	4	0.0015	0.044	2.6
GOTERM_BP_DIRECT	negative regulation of neurogenesis	4	0.0069	0.14	11
GOTERM_BP_DIRECT	negative regulation of terminal cell fate specification, open tracheal system	4	0.0069	0.14	11
GOTERM_BP_DIRECT	R3/R4 cell fate commitment	5	0.027	0.32	37
Annotation Cluster 14	Enrichment Score: 1.98	Count	P_Value	Benjamini	FDR
KEGG_PATHWAY	Mismatch repair	9	0.0015	0.029	1.6
GOTERM_CC_DIRECT	DNA replication factor C complex	4	0.0046	0.047	6.3
GOTERM_MF_DIRECT	DNA clamp loader activity	3	0.033	0.53	40
GOTERM_CC_DIRECT	Elg1 RFC-like complex	3	0.055	0.28	55
Annotation Cluster 15	Enrichment Score: 1.81	Count	P_Value	Benjamini	FDR
GOTERM_MF_DIRECT	NEDD8 activating enzyme activity	5	0.0035	0.13	5.1
GOTERM_MF_DIRECT	NEDD8-specific protease activity	4	0.0043	0.15	6.2
UP_KEYWORDS	Signalosome	4	0.013	0.086	16
GOTERM_BP_DIRECT	protein deneddylation	4	0.017	0.25	26
GOTERM_BP_DIRECT	male germ-line cyst encapsulation	4	0.025	0.31	34
GOTERM_BP_DIRECT	cullin deneddylation	4	0.025	0.31	34
GOTERM_CC_DIRECT	COP9 signalosome	4	0.03	0.18	35
GOTERM_BP_DIRECT	protein stabilization	6	0.053	0.49	60
Annotation Cluster 16	Enrichment Score: 1.7	Count	P_Value	Benjamini	FDR
GOTERM_BP_DIRECT	anaphase-promoting complex-dependent catabolic process	6	0.0049	0.11	8
GOTERM_BP_DIRECT	female meiosis I	3	0.03	0.34	40
GOTERM_BP_DIRECT	negative regulation of cyclin-dependent protein serine/threonine kinase by cyclin degradation	4	0.033	0.37	44
GOTERM_MF_DIRECT	anaphase-promoting complex binding	3	0.033	0.53	40
Annotation Cluster 17	Enrichment Score: 1.69	Count	P_Value	Benjamini	FDR
KEGG_PATHWAY	ECM-receptor interaction	7	0.00083	0.021	0.92
GOTERM_CC_DIRECT	basal lamina	4	0.002	0.024	2.7
UP_KEYWORDS	Basement membrane	4	0.0053	0.041	6.8
UP_KEYWORDS	Laminin EGF-like domain	4	0.026	0.13	29
GOTERM_CC_DIRECT	basement membrane	4	0.053	0.27	54
UP_KEYWORDS	Extracellular matrix	5	0.058	0.23	54
GOTERM_BP_DIRECT	substrate adhesion-dependent cell spreading	3	0.09	0.65	80
GOTERM_BP_DIRECT	cell adhesion mediated by integrin	3	0.47	0.99	100
Annotation Cluster 18	Enrichment Score: 1.64	Count	P_Value	Benjamini	FDR
GOTERM_BP_DIRECT	cell redox homeostasis	10	0.014	0.21	21
GOTERM_BP_DIRECT	hydrogen peroxide catabolic process	5	0.017	0.24	25
UP_KEYWORDS	Peroxidase	6	0.024	0.13	28
GOTERM_MF_DIRECT	thioredoxin peroxidase activity	3	0.053	0.64	55
Annotation Cluster 19	Enrichment Score: 1.62	Count	P_Value	Benjamini	FDR
GOTERM_BP_DIRECT	histone exchange	6	0.0065	0.13	11
GOTERM_BP_DIRECT	histone acetylation	11	0.0067	0.13	11
GOTERM_CC_DIRECT	NuA4 histone acetyltransferase complex	5	0.043	0.24	46
GOTERM_CC_DIRECT	histone acetyltransferase complex	4	0.17	0.59	93
Annotation Cluster 20	Enrichment Score: 1.61	Count	P_Value	Benjamini	FDR
GOTERM_BP_DIRECT	dorsal/ventral pattern formation, imaginal disc	4	0.011	0.19	18
GOTERM_BP_DIRECT	dorsal/ventral lineage restriction, imaginal disc	4	0.011	0.19	18
KEGG_PATHWAY	Notch signaling pathway	7	0.042	0.33	38
GOTERM_BP_DIRECT	imaginal disc-derived leg segmentation	4	0.067	0.56	69
Annotation Cluster 21	Enrichment Score: 1.57	Count	P_Value	Benjamini	FDR
UP_KEYWORDS	Ribonucleoprotein	39	4.7e-09	1.7e-07	6.2e-06
UP_KEYWORDS	Ribosomal protein	25	0.0004	0.004	0.53
GOTERM_BP_DIRECT	mitochondrial translation	13	0.027	0.32	37
GOTERM_BP_DIRECT	cytoplasmic translation	13	0.067	0.56	69
GOTERM_MF_DIRECT	structural constituent of ribosome	29	0.3	0.96	99
GOTERM_CC_DIRECT	ribosome	10	0.39	0.86	100
GOTERM_CC_DIRECT	cytosolic large ribosomal subunit	6	0.51	0.93	100
KEGG_PATHWAY	Ribosome	21	0.97	1	100
GOTERM_CC_DIRECT	cytosolic ribosome	5	1	1	100
GOTERM_BP_DIRECT	translation	26	1	1	100
Annotation Cluster 22	Enrichment Score: 1.56	Count	P_Value	Benjamini	FDR
GOTERM_BP_DIRECT	morphogenesis of an epithelium	9	0.00042	0.017	0.72
GOTERM_BP_DIRECT	morphogenesis of a polarized epithelium	5	0.027	0.32	37
GOTERM_BP_DIRECT	establishment or maintenance of epithelial cell apical/basal polarity	5	0.04	0.42	50
GOTERM_BP_DIRECT	establishment or maintenance of polarity of embryonic epithelium	3	0.14	0.78	92
GOTERM_BP_DIRECT	establishment or maintenance of neuroblast polarity	3	0.25	0.92	99
Annotation Cluster 23	Enrichment Score: 1.5	Count	P_Value	Benjamini	FDR
GOTERM_BP_DIRECT	oocyte localization involved in germarium-derived egg chamber formation	5	0.027	0.32	37
GOTERM_BP_DIRECT	compound eye retinal cell programmed cell death	4	0.033	0.37	44
GOTERM_CC_DIRECT	endocytic vesicle	5	0.035	0.2	39
Annotation Cluster 24	Enrichment Score: 1.46	Count	P_Value	Benjamini	FDR
UP_KEYWORDS	mRNA transport	8	0.001	0.009	1.4
UP_KEYWORDS	Translocation	7	0.041	0.19	42
UP_KEYWORDS	Nuclear pore complex	4	0.09	0.31	71
UP_KEYWORDS	Protein transport	12	0.37	0.71	100
Annotation Cluster 25	Enrichment Score: 1.42	Count	P_Value	Benjamini	FDR
GOTERM_BP_DIRECT	cell fate determination	9	0.00042	0.017	0.72
KEGG_PATHWAY	Dorso-ventral axis formation	7	0.086	0.46	63
GOTERM_BP_DIRECT	regulation of hemocyte differentiation	4	0.095	0.67	82
KEGG_PATHWAY	MAPK signaling pathway - fly	3	0.63	0.95	100
Annotation Cluster 26	Enrichment Score: 1.4	Count	P_Value	Benjamini	FDR
GOTERM_BP_DIRECT	establishment or maintenance of cell polarity	7	0.015	0.23	23
GOTERM_BP_DIRECT	morphogenesis of a polarized epithelium	5	0.027	0.32	37
GOTERM_BP_DIRECT	apical protein localization	5	0.027	0.32	37
GOTERM_BP_DIRECT	zonula adherens assembly	4	0.033	0.37	44
GOTERM_CC_DIRECT	spot adherens junction	3	0.055	0.28	55
GOTERM_CC_DIRECT	zonula adherens	3	0.19	0.62	95
Annotation Cluster 27	Enrichment Score: 1.39	Count	P_Value	Benjamini	FDR
GOTERM_BP_DIRECT	nucleosome mobilization	4	0.033	0.37	44
GOTERM_MF_DIRECT	nucleosome-dependent ATPase activity	4	0.038	0.56	44
GOTERM_CC_DIRECT	CHRAC	3	0.055	0.28	55
Annotation Cluster 28	Enrichment Score: 1.38	Count	P_Value	Benjamini	FDR
GOTERM_BP_DIRECT	positive regulation of Ras protein signal transduction	9	0.011	0.19	17
GOTERM_BP_DIRECT	positive regulation of ERK1 and ERK2 cascade	8	0.015	0.23	23
GOTERM_BP_DIRECT	oocyte microtubule cytoskeleton polarization	3	0.42	0.98	100
Annotation Cluster 29	Enrichment Score: 1.36	Count	P_Value	Benjamini	FDR
GOTERM_CC_DIRECT	small ribosomal subunit	6	0.001	0.015	1.4
GOTERM_BP_DIRECT	cytoplasmic translation	13	0.067	0.56	69
GOTERM_BP_DIRECT	ribosomal small subunit assembly	4	0.18	0.85	97
GOTERM_CC_DIRECT	cytosolic small ribosomal subunit	6	0.28	0.76	99
Annotation Cluster 30	Enrichment Score: 1.33	Count	P_Value	Benjamini	FDR
UP_KEYWORDS	Glycolysis	6	0.0093	0.064	12
KEGG_PATHWAY	Biosynthesis of amino acids	14	0.036	0.31	33
GOTERM_BP_DIRECT	glycolytic process	6	0.046	0.46	55
KEGG_PATHWAY	Glycolysis / Gluconeogenesis	9	0.31	0.77	98
Annotation Cluster 31	Enrichment Score: 1.27	Count	P_Value	Benjamini	FDR
UP_KEYWORDS	Rotamase	6	0.028	0.14	32
GOTERM_MF_DIRECT	peptidyl-prolyl cis-trans isomerase activity	7	0.036	0.55	42
GOTERM_BP_DIRECT	protein peptidyl-prolyl isomerization	5	0.04	0.42	50
UP_KEYWORDS	Isomerase	11	0.21	0.52	96
Annotation Cluster 32	Enrichment Score: 1.2	Count	P_Value	Benjamini	FDR
GOTERM_BP_DIRECT	germ-line stem cell population maintenance	8	0.03	0.34	40
GOTERM_BP_DIRECT	regulation of R8 cell spacing in compound eye	3	0.048	0.46	56
GOTERM_BP_DIRECT	imaginal disc-derived wing vein specification	8	0.096	0.67	82
GOTERM_BP_DIRECT	compound eye cone cell fate commitment	3	0.11	0.72	87
Annotation Cluster 33	Enrichment Score: 1.09	Count	P_Value	Benjamini	FDR
GOTERM_BP_DIRECT	anaphase-promoting complex-dependent catabolic process	6	0.0049	0.11	8
GOTERM_CC_DIRECT	anaphase-promoting complex	3	0.28	0.77	99
GOTERM_MF_DIRECT	ubiquitin protein ligase activity	8	0.39	0.98	100
Annotation Cluster 34	Enrichment Score: 1.07	Count	P_Value	Benjamini	FDR
GOTERM_BP_DIRECT	sex differentiation	6	0.017	0.24	25
UP_KEYWORDS	Sulfation	3	0.057	0.23	54
GOTERM_MF_DIRECT	carboxylic ester hydrolase activity	6	0.65	1	100
Annotation Cluster 35	Enrichment Score: 1.03	Count	P_Value	Benjamini	FDR
KEGG_PATHWAY	Biosynthesis of amino acids	14	0.036	0.31	33
KEGG_PATHWAY	Carbon metabolism	20	0.067	0.42	54
KEGG_PATHWAY	Biosynthesis of antibiotics	25	0.34	0.79	99
Annotation Cluster 36	Enrichment Score: 1.01	Count	P_Value	Benjamini	FDR
UP_KEYWORDS	Metal-binding	83	0.045	0.19	45
UP_KEYWORDS	Zinc	49	0.12	0.37	82
UP_KEYWORDS	Zinc-finger	32	0.18	0.46	92
Annotation Cluster 37	Enrichment Score: 0.95	Count	P_Value	Benjamini	FDR
UP_KEYWORDS	Serine/threonine-protein kinase	16	0.018	0.099	21
GOTERM_MF_DIRECT	protein kinase activity	17	0.15	0.87	91
UP_KEYWORDS	Kinase	24	0.16	0.45	91
GOTERM_MF_DIRECT	protein serine/threonine kinase activity	17	0.17	0.88	93
GOTERM_BP_DIRECT	protein phosphorylation	24	0.25	0.92	99
Annotation Cluster 38	Enrichment Score: 0.93	Count	P_Value	Benjamini	FDR
GOTERM_CC_DIRECT	lateral plasma membrane	5	0.061	0.3	59
GOTERM_CC_DIRECT	septate junction	6	0.079	0.36	69
GOTERM_CC_DIRECT	basolateral plasma membrane	5	0.35	0.83	100
Annotation Cluster 39	Enrichment Score: 0.92	Count	P_Value	Benjamini	FDR
COG_ONTOLOGY	Posttranslational modification, protein turnover, chaperones	17	0.012	0.23	8.7
GOTERM_BP_DIRECT	glutathione metabolic process	9	0.021	0.28	31
GOTERM_MF_DIRECT	glutathione transferase activity	8	0.044	0.59	49
GOTERM_MF_DIRECT	glutathione peroxidase activity	6	0.083	0.77	72
KEGG_PATHWAY	Glutathione metabolism	8	0.64	0.95	100
KEGG_PATHWAY	Metabolism of xenobiotics by cytochrome P450	7	0.77	0.98	100
KEGG_PATHWAY	Drug metabolism - cytochrome P450	6	0.88	0.99	100
Annotation Cluster 40	Enrichment Score: 0.91	Count	P_Value	Benjamini	FDR
GOTERM_MF_DIRECT	DNA helicase activity	5	0.02	0.41	26
GOTERM_CC_DIRECT	MCM complex	3	0.1	0.44	79
GOTERM_MF_DIRECT	3'-5' DNA helicase activity	3	0.21	0.92	97
GOTERM_BP_DIRECT	DNA replication initiation	3	0.49	0.99	100
Annotation Cluster 41	Enrichment Score: 0.89	Count	P_Value	Benjamini	FDR
GOTERM_CC_DIRECT	nuclear proteasome complex	4	0.041	0.23	44
GOTERM_CC_DIRECT	proteasome regulatory particle, base subcomplex	4	0.097	0.42	77
GOTERM_MF_DIRECT	TBP-class protein binding	4	0.11	0.83	82
GOTERM_BP_DIRECT	positive regulation of RNA polymerase II transcriptional preinitiation complex assembly	3	0.14	0.78	92
GOTERM_MF_DIRECT	proteasome-activating ATPase activity	3	0.15	0.87	92
GOTERM_CC_DIRECT	cytosolic proteasome complex	3	0.16	0.57	92
GOTERM_BP_DIRECT	ER-associated ubiquitin-dependent protein catabolic process	3	0.42	0.98	100
Annotation Cluster 42	Enrichment Score: 0.86	Count	P_Value	Benjamini	FDR
GOTERM_BP_DIRECT	hemocyte migration	5	0.048	0.46	57
GOTERM_BP_DIRECT	actin filament bundle assembly	4	0.13	0.75	90
GOTERM_BP_DIRECT	actin cytoskeleton organization	5	0.43	0.99	100
Annotation Cluster 43	Enrichment Score: 0.85	Count	P_Value	Benjamini	FDR
UP_KEYWORDS	Lipid biosynthesis	10	0.046	0.19	46
UP_KEYWORDS	Lipid metabolism	13	0.085	0.3	69
UP_KEYWORDS	Fatty acid metabolism	5	0.27	0.61	98
UP_KEYWORDS	Fatty acid biosynthesis	4	0.37	0.71	100
Annotation Cluster 44	Enrichment Score: 0.84	Count	P_Value	Benjamini	FDR
GOTERM_BP_DIRECT	stem cell fate commitment	3	0.048	0.46	56
GOTERM_BP_DIRECT	negative regulation of compound eye retinal cell programmed cell death	3	0.11	0.72	87
GOTERM_BP_DIRECT	negative regulation of apoptotic process	6	0.55	1	100
Annotation Cluster 45	Enrichment Score: 0.84	Count	P_Value	Benjamini	FDR
GOTERM_BP_DIRECT	amino acid transmembrane transport	6	0.095	0.67	82
GOTERM_MF_DIRECT	amino acid transmembrane transporter activity	6	0.13	0.85	86
GOTERM_MF_DIRECT	L-amino acid transmembrane transporter activity	3	0.15	0.87	92
GOTERM_MF_DIRECT	antiporter activity	3	0.24	0.93	98
Annotation Cluster 46	Enrichment Score: 0.82	Count	P_Value	Benjamini	FDR
GOTERM_CC_DIRECT	microtubule	14	0.0057	0.056	7.8
UP_KEYWORDS	Microtubule	11	0.014	0.087	17
UP_KEYWORDS	Motor protein	7	0.075	0.27	64
GOTERM_MF_DIRECT	motor activity	4	0.42	0.98	100
GOTERM_CC_DIRECT	kinesin complex	4	0.48	0.92	100
GOTERM_MF_DIRECT	ATPase activity, coupled	5	0.5	0.99	100
GOTERM_MF_DIRECT	microtubule motor activity	4	0.55	1	100
GOTERM_BP_DIRECT	microtubule-based movement	6	0.76	1	100
Annotation Cluster 47	Enrichment Score: 0.8	Count	P_Value	Benjamini	FDR
GOTERM_BP_DIRECT	hemocyte migration	5	0.048	0.46	57
UP_KEYWORDS	Prenylation	4	0.13	0.39	85
UP_KEYWORDS	Lipoprotein	8	0.17	0.45	91
GOTERM_BP_DIRECT	dorsal closure, amnioserosa morphology change	3	0.17	0.83	96
GOTERM_BP_DIRECT	small GTPase mediated signal transduction	6	0.58	1	100
Annotation Cluster 48	Enrichment Score: 0.78	Count	P_Value	Benjamini	FDR
UP_KEYWORDS	Manganese	10	0.062	0.24	57
GOTERM_MF_DIRECT	phosphoprotein phosphatase activity	8	0.087	0.78	74
UP_KEYWORDS	Protein phosphatase	6	0.26	0.6	98
GOTERM_MF_DIRECT	protein serine/threonine phosphatase activity	6	0.28	0.95	99
GOTERM_BP_DIRECT	protein dephosphorylation	10	0.32	0.95	100
Annotation Cluster 49	Enrichment Score: 0.77	Count	P_Value	Benjamini	FDR
GOTERM_BP_DIRECT	negative regulation of Notch signaling pathway	7	0.14	0.79	93
KEGG_PATHWAY	Other types of O-glycan biosynthesis	4	0.17	0.66	88
GOTERM_BP_DIRECT	protein O-linked glycosylation	3	0.19	0.87	97
Annotation Cluster 50	Enrichment Score: 0.67	Count	P_Value	Benjamini	FDR
GOTERM_MF_DIRECT	gap junction channel activity	3	0.075	0.74	69
UP_KEYWORDS	Gap junction	3	0.098	0.32	74
GOTERM_BP_DIRECT	intercellular transport	3	0.11	0.72	87
GOTERM_CC_DIRECT	gap junction	3	0.13	0.51	86
GOTERM_BP_DIRECT	ion transport	3	0.84	1	100
UP_KEYWORDS	Ion channel	4	0.99	1	100
Annotation Cluster 51	Enrichment Score: 0.61	Count	P_Value	Benjamini	FDR
GOTERM_BP_DIRECT	homophilic cell adhesion via plasma membrane adhesion molecules	7	0.037	0.4	48
UP_KEYWORDS	EGF-like domain	7	0.081	0.29	68
GOTERM_MF_DIRECT	cell adhesion molecule binding	5	0.19	0.9	96
GOTERM_BP_DIRECT	cell-cell adhesion mediated by cadherin	3	0.28	0.94	100
GOTERM_BP_DIRECT	calcium-dependent cell-cell adhesion via plasma membrane cell adhesion molecules	3	0.47	0.99	100
GOTERM_MF_DIRECT	receptor activity	6	0.69	1	100
UP_KEYWORDS	Calcium	4	0.99	1	100
Annotation Cluster 52	Enrichment Score: 0.5	Count	P_Value	Benjamini	FDR
GOTERM_BP_DIRECT	lipid homeostasis	6	0.076	0.6	74
GOTERM_MF_DIRECT	oxidoreductase activity, acting on the CH-CH group of donors, with a flavin as acceptor	3	0.27	0.95	99
GOTERM_MF_DIRECT	acyl-CoA dehydrogenase activity	3	0.3	0.96	100
GOTERM_BP_DIRECT	fatty acid beta-oxidation using acyl-CoA dehydrogenase	3	0.31	0.95	100
GOTERM_MF_DIRECT	fatty-acyl-CoA binding	4	0.31	0.96	100
GOTERM_MF_DIRECT	flavin adenine dinucleotide binding	5	0.71	1	100
GOTERM_MF_DIRECT	electron carrier activity	4	0.77	1	100
Annotation Cluster 53	Enrichment Score: 0.45	Count	P_Value	Benjamini	FDR
KEGG_PATHWAY	Homologous recombination	5	0.22	0.74	94
GOTERM_BP_DIRECT	DNA recombination	4	0.33	0.96	100
KEGG_PATHWAY	Fanconi anemia pathway	4	0.63	0.96	100
Annotation Cluster 54	Enrichment Score: 0.44	Count	P_Value	Benjamini	FDR
UP_KEYWORDS	Potassium	4	0.22	0.54	96
UP_KEYWORDS	Potassium transport	3	0.35	0.7	100
GOTERM_BP_DIRECT	potassium ion transport	3	0.61	1	100
Annotation Cluster 55	Enrichment Score: 0.44	Count	P_Value	Benjamini	FDR
UP_KEYWORDS	GTP-binding	12	0.14	0.4	86
GOTERM_MF_DIRECT	GTPase activity	13	0.35	0.97	100
GOTERM_BP_DIRECT	small GTPase mediated signal transduction	6	0.58	1	100
GOTERM_MF_DIRECT	GTP binding	14	0.64	1	100
Annotation Cluster 56	Enrichment Score: 0.35	Count	P_Value	Benjamini	FDR
UP_KEYWORDS	Elongation factor	3	0.27	0.61	98
GOTERM_MF_DIRECT	translation elongation factor activity	3	0.47	0.99	100
UP_KEYWORDS	Protein biosynthesis	6	0.69	0.93	100
Annotation Cluster 57	Enrichment Score: 0.29	Count	P_Value	Benjamini	FDR
GOTERM_BP_DIRECT	RNA polymerase II transcriptional preinitiation complex assembly	4	0.2	0.87	98
GOTERM_MF_DIRECT	transcription factor activity, RNA polymerase II core promoter sequence-specific binding involved in preinitiation complex assembly	3	0.47	0.99	100
GOTERM_CC_DIRECT	transcription factor TFIID complex	3	0.63	0.97	100
KEGG_PATHWAY	Basal transcription factors	5	0.69	0.96	100
GOTERM_BP_DIRECT	transcription initiation from RNA polymerase II promoter	4	0.86	1	100
Annotation Cluster 58	Enrichment Score: 0.25	Count	P_Value	Benjamini	FDR
GOTERM_MF_DIRECT	NADH dehydrogenase (ubiquinone) activity	5	0.35	0.97	100
UP_KEYWORDS	Ubiquinone	5	0.44	0.78	100
GOTERM_BP_DIRECT	mitochondrial electron transport, NADH to ubiquinone	4	0.53	1	100
GOTERM_MF_DIRECT	NADH dehydrogenase activity	3	0.73	1	100
GOTERM_CC_DIRECT	mitochondrial respiratory chain complex I	3	0.89	1	100
Annotation Cluster 59	Enrichment Score: 0.18	Count	P_Value	Benjamini	FDR
GOTERM_CC_DIRECT	DNA-directed RNA polymerase II, core complex	3	0.34	0.83	100
GOTERM_MF_DIRECT	DNA-directed RNA polymerase activity	3	0.66	1	100
KEGG_PATHWAY	RNA polymerase	3	0.88	0.99	100
KEGG_PATHWAY	Pyrimidine metabolism	7	0.93	1	100
Annotation Cluster 60	Enrichment Score: 0.18	Count	P_Value	Benjamini	FDR
UP_KEYWORDS	FAD	5	0.59	0.88	100
UP_KEYWORDS	Flavoprotein	5	0.7	0.93	100
GOTERM_MF_DIRECT	flavin adenine dinucleotide binding	5	0.71	1	100
Annotation Cluster 61	Enrichment Score: 0.18	Count	P_Value	Benjamini	FDR
UP_KEYWORDS	Sodium transport	4	0.6	0.89	100
UP_KEYWORDS	Sodium	4	0.63	0.9	100
GOTERM_BP_DIRECT	sodium ion transport	4	0.79	1	100
Annotation Cluster 62	Enrichment Score: 0.14	Count	P_Value	Benjamini	FDR
KEGG_PATHWAY	Insect hormone biosynthesis	5	0.098	0.49	69
UP_KEYWORDS	Iron	13	0.63	0.9	100
UP_KEYWORDS	Heme	7	0.81	0.97	100
COG_ONTOLOGY	Secondary metabolites biosynthesis, transport, and catabolism	5	0.86	1	100
UP_KEYWORDS	Microsome	4	0.91	0.99	100
UP_KEYWORDS	Monooxygenase	5	0.92	1	100
GOTERM_MF_DIRECT	oxidoreductase activity, acting on paired donors, with incorporation or reduction of molecular oxygen	5	0.94	1	100
GOTERM_MF_DIRECT	iron ion binding	8	0.95	1	100
GOTERM_MF_DIRECT	heme binding	7	0.95	1	100
GOTERM_CC_DIRECT	organelle membrane	4	0.96	1	100
GOTERM_MF_DIRECT	monooxygenase activity	3	0.99	1	100
Annotation Cluster 63	Enrichment Score: 0.12	Count	P_Value	Benjamini	FDR
UP_KEYWORDS	Immunity	6	0.52	0.84	100
UP_KEYWORDS	Innate immunity	4	0.83	0.98	100
GOTERM_BP_DIRECT	innate immune response	4	0.99	1	100
Annotation Cluster 64	Enrichment Score: 0.01	Count	P_Value	Benjamini	FDR
GOTERM_BP_DIRECT	G-protein coupled receptor signaling pathway	7	0.96	1	100
UP_KEYWORDS	G-protein coupled receptor	3	0.99	1	100
UP_KEYWORDS	Transducer	6	1	1	100
Annotation Cluster 65	Enrichment Score: 0.01	Count	P_Value	Benjamini	FDR
UP_KEYWORDS	Transmembrane helix	178	0.98	1	100
UP_KEYWORDS	Membrane	196	0.98	1	100
UP_KEYWORDS	Transmembrane	178	0.98	1	100
GOTERM_CC_DIRECT	integral component of membrane	167	1	1	100

## Sheet: 1 ant. cent. MB 5-6
Supplementary Data 1. DAVID 6.8 GO-term analysis of all cell types using marker genes identified with the CellFindR v2.0.0 get_stats command with p < 0.01.
1 ant./cent. MB 5-6		initial	Fbgn	identified
	Genes	600	579	568
Annotation Cluster 1	Enrichment Score: 3.93	Count	P_Value	Benjamini	FDR
UP_KEYWORDS	Cell division	15	1.3e-05	0.00057	0.017
UP_KEYWORDS	Cell cycle	18	1.9e-05	0.00068	0.024
UP_KEYWORDS	Mitosis	11	0.00021	0.006	0.28
GOTERM_BP_DIRECT	cell division	10	0.0037	0.12	6
Annotation Cluster 2	Enrichment Score: 2.96	Count	P_Value	Benjamini	FDR
GOTERM_CC_DIRECT	kinetochore	11	1.3e-05	0.00042	0.017
GOTERM_CC_DIRECT	spindle midzone	6	0.00067	0.016	0.91
GOTERM_CC_DIRECT	meiotic spindle midzone	4	0.001	0.022	1.3
GOTERM_CC_DIRECT	chromosome passenger complex	4	0.0019	0.037	2.6
GOTERM_BP_DIRECT	histone phosphorylation	4	0.0028	0.098	4.5
GOTERM_CC_DIRECT	chromosome, centromeric region	6	0.036	0.3	39
Annotation Cluster 3	Enrichment Score: 2.38	Count	P_Value	Benjamini	FDR
GOTERM_BP_DIRECT	negative regulation of transcription from RNA polymerase II promoter	17	0.0011	0.064	1.9
UP_KEYWORDS	Transcription regulation	31	0.0018	0.034	2.3
UP_KEYWORDS	Transcription	31	0.0043	0.06	5.5
UP_KEYWORDS	Repressor	11	0.007	0.09	8.7
GOTERM_BP_DIRECT	transcription, DNA-templated	27	0.02	0.34	29
Annotation Cluster 4	Enrichment Score: 2.25	Count	P_Value	Benjamini	FDR
GOTERM_MF_DIRECT	cysteine-type peptidase activity	6	0.00066	0.076	0.94
GOTERM_CC_DIRECT	lysosome	9	0.0052	0.083	6.9
GOTERM_BP_DIRECT	proteolysis involved in cellular protein catabolic process	5	0.013	0.26	20
GOTERM_MF_DIRECT	cysteine-type endopeptidase activity	5	0.022	0.48	27
Annotation Cluster 5	Enrichment Score: 2.19	Count	P_Value	Benjamini	FDR
UP_KEYWORDS	Cytoskeleton	16	0.0014	0.028	1.8
GOTERM_CC_DIRECT	microtubule	11	0.0025	0.045	3.4
UP_KEYWORDS	Microtubule	8	0.019	0.19	22
GOTERM_MF_DIRECT	structural constituent of cytoskeleton	7	0.027	0.52	33
Annotation Cluster 6	Enrichment Score: 1.84	Count	P_Value	Benjamini	FDR
UP_KEYWORDS	Immunoglobulin domain	8	0.0027	0.045	3.5
UP_KEYWORDS	Cell adhesion	7	0.017	0.18	20
GOTERM_BP_DIRECT	homophilic cell adhesion via plasma membrane adhesion molecules	5	0.066	0.62	68
Annotation Cluster 7	Enrichment Score: 1.83	Count	P_Value	Benjamini	FDR
GOTERM_BP_DIRECT	negative regulation of cyclin-dependent protein serine/threonine kinase by cyclin degradation	4	0.0087	0.2	13
GOTERM_BP_DIRECT	female meiosis I	3	0.012	0.23	17
GOTERM_BP_DIRECT	anaphase-promoting complex-dependent catabolic process	4	0.033	0.44	43
Annotation Cluster 8	Enrichment Score: 1.52	Count	P_Value	Benjamini	FDR
GOTERM_MF_DIRECT	mRNA binding	20	0.00046	0.07	0.66
GOTERM_MF_DIRECT	nucleotide binding	17	0.044	0.66	48
UP_KEYWORDS	RNA-binding	13	0.069	0.39	60
GOTERM_MF_DIRECT	nucleic acid binding	21	0.58	1	100
Annotation Cluster 9	Enrichment Score: 1.34	Count	P_Value	Benjamini	FDR
UP_KEYWORDS	Serine/threonine-protein kinase	13	0.0041	0.059	5.2
UP_KEYWORDS	Kinase	21	0.0082	0.1	10
UP_KEYWORDS	Nucleotide-binding	41	0.019	0.19	23
GOTERM_BP_DIRECT	protein phosphorylation	19	0.057	0.58	62
GOTERM_MF_DIRECT	protein kinase activity	13	0.059	0.7	58
UP_KEYWORDS	ATP-binding	30	0.11	0.48	77
GOTERM_MF_DIRECT	protein serine/threonine kinase activity	12	0.12	0.85	84
GOTERM_MF_DIRECT	ATP binding	35	0.64	1	100
Annotation Cluster 10	Enrichment Score: 1.19	Count	P_Value	Benjamini	FDR
GOTERM_MF_DIRECT	myosin heavy chain binding	3	0.0065	0.25	8.9
GOTERM_BP_DIRECT	actin filament-based movement	3	0.059	0.59	64
UP_KEYWORDS	Calcium	5	0.71	0.96	100
Annotation Cluster 11	Enrichment Score: 1.18	Count	P_Value	Benjamini	FDR
GOTERM_MF_DIRECT	MAP kinase tyrosine/serine/threonine phosphatase activity	3	0.013	0.33	17
GOTERM_MF_DIRECT	protein tyrosine/serine/threonine phosphatase activity	4	0.051	0.69	53
GOTERM_MF_DIRECT	protein tyrosine phosphatase activity	6	0.065	0.71	62
GOTERM_MF_DIRECT	phosphoprotein phosphatase activity	6	0.081	0.76	70
UP_KEYWORDS	Protein phosphatase	5	0.15	0.57	89
GOTERM_BP_DIRECT	protein dephosphorylation	8	0.16	0.86	94
Annotation Cluster 12	Enrichment Score: 1.18	Count	P_Value	Benjamini	FDR
GOTERM_BP_DIRECT	single organismal cell-cell adhesion	5	0.018	0.33	27
GOTERM_BP_DIRECT	branch fusion, open tracheal system	4	0.075	0.65	72
GOTERM_CC_DIRECT	adherens junction	5	0.21	0.76	96
Annotation Cluster 13	Enrichment Score: 1.13	Count	P_Value	Benjamini	FDR
UP_KEYWORDS	Lipid biosynthesis	8	0.023	0.21	27
UP_KEYWORDS	Lipid metabolism	10	0.043	0.31	44
UP_KEYWORDS	Fatty acid biosynthesis	4	0.14	0.54	86
UP_KEYWORDS	Fatty acid metabolism	4	0.21	0.65	95
Annotation Cluster 14	Enrichment Score: 1.01	Count	P_Value	Benjamini	FDR
UP_KEYWORDS	GTP-binding	10	0.039	0.3	41
GOTERM_MF_DIRECT	GTP binding	13	0.13	0.87	87
GOTERM_MF_DIRECT	GTPase activity	10	0.18	0.89	94
Annotation Cluster 15	Enrichment Score: 0.99	Count	P_Value	Benjamini	FDR
KEGG_PATHWAY	Biosynthesis of amino acids	9	0.046	0.52	40
KEGG_PATHWAY	Carbon metabolism	13	0.047	0.47	41
KEGG_PATHWAY	Biosynthesis of antibiotics	13	0.49	0.9	100
Annotation Cluster 16	Enrichment Score: 0.98	Count	P_Value	Benjamini	FDR
GOTERM_CC_DIRECT	endoplasmic reticulum	19	0.026	0.26	30
UP_KEYWORDS	Endoplasmic reticulum	13	0.073	0.39	63
GOTERM_CC_DIRECT	endoplasmic reticulum membrane	11	0.61	0.98	100
Annotation Cluster 17	Enrichment Score: 0.97	Count	P_Value	Benjamini	FDR
GOTERM_BP_DIRECT	steroid hormone mediated signaling pathway	4	0.045	0.52	54
GOTERM_MF_DIRECT	steroid hormone receptor activity	3	0.16	0.88	91
GOTERM_MF_DIRECT	RNA polymerase II transcription factor activity, ligand-activated sequence-specific DNA binding	3	0.17	0.89	93
Annotation Cluster 18	Enrichment Score: 0.82	Count	P_Value	Benjamini	FDR
UP_KEYWORDS	Sulfation	3	0.022	0.2	25
GOTERM_BP_DIRECT	sex differentiation	3	0.25	0.93	99
GOTERM_MF_DIRECT	carboxylic ester hydrolase activity	4	0.65	1	100
Annotation Cluster 19	Enrichment Score: 0.65	Count	P_Value	Benjamini	FDR
UP_KEYWORDS	Wnt signaling pathway	5	0.09	0.44	71
GOTERM_BP_DIRECT	Wnt signaling pathway	6	0.23	0.92	99
KEGG_PATHWAY	Wnt signaling pathway	7	0.51	0.91	100
Annotation Cluster 20	Enrichment Score: 0.61	Count	P_Value	Benjamini	FDR
UP_KEYWORDS	Potassium transport	3	0.17	0.59	90
UP_KEYWORDS	Potassium	3	0.26	0.71	98
GOTERM_BP_DIRECT	potassium ion transport	3	0.35	0.97	100
Annotation Cluster 21	Enrichment Score: 0.48	Count	P_Value	Benjamini	FDR
GOTERM_CC_DIRECT	plasma membrane proton-transporting V-type ATPase complex	3	0.19	0.75	94
GOTERM_BP_DIRECT	ATP hydrolysis coupled proton transport	4	0.3	0.96	100
GOTERM_MF_DIRECT	proton-transporting ATPase activity, rotational mechanism	4	0.31	0.97	99
KEGG_PATHWAY	Oxidative phosphorylation	9	0.68	0.97	100
Annotation Cluster 22	Enrichment Score: 0.43	Count	P_Value	Benjamini	FDR
KEGG_PATHWAY	Glutathione metabolism	9	0.043	0.56	38
GOTERM_MF_DIRECT	glutathione transferase activity	4	0.32	0.97	100
GOTERM_BP_DIRECT	glutathione metabolic process	4	0.36	0.98	100
KEGG_PATHWAY	Drug metabolism - cytochrome P450	4	0.76	0.99	100
KEGG_PATHWAY	Metabolism of xenobiotics by cytochrome P450	4	0.76	0.99	100
COG_ONTOLOGY	Posttranslational modification, protein turnover, chaperones	4	0.91	1	100
Annotation Cluster 23	Enrichment Score: 0.42	Count	P_Value	Benjamini	FDR
UP_KEYWORDS	Ribosome biogenesis	4	0.12	0.51	81
GOTERM_BP_DIRECT	ribosome biogenesis	3	0.44	0.99	100
KEGG_PATHWAY	Ribosome biogenesis in eukaryotes	3	1	1	100
Annotation Cluster 24	Enrichment Score: 0.4	Count	P_Value	Benjamini	FDR
GOTERM_BP_DIRECT	DNA repair	7	0.21	0.91	98
KEGG_PATHWAY	Mismatch repair	3	0.37	0.9	99
KEGG_PATHWAY	DNA replication	4	0.39	0.89	100
KEGG_PATHWAY	Nucleotide excision repair	4	0.46	0.9	100
GOTERM_BP_DIRECT	DNA replication	3	0.68	1	100
Annotation Cluster 25	Enrichment Score: 0.38	Count	P_Value	Benjamini	FDR
UP_KEYWORDS	Acetylation	8	0.085	0.42	68
UP_KEYWORDS	Nucleosome core	3	0.9	0.99	100
GOTERM_CC_DIRECT	nucleosome	4	0.92	1	100
Annotation Cluster 26	Enrichment Score: 0.33	Count	P_Value	Benjamini	FDR
GOTERM_MF_DIRECT	ubiquitin protein ligase binding	6	0.17	0.89	93
GOTERM_MF_DIRECT	ubiquitin protein ligase activity	5	0.49	1	100
KEGG_PATHWAY	Ubiquitin mediated proteolysis	6	0.77	0.98	100
GOTERM_BP_DIRECT	protein polyubiquitination	3	0.78	1	100
Annotation Cluster 27	Enrichment Score: 0.32	Count	P_Value	Benjamini	FDR
GOTERM_BP_DIRECT	formation of translation preinitiation complex	3	0.3	0.96	100
GOTERM_BP_DIRECT	translational initiation	4	0.37	0.98	100
GOTERM_MF_DIRECT	translation initiation factor activity	4	0.5	1	100
KEGG_PATHWAY	RNA transport	5	0.98	1	100
Annotation Cluster 28	Enrichment Score: 0.3	Count	P_Value	Benjamini	FDR
UP_KEYWORDS	Ubiquinone	4	0.33	0.78	99
GOTERM_MF_DIRECT	NADH dehydrogenase (ubiquinone) activity	3	0.54	1	100
KEGG_PATHWAY	Oxidative phosphorylation	9	0.68	0.97	100
Annotation Cluster 29	Enrichment Score: 0.29	Count	P_Value	Benjamini	FDR
UP_KEYWORDS	Ubl conjugation pathway	7	0.29	0.75	99
GOTERM_MF_DIRECT	ligase activity	3	0.64	1	100
GOTERM_BP_DIRECT	protein ubiquitination involved in ubiquitin-dependent protein catabolic process	4	0.74	1	100
Annotation Cluster 30	Enrichment Score: 0.18	Count	P_Value	Benjamini	FDR
GOTERM_CC_DIRECT	vesicle	4	0.44	0.94	100
GOTERM_BP_DIRECT	Rab protein signal transduction	3	0.46	0.99	100
GOTERM_CC_DIRECT	neuronal cell body	6	0.72	0.99	100
GOTERM_CC_DIRECT	synapse	5	0.73	0.99	100
GOTERM_BP_DIRECT	endocytosis	3	0.78	1	100
GOTERM_BP_DIRECT	vesicle-mediated transport	3	0.97	1	100
Annotation Cluster 31	Enrichment Score: 0.15	Count	P_Value	Benjamini	FDR
GOTERM_BP_DIRECT	regulation of alternative mRNA splicing, via spliceosome	6	0.23	0.92	99
GOTERM_CC_DIRECT	catalytic step 2 spliceosome	5	0.87	1	100
GOTERM_CC_DIRECT	precatalytic spliceosome	5	0.93	1	100
GOTERM_BP_DIRECT	mRNA splicing, via spliceosome	7	0.95	1	100
KEGG_PATHWAY	Spliceosome	3	1	1	100
Annotation Cluster 32	Enrichment Score: 0.14	Count	P_Value	Benjamini	FDR
GOTERM_MF_DIRECT	iron ion binding	8	0.56	1	100
UP_KEYWORDS	Iron	8	0.65	0.95	100
UP_KEYWORDS	Monooxygenase	4	0.8	0.98	100
UP_KEYWORDS	Heme	3	0.95	1	100
Annotation Cluster 33	Enrichment Score: 0.1	Count	P_Value	Benjamini	FDR
GOTERM_CC_DIRECT	cytosolic small ribosomal subunit	4	0.35	0.88	100
UP_KEYWORDS	Ribonucleoprotein	8	0.71	0.96	100
GOTERM_BP_DIRECT	cytoplasmic translation	4	0.84	1	100
UP_KEYWORDS	Ribosomal protein	4	0.97	1	100
GOTERM_MF_DIRECT	structural constituent of ribosome	5	1	1	100
KEGG_PATHWAY	Ribosome	3	1	1	100
GOTERM_BP_DIRECT	translation	5	1	1	100
Annotation Cluster 34	Enrichment Score: 0.1	Count	P_Value	Benjamini	FDR
UP_KEYWORDS	Zinc	24	0.64	0.94	100
UP_KEYWORDS	Zinc-finger	14	0.79	0.98	100
GOTERM_MF_DIRECT	zinc ion binding	21	0.99	1	100
Annotation Cluster 35	Enrichment Score: 0.09	Count	P_Value	Benjamini	FDR
UP_KEYWORDS	Transmembrane	117	0.74	0.97	100
UP_KEYWORDS	Transmembrane helix	116	0.77	0.98	100
UP_KEYWORDS	Membrane	126	0.81	0.98	100
GOTERM_CC_DIRECT	integral component of membrane	112	0.99	1	100

## Sheet: 2.0 cent. MB 6-7
Supplementary Data 1. DAVID 6.8 GO-term analysis of all cell types using marker genes identified with the CellFindR v2.0.0 get_stats command with p < 0.01.
2.0 cent. MB 6-7		initial	Fbgn	identified
	Genes	1000	973	956
Annotation Cluster 1	Enrichment Score: 9.77	Count	P_Value	Benjamini	FDR
UP_KEYWORDS	Proteasome	28	3e-20	2.9e-18	4e-17
GOTERM_CC_DIRECT	proteasome complex	27	2.1e-18	3.3e-16	3e-15
GOTERM_BP_DIRECT	proteasome-mediated ubiquitin-dependent protein catabolic process	36	1.3e-17	2.4e-14	2.2e-14
KEGG_PATHWAY	Proteasome	29	2.7e-14	2.8e-12	3e-11
GOTERM_CC_DIRECT	proteasome core complex	12	6.3e-09	3.3e-07	8.9e-06
UP_KEYWORDS	Threonine protease	13	1.3e-08	5.2e-07	1.7e-05
GOTERM_MF_DIRECT	threonine-type endopeptidase activity	13	3.8e-07	0.00012	0.00057
GOTERM_MF_DIRECT	endopeptidase activity	13	7.9e-05	0.012	0.12
GOTERM_CC_DIRECT	proteasome core complex, alpha-subunit complex	6	0.0016	0.027	2.2
UP_KEYWORDS	Protease	30	0.22	0.55	96
Annotation Cluster 2	Enrichment Score: 4.18	Count	P_Value	Benjamini	FDR
GOTERM_CC_DIRECT	proteasome regulatory particle	17	3.3e-14	3.1e-12	4.7e-11
GOTERM_CC_DIRECT	nuclear proteasome complex	7	4.1e-05	0.0015	0.058
GOTERM_BP_DIRECT	positive regulation of RNA polymerase II transcriptional preinitiation complex assembly	6	0.00022	0.015	0.37
GOTERM_CC_DIRECT	cytosolic proteasome complex	6	0.00031	0.0076	0.44
GOTERM_MF_DIRECT	proteasome-activating ATPase activity	6	0.00032	0.033	0.48
GOTERM_CC_DIRECT	proteasome regulatory particle, base subcomplex	7	0.00044	0.0097	0.62
GOTERM_MF_DIRECT	TBP-class protein binding	6	0.0051	0.22	7.3
GOTERM_BP_DIRECT	ER-associated ubiquitin-dependent protein catabolic process	6	0.011	0.19	17
COG_ONTOLOGY	Posttranslational modification, protein turnover, chaperones	16	0.035	0.56	24
Annotation Cluster 3	Enrichment Score: 3.06	Count	P_Value	Benjamini	FDR
UP_KEYWORDS	Nucleotide-binding	78	2.3e-05	0.00061	0.031
UP_KEYWORDS	ATP-binding	61	0.00033	0.0053	0.44
GOTERM_MF_DIRECT	ATP binding	72	0.083	0.77	73
Annotation Cluster 4	Enrichment Score: 2.76	Count	P_Value	Benjamini	FDR
UP_KEYWORDS	Cell cycle	23	6.2e-05	0.0013	0.082
UP_KEYWORDS	Cell division	16	0.001	0.013	1.3
UP_KEYWORDS	Mitosis	13	0.001	0.013	1.4
GOTERM_BP_DIRECT	cell division	9	0.14	0.77	92
Annotation Cluster 5	Enrichment Score: 2.66	Count	P_Value	Benjamini	FDR
UP_KEYWORDS	Chaperone	14	2.8e-05	0.00068	0.038
GOTERM_BP_DIRECT	protein folding	17	0.006	0.13	9.8
GOTERM_MF_DIRECT	unfolded protein binding	9	0.06	0.71	60
Annotation Cluster 6	Enrichment Score: 2.6	Count	P_Value	Benjamini	FDR
UP_KEYWORDS	Transcription regulation	50	0.00014	0.0027	0.19
UP_KEYWORDS	Transcription	52	0.00017	0.0031	0.23
UP_KEYWORDS	Activator	19	0.0012	0.014	1.6
GOTERM_BP_DIRECT	transcription, DNA-templated	38	0.049	0.47	57
UP_KEYWORDS	DNA-binding	47	0.066	0.29	60
Annotation Cluster 7	Enrichment Score: 2.49	Count	P_Value	Benjamini	FDR
GOTERM_BP_DIRECT	histone phosphorylation	5	0.00089	0.033	1.5
GOTERM_CC_DIRECT	spindle midzone	7	0.001	0.019	1.4
GOTERM_CC_DIRECT	meiotic spindle midzone	4	0.0045	0.054	6.2
GOTERM_CC_DIRECT	chromosome passenger complex	4	0.0085	0.088	11
GOTERM_CC_DIRECT	chromosome, centromeric region	9	0.011	0.1	14
Annotation Cluster 8	Enrichment Score: 2.46	Count	P_Value	Benjamini	FDR
GOTERM_CC_DIRECT	catalytic step 2 spliceosome	23	0.00058	0.012	0.83
GOTERM_BP_DIRECT	mRNA splicing, via spliceosome	31	0.0014	0.045	2.3
GOTERM_CC_DIRECT	precatalytic spliceosome	24	0.0018	0.028	2.5
UP_KEYWORDS	mRNA processing	12	0.0039	0.038	5
KEGG_PATHWAY	Spliceosome	21	0.092	0.6	66
Annotation Cluster 9	Enrichment Score: 2.26	Count	P_Value	Benjamini	FDR
GOTERM_BP_DIRECT	regulation of alternative mRNA splicing, via spliceosome	15	0.00085	0.032	1.4
GOTERM_BP_DIRECT	regulation of mRNA 3'-end processing	5	0.0017	0.051	2.8
GOTERM_BP_DIRECT	regulation of transcriptional start site selection at RNA polymerase II promoter	5	0.0017	0.051	2.8
GOTERM_BP_DIRECT	mRNA splice site selection	4	0.033	0.38	44
GOTERM_BP_DIRECT	regulation of gene expression	10	0.064	0.54	67
Annotation Cluster 10	Enrichment Score: 2.03	Count	P_Value	Benjamini	FDR
GOTERM_BP_DIRECT	establishment of ommatidial planar polarity	9	0.0012	0.041	2
GOTERM_BP_DIRECT	establishment of planar polarity	9	0.0019	0.055	3.2
GOTERM_BP_DIRECT	establishment of tissue polarity	4	0.017	0.25	26
GOTERM_BP_DIRECT	establishment of imaginal disc-derived wing hair orientation	6	0.034	0.38	45
GOTERM_BP_DIRECT	regulation of tube length, open tracheal system	6	0.053	0.49	60
Annotation Cluster 11	Enrichment Score: 2.02	Count	P_Value	Benjamini	FDR
GOTERM_BP_DIRECT	negative regulation of fusion cell fate specification	4	0.0015	0.049	2.6
GOTERM_BP_DIRECT	negative regulation of neurogenesis	4	0.0069	0.14	11
GOTERM_BP_DIRECT	negative regulation of terminal cell fate specification, open tracheal system	4	0.0069	0.14	11
GOTERM_BP_DIRECT	R3/R4 cell fate commitment	4	0.11	0.71	87
Annotation Cluster 12	Enrichment Score: 1.96	Count	P_Value	Benjamini	FDR
GOTERM_BP_DIRECT	wing disc dorsal/ventral pattern formation	12	0.00077	0.03	1.3
GOTERM_BP_DIRECT	imaginal disc-derived leg segmentation	6	0.0017	0.052	2.9
GOTERM_BP_DIRECT	dorsal/ventral lineage restriction, imaginal disc	4	0.011	0.19	18
GOTERM_BP_DIRECT	dorsal/ventral pattern formation, imaginal disc	3	0.09	0.65	80
KEGG_PATHWAY	Notch signaling pathway	6	0.11	0.63	72
Annotation Cluster 13	Enrichment Score: 1.96	Count	P_Value	Benjamini	FDR
UP_KEYWORDS	Ribonucleoprotein	35	6.5e-07	2.1e-05	0.00087
GOTERM_BP_DIRECT	cytoplasmic translation	21	3.8e-05	0.0035	0.065
GOTERM_CC_DIRECT	ribosome	18	0.0018	0.028	2.5
GOTERM_CC_DIRECT	cytosolic small ribosomal subunit	10	0.0071	0.078	9.6
UP_KEYWORDS	Ribosomal protein	21	0.011	0.086	14
GOTERM_CC_DIRECT	cytosolic large ribosomal subunit	11	0.016	0.13	20
GOTERM_MF_DIRECT	structural constituent of ribosome	27	0.5	0.99	100
GOTERM_CC_DIRECT	cytosolic ribosome	10	0.87	1	100
KEGG_PATHWAY	Ribosome	20	0.98	1	100
GOTERM_BP_DIRECT	translation	31	0.99	1	100
Annotation Cluster 14	Enrichment Score: 1.63	Count	P_Value	Benjamini	FDR
GOTERM_BP_DIRECT	establishment of ommatidial planar polarity	9	0.0012	0.041	2
GOTERM_BP_DIRECT	positive regulation of axon guidance	3	0.09	0.65	80
GOTERM_BP_DIRECT	positive regulation of axon extension	3	0.11	0.72	87
Annotation Cluster 15	Enrichment Score: 1.62	Count	P_Value	Benjamini	FDR
GOTERM_MF_DIRECT	structural constituent of cytoskeleton	10	0.015	0.43	20
GOTERM_CC_DIRECT	Arp2/3 protein complex	4	0.021	0.16	26
GOTERM_BP_DIRECT	Arp2/3 complex-mediated actin nucleation	4	0.043	0.44	53
Annotation Cluster 16	Enrichment Score: 1.58	Count	P_Value	Benjamini	FDR
UP_KEYWORDS	Prenylation	7	0.0013	0.015	1.7
UP_KEYWORDS	Methylation	15	0.0047	0.044	6.1
GOTERM_BP_DIRECT	hemocyte migration	6	0.011	0.19	17
UP_KEYWORDS	GTP-binding	15	0.021	0.13	24
GOTERM_BP_DIRECT	dorsal closure, amnioserosa morphology change	4	0.033	0.38	44
UP_KEYWORDS	Lipoprotein	10	0.039	0.21	41
GOTERM_MF_DIRECT	GTPase activity	16	0.12	0.82	84
GOTERM_BP_DIRECT	small GTPase mediated signal transduction	9	0.13	0.76	91
GOTERM_MF_DIRECT	GTP binding	18	0.25	0.94	99
Annotation Cluster 17	Enrichment Score: 1.52	Count	P_Value	Benjamini	FDR
GOTERM_BP_DIRECT	compound eye cone cell fate commitment	4	0.017	0.25	26
GOTERM_BP_DIRECT	second mitotic wave involved in compound eye morphogenesis	4	0.033	0.38	44
GOTERM_BP_DIRECT	regulation of R8 cell spacing in compound eye	3	0.048	0.46	56
Annotation Cluster 18	Enrichment Score: 1.49	Count	P_Value	Benjamini	FDR
UP_KEYWORDS	mRNA splicing	10	0.0015	0.017	2
GOTERM_BP_DIRECT	spliceosomal snRNP assembly	6	0.0026	0.068	4.3
UP_KEYWORDS	mRNA processing	12	0.0039	0.038	5
GOTERM_CC_DIRECT	small nuclear ribonucleoprotein complex	8	0.019	0.15	24
GOTERM_CC_DIRECT	U2 snRNP	7	0.025	0.18	30
GOTERM_CC_DIRECT	U4 snRNP	4	0.03	0.21	35
GOTERM_CC_DIRECT	U4/U6 x U5 tri-snRNP complex	5	0.05	0.3	52
GOTERM_CC_DIRECT	U12-type spliceosomal complex	4	0.065	0.35	62
GOTERM_CC_DIRECT	U1 snRNP	5	0.081	0.41	70
GOTERM_CC_DIRECT	U5 snRNP	5	0.081	0.41	70
UP_KEYWORDS	Spliceosome	4	0.092	0.37	72
GOTERM_CC_DIRECT	spliceosomal complex	7	0.18	0.63	94
GOTERM_MF_DIRECT	poly(A) RNA binding	7	0.53	0.99	100
Annotation Cluster 19	Enrichment Score: 1.49	Count	P_Value	Benjamini	FDR
GOTERM_BP_DIRECT	regulation of cell growth	6	0.0065	0.13	11
GOTERM_BP_DIRECT	positive regulation of cell growth	6	0.06	0.53	65
GOTERM_BP_DIRECT	positive regulation of cell size	6	0.085	0.63	78
Annotation Cluster 20	Enrichment Score: 1.42	Count	P_Value	Benjamini	FDR
GOTERM_BP_DIRECT	cell fate determination	9	0.00042	0.023	0.72
GOTERM_BP_DIRECT	regulation of hemocyte differentiation	5	0.021	0.28	31
KEGG_PATHWAY	Dorso-ventral axis formation	5	0.37	0.86	99
KEGG_PATHWAY	MAPK signaling pathway - fly	3	0.61	0.93	100
Annotation Cluster 21	Enrichment Score: 1.39	Count	P_Value	Benjamini	FDR
GOTERM_BP_DIRECT	morphogenesis of an epithelium	7	0.011	0.19	17
GOTERM_BP_DIRECT	morphogenesis of a polarized epithelium	5	0.027	0.33	37
GOTERM_BP_DIRECT	establishment or maintenance of cell polarity	6	0.053	0.49	60
GOTERM_BP_DIRECT	asymmetric protein localization	4	0.18	0.84	97
Annotation Cluster 22	Enrichment Score: 1.37	Count	P_Value	Benjamini	FDR
UP_KEYWORDS	Hydrogen ion transport	10	0.00036	0.0054	0.47
GOTERM_CC_DIRECT	plasma membrane proton-transporting V-type ATPase complex	6	0.0088	0.088	12
GOTERM_BP_DIRECT	ATP hydrolysis coupled proton transport	9	0.011	0.19	17
GOTERM_CC_DIRECT	vacuolar proton-transporting V-type ATPase, V1 domain	4	0.03	0.21	35
KEGG_PATHWAY	Phagosome	15	0.052	0.5	45
GOTERM_BP_DIRECT	ATP synthesis coupled proton transport	5	0.098	0.67	83
GOTERM_MF_DIRECT	proton-transporting ATPase activity, rotational mechanism	7	0.11	0.82	82
GOTERM_BP_DIRECT	proton transport	5	0.12	0.74	89
GOTERM_CC_DIRECT	proton-transporting V-type ATPase, V1 domain	3	0.19	0.64	95
KEGG_PATHWAY	Oxidative phosphorylation	21	0.2	0.72	92
UP_KEYWORDS	Ion transport	17	0.35	0.71	100
Annotation Cluster 23	Enrichment Score: 1.36	Count	P_Value	Benjamini	FDR
KEGG_PATHWAY	Biosynthesis of amino acids	17	0.0019	0.095	2.1
KEGG_PATHWAY	Carbon metabolism	18	0.14	0.66	83
KEGG_PATHWAY	Biosynthesis of antibiotics	25	0.29	0.81	98
Annotation Cluster 24	Enrichment Score: 1.34	Count	P_Value	Benjamini	FDR
GOTERM_BP_DIRECT	negative regulation of compound eye retinal cell programmed cell death	4	0.017	0.25	26
GOTERM_BP_DIRECT	stem cell fate commitment	3	0.048	0.46	56
GOTERM_BP_DIRECT	negative regulation of apoptotic process	9	0.12	0.72	88
Annotation Cluster 25	Enrichment Score: 1.32	Count	P_Value	Benjamini	FDR
KEGG_PATHWAY	ECM-receptor interaction	5	0.032	0.43	30
UP_KEYWORDS	Basement membrane	3	0.059	0.27	55
UP_KEYWORDS	Extracellular matrix	5	0.06	0.28	56
Annotation Cluster 26	Enrichment Score: 1.3	Count	P_Value	Benjamini	FDR
GOTERM_BP_DIRECT	proteolysis involved in cellular protein catabolic process	7	0.0034	0.083	5.7
GOTERM_MF_DIRECT	cysteine-type peptidase activity	5	0.035	0.56	41
GOTERM_MF_DIRECT	cysteine-type endopeptidase activity	5	0.11	0.81	82
GOTERM_CC_DIRECT	lysosome	6	0.48	0.92	100
Annotation Cluster 27	Enrichment Score: 1.23	Count	P_Value	Benjamini	FDR
UP_KEYWORDS	Glycolysis	6	0.0098	0.08	12
GOTERM_BP_DIRECT	glycolytic process	6	0.046	0.46	55
KEGG_PATHWAY	Glycolysis / Gluconeogenesis	8	0.44	0.86	100
Annotation Cluster 28	Enrichment Score: 1.2	Count	P_Value	Benjamini	FDR
GOTERM_BP_DIRECT	brain morphogenesis	5	0.033	0.38	44
GOTERM_BP_DIRECT	locomotion involved in locomotory behavior	6	0.06	0.53	65
GOTERM_BP_DIRECT	startle response	4	0.13	0.75	90
Annotation Cluster 29	Enrichment Score: 1.18	Count	P_Value	Benjamini	FDR
GOTERM_CC_DIRECT	zonula adherens	4	0.04	0.26	44
GOTERM_BP_DIRECT	establishment or maintenance of cell polarity	6	0.053	0.49	60
GOTERM_CC_DIRECT	spot adherens junction	3	0.054	0.31	55
GOTERM_BP_DIRECT	zonula adherens assembly	3	0.17	0.82	96
Annotation Cluster 30	Enrichment Score: 1.18	Count	P_Value	Benjamini	FDR
UP_KEYWORDS	Metal-binding	89	0.01	0.083	13
UP_KEYWORDS	Zinc	49	0.14	0.45	87
UP_KEYWORDS	Zinc-finger	32	0.19	0.52	94
Annotation Cluster 31	Enrichment Score: 1.12	Count	P_Value	Benjamini	FDR
UP_KEYWORDS	rRNA processing	7	0.02	0.13	23
GOTERM_BP_DIRECT	rRNA pseudouridine synthesis	3	0.048	0.46	56
UP_KEYWORDS	Ribosome biogenesis	6	0.051	0.26	50
GOTERM_CC_DIRECT	box H/ACA snoRNP complex	3	0.054	0.31	55
KEGG_PATHWAY	Ribosome biogenesis in eukaryotes	8	1	1	100
Annotation Cluster 32	Enrichment Score: 1.07	Count	P_Value	Benjamini	FDR
GOTERM_CC_DIRECT	endocytic vesicle	5	0.034	0.23	39
GOTERM_BP_DIRECT	oocyte localization involved in germarium-derived egg chamber formation	4	0.11	0.71	87
GOTERM_BP_DIRECT	compound eye retinal cell programmed cell death	3	0.17	0.82	96
Annotation Cluster 33	Enrichment Score: 1.02	Count	P_Value	Benjamini	FDR
GOTERM_BP_DIRECT	leading strand elongation	4	0.0069	0.14	11
KEGG_PATHWAY	Nucleotide excision repair	11	0.013	0.28	13
KEGG_PATHWAY	Mismatch repair	7	0.024	0.39	23
GOTERM_MF_DIRECT	DNA clamp loader activity	3	0.035	0.55	41
GOTERM_CC_DIRECT	Elg1 RFC-like complex	3	0.054	0.31	55
GOTERM_CC_DIRECT	DNA replication factor C complex	3	0.054	0.31	55
GOTERM_BP_DIRECT	sister chromatid cohesion	4	0.081	0.61	76
KEGG_PATHWAY	DNA replication	8	0.11	0.6	73
GOTERM_BP_DIRECT	DNA-dependent DNA replication	4	0.11	0.71	87
GOTERM_BP_DIRECT	DNA replication	6	0.33	0.96	100
KEGG_PATHWAY	Homologous recombination	4	0.43	0.86	100
UP_KEYWORDS	DNA replication	4	0.57	0.87	100
GOTERM_BP_DIRECT	DNA recombination	3	0.61	1	100
KEGG_PATHWAY	Fanconi anemia pathway	4	0.61	0.94	100
Annotation Cluster 34	Enrichment Score: 0.99	Count	P_Value	Benjamini	FDR
UP_KEYWORDS	Protein biosynthesis	11	0.065	0.29	59
UP_KEYWORDS	Elongation factor	4	0.079	0.33	66
GOTERM_BP_DIRECT	translational elongation	4	0.095	0.66	82
GOTERM_MF_DIRECT	translation elongation factor activity	4	0.21	0.93	97
Annotation Cluster 35	Enrichment Score: 0.98	Count	P_Value	Benjamini	FDR
UP_KEYWORDS	Motor protein	9	0.0093	0.078	12
GOTERM_CC_DIRECT	microtubule	13	0.014	0.12	18
UP_KEYWORDS	Microtubule	11	0.015	0.11	19
GOTERM_MF_DIRECT	motor activity	4	0.44	0.99	100
GOTERM_CC_DIRECT	kinesin complex	4	0.48	0.92	100
GOTERM_MF_DIRECT	microtubule motor activity	4	0.56	1	100
GOTERM_BP_DIRECT	microtubule-based movement	7	0.6	1	100
Annotation Cluster 36	Enrichment Score: 0.97	Count	P_Value	Benjamini	FDR
GOTERM_CC_DIRECT	transcription factor TFIID complex	6	0.052	0.31	53
GOTERM_BP_DIRECT	RNA polymerase II transcriptional preinitiation complex assembly	5	0.066	0.55	69
GOTERM_MF_DIRECT	transcription factor activity, RNA polymerase II core promoter sequence-specific binding involved in preinitiation complex assembly	5	0.072	0.75	67
GOTERM_BP_DIRECT	transcription initiation from RNA polymerase II promoter	8	0.2	0.86	98
KEGG_PATHWAY	Basal transcription factors	7	0.29	0.83	98
Annotation Cluster 37	Enrichment Score: 0.85	Count	P_Value	Benjamini	FDR
GOTERM_BP_DIRECT	positive regulation of canonical Wnt signaling pathway	5	0.0093	0.17	15
GOTERM_BP_DIRECT	beta-catenin destruction complex disassembly	3	0.016	0.24	24
UP_KEYWORDS	Protein phosphatase	8	0.058	0.28	55
GOTERM_CC_DIRECT	protein phosphatase type 1 complex	4	0.065	0.35	62
UP_KEYWORDS	Manganese	9	0.13	0.44	85
GOTERM_BP_DIRECT	protein dephosphorylation	10	0.32	0.95	100
GOTERM_MF_DIRECT	protein serine/threonine phosphatase activity	5	0.5	0.99	100
GOTERM_MF_DIRECT	phosphoprotein phosphatase activity	5	0.56	1	100
KEGG_PATHWAY	Insulin resistance	6	0.7	0.96	100
GOTERM_MF_DIRECT	protein tyrosine phosphatase activity	4	0.73	1	100
Annotation Cluster 38	Enrichment Score: 0.85	Count	P_Value	Benjamini	FDR
GOTERM_BP_DIRECT	homophilic cell adhesion via plasma membrane adhesion molecules	8	0.011	0.19	17
GOTERM_MF_DIRECT	cell adhesion molecule binding	6	0.079	0.77	71
UP_KEYWORDS	EGF-like domain	6	0.19	0.52	94
GOTERM_BP_DIRECT	cell-cell adhesion mediated by cadherin	3	0.28	0.94	100
GOTERM_MF_DIRECT	receptor activity	8	0.37	0.98	100
GOTERM_BP_DIRECT	calcium-dependent cell-cell adhesion via plasma membrane cell adhesion molecules	3	0.47	0.99	100
Annotation Cluster 39	Enrichment Score: 0.74	Count	P_Value	Benjamini	FDR
GOTERM_CC_DIRECT	multi-eIF complex	3	0.054	0.31	55
UP_KEYWORDS	Protein biosynthesis	11	0.065	0.29	59
UP_KEYWORDS	Initiation factor	6	0.12	0.41	81
GOTERM_CC_DIRECT	eukaryotic 43S preinitiation complex	4	0.21	0.68	97
GOTERM_MF_DIRECT	translation initiation factor activity	7	0.3	0.95	99
GOTERM_BP_DIRECT	translational initiation	5	0.48	0.99	100
GOTERM_BP_DIRECT	formation of translation preinitiation complex	3	0.54	1	100
Annotation Cluster 40	Enrichment Score: 0.71	Count	P_Value	Benjamini	FDR
GOTERM_BP_DIRECT	peptidyl-tyrosine phosphorylation	5	0.021	0.28	31
GOTERM_BP_DIRECT	transmembrane receptor protein tyrosine kinase signaling pathway	5	0.11	0.71	86
UP_KEYWORDS	SH2 domain	4	0.12	0.42	82
UP_KEYWORDS	Tyrosine-protein kinase	5	0.15	0.46	88
GOTERM_BP_DIRECT	regulation of cell proliferation	6	0.2	0.86	98
GOTERM_BP_DIRECT	peptidyl-tyrosine autophosphorylation	3	0.28	0.94	100
GOTERM_CC_DIRECT	extrinsic component of cytoplasmic side of plasma membrane	3	0.34	0.82	100
GOTERM_MF_DIRECT	non-membrane spanning protein tyrosine kinase activity	3	0.37	0.98	100
GOTERM_MF_DIRECT	protein tyrosine kinase activity	5	0.39	0.98	100
GOTERM_BP_DIRECT	innate immune response	8	0.66	1	100
Annotation Cluster 41	Enrichment Score: 0.7	Count	P_Value	Benjamini	FDR
UP_KEYWORDS	Serine/threonine-protein kinase	13	0.13	0.44	85
GOTERM_BP_DIRECT	protein phosphorylation	26	0.13	0.77	91
UP_KEYWORDS	Kinase	24	0.18	0.52	93
GOTERM_MF_DIRECT	protein kinase activity	16	0.25	0.94	99
GOTERM_MF_DIRECT	protein serine/threonine kinase activity	15	0.38	0.98	100
Annotation Cluster 42	Enrichment Score: 0.63	Count	P_Value	Benjamini	FDR
GOTERM_MF_DIRECT	ubiquitin protein ligase activity	11	0.083	0.78	72
GOTERM_MF_DIRECT	ubiquitin protein ligase binding	8	0.23	0.94	98
GOTERM_BP_DIRECT	protein polyubiquitination	5	0.69	1	100
Annotation Cluster 43	Enrichment Score: 0.61	Count	P_Value	Benjamini	FDR
GOTERM_CC_DIRECT	core mediator complex	3	0.19	0.64	95
GOTERM_CC_DIRECT	mediator complex	5	0.27	0.75	99
GOTERM_MF_DIRECT	RNA polymerase II transcription cofactor activity	5	0.29	0.95	99
Annotation Cluster 44	Enrichment Score: 0.5	Count	P_Value	Benjamini	FDR
GOTERM_MF_DIRECT	snoRNA binding	4	0.11	0.82	84
GOTERM_BP_DIRECT	cellular response to starvation	10	0.27	0.93	100
KEGG_PATHWAY	Ribosome biogenesis in eukaryotes	8	1	1	100
Annotation Cluster 45	Enrichment Score: 0.48	Count	P_Value	Benjamini	FDR
GOTERM_CC_DIRECT	synaptic vesicle	8	0.26	0.74	99
GOTERM_BP_DIRECT	synaptic vesicle coating	3	0.28	0.94	100
GOTERM_CC_DIRECT	coated vesicle	3	0.31	0.79	99
GOTERM_BP_DIRECT	intracellular protein transport	9	0.54	1	100
Annotation Cluster 46	Enrichment Score: 0.47	Count	P_Value	Benjamini	FDR
GOTERM_BP_DIRECT	immune response	8	0.1	0.69	85
GOTERM_BP_DIRECT	dorsal/ventral axis specification	4	0.35	0.96	100
GOTERM_BP_DIRECT	Toll signaling pathway	4	0.49	0.99	100
GOTERM_BP_DIRECT	defense response	3	0.73	1	100
Annotation Cluster 47	Enrichment Score: 0.45	Count	P_Value	Benjamini	FDR
GOTERM_MF_DIRECT	long-chain-fatty-acyl-CoA reductase activity	3	0.055	0.69	57
GOTERM_BP_DIRECT	long-chain fatty-acyl-CoA metabolic process	3	0.34	0.96	100
GOTERM_BP_DIRECT	wax biosynthetic process	3	0.34	0.96	100
UP_KEYWORDS	Lipid biosynthesis	7	0.35	0.71	100
UP_KEYWORDS	NADP	5	0.39	0.74	100
GOTERM_MF_DIRECT	fatty-acyl-CoA reductase (alcohol-forming) activity	3	0.4	0.98	100
UP_KEYWORDS	Lipid metabolism	9	0.53	0.85	100
GOTERM_CC_DIRECT	peroxisome	8	0.59	0.96	100
KEGG_PATHWAY	Peroxisome	7	0.84	0.99	100
Annotation Cluster 48	Enrichment Score: 0.36	Count	P_Value	Benjamini	FDR
GOTERM_MF_DIRECT	ATPase activity, coupled	6	0.31	0.96	100
GOTERM_MF_DIRECT	dynein intermediate chain binding	3	0.31	0.96	100
GOTERM_CC_DIRECT	cytoplasmic dynein complex	3	0.46	0.91	100
GOTERM_BP_DIRECT	microtubule-based movement	7	0.6	1	100
GOTERM_CC_DIRECT	dynein complex	3	0.63	0.97	100
Annotation Cluster 49	Enrichment Score: 0.35	Count	P_Value	Benjamini	FDR
GOTERM_MF_DIRECT	NADH dehydrogenase (ubiquinone) activity	6	0.19	0.91	95
UP_KEYWORDS	Ubiquinone	6	0.26	0.62	98
GOTERM_BP_DIRECT	mitochondrial electron transport, NADH to ubiquinone	4	0.53	0.99	100
GOTERM_MF_DIRECT	NADH dehydrogenase activity	3	0.74	1	100
GOTERM_CC_DIRECT	mitochondrial respiratory chain complex I	3	0.89	1	100
Annotation Cluster 50	Enrichment Score: 0.35	Count	P_Value	Benjamini	FDR
GOTERM_MF_DIRECT	glutathione peroxidase activity	6	0.089	0.78	75
GOTERM_MF_DIRECT	glutathione transferase activity	6	0.25	0.94	99
GOTERM_BP_DIRECT	glutathione metabolic process	5	0.47	0.99	100
KEGG_PATHWAY	Glutathione metabolism	7	0.76	0.97	100
KEGG_PATHWAY	Metabolism of xenobiotics by cytochrome P450	4	0.98	1	100
KEGG_PATHWAY	Drug metabolism - cytochrome P450	4	0.98	1	100
Annotation Cluster 51	Enrichment Score: 0.33	Count	P_Value	Benjamini	FDR
GOTERM_MF_DIRECT	signal transducer activity	6	0.17	0.9	94
GOTERM_CC_DIRECT	heterotrimeric G-protein complex	3	0.28	0.76	99
GOTERM_BP_DIRECT	G-protein coupled receptor signaling pathway	7	0.96	1	100
UP_KEYWORDS	Transducer	6	1	1	100
Annotation Cluster 52	Enrichment Score: 0.32	Count	P_Value	Benjamini	FDR
GOTERM_MF_DIRECT	SNARE binding	5	0.24	0.94	98
GOTERM_MF_DIRECT	SNAP receptor activity	3	0.61	1	100
GOTERM_CC_DIRECT	SNARE complex	3	0.78	0.99	100
Annotation Cluster 53	Enrichment Score: 0.22	Count	P_Value	Benjamini	FDR
GOTERM_CC_DIRECT	synaptic vesicle	8	0.26	0.74	99
GOTERM_CC_DIRECT	cell junction	4	0.91	1	100
UP_KEYWORDS	Synapse	3	0.93	1	100
Annotation Cluster 54	Enrichment Score: 0.18	Count	P_Value	Benjamini	FDR
KEGG_PATHWAY	Insect hormone biosynthesis	5	0.091	0.62	65
UP_KEYWORDS	Iron	16	0.32	0.69	99
UP_KEYWORDS	Microsome	5	0.8	0.97	100
UP_KEYWORDS	Heme	7	0.82	0.97	100
UP_KEYWORDS	Monooxygenase	6	0.84	0.98	100
GOTERM_MF_DIRECT	oxidoreductase activity, acting on paired donors, with incorporation or reduction of molecular oxygen	6	0.87	1	100
COG_ONTOLOGY	Secondary metabolites biosynthesis, transport, and catabolism	5	0.88	1	100
GOTERM_CC_DIRECT	organelle membrane	5	0.89	1	100
GOTERM_MF_DIRECT	iron ion binding	9	0.92	1	100
GOTERM_MF_DIRECT	heme binding	6	0.98	1	100
GOTERM_MF_DIRECT	monooxygenase activity	3	0.99	1	100
Annotation Cluster 55	Enrichment Score: 0.13	Count	P_Value	Benjamini	FDR
GOTERM_BP_DIRECT	chitin catabolic process	3	0.56	1	100
GOTERM_MF_DIRECT	chitinase activity	3	0.63	1	100
GOTERM_BP_DIRECT	carbohydrate metabolic process	7	0.81	1	100
GOTERM_MF_DIRECT	chitin binding	3	1	1	100
Annotation Cluster 56	Enrichment Score: 0.12	Count	P_Value	Benjamini	FDR
GOTERM_BP_DIRECT	RNA secondary structure unwinding	3	0.68	1	100
UP_KEYWORDS	Helicase	5	0.71	0.94	100
GOTERM_MF_DIRECT	ATP-dependent RNA helicase activity	3	0.91	1	100
Annotation Cluster 57	Enrichment Score: 0.1	Count	P_Value	Benjamini	FDR
GOTERM_MF_DIRECT	DNA-directed RNA polymerase activity	3	0.67	1	100
KEGG_PATHWAY	Pyrimidine metabolism	8	0.84	0.99	100
KEGG_PATHWAY	RNA polymerase	3	0.87	0.99	100
Annotation Cluster 58	Enrichment Score: 0.08	Count	P_Value	Benjamini	FDR
UP_KEYWORDS	Vision	4	0.75	0.95	100
GOTERM_BP_DIRECT	visual perception	4	0.8	1	100
UP_KEYWORDS	Sensory transduction	6	0.97	1	100
Annotation Cluster 59	Enrichment Score: 0.06	Count	P_Value	Benjamini	FDR
UP_KEYWORDS	Sodium transport	3	0.82	0.97	100
UP_KEYWORDS	Sodium	3	0.84	0.98	100
GOTERM_BP_DIRECT	sodium ion transport	3	0.92	1	100
Annotation Cluster 60	Enrichment Score: 0.06	Count	P_Value	Benjamini	FDR
UP_KEYWORDS	FAD	4	0.79	0.97	100
UP_KEYWORDS	Flavoprotein	4	0.86	0.98	100
GOTERM_MF_DIRECT	flavin adenine dinucleotide binding	3	0.96	1	100
Annotation Cluster 61	Enrichment Score: 0	Count	P_Value	Benjamini	FDR
UP_KEYWORDS	Membrane	195	0.99	1	100
UP_KEYWORDS	Transmembrane helix	171	1	1	100
UP_KEYWORDS	Transmembrane	171	1	1	100
GOTERM_CC_DIRECT	integral component of membrane	160	1	1	100

## Sheet: 2.1.0 border cell
Supplementary Data 1. DAVID 6.8 GO-term analysis of all cell types using marker genes identified with the CellFindR v2.0.0 get_stats command with p < 0.01.
2.1.0 border cell		initial	Fbgn	identified
	Genes	65	65	62
Annotation Cluster 1	Enrichment Score: 1.19	Count	P_Value	Benjamini	FDR
UP_KEYWORDS	Transmembrane helix	20	0.049	0.59	41
UP_KEYWORDS	Transmembrane	20	0.05	0.52	41
UP_KEYWORDS	Membrane	21	0.062	0.53	48
GOTERM_CC_DIRECT	integral component of membrane	20	0.12	0.93	71
Annotation Cluster 2	Enrichment Score: 1.13	Count	P_Value	Benjamini	FDR
GOTERM_BP_DIRECT	dorsal closure	4	0.011	0.89	13
UP_KEYWORDS	ATP-binding	6	0.097	0.55	65
GOTERM_MF_DIRECT	ATP binding	7	0.15	0.99	83
UP_KEYWORDS	Nucleotide-binding	6	0.19	0.75	89
Annotation Cluster 3	Enrichment Score: 0.39	Count	P_Value	Benjamini	FDR
GOTERM_MF_DIRECT	transcription factor activity, sequence-specific DNA binding	4	0.15	1	82
GOTERM_BP_DIRECT	transcription, DNA-templated	4	0.23	1	97
GOTERM_BP_DIRECT	positive regulation of transcription from RNA polymerase II promoter	3	0.27	1	98
UP_KEYWORDS	DNA-binding	3	0.69	0.99	100
GOTERM_CC_DIRECT	nucleus	8	0.86	1	100
UP_KEYWORDS	Nucleus	4	0.88	1	100

## Sheet: 2.1.0 stretch 6-7
Supplementary Data 1. DAVID 6.8 GO-term analysis of all cell types using marker genes identified with the CellFindR v2.0.0 get_stats command with p < 0.01.
2.1.0 stretch 6-7		initial	Fbgn	identified
	Genes	957	924	912
Annotation Cluster 1	Enrichment Score: 11.19	Count	P_Value	Benjamini	FDR
UP_KEYWORDS	Ribonucleoprotein	61	9.8e-25	2.7e-22	1.3e-21
GOTERM_BP_DIRECT	mitochondrial translation	36	2.2e-18	3.8e-15	3.8e-15
GOTERM_CC_DIRECT	mitochondrial large ribosomal subunit	27	2.2e-16	3.3e-14	3.1e-13
UP_KEYWORDS	Ribosomal protein	45	7.1e-16	6.2e-14	8.8e-13
GOTERM_MF_DIRECT	structural constituent of ribosome	48	6.8e-06	0.0008	0.01
KEGG_PATHWAY	Ribosome	30	0.39	0.88	100
GOTERM_BP_DIRECT	translation	44	0.53	1	100
Annotation Cluster 2	Enrichment Score: 6.35	Count	P_Value	Benjamini	FDR
UP_KEYWORDS	Chaperone	17	8.1e-08	2.3e-06	0.00011
GOTERM_MF_DIRECT	unfolded protein binding	18	1.8e-07	3.5e-05	0.00027
GOTERM_BP_DIRECT	protein folding	23	6e-06	0.00068	0.01
Annotation Cluster 3	Enrichment Score: 4.12	Count	P_Value	Benjamini	FDR
UP_KEYWORDS	mRNA splicing	16	2e-08	6.8e-07	2.6e-05
GOTERM_CC_DIRECT	precatalytic spliceosome	33	7.5e-08	4.2e-06	0.00011
GOTERM_CC_DIRECT	catalytic step 2 spliceosome	29	4e-07	1.5e-05	0.00056
UP_KEYWORDS	mRNA processing	18	4.7e-07	1e-05	0.00062
GOTERM_CC_DIRECT	small nuclear ribonucleoprotein complex	14	8.3e-07	2.8e-05	0.0012
GOTERM_BP_DIRECT	mRNA splicing, via spliceosome	38	1.5e-06	0.00023	0.0025
GOTERM_CC_DIRECT	spliceosomal complex	16	1.5e-06	4.9e-05	0.0022
GOTERM_CC_DIRECT	U2 snRNP	10	0.00021	0.0042	0.3
UP_KEYWORDS	Spliceosome	7	0.00035	0.0058	0.46
KEGG_PATHWAY	Spliceosome	29	0.00039	0.018	0.43
GOTERM_CC_DIRECT	U1 snRNP	8	0.00066	0.011	0.94
GOTERM_CC_DIRECT	U4 snRNP	5	0.0031	0.043	4.3
GOTERM_CC_DIRECT	U12-type spliceosomal complex	5	0.01	0.11	14
GOTERM_BP_DIRECT	spliceosomal snRNP assembly	5	0.014	0.29	22
GOTERM_CC_DIRECT	SMN-Sm protein complex	3	0.017	0.16	21
GOTERM_CC_DIRECT	U5 snRNP	6	0.019	0.17	23
GOTERM_CC_DIRECT	spliceosomal tri-snRNP complex	3	0.071	0.41	65
Annotation Cluster 4	Enrichment Score: 3.08	Count	P_Value	Benjamini	FDR
GOTERM_CC_DIRECT	DNA-directed RNA polymerase I complex	10	4.6e-08	3.4e-06	6.5e-05
GOTERM_BP_DIRECT	transcription from RNA polymerase I promoter	9	6e-07	0.00013	0.001
KEGG_PATHWAY	RNA polymerase	13	4.5e-05	0.0043	0.049
GOTERM_MF_DIRECT	DNA-directed RNA polymerase activity	10	0.00015	0.011	0.21
GOTERM_CC_DIRECT	DNA-directed RNA polymerase III complex	8	0.00022	0.0043	0.32
GOTERM_BP_DIRECT	transcription from RNA polymerase III promoter	6	0.003	0.12	4.9
GOTERM_CC_DIRECT	DNA-directed RNA polymerase II, core complex	6	0.004	0.052	5.6
KEGG_PATHWAY	Pyrimidine metabolism	18	0.0084	0.15	8.8
UP_KEYWORDS	DNA-directed RNA polymerase	5	0.027	0.16	30
UP_KEYWORDS	Nucleotidyltransferase	11	0.054	0.28	52
GOTERM_BP_DIRECT	transcription from RNA polymerase II promoter	9	0.1	0.74	84
KEGG_PATHWAY	Purine metabolism	20	0.2	0.69	91
Annotation Cluster 5	Enrichment Score: 2.76	Count	P_Value	Benjamini	FDR
GOTERM_CC_DIRECT	plasma membrane proton-transporting V-type ATPase complex	11	7.6e-08	3.8e-06	0.00011
GOTERM_BP_DIRECT	ATP hydrolysis coupled proton transport	13	2.4e-05	0.0024	0.04
GOTERM_CC_DIRECT	vacuolar proton-transporting V-type ATPase, V1 domain	6	0.00025	0.0046	0.35
UP_KEYWORDS	Hydrogen ion transport	10	0.00025	0.0044	0.33
GOTERM_MF_DIRECT	proton-transporting ATPase activity, rotational mechanism	11	0.00076	0.04	1.1
KEGG_PATHWAY	Oxidative phosphorylation	27	0.0091	0.13	9.6
KEGG_PATHWAY	Phagosome	16	0.025	0.26	24
GOTERM_CC_DIRECT	proton-transporting V-type ATPase, V1 domain	4	0.036	0.26	40
GOTERM_MF_DIRECT	hydrogen ion transmembrane transporter activity	5	0.06	0.75	60
UP_KEYWORDS	Ion transport	20	0.088	0.39	70
GOTERM_CC_DIRECT	vacuolar proton-transporting V-type ATPase, V0 domain	4	0.14	0.57	87
Annotation Cluster 6	Enrichment Score: 2.72	Count	P_Value	Benjamini	FDR
GOTERM_BP_DIRECT	rRNA pseudouridine synthesis	5	0.00012	0.0089	0.2
GOTERM_CC_DIRECT	box H/ACA snoRNP complex	5	0.00016	0.0034	0.22
GOTERM_MF_DIRECT	snoRNA binding	7	0.00051	0.033	0.75
GOTERM_BP_DIRECT	snRNA pseudouridine synthesis	4	0.0014	0.066	2.3
GOTERM_MF_DIRECT	box H/ACA snoRNA binding	3	0.016	0.43	22
GOTERM_BP_DIRECT	pseudouridine synthesis	3	0.21	0.91	98
Annotation Cluster 7	Enrichment Score: 2.72	Count	P_Value	Benjamini	FDR
GOTERM_BP_DIRECT	regulation of transcriptional start site selection at RNA polymerase II promoter	5	0.0014	0.065	2.4
GOTERM_BP_DIRECT	regulation of mRNA 3'-end processing	5	0.0014	0.065	2.4
GOTERM_BP_DIRECT	regulation of alternative mRNA splicing, via spliceosome	14	0.0018	0.078	2.9
GOTERM_BP_DIRECT	mRNA splice site selection	5	0.0038	0.13	6.2
Annotation Cluster 8	Enrichment Score: 2.28	Count	P_Value	Benjamini	FDR
GOTERM_BP_DIRECT	negative regulation of terminal cell fate specification, open tracheal system	5	0.00034	0.021	0.58
GOTERM_BP_DIRECT	negative regulation of fusion cell fate specification	4	0.0014	0.066	2.3
GOTERM_BP_DIRECT	R3/R4 cell fate commitment	6	0.0041	0.14	6.7
GOTERM_BP_DIRECT	negative regulation of neurogenesis	4	0.0061	0.18	9.9
GOTERM_CC_DIRECT	adherens junction	6	0.33	0.84	100
Annotation Cluster 9	Enrichment Score: 2.2	Count	P_Value	Benjamini	FDR
UP_KEYWORDS	Cell cycle	19	0.0018	0.023	2.4
UP_KEYWORDS	Cell division	15	0.0018	0.022	2.4
UP_KEYWORDS	Mitosis	10	0.021	0.14	24
GOTERM_BP_DIRECT	cell division	11	0.024	0.37	33
Annotation Cluster 10	Enrichment Score: 2.17	Count	P_Value	Benjamini	FDR
GOTERM_CC_DIRECT	kinetochore	12	0.00014	0.0032	0.2
GOTERM_CC_DIRECT	meiotic spindle midzone	4	0.004	0.052	5.5
GOTERM_CC_DIRECT	chromosome passenger complex	4	0.0075	0.084	10
GOTERM_BP_DIRECT	histone phosphorylation	4	0.01	0.23	16
GOTERM_CC_DIRECT	spindle midzone	5	0.029	0.24	34
GOTERM_CC_DIRECT	chromosome, centromeric region	7	0.073	0.41	66
Annotation Cluster 11	Enrichment Score: 2.14	Count	P_Value	Benjamini	FDR
GOTERM_CC_DIRECT	nuclear exosome (RNase complex)	7	0.00034	0.0059	0.49
GOTERM_BP_DIRECT	U4 snRNA 3'-end processing	5	0.00075	0.041	1.3
GOTERM_BP_DIRECT	nuclear-transcribed mRNA catabolic process, exonucleolytic, 3'-5'	5	0.00075	0.041	1.3
GOTERM_CC_DIRECT	cytoplasmic exosome (RNase complex)	5	0.0031	0.043	4.3
GOTERM_BP_DIRECT	polyadenylation-dependent snoRNA 3'-end processing	4	0.0032	0.13	5.3
GOTERM_BP_DIRECT	exonucleolytic nuclear-transcribed mRNA catabolic process involved in deadenylation-dependent decay	3	0.028	0.41	38
GOTERM_BP_DIRECT	nuclear polyadenylation-dependent rRNA catabolic process	3	0.028	0.41	38
GOTERM_BP_DIRECT	nuclear polyadenylation-dependent tRNA catabolic process	3	0.028	0.41	38
GOTERM_BP_DIRECT	exonucleolytic trimming to generate mature 3'-end of 5.8S rRNA from tricistronic rRNA transcript (SSU-rRNA, 5.8S rRNA, LSU-rRNA)	3	0.028	0.41	38
GOTERM_BP_DIRECT	nuclear mRNA surveillance	3	0.044	0.5	53
GOTERM_CC_DIRECT	nuclear lamina	4	0.058	0.35	57
Annotation Cluster 12	Enrichment Score: 2.06	Count	P_Value	Benjamini	FDR
UP_KEYWORDS	Transcription	47	0.0012	0.016	1.5
UP_KEYWORDS	Transcription regulation	42	0.0055	0.052	7.1
GOTERM_BP_DIRECT	transcription, DNA-templated	41	0.007	0.19	11
UP_KEYWORDS	DNA-binding	43	0.12	0.45	82
Annotation Cluster 13	Enrichment Score: 1.99	Count	P_Value	Benjamini	FDR
UP_KEYWORDS	Nucleotide-binding	66	0.0026	0.03	3.4
UP_KEYWORDS	ATP-binding	53	0.0061	0.055	7.8
GOTERM_MF_DIRECT	ATP binding	69	0.067	0.77	64
Annotation Cluster 14	Enrichment Score: 1.88	Count	P_Value	Benjamini	FDR
GOTERM_CC_DIRECT	U4/U6 x U5 tri-snRNP complex	7	0.0016	0.025	2.3
GOTERM_CC_DIRECT	Lsm1-7-Pat1 complex	3	0.032	0.24	36
GOTERM_CC_DIRECT	U6 snRNP	4	0.046	0.31	49
Annotation Cluster 15	Enrichment Score: 1.76	Count	P_Value	Benjamini	FDR
UP_KEYWORDS	Cell adhesion	10	0.0053	0.052	6.8
UP_KEYWORDS	Immunoglobulin domain	9	0.011	0.086	13
GOTERM_BP_DIRECT	homophilic cell adhesion via plasma membrane adhesion molecules	6	0.091	0.71	80
Annotation Cluster 16	Enrichment Score: 1.53	Count	P_Value	Benjamini	FDR
GOTERM_CC_DIRECT	DNA replication factor C complex	4	0.004	0.052	5.5
GOTERM_CC_DIRECT	Elg1 RFC-like complex	4	0.004	0.052	5.5
KEGG_PATHWAY	Mismatch repair	8	0.0057	0.13	6.1
GOTERM_MF_DIRECT	DNA clamp loader activity	3	0.031	0.59	37
KEGG_PATHWAY	DNA replication	9	0.045	0.31	40
GOTERM_BP_DIRECT	leading strand elongation	3	0.063	0.6	67
KEGG_PATHWAY	Nucleotide excision repair	9	0.078	0.45	59
GOTERM_BP_DIRECT	DNA-dependent DNA replication	4	0.1	0.74	83
GOTERM_BP_DIRECT	sister chromatid cohesion	3	0.26	0.94	99
Annotation Cluster 17	Enrichment Score: 1.5	Count	P_Value	Benjamini	FDR
GOTERM_CC_DIRECT	proteasome complex	12	0.00029	0.0051	0.41
UP_KEYWORDS	Proteasome	11	0.00064	0.0094	0.85
GOTERM_CC_DIRECT	proteasome core complex, alpha-subunit complex	5	0.01	0.11	14
UP_KEYWORDS	Threonine protease	6	0.018	0.12	21
GOTERM_BP_DIRECT	proteasome-mediated ubiquitin-dependent protein catabolic process	13	0.022	0.37	31
KEGG_PATHWAY	Proteasome	12	0.027	0.23	26
GOTERM_CC_DIRECT	proteasome core complex	5	0.036	0.26	41
GOTERM_MF_DIRECT	threonine-type endopeptidase activity	6	0.049	0.7	53
GOTERM_MF_DIRECT	endopeptidase activity	6	0.21	0.95	97
GOTERM_CC_DIRECT	proteasome regulatory particle	4	0.21	0.71	97
GOTERM_BP_DIRECT	ubiquitin-dependent protein catabolic process	5	0.75	1	100
UP_KEYWORDS	Protease	18	0.95	1	100
Annotation Cluster 18	Enrichment Score: 1.41	Count	P_Value	Benjamini	FDR
GOTERM_CC_DIRECT	small ribosomal subunit	5	0.0072	0.084	9.8
GOTERM_CC_DIRECT	cytosolic small ribosomal subunit	8	0.048	0.31	50
GOTERM_BP_DIRECT	cytoplasmic translation	11	0.17	0.87	96
Annotation Cluster 19	Enrichment Score: 1.34	Count	P_Value	Benjamini	FDR
GOTERM_CC_DIRECT	mitochondrial respiratory chain complex IV	5	0.018	0.17	23
GOTERM_BP_DIRECT	mitochondrial electron transport, cytochrome c to oxygen	4	0.049	0.53	57
GOTERM_MF_DIRECT	cytochrome-c oxidase activity	5	0.1	0.84	80
Annotation Cluster 20	Enrichment Score: 1.28	Count	P_Value	Benjamini	FDR
GOTERM_CC_DIRECT	lateral plasma membrane	6	0.012	0.13	16
GOTERM_CC_DIRECT	apicolateral plasma membrane	5	0.082	0.44	70
UP_KEYWORDS	Cell junction	10	0.15	0.5	88
Annotation Cluster 21	Enrichment Score: 1.27	Count	P_Value	Benjamini	FDR
GOTERM_CC_DIRECT	lateral plasma membrane	6	0.012	0.13	16
GOTERM_CC_DIRECT	basolateral plasma membrane	8	0.02	0.18	25
GOTERM_CC_DIRECT	septate junction	5	0.18	0.65	94
GOTERM_BP_DIRECT	septate junction assembly	5	0.19	0.89	97
Annotation Cluster 22	Enrichment Score: 1.2	Count	P_Value	Benjamini	FDR
GOTERM_BP_DIRECT	amino acid transmembrane transport	7	0.027	0.41	37
GOTERM_MF_DIRECT	amino acid transmembrane transporter activity	7	0.04	0.63	45
GOTERM_MF_DIRECT	antiporter activity	3	0.23	0.96	98
Annotation Cluster 23	Enrichment Score: 1.19	Count	P_Value	Benjamini	FDR
GOTERM_CC_DIRECT	endocytic vesicle	6	0.0055	0.066	7.5
GOTERM_BP_DIRECT	compound eye retinal cell programmed cell death	4	0.03	0.42	40
GOTERM_BP_DIRECT	oocyte localization involved in germarium-derived egg chamber formation	3	0.32	0.97	100
GOTERM_CC_DIRECT	adherens junction	6	0.33	0.84	100
Annotation Cluster 24	Enrichment Score: 1.14	Count	P_Value	Benjamini	FDR
GOTERM_BP_DIRECT	R3/R4 cell fate commitment	6	0.0041	0.14	6.7
GOTERM_BP_DIRECT	regulation of neurogenesis	3	0.26	0.94	99
KEGG_PATHWAY	Dorso-ventral axis formation	5	0.36	0.87	99
Annotation Cluster 25	Enrichment Score: 1.09	Count	P_Value	Benjamini	FDR
UP_KEYWORDS	Aminoacyl-tRNA synthetase	7	0.012	0.093	15
UP_KEYWORDS	Ligase	15	0.078	0.36	66
KEGG_PATHWAY	Aminoacyl-tRNA biosynthesis	8	0.6	0.95	100
Annotation Cluster 26	Enrichment Score: 1.03	Count	P_Value	Benjamini	FDR
GOTERM_BP_DIRECT	R3/R4 cell fate commitment	6	0.0041	0.14	6.7
GOTERM_BP_DIRECT	establishment of ommatidial planar polarity	6	0.059	0.58	64
GOTERM_BP_DIRECT	stem cell differentiation	3	0.084	0.68	77
GOTERM_BP_DIRECT	asymmetric cell division	5	0.11	0.76	86
GOTERM_BP_DIRECT	establishment of imaginal disc-derived wing hair orientation	3	0.54	1	100
GOTERM_CC_DIRECT	endosome	5	0.55	0.96	100
Annotation Cluster 27	Enrichment Score: 1.01	Count	P_Value	Benjamini	FDR
UP_KEYWORDS	Protein biosynthesis	14	0.0034	0.036	4.4
UP_KEYWORDS	Initiation factor	7	0.035	0.2	38
GOTERM_BP_DIRECT	translational initiation	7	0.12	0.79	89
GOTERM_MF_DIRECT	translation initiation factor activity	8	0.13	0.88	87
GOTERM_BP_DIRECT	formation of translation preinitiation complex	4	0.24	0.93	99
GOTERM_BP_DIRECT	regulation of translational initiation	3	0.42	0.99	100
GOTERM_CC_DIRECT	eukaryotic 43S preinitiation complex	3	0.46	0.92	100
Annotation Cluster 28	Enrichment Score: 0.99	Count	P_Value	Benjamini	FDR
UP_KEYWORDS	Potassium	7	0.0037	0.038	4.8
UP_KEYWORDS	Potassium transport	4	0.11	0.43	78
UP_KEYWORDS	RNA editing	4	0.44	0.81	100
GOTERM_BP_DIRECT	potassium ion transport	3	0.58	1	100
Annotation Cluster 29	Enrichment Score: 0.98	Count	P_Value	Benjamini	FDR
KEGG_PATHWAY	Mismatch repair	8	0.0057	0.13	6.1
KEGG_PATHWAY	DNA replication	9	0.045	0.31	40
GOTERM_BP_DIRECT	DNA replication	8	0.068	0.62	70
KEGG_PATHWAY	Nucleotide excision repair	9	0.078	0.45	59
GOTERM_BP_DIRECT	DNA recombination	4	0.3	0.96	100
KEGG_PATHWAY	Homologous recombination	4	0.42	0.89	100
KEGG_PATHWAY	Fanconi anemia pathway	3	0.83	0.99	100
Annotation Cluster 30	Enrichment Score: 0.95	Count	P_Value	Benjamini	FDR
GOTERM_BP_DIRECT	second mitotic wave involved in compound eye morphogenesis	5	0.0038	0.13	6.2
GOTERM_BP_DIRECT	dorsal/ventral lineage restriction, imaginal disc	4	0.01	0.23	16
GOTERM_BP_DIRECT	imaginal disc-derived leg segmentation	4	0.06	0.58	65
UP_KEYWORDS	EGF-like domain	6	0.17	0.54	91
GOTERM_BP_DIRECT	ventral cord development	8	0.39	0.98	100
KEGG_PATHWAY	Notch signaling pathway	4	0.49	0.91	100
GOTERM_CC_DIRECT	cell surface	7	0.57	0.96	100
UP_KEYWORDS	Ubl conjugation	5	0.62	0.92	100
Annotation Cluster 31	Enrichment Score: 0.92	Count	P_Value	Benjamini	FDR
GOTERM_BP_DIRECT	branch fusion, open tracheal system	5	0.067	0.62	69
GOTERM_BP_DIRECT	single organismal cell-cell adhesion	5	0.077	0.65	74
GOTERM_CC_DIRECT	adherens junction	6	0.33	0.84	100
Annotation Cluster 32	Enrichment Score: 0.92	Count	P_Value	Benjamini	FDR
GOTERM_BP_DIRECT	DNA repair	13	0.024	0.38	33
UP_KEYWORDS	DNA repair	6	0.25	0.64	98
UP_KEYWORDS	DNA damage	6	0.29	0.69	99
Annotation Cluster 33	Enrichment Score: 0.88	Count	P_Value	Benjamini	FDR
UP_KEYWORDS	Rotamase	5	0.087	0.39	70
GOTERM_MF_DIRECT	peptidyl-prolyl cis-trans isomerase activity	6	0.091	0.84	75
UP_KEYWORDS	Isomerase	12	0.11	0.42	77
GOTERM_BP_DIRECT	protein peptidyl-prolyl isomerization	3	0.37	0.98	100
Annotation Cluster 34	Enrichment Score: 0.68	Count	P_Value	Benjamini	FDR
UP_KEYWORDS	Gap junction	3	0.092	0.39	72
GOTERM_BP_DIRECT	intercellular transport	3	0.11	0.75	85
GOTERM_CC_DIRECT	gap junction	3	0.12	0.53	84
GOTERM_BP_DIRECT	ion transport	5	0.37	0.98	100
UP_KEYWORDS	Ion channel	5	0.97	1	100
Annotation Cluster 35	Enrichment Score: 0.66	Count	P_Value	Benjamini	FDR
UP_KEYWORDS	Pyridoxal phosphate	5	0.12	0.44	81
KEGG_PATHWAY	Biosynthesis of amino acids	11	0.2	0.71	91
KEGG_PATHWAY	Glycine, serine and threonine metabolism	6	0.2	0.68	92
GOTERM_MF_DIRECT	pyridoxal phosphate binding	4	0.48	1	100
Annotation Cluster 36	Enrichment Score: 0.64	Count	P_Value	Benjamini	FDR
GOTERM_BP_DIRECT	histone acetylation	8	0.094	0.72	81
GOTERM_CC_DIRECT	Ino80 complex	3	0.23	0.73	98
GOTERM_BP_DIRECT	histone exchange	3	0.34	0.97	100
GOTERM_CC_DIRECT	NuA4 histone acetyltransferase complex	3	0.38	0.87	100
Annotation Cluster 37	Enrichment Score: 0.61	Count	P_Value	Benjamini	FDR
GOTERM_BP_DIRECT	mitochondrial electron transport, NADH to ubiquinone	6	0.12	0.78	88
GOTERM_MF_DIRECT	NADH dehydrogenase activity	5	0.22	0.96	98
UP_KEYWORDS	Ubiquinone	6	0.23	0.61	97
GOTERM_MF_DIRECT	NADH dehydrogenase (ubiquinone) activity	5	0.32	0.98	100
GOTERM_CC_DIRECT	mitochondrial respiratory chain complex I	5	0.47	0.93	100
Annotation Cluster 38	Enrichment Score: 0.58	Count	P_Value	Benjamini	FDR
GOTERM_BP_DIRECT	locomotion involved in locomotory behavior	5	0.15	0.83	93
GOTERM_BP_DIRECT	startle response	3	0.34	0.97	100
GOTERM_BP_DIRECT	brain morphogenesis	3	0.34	0.97	100
Annotation Cluster 39	Enrichment Score: 0.53	Count	P_Value	Benjamini	FDR
GOTERM_MF_DIRECT	cysteine-type peptidase activity	4	0.12	0.87	84
GOTERM_BP_DIRECT	proteolysis involved in cellular protein catabolic process	4	0.19	0.88	97
GOTERM_MF_DIRECT	cysteine-type endopeptidase activity	3	0.53	1	100
GOTERM_CC_DIRECT	lysosome	5	0.64	0.98	100
Annotation Cluster 40	Enrichment Score: 0.53	Count	P_Value	Benjamini	FDR
UP_KEYWORDS	Protein transport	13	0.22	0.61	96
UP_KEYWORDS	Translocation	5	0.24	0.62	97
GOTERM_BP_DIRECT	protein transport	7	0.51	1	100
Annotation Cluster 41	Enrichment Score: 0.52	Count	P_Value	Benjamini	FDR
GOTERM_CC_DIRECT	microtubule	9	0.2	0.7	96
UP_KEYWORDS	Microtubule	7	0.27	0.67	99
GOTERM_MF_DIRECT	structural constituent of cytoskeleton	5	0.52	1	100
Annotation Cluster 42	Enrichment Score: 0.51	Count	P_Value	Benjamini	FDR
GOTERM_CC_DIRECT	actin cytoskeleton	4	0.26	0.76	98
UP_KEYWORDS	Actin-binding	6	0.33	0.73	99
GOTERM_MF_DIRECT	actin filament binding	4	0.36	0.99	100
Annotation Cluster 43	Enrichment Score: 0.48	Count	P_Value	Benjamini	FDR
UP_KEYWORDS	GTP-binding	12	0.12	0.44	80
GOTERM_MF_DIRECT	GTPase activity	11	0.56	1	100
GOTERM_MF_DIRECT	GTP binding	14	0.58	1	100
Annotation Cluster 44	Enrichment Score: 0.45	Count	P_Value	Benjamini	FDR
KEGG_PATHWAY	Biosynthesis of amino acids	11	0.2	0.71	91
KEGG_PATHWAY	Carbon metabolism	15	0.41	0.89	100
KEGG_PATHWAY	Biosynthesis of antibiotics	22	0.55	0.94	100
Annotation Cluster 45	Enrichment Score: 0.37	Count	P_Value	Benjamini	FDR
UP_KEYWORDS	Helicase	7	0.3	0.69	99
GOTERM_BP_DIRECT	RNA secondary structure unwinding	4	0.38	0.98	100
GOTERM_MF_DIRECT	ATP-dependent RNA helicase activity	5	0.52	1	100
GOTERM_MF_DIRECT	nucleotidyltransferase activity	3	0.58	1	100
Annotation Cluster 46	Enrichment Score: 0.32	Count	P_Value	Benjamini	FDR
UP_KEYWORDS	Ubl conjugation pathway	11	0.18	0.56	93
KEGG_PATHWAY	Ubiquitin mediated proteolysis	12	0.61	0.95	100
GOTERM_BP_DIRECT	protein ubiquitination	7	0.95	1	100
Annotation Cluster 47	Enrichment Score: 0.29	Count	P_Value	Benjamini	FDR
UP_KEYWORDS	Glycolysis	3	0.38	0.78	100
GOTERM_BP_DIRECT	glycolytic process	3	0.58	1	100
KEGG_PATHWAY	Glycolysis / Gluconeogenesis	7	0.6	0.96	100
Annotation Cluster 48	Enrichment Score: 0.27	Count	P_Value	Benjamini	FDR
KEGG_PATHWAY	Wnt signaling pathway	12	0.48	0.91	100
UP_KEYWORDS	Wnt signaling pathway	4	0.52	0.87	100
GOTERM_BP_DIRECT	Wnt signaling pathway	6	0.6	1	100
Annotation Cluster 49	Enrichment Score: 0.26	Count	P_Value	Benjamini	FDR
UP_KEYWORDS	Zinc-finger	27	0.45	0.82	100
UP_KEYWORDS	Zinc	40	0.53	0.87	100
UP_KEYWORDS	Metal-binding	64	0.67	0.93	100
Annotation Cluster 50	Enrichment Score: 0.25	Count	P_Value	Benjamini	FDR
GOTERM_CC_DIRECT	transcription factor TFIID complex	4	0.32	0.83	100
GOTERM_BP_DIRECT	RNA polymerase II transcriptional preinitiation complex assembly	3	0.45	0.99	100
GOTERM_MF_DIRECT	transcription factor activity, RNA polymerase II core promoter sequence-specific binding involved in preinitiation complex assembly	3	0.45	0.99	100
KEGG_PATHWAY	Basal transcription factors	3	0.95	1	100
GOTERM_BP_DIRECT	transcription initiation from RNA polymerase II promoter	3	0.95	1	100
Annotation Cluster 51	Enrichment Score: 0.2	Count	P_Value	Benjamini	FDR
UP_KEYWORDS	Serine/threonine-protein kinase	10	0.41	0.79	100
UP_KEYWORDS	Kinase	20	0.42	0.8	100
GOTERM_BP_DIRECT	protein phosphorylation	17	0.8	1	100
GOTERM_MF_DIRECT	protein serine/threonine kinase activity	10	0.85	1	100
GOTERM_MF_DIRECT	protein kinase activity	9	0.9	1	100
Annotation Cluster 52	Enrichment Score: 0.14	Count	P_Value	Benjamini	FDR
GOTERM_MF_DIRECT	glutathione peroxidase activity	4	0.4	0.99	100
GOTERM_MF_DIRECT	glutathione transferase activity	4	0.63	1	100
GOTERM_BP_DIRECT	glutathione metabolic process	4	0.66	1	100
KEGG_PATHWAY	Glutathione metabolism	6	0.87	0.99	100
KEGG_PATHWAY	Metabolism of xenobiotics by cytochrome P450	4	0.98	1	100
KEGG_PATHWAY	Drug metabolism - cytochrome P450	3	1	1	100
Annotation Cluster 53	Enrichment Score: 0.07	Count	P_Value	Benjamini	FDR
UP_KEYWORDS	Sodium transport	3	0.8	0.97	100
UP_KEYWORDS	Sodium	3	0.82	0.98	100
GOTERM_BP_DIRECT	sodium ion transport	3	0.91	1	100
Annotation Cluster 54	Enrichment Score: 0.07	Count	P_Value	Benjamini	FDR
UP_KEYWORDS	Endoplasmic reticulum	14	0.43	0.8	100
UP_KEYWORDS	Microsome	5	0.77	0.97	100
GOTERM_CC_DIRECT	organelle membrane	5	0.86	1	100
GOTERM_MF_DIRECT	heme binding	8	0.88	1	100
UP_KEYWORDS	Heme	6	0.88	0.99	100
UP_KEYWORDS	Iron	7	0.99	1	100
UP_KEYWORDS	Monooxygenase	3	0.99	1	100
GOTERM_MF_DIRECT	oxidoreductase activity, acting on paired donors, with incorporation or reduction of molecular oxygen	3	0.99	1	100
COG_ONTOLOGY	Secondary metabolites biosynthesis, transport, and catabolism	3	1	1	100
GOTERM_MF_DIRECT	iron ion binding	4	1	1	100
Annotation Cluster 55	Enrichment Score: 0.04	Count	P_Value	Benjamini	FDR
UP_KEYWORDS	Immunity	4	0.85	0.98	100
UP_KEYWORDS	Innate immunity	3	0.93	1	100
GOTERM_BP_DIRECT	innate immune response	5	0.94	1	100
Annotation Cluster 56	Enrichment Score: 0.03	Count	P_Value	Benjamini	FDR
GOTERM_MF_DIRECT	G-protein coupled receptor activity	5	0.87	1	100
GOTERM_BP_DIRECT	G-protein coupled receptor signaling pathway	8	0.89	1	100
UP_KEYWORDS	G-protein coupled receptor	4	0.95	1	100
UP_KEYWORDS	Transducer	6	1	1	100
Annotation Cluster 57	Enrichment Score: 0	Count	P_Value	Benjamini	FDR
UP_KEYWORDS	Membrane	163	1	1	100
UP_KEYWORDS	Transmembrane	146	1	1	100
UP_KEYWORDS	Transmembrane helix	145	1	1	100
GOTERM_CC_DIRECT	integral component of membrane	138	1	1	100

## Sheet: 2.1.1 stretch 8+
Supplementary Data 1. DAVID 6.8 GO-term analysis of all cell types using marker genes identified with the CellFindR v2.0.0 get_stats command with p < 0.01.
2.1.1 stretch 8+		initial	Fbgn	identified
	Genes	1000	960	943
Annotation Cluster 1	Enrichment Score: 3.87	Count	P_Value	Benjamini	FDR
GOTERM_CC_DIRECT	eukaryotic 43S preinitiation complex	11	8.9e-07	4.8e-05	0.0013
UP_KEYWORDS	Protein biosynthesis	20	3e-06	9.5e-05	0.0039
UP_KEYWORDS	Initiation factor	13	4.5e-06	0.00012	0.006
GOTERM_MF_DIRECT	translation initiation factor activity	16	2.2e-05	0.0034	0.032
GOTERM_BP_DIRECT	formation of translation preinitiation complex	10	2.9e-05	0.0065	0.05
GOTERM_BP_DIRECT	translational initiation	13	0.00014	0.016	0.24
GOTERM_CC_DIRECT	eukaryotic 48S preinitiation complex	8	0.00019	0.006	0.27
GOTERM_CC_DIRECT	eukaryotic translation initiation factor 3 complex	7	0.0015	0.022	2.1
GOTERM_BP_DIRECT	regulation of translational initiation	6	0.013	0.31	20
KEGG_PATHWAY	RNA transport	17	0.49	0.9	100
Annotation Cluster 2	Enrichment Score: 3.22	Count	P_Value	Benjamini	FDR
UP_KEYWORDS	Ribonucleoprotein	47	8.9e-14	1.3e-11	1.2e-10
UP_KEYWORDS	Ribosomal protein	33	7.9e-08	3.3e-06	0.00011
GOTERM_BP_DIRECT	cytoplasmic translation	19	0.00033	0.029	0.56
GOTERM_CC_DIRECT	cytosolic large ribosomal subunit	14	0.00053	0.0096	0.75
GOTERM_CC_DIRECT	ribosome	19	0.00068	0.011	0.95
GOTERM_BP_DIRECT	mitochondrial translation	15	0.0044	0.17	7.1
GOTERM_MF_DIRECT	structural constituent of ribosome	36	0.033	0.63	39
GOTERM_BP_DIRECT	centrosome duplication	13	0.1	0.76	83
KEGG_PATHWAY	Ribosome	28	0.45	0.89	100
GOTERM_CC_DIRECT	cytosolic ribosome	12	0.69	0.98	100
GOTERM_BP_DIRECT	translation	37	0.93	1	100
Annotation Cluster 3	Enrichment Score: 3.16	Count	P_Value	Benjamini	FDR
GOTERM_CC_DIRECT	plasma membrane proton-transporting V-type ATPase complex	11	1.2e-07	8.5e-06	0.00017
GOTERM_BP_DIRECT	ATP hydrolysis coupled proton transport	14	5.9e-06	0.0018	0.01
GOTERM_MF_DIRECT	proton-transporting ATPase activity, rotational mechanism	13	5.5e-05	0.007	0.082
GOTERM_CC_DIRECT	vacuolar proton-transporting V-type ATPase, V1 domain	6	0.00031	0.0079	0.44
UP_KEYWORDS	Hydrogen ion transport	10	0.00032	0.0046	0.43
UP_KEYWORDS	Ion transport	29	0.00037	0.0051	0.49
KEGG_PATHWAY	Phagosome	19	0.0011	0.054	1.2
KEGG_PATHWAY	Oxidative phosphorylation	24	0.032	0.3	30
GOTERM_CC_DIRECT	proton-transporting V-type ATPase, V1 domain	4	0.04	0.25	44
GOTERM_CC_DIRECT	vacuolar proton-transporting V-type ATPase, V0 domain	5	0.042	0.26	45
GOTERM_MF_DIRECT	hydrogen ion transmembrane transporter activity	4	0.21	0.96	97
Annotation Cluster 4	Enrichment Score: 2.99	Count	P_Value	Benjamini	FDR
UP_KEYWORDS	Nucleotide-binding	78	1.5e-05	0.00033	0.019
UP_KEYWORDS	ATP-binding	60	0.0004	0.0053	0.54
GOTERM_MF_DIRECT	ATP binding	68	0.18	0.95	95
Annotation Cluster 5	Enrichment Score: 2.88	Count	P_Value	Benjamini	FDR
UP_KEYWORDS	rRNA processing	11	3.1e-05	0.00065	0.042
GOTERM_BP_DIRECT	rRNA pseudouridine synthesis	5	0.00014	0.018	0.23
GOTERM_CC_DIRECT	box H/ACA snoRNP complex	5	0.00019	0.0063	0.27
GOTERM_BP_DIRECT	snRNA pseudouridine synthesis	4	0.0015	0.086	2.5
GOTERM_MF_DIRECT	box H/ACA snoRNA binding	3	0.018	0.54	24
GOTERM_BP_DIRECT	pseudouridine synthesis	3	0.22	0.93	99
Annotation Cluster 6	Enrichment Score: 2.72	Count	P_Value	Benjamini	FDR
GOTERM_MF_DIRECT	glutathione transferase activity	14	1.4e-05	0.0029	0.021
GOTERM_MF_DIRECT	glutathione peroxidase activity	11	6.8e-05	0.0071	0.1
GOTERM_BP_DIRECT	glutathione metabolic process	13	0.00011	0.015	0.19
KEGG_PATHWAY	Glutathione metabolism	16	0.0026	0.051	2.9
KEGG_PATHWAY	Metabolism of xenobiotics by cytochrome P450	14	0.015	0.17	15
KEGG_PATHWAY	Drug metabolism - cytochrome P450	13	0.034	0.29	32
COG_ONTOLOGY	Posttranslational modification, protein turnover, chaperones	11	0.68	0.99	100
Annotation Cluster 7	Enrichment Score: 2.53	Count	P_Value	Benjamini	FDR
GOTERM_BP_DIRECT	cellular response to starvation	20	5.3e-05	0.01	0.09
GOTERM_MF_DIRECT	snoRNA binding	7	0.00068	0.047	1
KEGG_PATHWAY	Ribosome biogenesis in eukaryotes	20	0.72	0.97	100
Annotation Cluster 8	Enrichment Score: 2.39	Count	P_Value	Benjamini	FDR
GOTERM_BP_DIRECT	transcription from RNA polymerase I promoter	7	0.00017	0.018	0.29
GOTERM_CC_DIRECT	DNA-directed RNA polymerase I complex	7	0.00027	0.0078	0.38
KEGG_PATHWAY	Pyrimidine metabolism	21	0.00027	0.027	0.3
GOTERM_CC_DIRECT	DNA-directed RNA polymerase III complex	8	0.0003	0.008	0.42
KEGG_PATHWAY	RNA polymerase	10	0.0032	0.052	3.5
GOTERM_BP_DIRECT	transcription from RNA polymerase III promoter	6	0.0035	0.14	5.7
GOTERM_CC_DIRECT	DNA-directed RNA polymerase II, core complex	6	0.0049	0.056	6.7
GOTERM_MF_DIRECT	DNA-directed RNA polymerase activity	8	0.0054	0.27	7.7
KEGG_PATHWAY	Purine metabolism	21	0.093	0.53	66
UP_KEYWORDS	DNA-directed RNA polymerase	4	0.12	0.45	81
GOTERM_BP_DIRECT	transcription from RNA polymerase II promoter	7	0.37	0.98	100
Annotation Cluster 9	Enrichment Score: 2.38	Count	P_Value	Benjamini	FDR
UP_KEYWORDS	Chaperone	13	0.00012	0.0021	0.15
GOTERM_MF_DIRECT	unfolded protein binding	10	0.023	0.56	29
GOTERM_BP_DIRECT	protein folding	15	0.027	0.44	37
Annotation Cluster 10	Enrichment Score: 1.93	Count	P_Value	Benjamini	FDR
GOTERM_CC_DIRECT	focal adhesion	9	0.00037	0.0085	0.53
GOTERM_BP_DIRECT	apposition of dorsal and ventral imaginal disc-derived wing surfaces	8	0.0091	0.26	14
GOTERM_BP_DIRECT	cell adhesion mediated by integrin	3	0.47	0.99	100
Annotation Cluster 11	Enrichment Score: 1.7	Count	P_Value	Benjamini	FDR
GOTERM_BP_DIRECT	polyadenylation-dependent snoRNA 3'-end processing	4	0.0036	0.14	5.9
GOTERM_BP_DIRECT	regulation of gene expression	12	0.01	0.28	16
GOTERM_BP_DIRECT	nuclear-transcribed mRNA catabolic process, exonucleolytic, 3'-5'	4	0.011	0.29	17
GOTERM_BP_DIRECT	U4 snRNA 3'-end processing	4	0.011	0.29	17
GOTERM_CC_DIRECT	nuclear exosome (RNase complex)	5	0.021	0.18	26
GOTERM_CC_DIRECT	cytoplasmic exosome (RNase complex)	4	0.03	0.22	35
KEGG_PATHWAY	RNA degradation	8	0.4	0.89	100
Annotation Cluster 12	Enrichment Score: 1.63	Count	P_Value	Benjamini	FDR
GOTERM_BP_DIRECT	transforming growth factor beta receptor signaling pathway	6	0.0082	0.25	13
GOTERM_BP_DIRECT	BMP signaling pathway involved in Malpighian tubule cell chemotaxis	3	0.016	0.34	23
KEGG_PATHWAY	TGF-beta signaling pathway	8	0.099	0.53	69
Annotation Cluster 13	Enrichment Score: 1.63	Count	P_Value	Benjamini	FDR
GOTERM_CC_DIRECT	kinetochore	10	0.0037	0.047	5
GOTERM_CC_DIRECT	meiotic spindle midzone	4	0.0045	0.054	6.2
GOTERM_CC_DIRECT	chromosome passenger complex	4	0.0085	0.086	11
GOTERM_CC_DIRECT	spindle midzone	5	0.034	0.24	39
GOTERM_BP_DIRECT	histone phosphorylation	3	0.089	0.73	79
GOTERM_CC_DIRECT	chromosome, centromeric region	5	0.38	0.85	100
Annotation Cluster 14	Enrichment Score: 1.6	Count	P_Value	Benjamini	FDR
GOTERM_MF_DIRECT	cytoskeletal protein binding	7	0.0079	0.34	11
GOTERM_CC_DIRECT	spectrin	3	0.018	0.16	23
GOTERM_BP_DIRECT	plasma membrane organization	4	0.11	0.79	86
Annotation Cluster 15	Enrichment Score: 1.54	Count	P_Value	Benjamini	FDR
UP_KEYWORDS	mRNA splicing	11	0.00031	0.0047	0.41
UP_KEYWORDS	Spliceosome	6	0.0033	0.036	4.3
UP_KEYWORDS	mRNA processing	12	0.0035	0.037	4.5
GOTERM_CC_DIRECT	U4 snRNP	5	0.0037	0.046	5.1
GOTERM_CC_DIRECT	U1 snRNP	7	0.0049	0.057	6.7
GOTERM_CC_DIRECT	small nuclear ribonucleoprotein complex	9	0.0055	0.06	7.4
GOTERM_CC_DIRECT	spliceosomal tri-snRNP complex	4	0.0085	0.086	11
GOTERM_CC_DIRECT	SMN-Sm protein complex	3	0.018	0.16	23
GOTERM_CC_DIRECT	U5 snRNP	6	0.022	0.18	27
GOTERM_CC_DIRECT	spliceosomal complex	9	0.035	0.24	40
GOTERM_CC_DIRECT	U12-type spliceosomal complex	4	0.065	0.35	61
GOTERM_CC_DIRECT	U2 snRNP	6	0.077	0.39	68
GOTERM_BP_DIRECT	spliceosomal snRNP assembly	4	0.079	0.7	75
GOTERM_CC_DIRECT	catalytic step 2 spliceosome	15	0.16	0.58	91
GOTERM_CC_DIRECT	U4/U6 x U5 tri-snRNP complex	4	0.17	0.6	93
GOTERM_MF_DIRECT	poly(A) RNA binding	9	0.21	0.96	97
GOTERM_CC_DIRECT	precatalytic spliceosome	15	0.31	0.79	99
GOTERM_BP_DIRECT	mRNA splicing, via spliceosome	19	0.4	0.99	100
KEGG_PATHWAY	Spliceosome	15	0.54	0.93	100
Annotation Cluster 16	Enrichment Score: 1.44	Count	P_Value	Benjamini	FDR
GOTERM_BP_DIRECT	regulation of gene expression	12	0.01	0.28	16
GOTERM_BP_DIRECT	regulation of mRNA 3'-end processing	4	0.017	0.35	25
GOTERM_BP_DIRECT	regulation of transcriptional start site selection at RNA polymerase II promoter	4	0.017	0.35	25
GOTERM_BP_DIRECT	mRNA splice site selection	4	0.032	0.48	43
GOTERM_BP_DIRECT	regulation of alternative mRNA splicing, via spliceosome	6	0.63	1	100
Annotation Cluster 17	Enrichment Score: 1.4	Count	P_Value	Benjamini	FDR
GOTERM_BP_DIRECT	vesicle-mediated transport	16	0.03	0.48	41
GOTERM_CC_DIRECT	synaptic vesicle	11	0.033	0.23	37
GOTERM_BP_DIRECT	neurotransmitter secretion	12	0.062	0.63	66
Annotation Cluster 18	Enrichment Score: 1.29	Count	P_Value	Benjamini	FDR
UP_KEYWORDS	GTP-binding	15	0.019	0.16	22
GOTERM_MF_DIRECT	GTP binding	22	0.041	0.67	46
GOTERM_MF_DIRECT	GTPase activity	15	0.17	0.95	94
Annotation Cluster 19	Enrichment Score: 1.27	Count	P_Value	Benjamini	FDR
GOTERM_MF_DIRECT	cysteine-type peptidase activity	5	0.034	0.61	40
GOTERM_CC_DIRECT	lysosome	10	0.036	0.24	40
GOTERM_BP_DIRECT	proteolysis involved in cellular protein catabolic process	5	0.064	0.64	68
GOTERM_MF_DIRECT	cysteine-type endopeptidase activity	5	0.11	0.88	81
Annotation Cluster 20	Enrichment Score: 1.27	Count	P_Value	Benjamini	FDR
UP_KEYWORDS	NAD	12	0.0018	0.02	2.3
GOTERM_CC_DIRECT	respiratory chain	5	0.027	0.2	32
UP_KEYWORDS	Electron transport	7	0.074	0.33	64
UP_KEYWORDS	Respiratory chain	5	0.075	0.33	65
UP_KEYWORDS	Ubiquinone	6	0.25	0.63	98
GOTERM_MF_DIRECT	NADH dehydrogenase (ubiquinone) activity	5	0.36	0.99	100
Annotation Cluster 21	Enrichment Score: 1.23	Count	P_Value	Benjamini	FDR
GOTERM_BP_DIRECT	establishment or maintenance of polarity of follicular epithelium	5	0.0043	0.17	7.1
GOTERM_BP_DIRECT	morphogenesis of an epithelium	7	0.01	0.28	16
GOTERM_BP_DIRECT	establishment or maintenance of epithelial cell apical/basal polarity	5	0.039	0.52	49
GOTERM_BP_DIRECT	morphogenesis of a polarized epithelium	4	0.11	0.79	86
GOTERM_BP_DIRECT	establishment or maintenance of polarity of embryonic epithelium	3	0.14	0.83	92
GOTERM_CC_DIRECT	septate junction	5	0.2	0.65	96
KEGG_PATHWAY	Hippo signaling pathway - fly	8	0.48	0.9	100
Annotation Cluster 22	Enrichment Score: 1.16	Count	P_Value	Benjamini	FDR
UP_KEYWORDS	Myosin	6	0.0073	0.073	9.3
GOTERM_CC_DIRECT	myosin II complex	3	0.018	0.16	23
UP_KEYWORDS	Motor protein	7	0.074	0.33	64
GOTERM_CC_DIRECT	myosin complex	5	0.082	0.4	70
GOTERM_MF_DIRECT	ATPase activity, coupled	6	0.3	0.99	100
GOTERM_MF_DIRECT	motor activity	4	0.43	0.99	100
Annotation Cluster 23	Enrichment Score: 1.16	Count	P_Value	Benjamini	FDR
UP_KEYWORDS	Gap junction	4	0.013	0.12	16
GOTERM_BP_DIRECT	intercellular transport	4	0.017	0.35	25
GOTERM_CC_DIRECT	gap junction	4	0.021	0.18	26
GOTERM_MF_DIRECT	gap junction channel activity	3	0.077	0.84	70
GOTERM_BP_DIRECT	ion transport	7	0.094	0.74	81
UP_KEYWORDS	Cell junction	9	0.28	0.68	99
UP_KEYWORDS	Ion channel	8	0.77	0.96	100
Annotation Cluster 24	Enrichment Score: 1.1	Count	P_Value	Benjamini	FDR
GOTERM_BP_DIRECT	basal protein localization	4	0.032	0.48	43
GOTERM_BP_DIRECT	asymmetric protein localization	5	0.055	0.6	62
GOTERM_BP_DIRECT	asymmetric protein localization involved in cell fate determination	3	0.28	0.96	100
Annotation Cluster 25	Enrichment Score: 1.05	Count	P_Value	Benjamini	FDR
UP_KEYWORDS	One-carbon metabolism	4	0.026	0.18	29
KEGG_PATHWAY	Cysteine and methionine metabolism	7	0.062	0.44	51
GOTERM_BP_DIRECT	one-carbon metabolic process	3	0.44	0.99	100
Annotation Cluster 26	Enrichment Score: 1.05	Count	P_Value	Benjamini	FDR
UP_KEYWORDS	Cell division	12	0.037	0.22	40
UP_KEYWORDS	Cell cycle	14	0.097	0.4	74
UP_KEYWORDS	Mitosis	8	0.13	0.48	85
GOTERM_BP_DIRECT	cell division	9	0.13	0.82	91
Annotation Cluster 27	Enrichment Score: 1.03	Count	P_Value	Benjamini	FDR
GOTERM_BP_DIRECT	lipid homeostasis	8	0.0064	0.22	10
KEGG_PATHWAY	Fatty acid degradation	9	0.014	0.19	15
GOTERM_BP_DIRECT	fatty acid beta-oxidation using acyl-CoA dehydrogenase	5	0.021	0.39	30
GOTERM_MF_DIRECT	acyl-CoA dehydrogenase activity	5	0.021	0.55	27
GOTERM_MF_DIRECT	oxidoreductase activity, acting on the CH-CH group of donors, with a flavin as acceptor	4	0.079	0.84	71
GOTERM_MF_DIRECT	electron carrier activity	8	0.1	0.87	79
KEGG_PATHWAY	Valine, leucine and isoleucine degradation	7	0.12	0.56	77
GOTERM_MF_DIRECT	fatty-acyl-CoA binding	5	0.13	0.91	88
KEGG_PATHWAY	Fatty acid metabolism	8	0.18	0.69	89
UP_KEYWORDS	Flavoprotein	8	0.18	0.55	93
UP_KEYWORDS	FAD	7	0.22	0.59	96
GOTERM_MF_DIRECT	flavin adenine dinucleotide binding	7	0.35	0.99	100
GOTERM_BP_DIRECT	fatty acid beta-oxidation	4	0.36	0.98	100
COG_ONTOLOGY	Lipid metabolism	5	0.76	1	100
Annotation Cluster 28	Enrichment Score: 1.02	Count	P_Value	Benjamini	FDR
GOTERM_CC_DIRECT	eukaryotic translation elongation factor 1 complex	3	0.054	0.31	55
UP_KEYWORDS	Elongation factor	4	0.076	0.33	65
GOTERM_BP_DIRECT	translational elongation	4	0.094	0.74	81
GOTERM_MF_DIRECT	translation elongation factor activity	4	0.21	0.96	97
Annotation Cluster 29	Enrichment Score: 0.97	Count	P_Value	Benjamini	FDR
GOTERM_BP_DIRECT	asymmetric protein localization	5	0.055	0.6	62
GOTERM_BP_DIRECT	apical protein localization	4	0.11	0.79	86
GOTERM_BP_DIRECT	asymmetric neuroblast division	5	0.21	0.92	98
Annotation Cluster 30	Enrichment Score: 0.96	Count	P_Value	Benjamini	FDR
GOTERM_MF_DIRECT	chloride channel activity	7	0.012	0.45	16
GOTERM_CC_DIRECT	chloride channel complex	3	0.25	0.72	98
GOTERM_BP_DIRECT	chloride transport	3	0.44	0.99	100
Annotation Cluster 31	Enrichment Score: 0.94	Count	P_Value	Benjamini	FDR
GOTERM_MF_DIRECT	chloride channel activity	7	0.012	0.45	16
GOTERM_BP_DIRECT	chloride transmembrane transport	5	0.039	0.52	49
GOTERM_BP_DIRECT	regulation of intracellular pH	4	0.053	0.59	60
GOTERM_MF_DIRECT	bicarbonate transmembrane transporter activity	3	0.16	0.94	92
GOTERM_MF_DIRECT	secondary active sulfate transmembrane transporter activity	3	0.16	0.94	92
GOTERM_MF_DIRECT	oxalate transmembrane transporter activity	3	0.16	0.94	92
GOTERM_BP_DIRECT	bicarbonate transport	3	0.17	0.88	95
GOTERM_BP_DIRECT	sulfate transport	3	0.19	0.91	97
GOTERM_MF_DIRECT	sulfate transmembrane transporter activity	3	0.22	0.96	97
GOTERM_BP_DIRECT	regulation of membrane potential	3	0.64	1	100
Annotation Cluster 32	Enrichment Score: 0.91	Count	P_Value	Benjamini	FDR
UP_KEYWORDS	Coated pit	3	0.025	0.18	29
GOTERM_CC_DIRECT	clathrin-coated pit	3	0.1	0.45	78
GOTERM_BP_DIRECT	synaptic vesicle coating	3	0.28	0.96	100
GOTERM_CC_DIRECT	coated vesicle	3	0.31	0.79	99
Annotation Cluster 33	Enrichment Score: 0.89	Count	P_Value	Benjamini	FDR
UP_KEYWORDS	Sodium/potassium transport	3	0.013	0.12	16
UP_KEYWORDS	Potassium	6	0.02	0.15	24
GOTERM_MF_DIRECT	cation transmembrane transporter activity	4	0.021	0.57	27
UP_KEYWORDS	Potassium transport	5	0.03	0.2	33
GOTERM_CC_DIRECT	sodium:potassium-exchanging ATPase complex	3	0.1	0.45	78
GOTERM_MF_DIRECT	sodium:potassium-exchanging ATPase activity	3	0.13	0.91	87
GOTERM_BP_DIRECT	potassium ion transport	4	0.32	0.97	100
UP_KEYWORDS	Sodium transport	4	0.6	0.88	100
UP_KEYWORDS	Sodium	4	0.63	0.9	100
GOTERM_BP_DIRECT	cation transport	3	0.74	1	100
GOTERM_BP_DIRECT	sodium ion transport	4	0.78	1	100
Annotation Cluster 34	Enrichment Score: 0.81	Count	P_Value	Benjamini	FDR
UP_KEYWORDS	Cell adhesion	9	0.02	0.16	24
GOTERM_MF_DIRECT	cell adhesion molecule binding	6	0.077	0.85	70
GOTERM_BP_DIRECT	calcium-dependent cell-cell adhesion via plasma membrane cell adhesion molecules	4	0.2	0.91	98
GOTERM_BP_DIRECT	cell-cell adhesion mediated by cadherin	3	0.28	0.96	100
GOTERM_MF_DIRECT	receptor activity	8	0.36	0.99	100
GOTERM_BP_DIRECT	homophilic cell adhesion via plasma membrane adhesion molecules	4	0.46	0.99	100
Annotation Cluster 35	Enrichment Score: 0.8	Count	P_Value	Benjamini	FDR
UP_KEYWORDS	Membrane	244	0.045	0.25	46
UP_KEYWORDS	Transmembrane	219	0.1	0.41	77
UP_KEYWORDS	Transmembrane helix	217	0.14	0.48	86
GOTERM_CC_DIRECT	integral component of membrane	205	0.96	1	100
Annotation Cluster 36	Enrichment Score: 0.79	Count	P_Value	Benjamini	FDR
GOTERM_MF_DIRECT	P-P-bond-hydrolysis-driven protein transmembrane transporter activity	5	0.11	0.88	81
GOTERM_CC_DIRECT	mitochondrial outer membrane translocase complex	3	0.13	0.52	86
GOTERM_BP_DIRECT	protein import into mitochondrial matrix	4	0.3	0.97	100
Annotation Cluster 37	Enrichment Score: 0.71	Count	P_Value	Benjamini	FDR
KEGG_PATHWAY	Fatty acid degradation	9	0.014	0.19	15
KEGG_PATHWAY	Valine, leucine and isoleucine degradation	7	0.12	0.56	77
KEGG_PATHWAY	beta-Alanine metabolism	4	0.33	0.86	99
KEGG_PATHWAY	Tryptophan metabolism	3	0.64	0.95	100
KEGG_PATHWAY	Lysine degradation	4	0.71	0.97	100
Annotation Cluster 38	Enrichment Score: 0.68	Count	P_Value	Benjamini	FDR
UP_KEYWORDS	Redox-active center	4	0.064	0.3	59
GOTERM_BP_DIRECT	response to endoplasmic reticulum stress	6	0.11	0.79	87
GOTERM_MF_DIRECT	isomerase activity	5	0.25	0.98	99
GOTERM_MF_DIRECT	protein disulfide isomerase activity	3	0.43	0.99	100
GOTERM_BP_DIRECT	cell redox homeostasis	5	0.54	1	100
Annotation Cluster 39	Enrichment Score: 0.65	Count	P_Value	Benjamini	FDR
GOTERM_BP_DIRECT	peptidyl-tyrosine phosphorylation	5	0.021	0.39	30
GOTERM_MF_DIRECT	protein tyrosine phosphatase activity	6	0.3	0.99	100
GOTERM_BP_DIRECT	protein dephosphorylation	8	0.6	1	100
UP_KEYWORDS	Protein phosphatase	4	0.68	0.92	100
Annotation Cluster 40	Enrichment Score: 0.61	Count	P_Value	Benjamini	FDR
GOTERM_MF_DIRECT	RNA polymerase II core promoter proximal region sequence-specific DNA binding	5	0.093	0.86	77
GOTERM_CC_DIRECT	transcription factor complex	7	0.21	0.66	96
GOTERM_MF_DIRECT	RNA polymerase II transcription factor activity, sequence-specific DNA binding	5	0.78	1	100
Annotation Cluster 41	Enrichment Score: 0.58	Count	P_Value	Benjamini	FDR
UP_KEYWORDS	Lipid biosynthesis	8	0.19	0.55	94
UP_KEYWORDS	Lipid metabolism	11	0.24	0.63	97
UP_KEYWORDS	Fatty acid metabolism	5	0.27	0.66	98
UP_KEYWORDS	Fatty acid biosynthesis	4	0.37	0.76	100
Annotation Cluster 42	Enrichment Score: 0.47	Count	P_Value	Benjamini	FDR
GOTERM_MF_DIRECT	protein-arginine omega-N asymmetric methyltransferase activity	3	0.16	0.94	92
UP_KEYWORDS	S-adenosyl-L-methionine	7	0.35	0.74	100
UP_KEYWORDS	Methyltransferase	7	0.72	0.94	100
Annotation Cluster 43	Enrichment Score: 0.45	Count	P_Value	Benjamini	FDR
GOTERM_MF_DIRECT	mitochondrial protein-transporting ATPase activity	3	0.19	0.96	95
UP_KEYWORDS	Translocation	4	0.48	0.82	100
GOTERM_CC_DIRECT	mitochondrial inner membrane presequence translocase complex	3	0.51	0.93	100
Annotation Cluster 44	Enrichment Score: 0.42	Count	P_Value	Benjamini	FDR
GOTERM_BP_DIRECT	RNA secondary structure unwinding	5	0.19	0.91	97
UP_KEYWORDS	Helicase	7	0.32	0.72	99
GOTERM_MF_DIRECT	ATP-dependent RNA helicase activity	5	0.56	1	100
GOTERM_MF_DIRECT	nucleotidyltransferase activity	3	0.6	1	100
Annotation Cluster 45	Enrichment Score: 0.42	Count	P_Value	Benjamini	FDR
UP_KEYWORDS	Symport	4	0.17	0.54	91
GOTERM_MF_DIRECT	neurotransmitter transporter activity	3	0.45	1	100
GOTERM_MF_DIRECT	neurotransmitter:sodium symporter activity	3	0.53	1	100
GOTERM_BP_DIRECT	neurotransmitter transport	3	0.54	1	100
Annotation Cluster 46	Enrichment Score: 0.32	Count	P_Value	Benjamini	FDR
GOTERM_BP_DIRECT	microtubule-based process	6	0.29	0.97	100
GOTERM_CC_DIRECT	microtubule	7	0.55	0.95	100
UP_KEYWORDS	Microtubule	5	0.67	0.92	100
Annotation Cluster 47	Enrichment Score: 0.3	Count	P_Value	Benjamini	FDR
GOTERM_MF_DIRECT	sequence-specific DNA binding	25	0.27	0.98	99
GOTERM_MF_DIRECT	transcription factor activity, sequence-specific DNA binding	24	0.44	1	100
UP_KEYWORDS	Transcription	32	0.45	0.8	100
GOTERM_BP_DIRECT	transcription, DNA-templated	28	0.59	1	100
UP_KEYWORDS	Transcription regulation	28	0.62	0.89	100
UP_KEYWORDS	DNA-binding	33	0.79	0.96	100
Annotation Cluster 48	Enrichment Score: 0.27	Count	P_Value	Benjamini	FDR
UP_KEYWORDS	Aminoacyl-tRNA synthetase	4	0.33	0.72	100
UP_KEYWORDS	Ligase	11	0.49	0.83	100
KEGG_PATHWAY	Aminoacyl-tRNA biosynthesis	5	0.93	1	100
Annotation Cluster 49	Enrichment Score: 0.27	Count	P_Value	Benjamini	FDR
UP_KEYWORDS	DNA repair	5	0.47	0.82	100
UP_KEYWORDS	DNA damage	5	0.52	0.84	100
GOTERM_BP_DIRECT	DNA repair	7	0.65	1	100
Annotation Cluster 50	Enrichment Score: 0.24	Count	P_Value	Benjamini	FDR
UP_KEYWORDS	Isomerase	9	0.47	0.82	100
UP_KEYWORDS	Rotamase	3	0.53	0.85	100
GOTERM_MF_DIRECT	peptidyl-prolyl cis-trans isomerase activity	3	0.74	1	100
Annotation Cluster 51	Enrichment Score: 0.22	Count	P_Value	Benjamini	FDR
UP_KEYWORDS	Kinase	22	0.3	0.7	99
UP_KEYWORDS	Serine/threonine-protein kinase	9	0.59	0.88	100
GOTERM_BP_DIRECT	protein phosphorylation	20	0.59	1	100
GOTERM_MF_DIRECT	protein serine/threonine kinase activity	11	0.81	1	100
GOTERM_MF_DIRECT	protein kinase activity	8	0.97	1	100
Annotation Cluster 52	Enrichment Score: 0.11	Count	P_Value	Benjamini	FDR
UP_KEYWORDS	Tyrosine-protein kinase	3	0.61	0.89	100
GOTERM_MF_DIRECT	protein tyrosine kinase activity	3	0.83	1	100
GOTERM_BP_DIRECT	innate immune response	6	0.89	1	100
Annotation Cluster 53	Enrichment Score: 0.11	Count	P_Value	Benjamini	FDR
KEGG_PATHWAY	Mismatch repair	3	0.67	0.96	100
GOTERM_BP_DIRECT	DNA replication	4	0.74	1	100
KEGG_PATHWAY	DNA replication	3	0.92	0.99	100
Annotation Cluster 54	Enrichment Score: 0.11	Count	P_Value	Benjamini	FDR
UP_KEYWORDS	Wnt signaling pathway	4	0.55	0.86	100
GOTERM_BP_DIRECT	Wnt signaling pathway	4	0.91	1	100
KEGG_PATHWAY	Wnt signaling pathway	7	0.94	1	100
Annotation Cluster 55	Enrichment Score: 0.09	Count	P_Value	Benjamini	FDR
UP_KEYWORDS	Iron	15	0.4	0.78	100
UP_KEYWORDS	Microsome	5	0.79	0.96	100
UP_KEYWORDS	Heme	7	0.81	0.96	100
UP_KEYWORDS	Monooxygenase	6	0.83	0.97	100
GOTERM_MF_DIRECT	iron ion binding	10	0.85	1	100
GOTERM_CC_DIRECT	endoplasmic reticulum membrane	15	0.85	1	100
GOTERM_CC_DIRECT	organelle membrane	5	0.89	1	100
GOTERM_MF_DIRECT	heme binding	8	0.91	1	100
GOTERM_MF_DIRECT	oxidoreductase activity, acting on paired donors, with incorporation or reduction of molecular oxygen	5	0.94	1	100
COG_ONTOLOGY	Secondary metabolites biosynthesis, transport, and catabolism	5	0.95	1	100
GOTERM_MF_DIRECT	monooxygenase activity	4	0.98	1	100
Annotation Cluster 56	Enrichment Score: 0.09	Count	P_Value	Benjamini	FDR
UP_KEYWORDS	Activator	8	0.7	0.93	100
GOTERM_MF_DIRECT	transcriptional activator activity, RNA polymerase II core promoter proximal region sequence-specific binding	4	0.8	1	100
GOTERM_BP_DIRECT	positive regulation of transcription from RNA polymerase II promoter	11	0.98	1	100
Annotation Cluster 57	Enrichment Score: 0.04	Count	P_Value	Benjamini	FDR
GOTERM_BP_DIRECT	sensory perception of smell	5	0.8	1	100
UP_KEYWORDS	Olfaction	3	0.98	1	100
UP_KEYWORDS	Sensory transduction	4	1	1	100

## Sheet: 2.2.0 cent. MB 8
Supplementary Data 1. DAVID 6.8 GO-term analysis of all cell types using marker genes identified with the CellFindR v2.0.0 get_stats command with p < 0.01.
2.2.0 cent. MB 8		initial	Fbgn	identified
	Genes	838	799	786
Annotation Cluster 1	Enrichment Score: 6.9	Count	P_Value	Benjamini	FDR
GOTERM_CC_DIRECT	proteasome complex	20	8.4e-12	1.1e-09	1.2e-08
UP_KEYWORDS	Proteasome	19	1.7e-11	2.4e-09	2.3e-08
GOTERM_CC_DIRECT	proteasome core complex	12	1.1e-09	9e-08	1.5e-06
UP_KEYWORDS	Threonine protease	13	1.4e-09	6.3e-08	1.8e-06
GOTERM_MF_DIRECT	threonine-type endopeptidase activity	13	5.5e-08	3.1e-05	8.1e-05
KEGG_PATHWAY	Proteasome	20	2.9e-07	1.5e-05	0.00032
GOTERM_BP_DIRECT	proteasome-mediated ubiquitin-dependent protein catabolic process	21	5.3e-07	0.00028	0.00088
GOTERM_MF_DIRECT	endopeptidase activity	13	1.4e-05	0.0039	0.02
GOTERM_CC_DIRECT	proteasome core complex, alpha-subunit complex	6	0.00075	0.015	1
UP_KEYWORDS	Protease	29	0.057	0.25	54
Annotation Cluster 2	Enrichment Score: 4.23	Count	P_Value	Benjamini	FDR
GOTERM_BP_DIRECT	protein folding	21	1.5e-05	0.0039	0.025
UP_KEYWORDS	Chaperone	13	2e-05	0.00036	0.026
GOTERM_MF_DIRECT	unfolded protein binding	12	0.00068	0.063	1
Annotation Cluster 3	Enrichment Score: 3.67	Count	P_Value	Benjamini	FDR
GOTERM_CC_DIRECT	signal recognition particle, endoplasmic reticulum targeting	7	6.7e-06	0.00027	0.0094
GOTERM_BP_DIRECT	SRP-dependent cotranslational protein targeting to membrane	7	1.2e-05	0.0036	0.019
GOTERM_MF_DIRECT	7S RNA binding	5	0.00028	0.051	0.41
GOTERM_CC_DIRECT	signal recognition particle	4	0.0012	0.021	1.6
UP_KEYWORDS	Signal recognition particle	3	0.018	0.11	21
Annotation Cluster 4	Enrichment Score: 2.99	Count	P_Value	Benjamini	FDR
KEGG_PATHWAY	Carbon metabolism	25	0.0004	0.01	0.44
KEGG_PATHWAY	Biosynthesis of amino acids	17	0.00067	0.014	0.75
KEGG_PATHWAY	Biosynthesis of antibiotics	32	0.0041	0.069	4.4
Annotation Cluster 5	Enrichment Score: 2.61	Count	P_Value	Benjamini	FDR
UP_KEYWORDS	Nucleotide-binding	66	4.8e-05	0.00065	0.063
UP_KEYWORDS	ATP-binding	50	0.0013	0.014	1.8
GOTERM_MF_DIRECT	ATP binding	57	0.23	0.96	98
Annotation Cluster 6	Enrichment Score: 2.49	Count	P_Value	Benjamini	FDR
UP_KEYWORDS	mRNA splicing	12	1.1e-05	0.00024	0.015
UP_KEYWORDS	mRNA processing	14	4.8e-05	0.00069	0.063
GOTERM_CC_DIRECT	small nuclear ribonucleoprotein complex	10	0.00041	0.01	0.57
GOTERM_CC_DIRECT	spliceosomal complex	11	0.0012	0.02	1.7
GOTERM_BP_DIRECT	mRNA splicing, via spliceosome	28	0.0013	0.098	2.2
UP_KEYWORDS	Spliceosome	6	0.0015	0.015	1.9
GOTERM_CC_DIRECT	U4 snRNP	5	0.002	0.03	2.8
GOTERM_CC_DIRECT	U1 snRNP	7	0.0021	0.031	3
GOTERM_CC_DIRECT	precatalytic spliceosome	21	0.0027	0.037	3.8
GOTERM_CC_DIRECT	catalytic step 2 spliceosome	19	0.0029	0.036	4
GOTERM_CC_DIRECT	spliceosomal tri-snRNP complex	4	0.0053	0.062	7.2
GOTERM_CC_DIRECT	U4/U6 x U5 tri-snRNP complex	6	0.0058	0.064	7.8
GOTERM_CC_DIRECT	U12-type spliceosomal complex	5	0.0067	0.072	9
GOTERM_CC_DIRECT	U5 snRNP	6	0.012	0.11	15
GOTERM_CC_DIRECT	U2 snRNP	7	0.012	0.11	15
GOTERM_CC_DIRECT	SMN-Sm protein complex	3	0.013	0.12	17
GOTERM_BP_DIRECT	spliceosomal snRNP assembly	4	0.056	0.64	62
KEGG_PATHWAY	Spliceosome	20	0.07	0.53	55
GOTERM_MF_DIRECT	poly(A) RNA binding	8	0.21	0.96	97
Annotation Cluster 7	Enrichment Score: 2.19	Count	P_Value	Benjamini	FDR
UP_KEYWORDS	Glycolysis	8	7.2e-05	0.00093	0.094
GOTERM_BP_DIRECT	glycolytic process	8	0.0012	0.1	2.1
GOTERM_BP_DIRECT	somatic muscle development	9	0.002	0.11	3.3
GOTERM_CC_DIRECT	M band	4	0.019	0.16	24
KEGG_PATHWAY	Glycolysis / Gluconeogenesis	12	0.022	0.28	22
GOTERM_BP_DIRECT	myoblast fusion	7	0.072	0.7	71
GOTERM_CC_DIRECT	Z disc	6	0.085	0.44	71
Annotation Cluster 8	Enrichment Score: 2.17	Count	P_Value	Benjamini	FDR
UP_KEYWORDS	Ribonucleoprotein	37	4.1e-10	2.2e-08	5.4e-07
UP_KEYWORDS	Ribosomal protein	25	2.4e-05	0.00041	0.032
GOTERM_BP_DIRECT	cytoplasmic translation	16	0.0017	0.11	2.8
GOTERM_CC_DIRECT	cytosolic small ribosomal subunit	8	0.027	0.21	32
GOTERM_CC_DIRECT	ribosome	13	0.033	0.24	37
GOTERM_CC_DIRECT	cytosolic large ribosomal subunit	8	0.096	0.47	76
GOTERM_MF_DIRECT	structural constituent of ribosome	27	0.18	0.95	95
KEGG_PATHWAY	Ribosome	22	0.84	0.99	100
GOTERM_CC_DIRECT	cytosolic ribosome	7	0.95	1	100
GOTERM_BP_DIRECT	translation	30	0.96	1	100
Annotation Cluster 9	Enrichment Score: 2.06	Count	P_Value	Benjamini	FDR
GOTERM_BP_DIRECT	regulation of transcriptional start site selection at RNA polymerase II promoter	5	0.00096	0.096	1.6
GOTERM_BP_DIRECT	regulation of mRNA 3'-end processing	5	0.00096	0.096	1.6
GOTERM_BP_DIRECT	regulation of alternative mRNA splicing, via spliceosome	11	0.018	0.38	26
GOTERM_BP_DIRECT	mRNA splice site selection	4	0.023	0.44	32
GOTERM_BP_DIRECT	regulation of gene expression	8	0.14	0.84	93
Annotation Cluster 10	Enrichment Score: 2.03	Count	P_Value	Benjamini	FDR
GOTERM_CC_DIRECT	kinetochore	11	0.00025	0.0069	0.35
GOTERM_CC_DIRECT	meiotic spindle midzone	4	0.0028	0.036	3.8
GOTERM_CC_DIRECT	chromosome passenger complex	4	0.0053	0.062	7.2
GOTERM_CC_DIRECT	spindle midzone	5	0.02	0.17	24
GOTERM_BP_DIRECT	histone phosphorylation	3	0.07	0.69	70
GOTERM_CC_DIRECT	chromosome, centromeric region	6	0.12	0.53	84
Annotation Cluster 11	Enrichment Score: 1.96	Count	P_Value	Benjamini	FDR
GOTERM_BP_DIRECT	proteasome assembly	6	0.0026	0.12	4.2
GOTERM_CC_DIRECT	proteasome regulatory particle	6	0.012	0.11	15
GOTERM_CC_DIRECT	proteasome regulatory particle, lid subcomplex	4	0.043	0.28	46
Annotation Cluster 12	Enrichment Score: 1.93	Count	P_Value	Benjamini	FDR
GOTERM_BP_DIRECT	negative regulation of fusion cell fate specification	4	0.001	0.089	1.7
GOTERM_BP_DIRECT	negative regulation of terminal cell fate specification, open tracheal system	4	0.0046	0.18	7.3
GOTERM_BP_DIRECT	negative regulation of neurogenesis	4	0.0046	0.18	7.3
GOTERM_BP_DIRECT	R3/R4 cell fate commitment	4	0.079	0.71	75
GOTERM_BP_DIRECT	sensory organ development	8	0.14	0.82	91
Annotation Cluster 13	Enrichment Score: 1.92	Count	P_Value	Benjamini	FDR
UP_KEYWORDS	Protein biosynthesis	14	0.0009	0.0098	1.2
UP_KEYWORDS	Elongation factor	5	0.0083	0.062	10
GOTERM_MF_DIRECT	translation elongation factor activity	5	0.042	0.64	47
GOTERM_BP_DIRECT	translational elongation	4	0.067	0.68	69
Annotation Cluster 14	Enrichment Score: 1.73	Count	P_Value	Benjamini	FDR
UP_KEYWORDS	Electron transport	11	0.00013	0.0016	0.17
UP_KEYWORDS	Ubiquinone	10	0.0017	0.017	2.2
UP_KEYWORDS	Respiratory chain	7	0.0018	0.017	2.3
GOTERM_CC_DIRECT	respiratory chain	6	0.0024	0.033	3.3
GOTERM_MF_DIRECT	NADH dehydrogenase (ubiquinone) activity	8	0.012	0.42	17
GOTERM_BP_DIRECT	mitochondrial electron transport, NADH to ubiquinone	6	0.086	0.72	78
KEGG_PATHWAY	Oxidative phosphorylation	21	0.1	0.63	69
UP_KEYWORDS	Mitochondrion inner membrane	9	0.12	0.39	81
GOTERM_CC_DIRECT	mitochondrial respiratory chain complex I	4	0.61	0.97	100
GOTERM_MF_DIRECT	NADH dehydrogenase activity	3	0.65	1	100
Annotation Cluster 15	Enrichment Score: 1.71	Count	P_Value	Benjamini	FDR
GOTERM_BP_DIRECT	chromosome segregation	9	0.0017	0.11	2.8
GOTERM_BP_DIRECT	mitotic metaphase plate congression	4	0.046	0.61	55
GOTERM_CC_DIRECT	Ndc80 complex	3	0.098	0.48	76
Annotation Cluster 16	Enrichment Score: 1.69	Count	P_Value	Benjamini	FDR
UP_KEYWORDS	Protein biosynthesis	14	0.0009	0.0098	1.2
GOTERM_CC_DIRECT	eukaryotic 43S preinitiation complex	7	0.0016	0.026	2.2
UP_KEYWORDS	Initiation factor	8	0.0048	0.039	6.2
GOTERM_BP_DIRECT	formation of translation preinitiation complex	6	0.016	0.37	24
GOTERM_CC_DIRECT	eukaryotic translation initiation factor 3 complex	5	0.025	0.2	29
GOTERM_CC_DIRECT	eukaryotic 48S preinitiation complex	5	0.025	0.2	29
GOTERM_MF_DIRECT	translation initiation factor activity	9	0.033	0.6	39
GOTERM_BP_DIRECT	translational initiation	7	0.085	0.72	77
GOTERM_BP_DIRECT	regulation of translational initiation	4	0.13	0.82	91
KEGG_PATHWAY	RNA transport	16	0.53	0.97	100
Annotation Cluster 17	Enrichment Score: 1.31	Count	P_Value	Benjamini	FDR
GOTERM_MF_DIRECT	peptidyl-prolyl cis-trans isomerase activity	7	0.019	0.47	24
GOTERM_BP_DIRECT	chaperone-mediated protein folding	4	0.067	0.68	69
GOTERM_MF_DIRECT	FK506 binding	3	0.097	0.83	78
Annotation Cluster 18	Enrichment Score: 1.29	Count	P_Value	Benjamini	FDR
UP_KEYWORDS	GTP-binding	13	0.024	0.13	27
GOTERM_MF_DIRECT	GTPase activity	15	0.065	0.73	62
GOTERM_MF_DIRECT	GTP binding	18	0.086	0.81	73
Annotation Cluster 19	Enrichment Score: 1.29	Count	P_Value	Benjamini	FDR
GOTERM_BP_DIRECT	tricarboxylic acid cycle	8	0.014	0.35	22
UP_KEYWORDS	Tricarboxylic acid cycle	4	0.021	0.12	24
GOTERM_MF_DIRECT	succinate dehydrogenase activity	3	0.04	0.63	45
GOTERM_CC_DIRECT	mitochondrial respiratory chain complex II, succinate dehydrogenase complex (ubiquinone)	3	0.04	0.27	44
GOTERM_MF_DIRECT	succinate dehydrogenase (ubiquinone) activity	3	0.057	0.71	58
KEGG_PATHWAY	Citrate cycle (TCA cycle)	5	0.69	0.98	100
Annotation Cluster 20	Enrichment Score: 1.23	Count	P_Value	Benjamini	FDR
UP_KEYWORDS	Mitosis	9	0.025	0.13	28
UP_KEYWORDS	Cell division	11	0.028	0.15	31
UP_KEYWORDS	Cell cycle	12	0.11	0.39	79
GOTERM_BP_DIRECT	cell division	8	0.15	0.85	94
Annotation Cluster 21	Enrichment Score: 1.21	Count	P_Value	Benjamini	FDR
GOTERM_BP_DIRECT	reproduction	4	0.017	0.37	24
GOTERM_BP_DIRECT	regulation of post-mating oviposition	4	0.029	0.5	39
GOTERM_BP_DIRECT	Golgi vesicle transport	5	0.049	0.62	57
GOTERM_MF_DIRECT	transporter activity	8	0.61	1	100
Annotation Cluster 22	Enrichment Score: 1.2	Count	P_Value	Benjamini	FDR
UP_KEYWORDS	Cell adhesion	9	0.0073	0.056	9.2
UP_KEYWORDS	Immunoglobulin domain	8	0.015	0.099	19
GOTERM_BP_DIRECT	homophilic cell adhesion via plasma membrane adhesion molecules	7	0.02	0.41	28
GOTERM_MF_DIRECT	cell adhesion molecule binding	3	0.59	1	100
GOTERM_MF_DIRECT	receptor activity	5	0.74	1	100
Annotation Cluster 23	Enrichment Score: 1.12	Count	P_Value	Benjamini	FDR
UP_KEYWORDS	Transcription regulation	34	0.03	0.16	33
UP_KEYWORDS	Transcription	35	0.041	0.19	42
UP_KEYWORDS	DNA-binding	37	0.16	0.46	89
GOTERM_BP_DIRECT	transcription, DNA-templated	30	0.17	0.88	96
Annotation Cluster 24	Enrichment Score: 1.03	Count	P_Value	Benjamini	FDR
GOTERM_MF_DIRECT	P-P-bond-hydrolysis-driven protein transmembrane transporter activity	6	0.017	0.45	22
GOTERM_CC_DIRECT	mitochondrial outer membrane translocase complex	3	0.098	0.48	76
GOTERM_BP_DIRECT	protein import into mitochondrial matrix	3	0.5	1	100
Annotation Cluster 25	Enrichment Score: 1.01	Count	P_Value	Benjamini	FDR
GOTERM_MF_DIRECT	sequence-specific DNA binding	26	0.052	0.7	54
GOTERM_MF_DIRECT	transcription factor activity, sequence-specific DNA binding	25	0.12	0.87	84
UP_KEYWORDS	DNA-binding	37	0.16	0.46	89
Annotation Cluster 26	Enrichment Score: 0.99	Count	P_Value	Benjamini	FDR
GOTERM_CC_DIRECT	brahma complex	4	0.065	0.38	61
GOTERM_BP_DIRECT	chromatin remodeling	7	0.085	0.72	77
GOTERM_CC_DIRECT	Ino80 complex	3	0.19	0.67	95
Annotation Cluster 27	Enrichment Score: 0.94	Count	P_Value	Benjamini	FDR
UP_KEYWORDS	Sulfation	3	0.041	0.19	42
GOTERM_BP_DIRECT	sex differentiation	5	0.042	0.59	51
GOTERM_MF_DIRECT	carboxylic ester hydrolase activity	4	0.86	1	100
Annotation Cluster 28	Enrichment Score: 0.93	Count	P_Value	Benjamini	FDR
GOTERM_BP_DIRECT	cell redox homeostasis	9	0.017	0.37	25
GOTERM_BP_DIRECT	hydrogen peroxide catabolic process	3	0.23	0.93	99
UP_KEYWORDS	Peroxidase	3	0.42	0.75	100
Annotation Cluster 29	Enrichment Score: 0.92	Count	P_Value	Benjamini	FDR
GOTERM_BP_DIRECT	chaeta morphogenesis	7	0.072	0.7	71
GOTERM_BP_DIRECT	asymmetric cell division	5	0.082	0.72	76
GOTERM_BP_DIRECT	ectoderm development	4	0.18	0.88	96
KEGG_PATHWAY	Notch signaling pathway	5	0.2	0.8	92
Annotation Cluster 30	Enrichment Score: 0.79	Count	P_Value	Benjamini	FDR
GOTERM_BP_DIRECT	dorsal/ventral lineage restriction, imaginal disc	3	0.07	0.69	70
GOTERM_BP_DIRECT	imaginal disc-derived leg segmentation	3	0.2	0.9	98
GOTERM_BP_DIRECT	ventral cord development	8	0.29	0.96	100
Annotation Cluster 31	Enrichment Score: 0.78	Count	P_Value	Benjamini	FDR
GOTERM_BP_DIRECT	signal peptide processing	5	0.00096	0.096	1.6
GOTERM_CC_DIRECT	signal peptidase complex	4	0.0012	0.021	1.6
GOTERM_MF_DIRECT	peptidase activity	7	0.012	0.42	16
KEGG_PATHWAY	Insect hormone biosynthesis	5	0.068	0.56	54
UP_KEYWORDS	Microsome	7	0.29	0.65	99
UP_KEYWORDS	Iron	13	0.38	0.72	100
GOTERM_CC_DIRECT	organelle membrane	7	0.45	0.91	100
UP_KEYWORDS	Heme	7	0.64	0.91	100
COG_ONTOLOGY	Secondary metabolites biosynthesis, transport, and catabolism	5	0.74	0.99	100
GOTERM_MF_DIRECT	oxidoreductase activity, acting on paired donors, with incorporation or reduction of molecular oxygen	6	0.74	1	100
UP_KEYWORDS	Monooxygenase	5	0.84	0.98	100
GOTERM_MF_DIRECT	iron ion binding	8	0.88	1	100
GOTERM_MF_DIRECT	heme binding	6	0.95	1	100
GOTERM_MF_DIRECT	monooxygenase activity	3	0.98	1	100
Annotation Cluster 32	Enrichment Score: 0.77	Count	P_Value	Benjamini	FDR
GOTERM_BP_DIRECT	homophilic cell adhesion via plasma membrane adhesion molecules	7	0.02	0.41	28
GOTERM_BP_DIRECT	cell-cell adhesion mediated by cadherin	3	0.23	0.93	99
GOTERM_BP_DIRECT	calcium-dependent cell-cell adhesion via plasma membrane cell adhesion molecules	3	0.39	0.98	100
UP_KEYWORDS	Calcium	8	0.49	0.82	100
Annotation Cluster 33	Enrichment Score: 0.74	Count	P_Value	Benjamini	FDR
GOTERM_MF_DIRECT	gap junction channel activity	3	0.057	0.71	58
UP_KEYWORDS	Gap junction	3	0.071	0.29	62
GOTERM_BP_DIRECT	intercellular transport	3	0.089	0.73	79
GOTERM_CC_DIRECT	gap junction	3	0.098	0.48	76
GOTERM_BP_DIRECT	ion transport	5	0.3	0.96	100
UP_KEYWORDS	Cell junction	6	0.6	0.88	100
UP_KEYWORDS	Ion channel	4	0.98	1	100
Annotation Cluster 34	Enrichment Score: 0.74	Count	P_Value	Benjamini	FDR
UP_KEYWORDS	Potassium	5	0.043	0.2	44
UP_KEYWORDS	Potassium transport	3	0.27	0.62	98
GOTERM_BP_DIRECT	potassium ion transport	3	0.52	1	100
Annotation Cluster 35	Enrichment Score: 0.7	Count	P_Value	Benjamini	FDR
GOTERM_CC_DIRECT	basolateral plasma membrane	6	0.1	0.49	78
GOTERM_CC_DIRECT	lateral plasma membrane	4	0.13	0.56	87
GOTERM_CC_DIRECT	apicolateral plasma membrane	4	0.18	0.66	94
UP_KEYWORDS	Cell junction	6	0.6	0.88	100
Annotation Cluster 36	Enrichment Score: 0.7	Count	P_Value	Benjamini	FDR
GOTERM_CC_DIRECT	subapical complex	4	0.065	0.38	61
GOTERM_BP_DIRECT	positive regulation of cell proliferation	5	0.21	0.91	98
GOTERM_BP_DIRECT	oocyte anterior/posterior axis specification	4	0.27	0.95	99
GOTERM_CC_DIRECT	adherens junction	5	0.44	0.92	100
Annotation Cluster 37	Enrichment Score: 0.67	Count	P_Value	Benjamini	FDR
UP_KEYWORDS	Microtubule	7	0.18	0.49	92
GOTERM_MF_DIRECT	structural constituent of cytoskeleton	6	0.23	0.96	98
GOTERM_CC_DIRECT	microtubule	8	0.23	0.73	98
Annotation Cluster 38	Enrichment Score: 0.59	Count	P_Value	Benjamini	FDR
UP_KEYWORDS	Lipid metabolism	11	0.11	0.39	78
UP_KEYWORDS	Lipid biosynthesis	7	0.2	0.53	95
UP_KEYWORDS	Fatty acid metabolism	4	0.38	0.72	100
UP_KEYWORDS	Fatty acid biosynthesis	3	0.55	0.85	100
Annotation Cluster 39	Enrichment Score: 0.55	Count	P_Value	Benjamini	FDR
UP_KEYWORDS	Hydrogen ion transport	5	0.12	0.4	82
GOTERM_BP_DIRECT	ATP synthesis coupled proton transport	4	0.2	0.9	97
GOTERM_BP_DIRECT	proton transport	4	0.23	0.93	99
GOTERM_MF_DIRECT	proton-transporting ATP synthase activity, rotational mechanism	3	0.35	0.99	100
GOTERM_BP_DIRECT	ATP hydrolysis coupled proton transport	4	0.51	1	100
GOTERM_MF_DIRECT	proton-transporting ATPase activity, rotational mechanism	4	0.53	1	100
Annotation Cluster 40	Enrichment Score: 0.47	Count	P_Value	Benjamini	FDR
UP_KEYWORDS	Microtubule	7	0.18	0.49	92
UP_KEYWORDS	Motor protein	5	0.23	0.58	97
GOTERM_BP_DIRECT	microtubule-based movement	3	0.97	1	100
Annotation Cluster 41	Enrichment Score: 0.42	Count	P_Value	Benjamini	FDR
UP_KEYWORDS	Motor protein	5	0.23	0.58	97
GOTERM_MF_DIRECT	ATPase activity, coupled	5	0.38	0.99	100
GOTERM_MF_DIRECT	motor activity	3	0.61	1	100
Annotation Cluster 42	Enrichment Score: 0.4	Count	P_Value	Benjamini	FDR
UP_KEYWORDS	DNA repair	5	0.34	0.7	100
UP_KEYWORDS	DNA damage	5	0.38	0.73	100
GOTERM_BP_DIRECT	DNA repair	7	0.51	1	100
Annotation Cluster 43	Enrichment Score: 0.36	Count	P_Value	Benjamini	FDR
COG_ONTOLOGY	Posttranslational modification, protein turnover, chaperones	12	0.12	0.95	63
GOTERM_MF_DIRECT	glutathione transferase activity	5	0.31	0.99	100
GOTERM_BP_DIRECT	glutathione metabolic process	5	0.36	0.98	100
KEGG_PATHWAY	Glutathione metabolism	7	0.67	0.98	100
KEGG_PATHWAY	Metabolism of xenobiotics by cytochrome P450	5	0.91	1	100
KEGG_PATHWAY	Drug metabolism - cytochrome P450	5	0.91	1	100
Annotation Cluster 44	Enrichment Score: 0.36	Count	P_Value	Benjamini	FDR
GOTERM_BP_DIRECT	gene silencing	4	0.15	0.84	93
UP_KEYWORDS	Chromatin regulator	5	0.66	0.91	100
GOTERM_BP_DIRECT	chromatin silencing	7	0.88	1	100
Annotation Cluster 45	Enrichment Score: 0.3	Count	P_Value	Benjamini	FDR
GOTERM_BP_DIRECT	RNA secondary structure unwinding	4	0.32	0.97	100
UP_KEYWORDS	Helicase	6	0.35	0.71	100
GOTERM_MF_DIRECT	ATP-dependent RNA helicase activity	4	0.65	1	100
GOTERM_MF_DIRECT	helicase activity	3	0.85	1	100
Annotation Cluster 46	Enrichment Score: 0.29	Count	P_Value	Benjamini	FDR
UP_KEYWORDS	Protein phosphatase	5	0.32	0.69	99
GOTERM_MF_DIRECT	phosphoprotein phosphatase activity	5	0.42	0.99	100
GOTERM_BP_DIRECT	protein dephosphorylation	7	0.62	1	100
GOTERM_MF_DIRECT	protein tyrosine phosphatase activity	3	0.83	1	100
Annotation Cluster 47	Enrichment Score: 0.26	Count	P_Value	Benjamini	FDR
UP_KEYWORDS	Sodium transport	4	0.47	0.8	100
UP_KEYWORDS	Sodium	4	0.5	0.82	100
GOTERM_BP_DIRECT	sodium ion transport	4	0.69	1	100
Annotation Cluster 48	Enrichment Score: 0.24	Count	P_Value	Benjamini	FDR
GOTERM_MF_DIRECT	flavin adenine dinucleotide binding	6	0.38	0.99	100
UP_KEYWORDS	FAD	4	0.67	0.91	100
UP_KEYWORDS	Flavoprotein	4	0.75	0.95	100
Annotation Cluster 49	Enrichment Score: 0.21	Count	P_Value	Benjamini	FDR
UP_KEYWORDS	Kinase	18	0.38	0.73	100
UP_KEYWORDS	Serine/threonine-protein kinase	9	0.38	0.72	100
GOTERM_MF_DIRECT	protein kinase activity	9	0.82	1	100
GOTERM_MF_DIRECT	protein serine/threonine kinase activity	9	0.84	1	100
GOTERM_BP_DIRECT	protein phosphorylation	14	0.88	1	100
Annotation Cluster 50	Enrichment Score: 0.19	Count	P_Value	Benjamini	FDR
UP_KEYWORDS	Membrane	187	0.45	0.79	100
UP_KEYWORDS	Transmembrane	167	0.61	0.89	100
UP_KEYWORDS	Transmembrane helix	165	0.66	0.92	100
GOTERM_CC_DIRECT	integral component of membrane	158	1	1	100
Annotation Cluster 51	Enrichment Score: 0.13	Count	P_Value	Benjamini	FDR
GOTERM_BP_DIRECT	protein ubiquitination involved in ubiquitin-dependent protein catabolic process	6	0.63	1	100
GOTERM_MF_DIRECT	ubiquitin protein ligase activity	5	0.76	1	100
KEGG_PATHWAY	Ubiquitin mediated proteolysis	9	0.84	0.99	100
Annotation Cluster 52	Enrichment Score: 0.06	Count	P_Value	Benjamini	FDR
UP_KEYWORDS	Immunity	4	0.76	0.95	100
UP_KEYWORDS	Innate immunity	3	0.89	0.99	100
GOTERM_BP_DIRECT	innate immune response	4	0.97	1	100

## Sheet: 2.2.1 MB 9+
Supplementary Data 1. DAVID 6.8 GO-term analysis of all cell types using marker genes identified with the CellFindR v2.0.0 get_stats command with p < 0.01.
2.2.1 MB 9+		initial	Fbgn	identified
	Genes	1000	963	947
Annotation Cluster 1	Enrichment Score: 8.84	Count	P_Value	Benjamini	FDR
UP_KEYWORDS	Ribonucleoprotein	60	4.3e-23	1.2e-20	5.7e-20
UP_KEYWORDS	Ribosomal protein	44	1.5e-14	2.1e-12	1.9e-11
GOTERM_BP_DIRECT	mitochondrial translation	31	4.3e-13	7.7e-10	7.2e-10
GOTERM_CC_DIRECT	mitochondrial large ribosomal subunit	20	5.4e-09	4.8e-07	7.6e-06
GOTERM_MF_DIRECT	structural constituent of ribosome	48	3.4e-05	0.0043	0.051
KEGG_PATHWAY	Ribosome	32	0.38	0.86	99
GOTERM_BP_DIRECT	translation	44	0.68	1	100
Annotation Cluster 2	Enrichment Score: 4.9	Count	P_Value	Benjamini	FDR
UP_KEYWORDS	Ubiquinone	16	6.4e-07	1.5e-05	0.00085
GOTERM_MF_DIRECT	NADH dehydrogenase activity	13	3.5e-06	0.00072	0.0052
KEGG_PATHWAY	Oxidative phosphorylation	37	7.5e-06	0.00072	0.0083
GOTERM_CC_DIRECT	mitochondrial respiratory chain complex I	15	9e-06	0.00031	0.013
GOTERM_BP_DIRECT	mitochondrial electron transport, NADH to ubiquinone	13	1e-05	0.0026	0.017
GOTERM_MF_DIRECT	NADH dehydrogenase (ubiquinone) activity	10	0.0027	0.11	3.9
Annotation Cluster 3	Enrichment Score: 4.03	Count	P_Value	Benjamini	FDR
GOTERM_CC_DIRECT	proteasome core complex	11	1.2e-07	7.9e-06	0.00018
UP_KEYWORDS	Threonine protease	12	1.5e-07	4.7e-06	0.0002
GOTERM_MF_DIRECT	threonine-type endopeptidase activity	12	3.4e-06	0.0011	0.0051
GOTERM_CC_DIRECT	proteasome complex	15	3.7e-06	0.00015	0.0052
UP_KEYWORDS	Proteasome	13	4.1e-05	0.00068	0.054
GOTERM_MF_DIRECT	endopeptidase activity	12	0.00037	0.032	0.54
GOTERM_CC_DIRECT	proteasome core complex, alpha-subunit complex	6	0.0016	0.027	2.3
GOTERM_BP_DIRECT	proteasome-mediated ubiquitin-dependent protein catabolic process	16	0.0023	0.082	3.9
KEGG_PATHWAY	Proteasome	14	0.0067	0.19	7.1
UP_KEYWORDS	Protease	25	0.58	0.9	100
Annotation Cluster 4	Enrichment Score: 3.4	Count	P_Value	Benjamini	FDR
GOTERM_MF_DIRECT	GTP binding	30	0.00016	0.017	0.24
UP_KEYWORDS	GTP-binding	20	0.00018	0.0027	0.24
GOTERM_MF_DIRECT	GTPase activity	22	0.0021	0.098	3.1
Annotation Cluster 5	Enrichment Score: 3.09	Count	P_Value	Benjamini	FDR
UP_KEYWORDS	Chaperone	14	2.6e-05	0.00049	0.034
GOTERM_MF_DIRECT	unfolded protein binding	12	0.0029	0.11	4.2
GOTERM_BP_DIRECT	protein folding	17	0.007	0.16	11
Annotation Cluster 6	Enrichment Score: 2.86	Count	P_Value	Benjamini	FDR
UP_KEYWORDS	rRNA processing	11	3.3e-05	0.00058	0.043
GOTERM_BP_DIRECT	rRNA pseudouridine synthesis	5	0.00015	0.011	0.26
GOTERM_CC_DIRECT	box H/ACA snoRNP complex	5	0.0002	0.0048	0.28
GOTERM_BP_DIRECT	snRNA pseudouridine synthesis	4	0.0016	0.063	2.7
GOTERM_MF_DIRECT	box H/ACA snoRNA binding	3	0.018	0.43	24
GOTERM_BP_DIRECT	pseudouridine synthesis	3	0.23	0.9	99
Annotation Cluster 7	Enrichment Score: 2.83	Count	P_Value	Benjamini	FDR
GOTERM_BP_DIRECT	behavioral response to ethanol	16	1.5e-05	0.0026	0.025
GOTERM_BP_DIRECT	learning or memory	11	0.0019	0.072	3.2
GOTERM_BP_DIRECT	olfactory learning	9	0.12	0.72	88
Annotation Cluster 8	Enrichment Score: 2.65	Count	P_Value	Benjamini	FDR
UP_KEYWORDS	mRNA splicing	14	1.8e-06	3.9e-05	0.0024
GOTERM_CC_DIRECT	small nuclear ribonucleoprotein complex	13	1e-05	0.00032	0.014
UP_KEYWORDS	mRNA processing	15	7.9e-05	0.0013	0.11
GOTERM_CC_DIRECT	spliceosomal complex	13	0.00032	0.007	0.45
UP_KEYWORDS	Spliceosome	7	0.00043	0.0058	0.57
GOTERM_CC_DIRECT	U1 snRNP	8	0.00091	0.016	1.3
GOTERM_CC_DIRECT	U4/U6 x U5 tri-snRNP complex	7	0.0021	0.03	3
GOTERM_BP_DIRECT	mRNA splicing, via spliceosome	30	0.0035	0.1	5.7
GOTERM_CC_DIRECT	catalytic step 2 spliceosome	21	0.0036	0.049	5
GOTERM_CC_DIRECT	U4 snRNP	5	0.0038	0.048	5.2
GOTERM_CC_DIRECT	precatalytic spliceosome	23	0.0042	0.051	5.8
GOTERM_CC_DIRECT	U2 snRNP	8	0.0069	0.073	9.4
GOTERM_CC_DIRECT	spliceosomal tri-snRNP complex	4	0.0086	0.088	12
GOTERM_CC_DIRECT	U12-type spliceosomal complex	5	0.012	0.11	16
GOTERM_BP_DIRECT	spliceosomal snRNP assembly	5	0.018	0.26	26
GOTERM_CC_DIRECT	SMN-Sm protein complex	3	0.018	0.16	23
GOTERM_CC_DIRECT	U5 snRNP	6	0.023	0.17	28
KEGG_PATHWAY	Spliceosome	22	0.092	0.64	65
GOTERM_MF_DIRECT	poly(A) RNA binding	10	0.12	0.87	86
Annotation Cluster 9	Enrichment Score: 2.51	Count	P_Value	Benjamini	FDR
GOTERM_MF_DIRECT	translation initiation factor activity	14	0.0004	0.031	0.59
GOTERM_CC_DIRECT	eukaryotic 43S preinitiation complex	8	0.00065	0.013	0.92
GOTERM_BP_DIRECT	translational initiation	12	0.00073	0.038	1.2
UP_KEYWORDS	Initiation factor	10	0.00081	0.0096	1.1
GOTERM_CC_DIRECT	eukaryotic 48S preinitiation complex	7	0.0015	0.026	2.1
UP_KEYWORDS	Protein biosynthesis	15	0.0017	0.017	2.2
GOTERM_BP_DIRECT	formation of translation preinitiation complex	7	0.0076	0.16	12
GOTERM_CC_DIRECT	eukaryotic translation initiation factor 3 complex	6	0.0091	0.088	12
GOTERM_BP_DIRECT	regulation of translational initiation	6	0.015	0.23	22
KEGG_PATHWAY	RNA transport	22	0.2	0.81	92
Annotation Cluster 10	Enrichment Score: 2.17	Count	P_Value	Benjamini	FDR
UP_KEYWORDS	Electron transport	10	0.0024	0.024	3.2
UP_KEYWORDS	Respiratory chain	7	0.0045	0.041	5.8
GOTERM_CC_DIRECT	respiratory chain	5	0.028	0.19	33
Annotation Cluster 11	Enrichment Score: 1.89	Count	P_Value	Benjamini	FDR
UP_KEYWORDS	Nucleotide-binding	73	0.00026	0.0037	0.35
UP_KEYWORDS	ATP-binding	53	0.012	0.095	15
GOTERM_MF_DIRECT	ATP binding	59	0.66	1	100
Annotation Cluster 12	Enrichment Score: 1.71	Count	P_Value	Benjamini	FDR
UP_KEYWORDS	Glycolysis	7	0.0016	0.018	2.2
GOTERM_BP_DIRECT	glycolytic process	7	0.014	0.23	21
GOTERM_BP_DIRECT	somatic muscle development	8	0.019	0.27	28
GOTERM_CC_DIRECT	Z disc	8	0.02	0.16	24
GOTERM_CC_DIRECT	M band	4	0.03	0.2	35
KEGG_PATHWAY	Glycolysis / Gluconeogenesis	10	0.21	0.8	92
Annotation Cluster 13	Enrichment Score: 1.67	Count	P_Value	Benjamini	FDR
GOTERM_MF_DIRECT	snoRNA binding	7	0.00072	0.044	1.1
GOTERM_CC_DIRECT	small-subunit processome	8	0.014	0.13	18
KEGG_PATHWAY	Ribosome biogenesis in eukaryotes	17	0.97	1	100
Annotation Cluster 14	Enrichment Score: 1.59	Count	P_Value	Benjamini	FDR
GOTERM_CC_DIRECT	mitochondrial respiratory chain complex III	5	0.0087	0.086	12
GOTERM_BP_DIRECT	mitochondrial electron transport, ubiquinol to cytochrome c	5	0.028	0.35	39
GOTERM_MF_DIRECT	ubiquinol-cytochrome-c reductase activity	4	0.066	0.75	64
Annotation Cluster 15	Enrichment Score: 1.57	Count	P_Value	Benjamini	FDR
GOTERM_BP_DIRECT	nuclear-transcribed mRNA catabolic process, exonucleolytic, 3'-5'	4	0.012	0.21	19
GOTERM_BP_DIRECT	U4 snRNA 3'-end processing	4	0.012	0.21	19
GOTERM_CC_DIRECT	nuclear exosome (RNase complex)	5	0.022	0.17	27
GOTERM_CC_DIRECT	cytoplasmic exosome (RNase complex)	4	0.03	0.2	35
GOTERM_BP_DIRECT	nuclear polyadenylation-dependent rRNA catabolic process	3	0.031	0.37	41
GOTERM_BP_DIRECT	nuclear polyadenylation-dependent tRNA catabolic process	3	0.031	0.37	41
GOTERM_BP_DIRECT	exonucleolytic trimming to generate mature 3'-end of 5.8S rRNA from tricistronic rRNA transcript (SSU-rRNA, 5.8S rRNA, LSU-rRNA)	3	0.031	0.37	41
GOTERM_BP_DIRECT	exonucleolytic nuclear-transcribed mRNA catabolic process involved in deadenylation-dependent decay	3	0.031	0.37	41
GOTERM_BP_DIRECT	polyadenylation-dependent snoRNA 3'-end processing	3	0.049	0.48	57
COG_ONTOLOGY	Translation, ribosomal structure and biogenesis	9	0.052	0.76	36
Annotation Cluster 16	Enrichment Score: 1.49	Count	P_Value	Benjamini	FDR
GOTERM_BP_DIRECT	regulation of mRNA 3'-end processing	4	0.018	0.26	27
GOTERM_BP_DIRECT	regulation of transcriptional start site selection at RNA polymerase II promoter	4	0.018	0.26	27
GOTERM_BP_DIRECT	mRNA splice site selection	4	0.035	0.4	45
GOTERM_BP_DIRECT	regulation of alternative mRNA splicing, via spliceosome	11	0.047	0.47	56
GOTERM_BP_DIRECT	regulation of gene expression	10	0.069	0.57	71
Annotation Cluster 17	Enrichment Score: 1.44	Count	P_Value	Benjamini	FDR
GOTERM_BP_DIRECT	basal protein localization	5	0.0047	0.12	7.7
GOTERM_BP_DIRECT	asymmetric protein localization	6	0.015	0.23	22
GOTERM_BP_DIRECT	establishment of mitotic spindle orientation	5	0.051	0.48	59
GOTERM_BP_DIRECT	asymmetric protein localization involved in cell fate determination	4	0.084	0.63	77
GOTERM_BP_DIRECT	asymmetric neuroblast division	5	0.22	0.89	99
Annotation Cluster 18	Enrichment Score: 1.38	Count	P_Value	Benjamini	FDR
KEGG_PATHWAY	Biosynthesis of amino acids	15	0.021	0.28	20
KEGG_PATHWAY	Carbon metabolism	22	0.028	0.32	27
KEGG_PATHWAY	Biosynthesis of antibiotics	29	0.12	0.71	76
Annotation Cluster 19	Enrichment Score: 1.33	Count	P_Value	Benjamini	FDR
GOTERM_CC_DIRECT	vesicle	11	0.0067	0.072	9
GOTERM_BP_DIRECT	Rab protein signal transduction	8	0.012	0.21	19
GOTERM_BP_DIRECT	vesicle-mediated transport	15	0.069	0.57	70
GOTERM_CC_DIRECT	synapse	13	0.12	0.5	85
GOTERM_CC_DIRECT	neuronal cell body	13	0.31	0.78	100
Annotation Cluster 20	Enrichment Score: 1.29	Count	P_Value	Benjamini	FDR
GOTERM_BP_DIRECT	asymmetric cell division	7	0.011	0.21	18
GOTERM_BP_DIRECT	oocyte localization involved in germarium-derived egg chamber formation	5	0.028	0.35	39
GOTERM_BP_DIRECT	oocyte anterior/posterior axis specification	6	0.056	0.51	63
UP_KEYWORDS	EGF-like domain	5	0.37	0.77	100
Annotation Cluster 21	Enrichment Score: 1.28	Count	P_Value	Benjamini	FDR
GOTERM_BP_DIRECT	proton transport	7	0.011	0.21	18
GOTERM_MF_DIRECT	proton-transporting ATP synthase activity, rotational mechanism	6	0.012	0.33	16
UP_KEYWORDS	Hydrogen ion transport	7	0.025	0.16	29
GOTERM_BP_DIRECT	ATP synthesis coupled proton transport	6	0.031	0.37	42
GOTERM_MF_DIRECT	hydrogen-exporting ATPase activity, phosphorylative mechanism	4	0.081	0.79	72
GOTERM_CC_DIRECT	mitochondrial proton-transporting ATP synthase complex, coupling factor F(o)	4	0.097	0.44	76
UP_KEYWORDS	ATP synthesis	3	0.098	0.39	75
GOTERM_MF_DIRECT	proton-transporting ATPase activity, rotational mechanism	4	0.65	1	100
Annotation Cluster 22	Enrichment Score: 1.27	Count	P_Value	Benjamini	FDR
GOTERM_BP_DIRECT	dorsal closure, elongation of leading edge cells	5	0.0098	0.19	15
GOTERM_BP_DIRECT	adherens junction maintenance	4	0.035	0.4	45
GOTERM_BP_DIRECT	actin cytoskeleton reorganization	3	0.45	0.99	100
Annotation Cluster 23	Enrichment Score: 1.23	Count	P_Value	Benjamini	FDR
GOTERM_BP_DIRECT	peptidyl-tyrosine autophosphorylation	5	0.018	0.26	26
GOTERM_BP_DIRECT	peptidyl-tyrosine phosphorylation	5	0.023	0.31	32
GOTERM_CC_DIRECT	extrinsic component of cytoplasmic side of plasma membrane	5	0.028	0.19	33
GOTERM_MF_DIRECT	non-membrane spanning protein tyrosine kinase activity	5	0.035	0.58	41
GOTERM_BP_DIRECT	transmembrane receptor protein tyrosine kinase signaling pathway	6	0.037	0.4	47
UP_KEYWORDS	Tyrosine-protein kinase	6	0.05	0.26	49
GOTERM_BP_DIRECT	innate immune response	14	0.05	0.48	58
GOTERM_MF_DIRECT	receptor binding	7	0.11	0.85	82
UP_KEYWORDS	SH2 domain	3	0.35	0.76	100
GOTERM_MF_DIRECT	protein tyrosine kinase activity	5	0.39	0.99	100
Annotation Cluster 24	Enrichment Score: 1.23	Count	P_Value	Benjamini	FDR
UP_KEYWORDS	Activator	16	0.015	0.11	18
GOTERM_MF_DIRECT	sequence-specific DNA binding	32	0.021	0.45	26
UP_KEYWORDS	Transcription	42	0.026	0.16	30
GOTERM_MF_DIRECT	transcription factor activity, sequence-specific DNA binding	31	0.055	0.7	57
UP_KEYWORDS	Transcription regulation	38	0.056	0.28	54
UP_KEYWORDS	DNA-binding	47	0.059	0.28	55
GOTERM_BP_DIRECT	transcription, DNA-templated	35	0.16	0.8	95
GOTERM_BP_DIRECT	positive regulation of transcription from RNA polymerase II promoter	17	0.66	1	100
Annotation Cluster 25	Enrichment Score: 1.16	Count	P_Value	Benjamini	FDR
GOTERM_BP_DIRECT	morphogenesis of an epithelium	8	0.0025	0.083	4.2
GOTERM_BP_DIRECT	establishment or maintenance of polarity of follicular epithelium	4	0.035	0.4	45
GOTERM_BP_DIRECT	establishment or maintenance of epithelial cell apical/basal polarity	5	0.042	0.44	52
GOTERM_CC_DIRECT	septate junction	6	0.079	0.39	69
GOTERM_CC_DIRECT	apicolateral plasma membrane	5	0.096	0.44	76
GOTERM_BP_DIRECT	morphogenesis of a polarized epithelium	4	0.12	0.72	88
GOTERM_BP_DIRECT	protein localization	8	0.13	0.75	90
GOTERM_BP_DIRECT	establishment or maintenance of polarity of embryonic epithelium	3	0.14	0.78	93
KEGG_PATHWAY	Hippo signaling pathway - fly	8	0.6	0.94	100
Annotation Cluster 26	Enrichment Score: 1.11	Count	P_Value	Benjamini	FDR
GOTERM_CC_DIRECT	ribosome	15	0.025	0.18	30
GOTERM_BP_DIRECT	cytoplasmic translation	14	0.038	0.41	48
GOTERM_CC_DIRECT	cytosolic large ribosomal subunit	10	0.041	0.24	45
GOTERM_CC_DIRECT	cytosolic ribosome	7	0.99	1	100
Annotation Cluster 27	Enrichment Score: 1.08	Count	P_Value	Benjamini	FDR
GOTERM_BP_DIRECT	imaginal disc-derived leg morphogenesis	11	0.014	0.23	21
GOTERM_BP_DIRECT	positive regulation of Rho protein signal transduction	4	0.12	0.72	88
GOTERM_MF_DIRECT	Rho guanyl-nucleotide exchange factor activity	4	0.35	0.98	100
Annotation Cluster 28	Enrichment Score: 1.07	Count	P_Value	Benjamini	FDR
GOTERM_CC_DIRECT	DNA-directed RNA polymerase II, core complex	6	0.0051	0.059	6.9
GOTERM_BP_DIRECT	transcription from RNA polymerase I promoter	5	0.013	0.22	20
GOTERM_CC_DIRECT	DNA-directed RNA polymerase I complex	5	0.017	0.14	21
GOTERM_BP_DIRECT	transcription from RNA polymerase III promoter	5	0.023	0.31	32
GOTERM_CC_DIRECT	DNA-directed RNA polymerase III complex	5	0.051	0.29	53
GOTERM_MF_DIRECT	DNA-directed RNA polymerase activity	5	0.19	0.92	95
KEGG_PATHWAY	Pyrimidine metabolism	13	0.28	0.8	97
KEGG_PATHWAY	RNA polymerase	6	0.29	0.78	98
UP_KEYWORDS	DNA-directed RNA polymerase	3	0.35	0.76	100
GOTERM_BP_DIRECT	transcription from RNA polymerase II promoter	7	0.4	0.98	100
KEGG_PATHWAY	Purine metabolism	17	0.59	0.94	100
Annotation Cluster 29	Enrichment Score: 1.03	Count	P_Value	Benjamini	FDR
GOTERM_MF_DIRECT	ubiquitin activating enzyme binding	3	0.018	0.43	24
GOTERM_BP_DIRECT	protein sumoylation	4	0.045	0.46	54
KEGG_PATHWAY	Ubiquitin mediated proteolysis	7	0.99	1	100
Annotation Cluster 30	Enrichment Score: 1.02	Count	P_Value	Benjamini	FDR
GOTERM_BP_DIRECT	intrinsic apoptotic signaling pathway in response to DNA damage	4	0.026	0.33	36
GOTERM_BP_DIRECT	programmed cell death	4	0.099	0.68	83
GOTERM_BP_DIRECT	apoptotic process	8	0.34	0.96	100
Annotation Cluster 31	Enrichment Score: 1.02	Count	P_Value	Benjamini	FDR
UP_KEYWORDS	Cell cycle	16	0.029	0.17	32
UP_KEYWORDS	Cell division	11	0.079	0.34	67
GOTERM_BP_DIRECT	cell division	9	0.15	0.79	94
UP_KEYWORDS	Mitosis	7	0.26	0.68	98
Annotation Cluster 32	Enrichment Score: 0.98	Count	P_Value	Benjamini	FDR
UP_KEYWORDS	Tricarboxylic acid cycle	4	0.034	0.19	37
GOTERM_CC_DIRECT	mitochondrial respiratory chain complex II, succinate dehydrogenase complex (ubiquinone)	3	0.055	0.3	55
GOTERM_MF_DIRECT	succinate dehydrogenase activity	3	0.055	0.69	57
GOTERM_MF_DIRECT	succinate dehydrogenase (ubiquinone) activity	3	0.078	0.79	70
GOTERM_BP_DIRECT	tricarboxylic acid cycle	6	0.2	0.86	98
KEGG_PATHWAY	Citrate cycle (TCA cycle)	5	0.8	0.98	100
Annotation Cluster 33	Enrichment Score: 0.93	Count	P_Value	Benjamini	FDR
UP_KEYWORDS	Elongation factor	4	0.077	0.34	66
GOTERM_BP_DIRECT	translational elongation	4	0.099	0.68	83
GOTERM_MF_DIRECT	translation elongation factor activity	4	0.22	0.95	97
Annotation Cluster 34	Enrichment Score: 0.87	Count	P_Value	Benjamini	FDR
GOTERM_MF_DIRECT	P-P-bond-hydrolysis-driven protein transmembrane transporter activity	5	0.11	0.84	82
GOTERM_BP_DIRECT	protein import into mitochondrial matrix	5	0.13	0.75	90
GOTERM_CC_DIRECT	mitochondrial outer membrane translocase complex	3	0.13	0.52	86
GOTERM_BP_DIRECT	protein targeting to mitochondrion	5	0.17	0.83	96
Annotation Cluster 35	Enrichment Score: 0.84	Count	P_Value	Benjamini	FDR
GOTERM_BP_DIRECT	positive regulation of growth	4	0.084	0.63	77
GOTERM_BP_DIRECT	positive regulation of cell size	6	0.09	0.65	80
GOTERM_BP_DIRECT	regulation of cell size	4	0.19	0.85	97
GOTERM_BP_DIRECT	regulation of organ growth	4	0.21	0.87	98
KEGG_PATHWAY	Jak-STAT signaling pathway	4	0.22	0.76	93
Annotation Cluster 36	Enrichment Score: 0.83	Count	P_Value	Benjamini	FDR
UP_KEYWORDS	Sulfation	3	0.058	0.28	54
GOTERM_BP_DIRECT	sex differentiation	5	0.069	0.57	71
GOTERM_MF_DIRECT	carboxylic ester hydrolase activity	5	0.83	1	100
Annotation Cluster 37	Enrichment Score: 0.82	Count	P_Value	Benjamini	FDR
GOTERM_BP_DIRECT	microtubule-based process	9	0.029	0.36	40
UP_KEYWORDS	Microtubule	7	0.3	0.72	99
GOTERM_CC_DIRECT	microtubule	8	0.39	0.85	100
Annotation Cluster 38	Enrichment Score: 0.82	Count	P_Value	Benjamini	FDR
GOTERM_BP_DIRECT	cell death	4	0.057	0.51	63
UP_KEYWORDS	Apoptosis	5	0.18	0.57	93
GOTERM_BP_DIRECT	apoptotic process	8	0.34	0.96	100
Annotation Cluster 39	Enrichment Score: 0.82	Count	P_Value	Benjamini	FDR
GOTERM_BP_DIRECT	histone exchange	5	0.035	0.4	45
GOTERM_CC_DIRECT	NuA4 histone acetyltransferase complex	4	0.15	0.55	90
GOTERM_CC_DIRECT	Ino80 complex	3	0.25	0.71	98
GOTERM_BP_DIRECT	histone acetylation	6	0.4	0.98	100
Annotation Cluster 40	Enrichment Score: 0.81	Count	P_Value	Benjamini	FDR
UP_KEYWORDS	GTPase activation	5	0.067	0.31	60
GOTERM_BP_DIRECT	positive regulation of GTPase activity	6	0.21	0.87	98
GOTERM_MF_DIRECT	GTPase activator activity	10	0.27	0.97	99
Annotation Cluster 41	Enrichment Score: 0.76	Count	P_Value	Benjamini	FDR
UP_KEYWORDS	Rotamase	5	0.096	0.4	74
GOTERM_MF_DIRECT	peptidyl-prolyl cis-trans isomerase activity	6	0.11	0.84	83
UP_KEYWORDS	Isomerase	11	0.21	0.62	96
GOTERM_BP_DIRECT	protein peptidyl-prolyl isomerization	3	0.4	0.98	100
Annotation Cluster 42	Enrichment Score: 0.72	Count	P_Value	Benjamini	FDR
GOTERM_CC_DIRECT	mitochondrial respiratory chain complex IV	4	0.097	0.44	76
GOTERM_BP_DIRECT	mitochondrial electron transport, cytochrome c to oxygen	3	0.23	0.9	99
GOTERM_MF_DIRECT	cytochrome-c oxidase activity	4	0.31	0.97	100
Annotation Cluster 43	Enrichment Score: 0.72	Count	P_Value	Benjamini	FDR
GOTERM_MF_DIRECT	gap junction channel activity	3	0.078	0.79	70
UP_KEYWORDS	Gap junction	3	0.098	0.39	75
GOTERM_BP_DIRECT	intercellular transport	3	0.12	0.73	88
GOTERM_CC_DIRECT	gap junction	3	0.13	0.52	86
GOTERM_BP_DIRECT	ion transport	5	0.41	0.98	100
UP_KEYWORDS	Ion channel	5	0.98	1	100
Annotation Cluster 44	Enrichment Score: 0.68	Count	P_Value	Benjamini	FDR
UP_KEYWORDS	Detoxification	4	0.019	0.13	23
GOTERM_MF_DIRECT	glutathione peroxidase activity	7	0.03	0.54	37
KEGG_PATHWAY	Glutathione metabolism	12	0.14	0.71	82
GOTERM_MF_DIRECT	glutathione transferase activity	6	0.25	0.96	99
GOTERM_BP_DIRECT	glutathione metabolic process	6	0.28	0.93	100
COG_ONTOLOGY	Posttranslational modification, protein turnover, chaperones	9	0.79	1	100
KEGG_PATHWAY	Metabolism of xenobiotics by cytochrome P450	6	0.9	0.99	100
KEGG_PATHWAY	Drug metabolism - cytochrome P450	6	0.9	0.99	100
Annotation Cluster 45	Enrichment Score: 0.61	Count	P_Value	Benjamini	FDR
GOTERM_BP_DIRECT	lipid homeostasis	6	0.081	0.62	76
GOTERM_MF_DIRECT	electron carrier activity	8	0.1	0.85	81
GOTERM_MF_DIRECT	oxidoreductase activity, acting on the CH-CH group of donors, with a flavin as acceptor	3	0.28	0.97	99
GOTERM_MF_DIRECT	acyl-CoA dehydrogenase activity	3	0.31	0.97	100
GOTERM_BP_DIRECT	fatty acid beta-oxidation using acyl-CoA dehydrogenase	3	0.32	0.95	100
GOTERM_MF_DIRECT	fatty-acyl-CoA binding	4	0.33	0.98	100
GOTERM_MF_DIRECT	flavin adenine dinucleotide binding	5	0.72	1	100
Annotation Cluster 46	Enrichment Score: 0.59	Count	P_Value	Benjamini	FDR
UP_KEYWORDS	Kinase	27	0.051	0.26	50
GOTERM_BP_DIRECT	protein phosphorylation	26	0.15	0.79	94
GOTERM_MF_DIRECT	protein serine/threonine kinase activity	15	0.38	0.99	100
UP_KEYWORDS	Serine/threonine-protein kinase	10	0.45	0.82	100
GOTERM_MF_DIRECT	protein kinase activity	11	0.8	1	100
Annotation Cluster 47	Enrichment Score: 0.49	Count	P_Value	Benjamini	FDR
GOTERM_BP_DIRECT	positive regulation of cell proliferation	5	0.31	0.95	100
GOTERM_CC_DIRECT	subapical complex	3	0.31	0.78	100
UP_KEYWORDS	EGF-like domain	5	0.37	0.77	100
Annotation Cluster 48	Enrichment Score: 0.45	Count	P_Value	Benjamini	FDR
UP_KEYWORDS	DNA repair	6	0.28	0.7	99
UP_KEYWORDS	DNA damage	6	0.32	0.73	99
GOTERM_BP_DIRECT	DNA repair	8	0.51	0.99	100
Annotation Cluster 49	Enrichment Score: 0.45	Count	P_Value	Benjamini	FDR
UP_KEYWORDS	Lipid degradation	4	0.24	0.66	97
UP_KEYWORDS	Lipid metabolism	11	0.25	0.66	98
GOTERM_BP_DIRECT	lipid catabolic process	4	0.78	1	100
Annotation Cluster 50	Enrichment Score: 0.43	Count	P_Value	Benjamini	FDR
UP_KEYWORDS	Peroxidase	4	0.24	0.66	97
GOTERM_BP_DIRECT	hydrogen peroxide catabolic process	3	0.29	0.94	100
GOTERM_BP_DIRECT	cell redox homeostasis	4	0.76	1	100
Annotation Cluster 51	Enrichment Score: 0.4	Count	P_Value	Benjamini	FDR
GOTERM_MF_DIRECT	protein tyrosine phosphatase activity	6	0.31	0.98	100
GOTERM_MF_DIRECT	phosphoprotein phosphatase activity	6	0.36	0.98	100
UP_KEYWORDS	Protein phosphatase	5	0.46	0.83	100
GOTERM_BP_DIRECT	protein dephosphorylation	9	0.48	0.99	100
Annotation Cluster 52	Enrichment Score: 0.4	Count	P_Value	Benjamini	FDR
GOTERM_MF_DIRECT	2 iron, 2 sulfur cluster binding	4	0.28	0.97	99
UP_KEYWORDS	2Fe-2S	3	0.3	0.72	99
UP_KEYWORDS	Iron-sulfur	3	0.77	0.96	100
Annotation Cluster 53	Enrichment Score: 0.38	Count	P_Value	Benjamini	FDR
UP_KEYWORDS	Lipid metabolism	11	0.25	0.66	98
UP_KEYWORDS	Lipid biosynthesis	7	0.34	0.75	100
UP_KEYWORDS	Fatty acid biosynthesis	4	0.37	0.77	100
GOTERM_MF_DIRECT	fatty acid elongase activity	3	0.46	0.99	100
GOTERM_MF_DIRECT	3-oxo-lignoceronyl-CoA synthase activity	3	0.49	0.99	100
GOTERM_MF_DIRECT	3-oxo-cerotoyl-CoA synthase activity	3	0.49	0.99	100
GOTERM_MF_DIRECT	3-oxo-arachidoyl-CoA synthase activity	3	0.49	0.99	100
UP_KEYWORDS	Fatty acid metabolism	4	0.5	0.85	100
GOTERM_BP_DIRECT	fatty acid elongation	3	0.5	0.99	100
Annotation Cluster 54	Enrichment Score: 0.33	Count	P_Value	Benjamini	FDR
UP_KEYWORDS	Helicase	7	0.33	0.74	99
GOTERM_BP_DIRECT	RNA secondary structure unwinding	4	0.42	0.98	100
GOTERM_MF_DIRECT	ATP-dependent RNA helicase activity	4	0.77	1	100
Annotation Cluster 55	Enrichment Score: 0.26	Count	P_Value	Benjamini	FDR
UP_KEYWORDS	Metal-binding	72	0.39	0.78	100
UP_KEYWORDS	Zinc-finger	27	0.54	0.87	100
UP_KEYWORDS	Zinc	37	0.8	0.97	100
Annotation Cluster 56	Enrichment Score: 0.15	Count	P_Value	Benjamini	FDR
KEGG_PATHWAY	Mismatch repair	4	0.46	0.91	100
GOTERM_BP_DIRECT	DNA replication	4	0.75	1	100
KEGG_PATHWAY	DNA replication	4	0.83	0.99	100
KEGG_PATHWAY	Nucleotide excision repair	4	0.88	0.99	100
Annotation Cluster 57	Enrichment Score: 0.13	Count	P_Value	Benjamini	FDR
UP_KEYWORDS	Flavoprotein	5	0.7	0.95	100
GOTERM_MF_DIRECT	flavin adenine dinucleotide binding	5	0.72	1	100
UP_KEYWORDS	FAD	4	0.78	0.97	100
Annotation Cluster 58	Enrichment Score: 0.09	Count	P_Value	Benjamini	FDR
KEGG_PATHWAY	Insect hormone biosynthesis	4	0.29	0.8	98
UP_KEYWORDS	Iron	13	0.64	0.92	100
UP_KEYWORDS	Heme	6	0.9	0.99	100
GOTERM_MF_DIRECT	oxidoreductase activity, acting on paired donors, with incorporation or reduction of molecular oxygen	5	0.94	1	100
GOTERM_MF_DIRECT	heme binding	7	0.96	1	100
COG_ONTOLOGY	Secondary metabolites biosynthesis, transport, and catabolism	4	0.97	1	100
UP_KEYWORDS	Microsome	3	0.97	1	100
UP_KEYWORDS	Monooxygenase	4	0.97	1	100
GOTERM_CC_DIRECT	organelle membrane	3	0.99	1	100
GOTERM_MF_DIRECT	iron ion binding	6	0.99	1	100
Annotation Cluster 59	Enrichment Score: 0.07	Count	P_Value	Benjamini	FDR
UP_KEYWORDS	Sodium transport	3	0.82	0.98	100
UP_KEYWORDS	Sodium	3	0.84	0.98	100
GOTERM_BP_DIRECT	sodium ion transport	3	0.93	1	100
Annotation Cluster 60	Enrichment Score: 0.06	Count	P_Value	Benjamini	FDR
GOTERM_BP_DIRECT	cell surface receptor signaling pathway	6	0.55	1	100
UP_KEYWORDS	G-protein coupled receptor	4	0.96	1	100
GOTERM_MF_DIRECT	G-protein coupled receptor activity	4	0.96	1	100
GOTERM_BP_DIRECT	G-protein coupled receptor signaling pathway	5	1	1	100
UP_KEYWORDS	Transducer	6	1	1	100
Annotation Cluster 61	Enrichment Score: 0.03	Count	P_Value	Benjamini	FDR
UP_KEYWORDS	Membrane	212	0.82	0.98	100
UP_KEYWORDS	Transmembrane	180	0.98	1	100
UP_KEYWORDS	Transmembrane helix	178	0.99	1	100
GOTERM_CC_DIRECT	integral component of membrane	171	1	1	100
Annotation Cluster 62	Enrichment Score: 0.01	Count	P_Value	Benjamini	FDR
UP_KEYWORDS	Ubl conjugation pathway	5	0.95	1	100
GOTERM_BP_DIRECT	protein ubiquitination	7	0.97	1	100
GOTERM_BP_DIRECT	protein ubiquitination involved in ubiquitin-dependent protein catabolic process	3	0.99	1	100
Annotation Cluster 63	Enrichment Score: 0	Count	P_Value	Benjamini	FDR
UP_KEYWORDS	Chromosome	8	0.99	1	100
UP_KEYWORDS	Nucleosome core	3	0.99	1	100
GOTERM_CC_DIRECT	nucleosome	4	1	1	100

## Sheet: 2.2.2 hemocyte
Supplementary Data 1. DAVID 6.8 GO-term analysis of all cell types using marker genes identified with the CellFindR v2.0.0 get_stats command with p < 0.01.
2.2.2 hemocyte		initial	Fbgn	identified
	Genes	1000	959	945
Annotation Cluster 1	Enrichment Score: 9.29	Count	P_Value	Benjamini	FDR
UP_KEYWORDS	Ribonucleoprotein	64	2.2e-26	6.2e-24	3e-23
UP_KEYWORDS	Ribosomal protein	49	2.5e-18	3.5e-16	3.3e-15
GOTERM_BP_DIRECT	cytoplasmic translation	36	3.5e-16	5.2e-13	5.6e-13
GOTERM_CC_DIRECT	ribosome	34	9.4e-14	1.7e-11	1.3e-10
GOTERM_CC_DIRECT	cytosolic large ribosomal subunit	22	6.7e-10	8e-08	9.2e-07
GOTERM_MF_DIRECT	structural constituent of ribosome	54	3.8e-08	2.2e-05	5.5e-05
GOTERM_CC_DIRECT	cytosolic small ribosomal subunit	14	1.6e-05	0.00074	0.023
KEGG_PATHWAY	Ribosome	44	0.00052	0.023	0.56
GOTERM_CC_DIRECT	cytosolic ribosome	24	0.0014	0.026	1.9
GOTERM_BP_DIRECT	centrosome duplication	15	0.021	0.49	29
GOTERM_BP_DIRECT	translation	54	0.058	0.7	63
Annotation Cluster 2	Enrichment Score: 4.43	Count	P_Value	Benjamini	FDR
GOTERM_CC_DIRECT	mitochondrial respiratory chain complex IV	9	2.3e-06	0.00014	0.0032
GOTERM_BP_DIRECT	mitochondrial electron transport, cytochrome c to oxygen	7	8.1e-05	0.016	0.13
GOTERM_MF_DIRECT	cytochrome-c oxidase activity	9	0.00026	0.03	0.39
Annotation Cluster 3	Enrichment Score: 3.58	Count	P_Value	Benjamini	FDR
UP_KEYWORDS	Ubiquinone	14	2e-05	0.00092	0.026
GOTERM_MF_DIRECT	NADH dehydrogenase activity	11	8.4e-05	0.016	0.12
GOTERM_BP_DIRECT	mitochondrial electron transport, NADH to ubiquinone	11	0.00019	0.026	0.31
GOTERM_CC_DIRECT	mitochondrial respiratory chain complex I	12	0.00057	0.014	0.78
GOTERM_MF_DIRECT	NADH dehydrogenase (ubiquinone) activity	9	0.0068	0.26	9.5
Annotation Cluster 4	Enrichment Score: 3.44	Count	P_Value	Benjamini	FDR
GOTERM_CC_DIRECT	mitochondrial respiratory chain complex III	7	6.7e-05	0.0027	0.092
GOTERM_BP_DIRECT	mitochondrial electron transport, ubiquinol to cytochrome c	7	0.00055	0.059	0.91
GOTERM_MF_DIRECT	ubiquinol-cytochrome-c reductase activity	6	0.0013	0.12	1.8
Annotation Cluster 5	Enrichment Score: 3.35	Count	P_Value	Benjamini	FDR
UP_KEYWORDS	Mitochondrion	38	1.8e-05	0.001	0.024
UP_KEYWORDS	Mitochondrion inner membrane	17	0.00022	0.006	0.29
UP_KEYWORDS	Transit peptide	18	0.023	0.2	26
Annotation Cluster 6	Enrichment Score: 3.19	Count	P_Value	Benjamini	FDR
GOTERM_BP_DIRECT	proton transport	14	4.7e-09	1.8e-06	7.9e-06
GOTERM_MF_DIRECT	proton-transporting ATP synthase activity, rotational mechanism	11	1.5e-07	4.4e-05	0.00022
GOTERM_BP_DIRECT	ATP synthesis coupled proton transport	12	2.3e-07	7.2e-05	0.00039
UP_KEYWORDS	Hydrogen ion transport	11	5.7e-05	0.002	0.076
GOTERM_MF_DIRECT	hydrogen-exporting ATPase activity, phosphorylative mechanism	7	0.0002	0.029	0.3
GOTERM_CC_DIRECT	mitochondrial proton-transporting ATP synthase complex, coupling factor F(o)	7	0.00036	0.0091	0.49
GOTERM_CC_DIRECT	mitochondrial proton-transporting ATP synthase complex, catalytic core F(1)	5	0.001	0.021	1.4
UP_KEYWORDS	ATP synthesis	5	0.0012	0.022	1.5
UP_KEYWORDS	CF(0)	4	0.0053	0.065	6.8
UP_KEYWORDS	CF(1)	3	0.025	0.2	29
GOTERM_CC_DIRECT	proton-transporting ATP synthase complex, catalytic core F(1)	3	0.032	0.22	36
UP_KEYWORDS	Ion transport	21	0.072	0.4	63
GOTERM_MF_DIRECT	proton-transporting ATPase activity, rotational mechanism	7	0.088	0.81	74
GOTERM_MF_DIRECT	hydrogen ion transmembrane transporter activity	4	0.19	0.92	96
GOTERM_BP_DIRECT	ATP hydrolysis coupled proton transport	5	0.35	0.99	100
Annotation Cluster 7	Enrichment Score: 2.81	Count	P_Value	Benjamini	FDR
UP_KEYWORDS	Membrane	275	2.6e-05	0.001	0.034
UP_KEYWORDS	Transmembrane	242	0.0011	0.022	1.5
UP_KEYWORDS	Transmembrane helix	240	0.0019	0.03	2.4
GOTERM_CC_DIRECT	integral component of membrane	233	0.1	0.46	78
Annotation Cluster 8	Enrichment Score: 2.46	Count	P_Value	Benjamini	FDR
GOTERM_BP_DIRECT	larval midgut cell programmed cell death	12	6.3e-07	0.00016	0.0011
GOTERM_BP_DIRECT	autophagosome assembly	10	3.2e-05	0.0071	0.054
GOTERM_BP_DIRECT	autophagy	13	0.00027	0.035	0.45
GOTERM_BP_DIRECT	mitophagy	7	0.0027	0.16	4.5
GOTERM_CC_DIRECT	pre-autophagosomal structure	5	0.01	0.11	13
GOTERM_CC_DIRECT	pre-autophagosomal structure membrane	4	0.013	0.13	16
GOTERM_BP_DIRECT	macroautophagy	5	0.014	0.42	21
GOTERM_BP_DIRECT	glycophagy	4	0.038	0.63	48
GOTERM_CC_DIRECT	autophagosome	5	0.053	0.31	53
GOTERM_BP_DIRECT	cellular response to nitrogen starvation	3	0.084	0.77	77
GOTERM_BP_DIRECT	nucleophagy	3	0.18	0.92	96
Annotation Cluster 9	Enrichment Score: 2.27	Count	P_Value	Benjamini	FDR
GOTERM_BP_DIRECT	rRNA pseudouridine synthesis	5	0.00012	0.019	0.2
GOTERM_CC_DIRECT	box H/ACA snoRNP complex	5	0.00016	0.0053	0.22
GOTERM_BP_DIRECT	cellular response to starvation	17	0.001	0.083	1.7
GOTERM_BP_DIRECT	snRNA pseudouridine synthesis	4	0.0014	0.1	2.2
GOTERM_MF_DIRECT	snoRNA binding	6	0.004	0.21	5.7
UP_KEYWORDS	Ribosome biogenesis	7	0.014	0.14	17
GOTERM_MF_DIRECT	box H/ACA snoRNA binding	3	0.016	0.4	22
UP_KEYWORDS	rRNA processing	7	0.019	0.18	22
GOTERM_BP_DIRECT	pseudouridine synthesis	4	0.049	0.68	56
KEGG_PATHWAY	Ribosome biogenesis in eukaryotes	10	1	1	100
Annotation Cluster 10	Enrichment Score: 2.18	Count	P_Value	Benjamini	FDR
GOTERM_CC_DIRECT	recycling endosome	11	0.00035	0.0096	0.48
GOTERM_BP_DIRECT	Rab protein signal transduction	10	0.00046	0.054	0.77
GOTERM_MF_DIRECT	GTP binding	26	0.0017	0.13	2.5
GOTERM_BP_DIRECT	vesicle-mediated transport	18	0.0048	0.23	7.7
GOTERM_CC_DIRECT	vesicle	11	0.0048	0.06	6.4
GOTERM_MF_DIRECT	GTPase activity	20	0.0055	0.25	7.8
UP_KEYWORDS	GTP-binding	14	0.04	0.28	41
GOTERM_CC_DIRECT	synapse	13	0.097	0.44	75
GOTERM_CC_DIRECT	neuronal cell body	14	0.17	0.61	92
Annotation Cluster 11	Enrichment Score: 2.12	Count	P_Value	Benjamini	FDR
UP_KEYWORDS	Chaperone	12	0.00051	0.013	0.67
GOTERM_MF_DIRECT	unfolded protein binding	11	0.0059	0.25	8.4
GOTERM_BP_DIRECT	protein folding	12	0.14	0.89	93
Annotation Cluster 12	Enrichment Score: 1.8	Count	P_Value	Benjamini	FDR
GOTERM_CC_DIRECT	ESCRT III complex	5	0.0019	0.033	2.6
GOTERM_BP_DIRECT	endosome transport via multivesicular body sorting pathway	6	0.0041	0.22	6.6
GOTERM_BP_DIRECT	negative regulation of epidermal growth factor receptor signaling pathway	4	0.53	1	100
Annotation Cluster 13	Enrichment Score: 1.79	Count	P_Value	Benjamini	FDR
GOTERM_BP_DIRECT	antibacterial humoral response	9	0.00012	0.02	0.2
UP_KEYWORDS	Antimicrobial	8	0.0008	0.017	1.1
UP_KEYWORDS	Antibiotic	6	0.0017	0.029	2.2
GOTERM_BP_DIRECT	defense response to Gram-positive bacterium	11	0.0056	0.25	8.9
UP_KEYWORDS	Innate immunity	10	0.031	0.23	34
GOTERM_BP_DIRECT	response to bacterium	8	0.042	0.65	51
UP_KEYWORDS	Immunity	10	0.046	0.3	46
GOTERM_BP_DIRECT	defense response to bacterium	10	0.047	0.68	55
GOTERM_BP_DIRECT	innate immune response	13	0.065	0.73	67
GOTERM_BP_DIRECT	defense response to Gram-negative bacterium	13	0.081	0.77	76
GOTERM_BP_DIRECT	humoral immune response	5	0.087	0.78	78
UP_KEYWORDS	Amidation	4	0.29	0.78	99
Annotation Cluster 14	Enrichment Score: 1.67	Count	P_Value	Benjamini	FDR
UP_KEYWORDS	mRNA splicing	12	6.3e-05	0.0019	0.083
GOTERM_CC_DIRECT	U1 snRNP	8	0.00069	0.015	0.94
GOTERM_CC_DIRECT	U4 snRNP	5	0.0032	0.049	4.3
UP_KEYWORDS	Spliceosome	6	0.0033	0.045	4.3
UP_KEYWORDS	mRNA processing	12	0.0035	0.046	4.6
GOTERM_CC_DIRECT	small nuclear ribonucleoprotein complex	9	0.0043	0.058	5.7
GOTERM_CC_DIRECT	spliceosomal tri-snRNP complex	4	0.0076	0.084	9.9
GOTERM_CC_DIRECT	SMN-Sm protein complex	3	0.017	0.15	21
GOTERM_CC_DIRECT	U5 snRNP	6	0.019	0.16	23
GOTERM_CC_DIRECT	spliceosomal complex	9	0.029	0.21	33
GOTERM_CC_DIRECT	U12-type spliceosomal complex	4	0.059	0.34	57
GOTERM_CC_DIRECT	U2 snRNP	6	0.068	0.37	62
GOTERM_BP_DIRECT	spliceosomal snRNP assembly	4	0.072	0.75	71
GOTERM_CC_DIRECT	catalytic step 2 spliceosome	16	0.074	0.38	65
GOTERM_CC_DIRECT	U4/U6 x U5 tri-snRNP complex	4	0.16	0.58	90
GOTERM_CC_DIRECT	precatalytic spliceosome	16	0.18	0.61	93
GOTERM_BP_DIRECT	mRNA splicing, via spliceosome	21	0.18	0.92	97
KEGG_PATHWAY	Spliceosome	15	0.56	0.96	100
GOTERM_MF_DIRECT	poly(A) RNA binding	6	0.65	1	100
Annotation Cluster 15	Enrichment Score: 1.51	Count	P_Value	Benjamini	FDR
GOTERM_BP_DIRECT	vesicle organization	4	0.0032	0.18	5.2
GOTERM_MF_DIRECT	phosphatidylinositol-3-phosphate binding	5	0.0071	0.26	9.9
GOTERM_CC_DIRECT	extrinsic component of membrane	6	0.06	0.34	57
GOTERM_BP_DIRECT	positive regulation of Wnt protein secretion	3	0.13	0.87	90
GOTERM_MF_DIRECT	phosphatidylinositol binding	5	0.16	0.91	92
Annotation Cluster 16	Enrichment Score: 1.43	Count	P_Value	Benjamini	FDR
GOTERM_MF_DIRECT	rRNA binding	8	0.0033	0.19	4.7
UP_KEYWORDS	rRNA-binding	4	0.043	0.29	44
GOTERM_CC_DIRECT	nuclear chromosome	6	0.37	0.85	100
Annotation Cluster 17	Enrichment Score: 1.38	Count	P_Value	Benjamini	FDR
UP_KEYWORDS	One-carbon metabolism	5	0.0032	0.045	4.1
GOTERM_BP_DIRECT	S-adenosylhomocysteine catabolic process	3	0.014	0.42	22
GOTERM_MF_DIRECT	adenosylhomocysteinase activity	3	0.016	0.4	22
GOTERM_BP_DIRECT	one-carbon metabolic process	5	0.049	0.68	57
GOTERM_BP_DIRECT	S-adenosylmethionine cycle	3	0.063	0.72	66
KEGG_PATHWAY	Cysteine and methionine metabolism	7	0.065	0.49	52
UP_KEYWORDS	NAD	8	0.1	0.49	76
GOTERM_MF_DIRECT	NAD binding	4	0.54	1	100
Annotation Cluster 18	Enrichment Score: 1.37	Count	P_Value	Benjamini	FDR
GOTERM_BP_DIRECT	lipid homeostasis	9	0.0011	0.09	1.9
GOTERM_MF_DIRECT	oxidoreductase activity, acting on the CH-CH group of donors, with a flavin as acceptor	5	0.014	0.37	18
GOTERM_BP_DIRECT	fatty acid beta-oxidation	7	0.015	0.42	22
KEGG_PATHWAY	Fatty acid degradation	9	0.015	0.24	16
KEGG_PATHWAY	Fatty acid metabolism	11	0.016	0.21	16
GOTERM_MF_DIRECT	acyl-CoA dehydrogenase activity	5	0.018	0.41	23
GOTERM_BP_DIRECT	fatty acid beta-oxidation using acyl-CoA dehydrogenase	5	0.018	0.46	27
GOTERM_MF_DIRECT	electron carrier activity	9	0.034	0.58	39
GOTERM_MF_DIRECT	fatty-acyl-CoA binding	6	0.037	0.57	43
GOTERM_MF_DIRECT	acyl-CoA oxidase activity	3	0.071	0.75	66
GOTERM_MF_DIRECT	flavin adenine dinucleotide binding	8	0.17	0.91	93
UP_KEYWORDS	FAD	7	0.22	0.7	96
UP_KEYWORDS	Flavoprotein	7	0.33	0.79	99
KEGG_PATHWAY	Biosynthesis of unsaturated fatty acids	4	0.33	0.91	99
KEGG_PATHWAY	alpha-Linolenic acid metabolism	3	0.4	0.94	100
Annotation Cluster 19	Enrichment Score: 1.32	Count	P_Value	Benjamini	FDR
GOTERM_BP_DIRECT	hemocyte migration	7	0.0015	0.11	2.5
GOTERM_BP_DIRECT	tracheal outgrowth, open tracheal system	4	0.26	0.97	99
GOTERM_BP_DIRECT	muscle attachment	5	0.27	0.97	99
Annotation Cluster 20	Enrichment Score: 1.31	Count	P_Value	Benjamini	FDR
GOTERM_BP_DIRECT	sperm chromatin decondensation	4	0.022	0.5	31
GOTERM_MF_DIRECT	histone binding	6	0.043	0.62	48
GOTERM_BP_DIRECT	chromatin remodeling	7	0.12	0.86	89
Annotation Cluster 21	Enrichment Score: 1.21	Count	P_Value	Benjamini	FDR
GOTERM_CC_DIRECT	mitochondrial outer membrane translocase complex	4	0.019	0.16	23
GOTERM_MF_DIRECT	P-P-bond-hydrolysis-driven protein transmembrane transporter activity	6	0.027	0.53	33
GOTERM_BP_DIRECT	protein targeting to mitochondrion	6	0.051	0.69	59
GOTERM_CC_DIRECT	integral component of mitochondrial outer membrane	3	0.12	0.51	83
GOTERM_BP_DIRECT	protein import into mitochondrial matrix	4	0.28	0.97	100
Annotation Cluster 22	Enrichment Score: 1.17	Count	P_Value	Benjamini	FDR
GOTERM_BP_DIRECT	epithelium development	8	0.0063	0.27	10
GOTERM_BP_DIRECT	germarium-derived egg chamber formation	9	0.052	0.68	59
GOTERM_BP_DIRECT	cellularization	3	0.95	1	100
Annotation Cluster 23	Enrichment Score: 1.12	Count	P_Value	Benjamini	FDR
UP_KEYWORDS	Apoptosis	7	0.022	0.2	25
GOTERM_BP_DIRECT	nurse cell apoptotic process	5	0.023	0.51	32
GOTERM_BP_DIRECT	programmed cell death	4	0.086	0.78	78
GOTERM_BP_DIRECT	cell death	3	0.21	0.94	98
GOTERM_BP_DIRECT	apoptotic process	8	0.28	0.97	100
Annotation Cluster 24	Enrichment Score: 1.09	Count	P_Value	Benjamini	FDR
UP_KEYWORDS	Integrin	4	0.013	0.14	16
GOTERM_BP_DIRECT	cell adhesion mediated by integrin	6	0.014	0.42	21
GOTERM_CC_DIRECT	integrin complex	4	0.019	0.16	23
GOTERM_BP_DIRECT	integrin-mediated signaling pathway	4	0.029	0.57	39
UP_KEYWORDS	Cell adhesion	8	0.055	0.34	53
GOTERM_MF_DIRECT	cell adhesion molecule binding	6	0.065	0.73	63
GOTERM_BP_DIRECT	substrate adhesion-dependent cell spreading	3	0.084	0.77	77
GOTERM_BP_DIRECT	cell-matrix adhesion	4	0.1	0.81	83
GOTERM_BP_DIRECT	heterophilic cell-cell adhesion via plasma membrane cell adhesion molecules	5	0.15	0.89	93
GOTERM_CC_DIRECT	lateral plasma membrane	4	0.18	0.62	93
GOTERM_BP_DIRECT	cell migration	6	0.19	0.92	97
GOTERM_MF_DIRECT	receptor activity	7	0.48	0.99	100
GOTERM_MF_DIRECT	protein heterodimerization activity	10	0.99	1	100
Annotation Cluster 25	Enrichment Score: 1.09	Count	P_Value	Benjamini	FDR
GOTERM_MF_DIRECT	SNARE binding	8	0.0075	0.25	10
GOTERM_CC_DIRECT	SNARE complex	8	0.016	0.14	19
GOTERM_BP_DIRECT	vesicle fusion	6	0.025	0.53	34
GOTERM_BP_DIRECT	vesicle docking	4	0.029	0.57	39
GOTERM_MF_DIRECT	SNAP receptor activity	6	0.037	0.57	43
GOTERM_BP_DIRECT	synaptic vesicle docking	5	0.067	0.73	68
GOTERM_CC_DIRECT	presynapse	9	0.069	0.37	62
GOTERM_BP_DIRECT	neurotransmitter secretion	9	0.3	0.98	100
GOTERM_MF_DIRECT	syntaxin binding	3	0.62	1	100
GOTERM_BP_DIRECT	exocytosis	3	0.62	1	100
KEGG_PATHWAY	SNARE interactions in vesicular transport	3	0.68	0.97	100
Annotation Cluster 26	Enrichment Score: 1.02	Count	P_Value	Benjamini	FDR
GOTERM_BP_DIRECT	activation of GTPase activity	7	0.01	0.36	16
GOTERM_BP_DIRECT	regulation of GTPase activity	7	0.14	0.89	92
GOTERM_BP_DIRECT	regulation of vesicle fusion	4	0.15	0.89	93
GOTERM_MF_DIRECT	Rab GTPase binding	7	0.39	0.99	100
Annotation Cluster 27	Enrichment Score: 0.95	Count	P_Value	Benjamini	FDR
UP_KEYWORDS	Respiratory chain	5	0.076	0.4	65
GOTERM_CC_DIRECT	respiratory chain	4	0.1	0.46	78
UP_KEYWORDS	Electron transport	6	0.18	0.64	92
Annotation Cluster 28	Enrichment Score: 0.95	Count	P_Value	Benjamini	FDR
UP_KEYWORDS	Peroxidase	6	0.024	0.2	28
GOTERM_MF_DIRECT	peroxiredoxin activity	3	0.049	0.64	53
GOTERM_BP_DIRECT	hydrogen peroxide catabolic process	3	0.26	0.97	99
GOTERM_BP_DIRECT	cell redox homeostasis	5	0.51	1	100
Annotation Cluster 29	Enrichment Score: 0.93	Count	P_Value	Benjamini	FDR
GOTERM_BP_DIRECT	Notch receptor processing	5	0.018	0.46	27
GOTERM_CC_DIRECT	late endosome	7	0.033	0.22	37
GOTERM_CC_DIRECT	gamma-secretase complex	3	0.051	0.31	51
GOTERM_BP_DIRECT	Notch signaling pathway	8	0.25	0.96	99
UP_KEYWORDS	Notch signaling pathway	4	0.45	0.86	100
KEGG_PATHWAY	Notch signaling pathway	3	0.73	0.98	100
Annotation Cluster 30	Enrichment Score: 0.91	Count	P_Value	Benjamini	FDR
GOTERM_BP_DIRECT	phosphatidylinositol phosphorylation	5	0.035	0.61	45
GOTERM_BP_DIRECT	inositol metabolic process	3	0.084	0.77	77
GOTERM_MF_DIRECT	inositol monophosphate 4-phosphatase activity	3	0.094	0.82	77
GOTERM_MF_DIRECT	inositol monophosphate 3-phosphatase activity	3	0.094	0.82	77
GOTERM_MF_DIRECT	inositol monophosphate 1-phosphatase activity	3	0.094	0.82	77
GOTERM_BP_DIRECT	inositol phosphate dephosphorylation	3	0.13	0.87	90
GOTERM_MF_DIRECT	magnesium ion binding	7	0.4	0.99	100
GOTERM_BP_DIRECT	dephosphorylation	6	0.44	0.99	100
Annotation Cluster 31	Enrichment Score: 0.91	Count	P_Value	Benjamini	FDR
GOTERM_BP_DIRECT	response to fungus	7	0.0027	0.16	4.5
GOTERM_BP_DIRECT	positive regulation of antifungal peptide biosynthetic process	3	0.084	0.77	77
GOTERM_BP_DIRECT	defense response	6	0.09	0.79	79
GOTERM_BP_DIRECT	Toll signaling pathway	4	0.46	1	100
GOTERM_BP_DIRECT	dorsal/ventral axis specification	3	0.6	1	100
GOTERM_BP_DIRECT	defense response to fungus	4	0.64	1	100
Annotation Cluster 32	Enrichment Score: 0.83	Count	P_Value	Benjamini	FDR
GOTERM_BP_DIRECT	phosphatidylinositol phosphorylation	5	0.035	0.61	45
KEGG_PATHWAY	Phosphatidylinositol signaling system	8	0.3	0.91	98
KEGG_PATHWAY	Inositol phosphate metabolism	7	0.32	0.91	98
Annotation Cluster 33	Enrichment Score: 0.82	Count	P_Value	Benjamini	FDR
GOTERM_BP_DIRECT	response to bacterium	8	0.042	0.65	51
GOTERM_MF_DIRECT	peptidoglycan binding	4	0.15	0.9	91
GOTERM_MF_DIRECT	N-acetylmuramoyl-L-alanine amidase activity	3	0.29	0.97	99
GOTERM_BP_DIRECT	peptidoglycan catabolic process	3	0.29	0.97	100
Annotation Cluster 34	Enrichment Score: 0.82	Count	P_Value	Benjamini	FDR
GOTERM_MF_DIRECT	cysteine-type endopeptidase activity	6	0.027	0.53	33
UP_KEYWORDS	Zymogen	6	0.11	0.51	79
UP_KEYWORDS	Thiol protease	4	0.41	0.84	100
GOTERM_BP_DIRECT	proteolysis involved in cellular protein catabolic process	3	0.45	0.99	100
Annotation Cluster 35	Enrichment Score: 0.81	Count	P_Value	Benjamini	FDR
GOTERM_BP_DIRECT	transcription from RNA polymerase I promoter	5	0.011	0.37	17
GOTERM_CC_DIRECT	DNA-directed RNA polymerase I complex	5	0.014	0.14	18
GOTERM_BP_DIRECT	transcription from RNA polymerase III promoter	5	0.018	0.46	27
GOTERM_CC_DIRECT	DNA-directed RNA polymerase III complex	5	0.045	0.28	47
GOTERM_CC_DIRECT	DNA-directed RNA polymerase II, core complex	4	0.1	0.46	78
UP_KEYWORDS	DNA-directed RNA polymerase	3	0.35	0.8	100
GOTERM_MF_DIRECT	DNA-directed RNA polymerase activity	4	0.36	0.98	100
KEGG_PATHWAY	RNA polymerase	5	0.42	0.94	100
KEGG_PATHWAY	Pyrimidine metabolism	10	0.55	0.97	100
GOTERM_BP_DIRECT	transcription from RNA polymerase II promoter	5	0.71	1	100
GOTERM_BP_DIRECT	mitotic G2 DNA damage checkpoint	4	0.89	1	100
KEGG_PATHWAY	Purine metabolism	12	0.9	1	100
Annotation Cluster 36	Enrichment Score: 0.7	Count	P_Value	Benjamini	FDR
GOTERM_BP_DIRECT	regulation of transcriptional start site selection at RNA polymerase II promoter	3	0.11	0.83	85
GOTERM_BP_DIRECT	regulation of mRNA 3'-end processing	3	0.11	0.83	85
GOTERM_BP_DIRECT	mRNA splice site selection	3	0.16	0.9	94
GOTERM_BP_DIRECT	regulation of alternative mRNA splicing, via spliceosome	8	0.26	0.97	99
GOTERM_BP_DIRECT	regulation of gene expression	5	0.72	1	100
Annotation Cluster 37	Enrichment Score: 0.68	Count	P_Value	Benjamini	FDR
UP_KEYWORDS	Nucleotide-binding	59	0.064	0.37	58
UP_KEYWORDS	ATP-binding	45	0.16	0.6	89
GOTERM_MF_DIRECT	ATP binding	48	0.94	1	100
Annotation Cluster 38	Enrichment Score: 0.67	Count	P_Value	Benjamini	FDR
GOTERM_BP_DIRECT	translational initiation	8	0.052	0.68	59
GOTERM_BP_DIRECT	formation of translation preinitiation complex	5	0.087	0.78	78
GOTERM_MF_DIRECT	translation initiation factor activity	8	0.13	0.87	87
GOTERM_CC_DIRECT	eukaryotic 48S preinitiation complex	4	0.14	0.54	87
GOTERM_CC_DIRECT	eukaryotic 43S preinitiation complex	4	0.2	0.64	95
UP_KEYWORDS	Initiation factor	5	0.26	0.74	98
UP_KEYWORDS	Protein biosynthesis	8	0.35	0.8	100
GOTERM_CC_DIRECT	eukaryotic translation initiation factor 3 complex	3	0.38	0.85	100
GOTERM_BP_DIRECT	regulation of translational initiation	3	0.42	0.99	100
KEGG_PATHWAY	RNA transport	12	0.93	1	100
Annotation Cluster 39	Enrichment Score: 0.47	Count	P_Value	Benjamini	FDR
UP_KEYWORDS	Elongation factor	3	0.27	0.76	98
GOTERM_BP_DIRECT	translational elongation	3	0.29	0.97	100
UP_KEYWORDS	Protein biosynthesis	8	0.35	0.8	100
GOTERM_MF_DIRECT	translation elongation factor activity	3	0.46	0.99	100
Annotation Cluster 40	Enrichment Score: 0.46	Count	P_Value	Benjamini	FDR
GOTERM_BP_DIRECT	positive regulation of Rho protein signal transduction	3	0.32	0.98	100
GOTERM_MF_DIRECT	Rho guanyl-nucleotide exchange factor activity	4	0.32	0.98	100
GOTERM_BP_DIRECT	imaginal disc-derived leg morphogenesis	6	0.43	0.99	100
Annotation Cluster 41	Enrichment Score: 0.45	Count	P_Value	Benjamini	FDR
GOTERM_MF_DIRECT	ubiquitin conjugating enzyme binding	5	0.036	0.57	41
GOTERM_MF_DIRECT	ubiquitin protein ligase binding	8	0.19	0.93	95
GOTERM_MF_DIRECT	ubiquitin protein ligase activity	8	0.36	0.98	100
UP_KEYWORDS	Ubl conjugation pathway	8	0.62	0.93	100
GOTERM_BP_DIRECT	protein polyubiquitination	5	0.65	1	100
GOTERM_MF_DIRECT	ubiquitin-protein transferase activity	13	0.72	1	100
KEGG_PATHWAY	Ubiquitin mediated proteolysis	6	0.99	1	100
Annotation Cluster 42	Enrichment Score: 0.36	Count	P_Value	Benjamini	FDR
UP_KEYWORDS	2Fe-2S	3	0.3	0.77	99
UP_KEYWORDS	Iron-sulfur	4	0.52	0.88	100
GOTERM_MF_DIRECT	2 iron, 2 sulfur cluster binding	3	0.53	1	100
Annotation Cluster 43	Enrichment Score: 0.34	Count	P_Value	Benjamini	FDR
UP_KEYWORDS	Prenylation	3	0.37	0.81	100
UP_KEYWORDS	Lipoprotein	6	0.48	0.87	100
GOTERM_BP_DIRECT	small GTPase mediated signal transduction	6	0.54	1	100
Annotation Cluster 44	Enrichment Score: 0.32	Count	P_Value	Benjamini	FDR
UP_KEYWORDS	Microtubule	7	0.3	0.77	99
UP_KEYWORDS	Motor protein	5	0.35	0.8	100
UP_KEYWORDS	Cytoskeleton	12	0.46	0.86	100
GOTERM_CC_DIRECT	microtubule	7	0.51	0.93	100
GOTERM_MF_DIRECT	microtubule binding	9	0.56	1	100
GOTERM_BP_DIRECT	microtubule-based process	3	0.87	1	100
Annotation Cluster 45	Enrichment Score: 0.32	Count	P_Value	Benjamini	FDR
UP_KEYWORDS	Zinc	45	0.29	0.77	99
UP_KEYWORDS	Metal-binding	72	0.38	0.82	100
UP_KEYWORDS	Zinc-finger	25	0.69	0.95	100
GOTERM_MF_DIRECT	metal ion binding	48	0.69	1	100
Annotation Cluster 46	Enrichment Score: 0.28	Count	P_Value	Benjamini	FDR
GOTERM_BP_DIRECT	sensory perception of smell	9	0.15	0.89	93
UP_KEYWORDS	Olfaction	3	0.98	1	100
UP_KEYWORDS	Sensory transduction	5	0.99	1	100
Annotation Cluster 47	Enrichment Score: 0.28	Count	P_Value	Benjamini	FDR
UP_KEYWORDS	Endoplasmic reticulum	18	0.12	0.52	81
GOTERM_MF_DIRECT	oxidoreductase activity, acting on paired donors, with incorporation or reduction of molecular oxygen	9	0.39	0.99	100
UP_KEYWORDS	Iron	15	0.41	0.84	100
COG_ONTOLOGY	Secondary metabolites biosynthesis, transport, and catabolism	7	0.48	0.95	99
GOTERM_MF_DIRECT	iron ion binding	12	0.58	1	100
GOTERM_BP_DIRECT	response to DDT	3	0.6	1	100
UP_KEYWORDS	Microsome	6	0.63	0.93	100
GOTERM_MF_DIRECT	monooxygenase activity	7	0.67	1	100
UP_KEYWORDS	Heme	8	0.68	0.94	100
GOTERM_MF_DIRECT	heme binding	10	0.68	1	100
UP_KEYWORDS	Monooxygenase	7	0.71	0.95	100
GOTERM_CC_DIRECT	organelle membrane	6	0.74	0.99	100
GOTERM_CC_DIRECT	endoplasmic reticulum membrane	15	0.81	1	100
Annotation Cluster 48	Enrichment Score: 0.21	Count	P_Value	Benjamini	FDR
GOTERM_MF_DIRECT	glutathione transferase activity	5	0.4	0.99	100
GOTERM_BP_DIRECT	glutathione metabolic process	5	0.43	0.99	100
KEGG_PATHWAY	Glutathione metabolism	8	0.56	0.96	100
COG_ONTOLOGY	Posttranslational modification, protein turnover, chaperones	9	0.61	0.97	100
KEGG_PATHWAY	Metabolism of xenobiotics by cytochrome P450	4	0.98	1	100
KEGG_PATHWAY	Drug metabolism - cytochrome P450	4	0.98	1	100
Annotation Cluster 49	Enrichment Score: 0.18	Count	P_Value	Benjamini	FDR
UP_KEYWORDS	Kinase	23	0.23	0.71	97
GOTERM_MF_DIRECT	protein serine/threonine kinase activity	11	0.76	1	100
GOTERM_MF_DIRECT	protein kinase activity	10	0.83	1	100
UP_KEYWORDS	Serine/threonine-protein kinase	6	0.92	1	100
GOTERM_BP_DIRECT	protein phosphorylation	14	0.95	1	100
Annotation Cluster 50	Enrichment Score: 0.17	Count	P_Value	Benjamini	FDR
GOTERM_BP_DIRECT	cell surface receptor signaling pathway	7	0.32	0.98	100
GOTERM_MF_DIRECT	G-protein coupled receptor activity	6	0.75	1	100
UP_KEYWORDS	G-protein coupled receptor	6	0.76	0.97	100
GOTERM_BP_DIRECT	G-protein coupled receptor signaling pathway	9	0.81	1	100
UP_KEYWORDS	Transducer	6	1	1	100
Annotation Cluster 51	Enrichment Score: 0.15	Count	P_Value	Benjamini	FDR
GOTERM_MF_DIRECT	microtubule motor activity	4	0.52	1	100
GOTERM_CC_DIRECT	kinesin complex	3	0.72	0.98	100
GOTERM_BP_DIRECT	microtubule-based movement	4	0.94	1	100
Annotation Cluster 52	Enrichment Score: 0.1	Count	P_Value	Benjamini	FDR
UP_KEYWORDS	DNA repair	4	0.69	0.95	100
UP_KEYWORDS	DNA damage	4	0.73	0.96	100
GOTERM_BP_DIRECT	DNA repair	3	0.99	1	100
Annotation Cluster 53	Enrichment Score: 0.08	Count	P_Value	Benjamini	FDR
GOTERM_MF_DIRECT	transcriptional activator activity, RNA polymerase II core promoter proximal region sequence-specific binding	5	0.57	1	100
UP_KEYWORDS	Activator	6	0.91	0.99	100
GOTERM_MF_DIRECT	RNA polymerase II regulatory region sequence-specific DNA binding	3	0.94	1	100
GOTERM_MF_DIRECT	transcription factor activity, sequence-specific DNA binding	11	1	1	100
Annotation Cluster 54	Enrichment Score: 0.03	Count	P_Value	Benjamini	FDR
GOTERM_BP_DIRECT	cell division	4	0.88	1	100
UP_KEYWORDS	Mitosis	3	0.93	1	100
UP_KEYWORDS	Cell cycle	6	0.94	1	100
UP_KEYWORDS	Cell division	4	0.95	1	100
Annotation Cluster 55	Enrichment Score: 0.03	Count	P_Value	Benjamini	FDR
UP_KEYWORDS	Vision	3	0.9	0.99	100
GOTERM_BP_DIRECT	visual perception	3	0.92	1	100
UP_KEYWORDS	Sensory transduction	5	0.99	1	100
Annotation Cluster 56	Enrichment Score: 0.02	Count	P_Value	Benjamini	FDR
GOTERM_MF_DIRECT	sequence-specific DNA binding	16	0.91	1	100
UP_KEYWORDS	DNA-binding	24	0.99	1	100
GOTERM_MF_DIRECT	transcription factor activity, sequence-specific DNA binding	11	1	1	100
Annotation Cluster 57	Enrichment Score: 0.01	Count	P_Value	Benjamini	FDR
UP_KEYWORDS	Transcription	23	0.95	1	100
UP_KEYWORDS	Transcription regulation	20	0.98	1	100
GOTERM_MF_DIRECT	DNA binding	29	0.99	1	100
UP_KEYWORDS	DNA-binding	24	0.99	1	100
GOTERM_BP_DIRECT	transcription, DNA-templated	16	1	1	100

## Sheet: 2.2.3 post. MB 8
Supplementary Data 1. DAVID 6.8 GO-term analysis of all cell types using marker genes identified with the CellFindR v2.0.0 get_stats command with p < 0.01.
2.2.3 post. MB 8		initial	Fbgn	identified
	Genes	1000	952	935
Annotation Cluster 1	Enrichment Score: 9.88	Count	P_Value	Benjamini	FDR
UP_KEYWORDS	Ribonucleoprotein	70	7.7e-32	2.1e-29	1e-28
UP_KEYWORDS	Ribosomal protein	52	7.1e-21	9.7e-19	9.4e-18
GOTERM_BP_DIRECT	cytoplasmic translation	35	1.4e-14	2.4e-11	2.3e-11
GOTERM_CC_DIRECT	ribosome	34	6.2e-13	6.7e-11	8.7e-10
GOTERM_CC_DIRECT	cytosolic large ribosomal subunit	22	2.3e-09	1.4e-07	3.2e-06
GOTERM_MF_DIRECT	structural constituent of ribosome	55	6.3e-08	3.9e-05	9.3e-05
GOTERM_CC_DIRECT	cytosolic small ribosomal subunit	16	1.1e-06	4.4e-05	0.0016
GOTERM_BP_DIRECT	centrosome duplication	23	1.3e-05	0.0025	0.022
GOTERM_CC_DIRECT	cytosolic ribosome	22	0.014	0.11	18
KEGG_PATHWAY	Ribosome	44	0.025	0.37	25
GOTERM_BP_DIRECT	translation	56	0.069	0.63	70
Annotation Cluster 2	Enrichment Score: 6.62	Count	P_Value	Benjamini	FDR
UP_KEYWORDS	Ubiquinone	20	1.8e-10	9.6e-09	2.3e-07
GOTERM_BP_DIRECT	mitochondrial electron transport, NADH to ubiquinone	15	1.9e-07	0.00016	0.00032
GOTERM_CC_DIRECT	mitochondrial respiratory chain complex I	17	3.5e-07	1.5e-05	0.0005
GOTERM_MF_DIRECT	NADH dehydrogenase activity	13	2.9e-06	0.00091	0.0043
GOTERM_MF_DIRECT	NADH dehydrogenase (ubiquinone) activity	13	2.2e-05	0.0028	0.033
Annotation Cluster 3	Enrichment Score: 5.74	Count	P_Value	Benjamini	FDR
UP_KEYWORDS	Chaperone	17	1.1e-07	3.5e-06	0.00015
GOTERM_BP_DIRECT	protein folding	26	2.8e-07	0.00012	0.00047
GOTERM_MF_DIRECT	unfolded protein binding	14	0.00019	0.012	0.28
Annotation Cluster 4	Enrichment Score: 4.87	Count	P_Value	Benjamini	FDR
UP_KEYWORDS	Electron transport	15	5.8e-07	1.5e-05	0.00077
UP_KEYWORDS	Respiratory chain	11	1.5e-06	3.3e-05	0.0019
GOTERM_CC_DIRECT	respiratory chain	9	7.7e-06	0.00026	0.011
UP_KEYWORDS	Mitochondrion inner membrane	19	1.5e-05	0.0002	0.02
GOTERM_CC_DIRECT	mitochondrial inner membrane	19	0.0048	0.053	6.5
Annotation Cluster 5	Enrichment Score: 4.62	Count	P_Value	Benjamini	FDR
GOTERM_CC_DIRECT	COPI vesicle coat	8	1.8e-07	8.9e-06	0.00026
GOTERM_BP_DIRECT	retrograde vesicle-mediated transport, Golgi to ER	11	2.6e-07	0.00015	0.00044
UP_KEYWORDS	Capsid protein	5	9.5e-05	0.001	0.13
UP_KEYWORDS	Virion	6	0.00026	0.0022	0.34
GOTERM_BP_DIRECT	regulation of lipid storage	8	0.00029	0.027	0.49
GOTERM_CC_DIRECT	viral capsid	5	0.00059	0.01	0.84
Annotation Cluster 6	Enrichment Score: 3.7	Count	P_Value	Benjamini	FDR
UP_KEYWORDS	Threonine protease	12	1.3e-07	3.5e-06	0.00017
GOTERM_CC_DIRECT	proteasome core complex	11	1.5e-07	8.3e-06	0.00021
GOTERM_MF_DIRECT	threonine-type endopeptidase activity	12	2.9e-06	0.00061	0.0043
GOTERM_CC_DIRECT	proteasome complex	14	2.5e-05	0.00069	0.036
UP_KEYWORDS	Proteasome	13	3.6e-05	0.00043	0.047
GOTERM_MF_DIRECT	endopeptidase activity	12	0.00032	0.018	0.47
GOTERM_CC_DIRECT	proteasome core complex, alpha-subunit complex	6	0.0018	0.027	2.5
GOTERM_BP_DIRECT	proteasome-mediated ubiquitin-dependent protein catabolic process	15	0.0056	0.17	9
KEGG_PATHWAY	Proteasome	14	0.016	0.29	17
GOTERM_CC_DIRECT	proteasome core complex, beta-subunit complex	4	0.023	0.16	28
UP_KEYWORDS	Protease	28	0.31	0.66	99
Annotation Cluster 7	Enrichment Score: 3.5	Count	P_Value	Benjamini	FDR
GOTERM_MF_DIRECT	cytochrome-c oxidase activity	10	5.2e-05	0.0046	0.078
GOTERM_CC_DIRECT	mitochondrial respiratory chain complex IV	7	0.00051	0.0092	0.72
GOTERM_BP_DIRECT	mitochondrial electron transport, cytochrome c to oxygen	6	0.0012	0.065	2
Annotation Cluster 8	Enrichment Score: 3.11	Count	P_Value	Benjamini	FDR
GOTERM_CC_DIRECT	eukaryotic 43S preinitiation complex	10	1.2e-05	0.00037	0.017
UP_KEYWORDS	Initiation factor	11	0.00015	0.0014	0.19
GOTERM_CC_DIRECT	eukaryotic translation initiation factor 3 complex	8	0.00023	0.0048	0.32
GOTERM_CC_DIRECT	eukaryotic 48S preinitiation complex	8	0.00023	0.0048	0.32
GOTERM_BP_DIRECT	formation of translation preinitiation complex	9	0.00024	0.025	0.4
UP_KEYWORDS	Protein biosynthesis	16	0.00048	0.004	0.63
GOTERM_MF_DIRECT	translation initiation factor activity	13	0.0012	0.053	1.8
GOTERM_BP_DIRECT	translational initiation	11	0.0025	0.1	4.2
GOTERM_BP_DIRECT	regulation of translational initiation	7	0.0027	0.1	4.5
KEGG_PATHWAY	RNA transport	17	0.83	0.99	100
Annotation Cluster 9	Enrichment Score: 2.99	Count	P_Value	Benjamini	FDR
GOTERM_CC_DIRECT	signal recognition particle, endoplasmic reticulum targeting	7	2e-05	0.0006	0.029
GOTERM_BP_DIRECT	SRP-dependent cotranslational protein targeting to membrane	7	2.8e-05	0.0043	0.047
GOTERM_MF_DIRECT	7S RNA binding	5	0.00052	0.027	0.77
GOTERM_MF_DIRECT	signal recognition particle binding	4	0.0044	0.13	6.4
UP_KEYWORDS	Signal recognition particle	3	0.025	0.13	28
GOTERM_CC_DIRECT	signal recognition particle	3	0.036	0.22	41
Annotation Cluster 10	Enrichment Score: 2.4	Count	P_Value	Benjamini	FDR
GOTERM_CC_DIRECT	COPII vesicle coat	5	0.0013	0.021	1.8
GOTERM_BP_DIRECT	larval chitin-based cuticle development	6	0.0051	0.16	8.2
GOTERM_BP_DIRECT	chitin-based larval cuticle pattern formation	5	0.0095	0.24	15
Annotation Cluster 11	Enrichment Score: 2.39	Count	P_Value	Benjamini	FDR
GOTERM_CC_DIRECT	mitochondrial respiratory chain complex III	6	0.0011	0.019	1.6
GOTERM_BP_DIRECT	mitochondrial electron transport, ubiquinol to cytochrome c	6	0.0051	0.16	8.2
GOTERM_MF_DIRECT	ubiquinol-cytochrome-c reductase activity	5	0.012	0.29	16
Annotation Cluster 12	Enrichment Score: 2.17	Count	P_Value	Benjamini	FDR
UP_KEYWORDS	Redox-active center	7	0.00017	0.0016	0.22
GOTERM_BP_DIRECT	cell redox homeostasis	9	0.038	0.49	48
GOTERM_MF_DIRECT	protein disulfide isomerase activity	5	0.049	0.64	53
Annotation Cluster 13	Enrichment Score: 2.16	Count	P_Value	Benjamini	FDR
UP_KEYWORDS	Membrane	269	7.5e-05	0.00082	0.099
UP_KEYWORDS	Transmembrane	234	0.0047	0.032	6
UP_KEYWORDS	Transmembrane helix	232	0.0072	0.045	9.1
GOTERM_CC_DIRECT	integral component of membrane	217	0.9	1	100
Annotation Cluster 14	Enrichment Score: 2.15	Count	P_Value	Benjamini	FDR
UP_KEYWORDS	mRNA splicing	13	9.9e-06	0.00014	0.013
UP_KEYWORDS	mRNA processing	13	0.00099	0.0077	1.3
GOTERM_BP_DIRECT	mRNA splicing, via spliceosome	31	0.0015	0.08	2.5
GOTERM_CC_DIRECT	small nuclear ribonucleoprotein complex	10	0.0016	0.025	2.3
GOTERM_CC_DIRECT	catalytic step 2 spliceosome	22	0.002	0.029	2.8
GOTERM_CC_DIRECT	precatalytic spliceosome	24	0.0026	0.033	3.6
UP_KEYWORDS	Spliceosome	6	0.0031	0.023	4.1
GOTERM_CC_DIRECT	U4 snRNP	5	0.0041	0.05	5.6
GOTERM_CC_DIRECT	spliceosomal complex	11	0.0049	0.052	6.7
GOTERM_CC_DIRECT	U1 snRNP	7	0.0056	0.057	7.6
GOTERM_CC_DIRECT	spliceosomal tri-snRNP complex	4	0.0092	0.083	12
GOTERM_CC_DIRECT	U12-type spliceosomal complex	5	0.013	0.11	17
GOTERM_CC_DIRECT	SMN-Sm protein complex	3	0.019	0.14	24
GOTERM_CC_DIRECT	U5 snRNP	6	0.025	0.17	30
GOTERM_CC_DIRECT	U2 snRNP	7	0.028	0.18	33
GOTERM_CC_DIRECT	U4/U6 x U5 tri-snRNP complex	5	0.055	0.31	55
GOTERM_BP_DIRECT	spliceosomal snRNP assembly	4	0.082	0.68	76
KEGG_PATHWAY	Spliceosome	23	0.14	0.76	81
GOTERM_MF_DIRECT	poly(A) RNA binding	8	0.35	0.99	100
Annotation Cluster 15	Enrichment Score: 2.13	Count	P_Value	Benjamini	FDR
GOTERM_BP_DIRECT	endoplasmic reticulum organization	9	1.3e-05	0.0027	0.021
GOTERM_CC_DIRECT	COPII vesicle coat	5	0.0013	0.021	1.8
GOTERM_CC_DIRECT	endoplasmic reticulum exit site	4	0.0092	0.083	12
GOTERM_BP_DIRECT	positive regulation of cuticle pigmentation	3	0.016	0.32	24
GOTERM_BP_DIRECT	protein targeting to plasma membrane	3	0.069	0.63	70
GOTERM_BP_DIRECT	chitin-based cuticle development	7	0.98	1	100
Annotation Cluster 16	Enrichment Score: 2.04	Count	P_Value	Benjamini	FDR
UP_KEYWORDS	Nucleotide-binding	71	0.00049	0.0039	0.64
UP_KEYWORDS	ATP-binding	55	0.0041	0.028	5.2
GOTERM_MF_DIRECT	ATP binding	63	0.39	0.99	100
Annotation Cluster 17	Enrichment Score: 1.95	Count	P_Value	Benjamini	FDR
GOTERM_BP_DIRECT	rRNA pseudouridine synthesis	5	0.00015	0.019	0.25
GOTERM_CC_DIRECT	box H/ACA snoRNP complex	5	0.00021	0.0046	0.3
GOTERM_BP_DIRECT	snRNA pseudouridine synthesis	4	0.0016	0.078	2.6
UP_KEYWORDS	Ribosome biogenesis	8	0.0031	0.023	4
GOTERM_MF_DIRECT	box H/ACA snoRNA binding	3	0.018	0.36	23
UP_KEYWORDS	rRNA processing	7	0.018	0.1	21
GOTERM_MF_DIRECT	snoRNA binding	5	0.027	0.46	33
GOTERM_BP_DIRECT	cellular response to starvation	12	0.098	0.72	82
GOTERM_BP_DIRECT	pseudouridine synthesis	3	0.23	0.92	99
KEGG_PATHWAY	Ribosome biogenesis in eukaryotes	10	1	1	100
Annotation Cluster 18	Enrichment Score: 1.83	Count	P_Value	Benjamini	FDR
GOTERM_CC_DIRECT	oligosaccharyltransferase complex	6	6.8e-05	0.0017	0.095
GOTERM_MF_DIRECT	dolichyl-diphosphooligosaccharide-protein glycotransferase activity	4	0.0083	0.23	12
KEGG_PATHWAY	N-Glycan biosynthesis	8	0.22	0.84	94
GOTERM_BP_DIRECT	protein glycosylation	6	0.4	0.98	100
Annotation Cluster 19	Enrichment Score: 1.76	Count	P_Value	Benjamini	FDR
GOTERM_MF_DIRECT	histone binding	8	0.0033	0.11	4.8
GOTERM_BP_DIRECT	sperm chromatin decondensation	4	0.025	0.4	35
GOTERM_BP_DIRECT	chromatin remodeling	8	0.065	0.63	68
Annotation Cluster 20	Enrichment Score: 1.74	Count	P_Value	Benjamini	FDR
GOTERM_BP_DIRECT	negative regulation of fusion cell fate specification	4	0.0016	0.078	2.6
GOTERM_BP_DIRECT	negative regulation of neurogenesis	4	0.0071	0.2	11
GOTERM_BP_DIRECT	negative regulation of terminal cell fate specification, open tracheal system	4	0.0071	0.2	11
GOTERM_BP_DIRECT	R3/R4 cell fate commitment	4	0.11	0.77	87
GOTERM_BP_DIRECT	sensory organ development	8	0.23	0.93	99
Annotation Cluster 21	Enrichment Score: 1.71	Count	P_Value	Benjamini	FDR
GOTERM_BP_DIRECT	proton transport	9	0.00044	0.034	0.75
GOTERM_MF_DIRECT	proton-transporting ATP synthase activity, rotational mechanism	7	0.002	0.074	2.9
UP_KEYWORDS	Hydrogen ion transport	8	0.0065	0.043	8.2
GOTERM_BP_DIRECT	ATP synthesis coupled proton transport	7	0.0073	0.2	12
GOTERM_MF_DIRECT	hydrogen-exporting ATPase activity, phosphorylative mechanism	5	0.016	0.34	21
GOTERM_CC_DIRECT	mitochondrial proton-transporting ATP synthase complex, coupling factor F(o)	5	0.023	0.16	28
UP_KEYWORDS	ATP synthesis	3	0.096	0.35	74
GOTERM_MF_DIRECT	proton-transporting ATPase activity, rotational mechanism	5	0.41	0.99	100
GOTERM_BP_DIRECT	ATP hydrolysis coupled proton transport	4	0.62	1	100
Annotation Cluster 22	Enrichment Score: 1.53	Count	P_Value	Benjamini	FDR
GOTERM_BP_DIRECT	reproduction	5	0.0029	0.11	4.8
GOTERM_BP_DIRECT	regulation of post-mating oviposition	5	0.0067	0.19	11
GOTERM_BP_DIRECT	Golgi vesicle transport	6	0.021	0.36	30
GOTERM_BP_DIRECT	positive regulation of Wnt protein secretion	3	0.14	0.82	92
GOTERM_MF_DIRECT	transporter activity	11	0.36	0.99	100
Annotation Cluster 23	Enrichment Score: 1.46	Count	P_Value	Benjamini	FDR
GOTERM_BP_DIRECT	regulation of mRNA 3'-end processing	4	0.018	0.33	26
GOTERM_BP_DIRECT	regulation of transcriptional start site selection at RNA polymerase II promoter	4	0.018	0.33	26
GOTERM_BP_DIRECT	regulation of alternative mRNA splicing, via spliceosome	12	0.019	0.35	28
GOTERM_BP_DIRECT	mRNA splice site selection	4	0.034	0.47	44
GOTERM_BP_DIRECT	regulation of gene expression	8	0.25	0.93	99
Annotation Cluster 24	Enrichment Score: 1.27	Count	P_Value	Benjamini	FDR
GOTERM_BP_DIRECT	oocyte anterior/posterior axis specification	7	0.016	0.32	23
GOTERM_CC_DIRECT	subapical complex	5	0.023	0.16	28
GOTERM_BP_DIRECT	establishment or maintenance of epithelial cell apical/basal polarity	5	0.041	0.51	51
GOTERM_BP_DIRECT	asymmetric cell division	5	0.13	0.79	90
GOTERM_CC_DIRECT	adherens junction	7	0.23	0.72	97
Annotation Cluster 25	Enrichment Score: 1.2	Count	P_Value	Benjamini	FDR
KEGG_PATHWAY	Carbon metabolism	24	0.025	0.33	25
KEGG_PATHWAY	Biosynthesis of amino acids	14	0.088	0.71	64
KEGG_PATHWAY	Biosynthesis of antibiotics	32	0.11	0.76	74
Annotation Cluster 26	Enrichment Score: 1.19	Count	P_Value	Benjamini	FDR
GOTERM_BP_DIRECT	morphogenesis of an epithelium	7	0.011	0.26	17
GOTERM_CC_DIRECT	apical cortex	8	0.033	0.2	38
GOTERM_BP_DIRECT	establishment or maintenance of epithelial cell apical/basal polarity	5	0.041	0.51	51
GOTERM_BP_DIRECT	establishment or maintenance of neuroblast polarity	4	0.068	0.63	70
GOTERM_BP_DIRECT	morphogenesis of a polarized epithelium	4	0.11	0.77	87
GOTERM_BP_DIRECT	establishment or maintenance of polarity of embryonic epithelium	3	0.14	0.82	92
GOTERM_CC_DIRECT	apicolateral plasma membrane	4	0.27	0.76	99
Annotation Cluster 27	Enrichment Score: 1.13	Count	P_Value	Benjamini	FDR
GOTERM_BP_DIRECT	tricarboxylic acid cycle	8	0.031	0.44	41
UP_KEYWORDS	Tricarboxylic acid cycle	4	0.033	0.16	36
GOTERM_MF_DIRECT	succinate dehydrogenase activity	3	0.054	0.66	56
GOTERM_CC_DIRECT	mitochondrial respiratory chain complex II, succinate dehydrogenase complex (ubiquinone)	3	0.057	0.31	56
GOTERM_MF_DIRECT	succinate dehydrogenase (ubiquinone) activity	3	0.076	0.77	69
KEGG_PATHWAY	Citrate cycle (TCA cycle)	6	0.73	0.99	100
Annotation Cluster 28	Enrichment Score: 1.06	Count	P_Value	Benjamini	FDR
GOTERM_BP_DIRECT	homophilic cell adhesion via plasma membrane adhesion molecules	8	0.012	0.26	18
GOTERM_BP_DIRECT	axonal fasciculation	4	0.097	0.72	82
UP_KEYWORDS	Cell adhesion	7	0.12	0.41	83
GOTERM_MF_DIRECT	cell adhesion molecule binding	4	0.41	0.99	100
Annotation Cluster 29	Enrichment Score: 1.05	Count	P_Value	Benjamini	FDR
GOTERM_MF_DIRECT	cysteine-type endopeptidase activity	6	0.032	0.5	38
GOTERM_BP_DIRECT	proteolysis involved in cellular protein catabolic process	5	0.067	0.63	69
UP_KEYWORDS	Thiol protease	6	0.074	0.3	64
GOTERM_CC_DIRECT	lysosome	9	0.093	0.44	75
GOTERM_MF_DIRECT	cysteine-type peptidase activity	3	0.37	0.99	100
Annotation Cluster 30	Enrichment Score: 0.97	Count	P_Value	Benjamini	FDR
GOTERM_CC_DIRECT	kinetochore	9	0.015	0.11	19
GOTERM_CC_DIRECT	meiotic spindle midzone	3	0.057	0.31	56
GOTERM_CC_DIRECT	chromosome passenger complex	3	0.081	0.4	70
GOTERM_BP_DIRECT	histone phosphorylation	3	0.092	0.71	80
GOTERM_CC_DIRECT	spindle midzone	3	0.38	0.86	100
GOTERM_CC_DIRECT	chromosome, centromeric region	4	0.63	0.98	100
Annotation Cluster 31	Enrichment Score: 0.96	Count	P_Value	Benjamini	FDR
GOTERM_BP_DIRECT	chaperone-mediated protein folding	4	0.097	0.72	82
GOTERM_MF_DIRECT	peptidyl-prolyl cis-trans isomerase activity	6	0.11	0.84	81
GOTERM_MF_DIRECT	FK506 binding	3	0.13	0.88	87
Annotation Cluster 32	Enrichment Score: 0.94	Count	P_Value	Benjamini	FDR
GOTERM_BP_DIRECT	homophilic cell adhesion via plasma membrane adhesion molecules	8	0.012	0.26	18
GOTERM_BP_DIRECT	cell-cell adhesion mediated by cadherin	3	0.28	0.95	100
GOTERM_BP_DIRECT	calcium-dependent cell-cell adhesion via plasma membrane cell adhesion molecules	3	0.47	0.99	100
Annotation Cluster 33	Enrichment Score: 0.92	Count	P_Value	Benjamini	FDR
UP_KEYWORDS	Transcription	40	0.047	0.21	47
UP_KEYWORDS	Transcription regulation	38	0.048	0.21	48
GOTERM_BP_DIRECT	transcription, DNA-templated	37	0.076	0.66	74
UP_KEYWORDS	DNA-binding	43	0.16	0.47	90
GOTERM_BP_DIRECT	regulation of transcription, DNA-templated	26	0.86	1	100
Annotation Cluster 34	Enrichment Score: 0.89	Count	P_Value	Benjamini	FDR
UP_KEYWORDS	GTP-binding	14	0.037	0.17	39
GOTERM_MF_DIRECT	GTP binding	18	0.23	0.96	98
GOTERM_MF_DIRECT	GTPase activity	14	0.26	0.97	99
Annotation Cluster 35	Enrichment Score: 0.82	Count	P_Value	Benjamini	FDR
UP_KEYWORDS	Sulfation	3	0.056	0.24	53
GOTERM_BP_DIRECT	sex differentiation	5	0.067	0.63	69
GOTERM_MF_DIRECT	carboxylic ester hydrolase activity	4	0.92	1	100
Annotation Cluster 36	Enrichment Score: 0.79	Count	P_Value	Benjamini	FDR
GOTERM_MF_DIRECT	P-P-bond-hydrolysis-driven protein transmembrane transporter activity	5	0.1	0.84	81
GOTERM_CC_DIRECT	mitochondrial outer membrane translocase complex	3	0.14	0.55	87
GOTERM_BP_DIRECT	protein import into mitochondrial matrix	4	0.31	0.96	100
Annotation Cluster 37	Enrichment Score: 0.7	Count	P_Value	Benjamini	FDR
GOTERM_BP_DIRECT	signal peptide processing	5	0.0017	0.082	2.9
GOTERM_CC_DIRECT	signal peptidase complex	4	0.0021	0.029	2.9
GOTERM_MF_DIRECT	peptidase activity	7	0.024	0.44	30
KEGG_PATHWAY	Insect hormone biosynthesis	5	0.14	0.75	83
GOTERM_BP_DIRECT	head involution	7	0.15	0.83	93
UP_KEYWORDS	Iron	16	0.29	0.64	99
UP_KEYWORDS	Heme	10	0.38	0.72	100
GOTERM_BP_DIRECT	midgut development	4	0.41	0.99	100
UP_KEYWORDS	Microsome	7	0.44	0.78	100
GOTERM_MF_DIRECT	heme binding	11	0.61	1	100
GOTERM_CC_DIRECT	organelle membrane	7	0.64	0.98	100
COG_ONTOLOGY	Secondary metabolites biosynthesis, transport, and catabolism	6	0.69	0.97	100
UP_KEYWORDS	Monooxygenase	6	0.83	0.97	100
GOTERM_MF_DIRECT	iron ion binding	10	0.84	1	100
GOTERM_MF_DIRECT	oxidoreductase activity, acting on paired donors, with incorporation or reduction of molecular oxygen	6	0.86	1	100
GOTERM_MF_DIRECT	monooxygenase activity	4	0.97	1	100
Annotation Cluster 38	Enrichment Score: 0.65	Count	P_Value	Benjamini	FDR
UP_KEYWORDS	Glycolysis	5	0.041	0.19	43
GOTERM_BP_DIRECT	glycolytic process	5	0.14	0.82	92
GOTERM_CC_DIRECT	M band	3	0.17	0.61	92
GOTERM_BP_DIRECT	somatic muscle development	5	0.3	0.96	100
GOTERM_CC_DIRECT	Z disc	5	0.32	0.81	100
KEGG_PATHWAY	Glycolysis / Gluconeogenesis	9	0.46	0.94	100
GOTERM_BP_DIRECT	myoblast fusion	4	0.68	1	100
Annotation Cluster 39	Enrichment Score: 0.62	Count	P_Value	Benjamini	FDR
UP_KEYWORDS	Detoxification	4	0.019	0.1	22
GOTERM_MF_DIRECT	glutathione transferase activity	7	0.11	0.85	83
GOTERM_BP_DIRECT	glutathione metabolic process	7	0.14	0.82	92
GOTERM_MF_DIRECT	glutathione peroxidase activity	5	0.21	0.96	97
COG_ONTOLOGY	Posttranslational modification, protein turnover, chaperones	11	0.37	0.91	97
KEGG_PATHWAY	Glutathione metabolism	9	0.65	0.98	100
KEGG_PATHWAY	Drug metabolism - cytochrome P450	7	0.87	1	100
KEGG_PATHWAY	Metabolism of xenobiotics by cytochrome P450	7	0.87	1	100
Annotation Cluster 40	Enrichment Score: 0.62	Count	P_Value	Benjamini	FDR
GOTERM_BP_DIRECT	dorsal/ventral lineage restriction, imaginal disc	3	0.092	0.71	80
GOTERM_BP_DIRECT	imaginal disc-derived leg segmentation	3	0.25	0.94	99
GOTERM_BP_DIRECT	ventral cord development	7	0.61	1	100
Annotation Cluster 41	Enrichment Score: 0.6	Count	P_Value	Benjamini	FDR
GOTERM_BP_DIRECT	R3/R4 cell fate commitment	4	0.11	0.77	87
GOTERM_BP_DIRECT	regulation of neurogenesis	3	0.28	0.95	100
KEGG_PATHWAY	Dorso-ventral axis formation	5	0.5	0.95	100
Annotation Cluster 42	Enrichment Score: 0.59	Count	P_Value	Benjamini	FDR
GOTERM_BP_DIRECT	maternal specification of dorsal/ventral axis, oocyte, soma encoded	3	0.069	0.63	70
GOTERM_BP_DIRECT	protein processing	5	0.25	0.93	99
GOTERM_BP_DIRECT	dorsal/ventral axis specification	4	0.35	0.97	100
GOTERM_BP_DIRECT	Toll signaling pathway	3	0.75	1	100
Annotation Cluster 43	Enrichment Score: 0.58	Count	P_Value	Benjamini	FDR
UP_KEYWORDS	Lipid biosynthesis	9	0.096	0.35	73
UP_KEYWORDS	Fatty acid metabolism	6	0.12	0.4	81
UP_KEYWORDS	Lipid metabolism	12	0.14	0.45	87
UP_KEYWORDS	Fatty acid biosynthesis	5	0.16	0.48	91
GOTERM_MF_DIRECT	fatty acid elongase activity	3	0.45	1	100
GOTERM_MF_DIRECT	3-oxo-lignoceronyl-CoA synthase activity	3	0.48	1	100
GOTERM_MF_DIRECT	3-oxo-arachidoyl-CoA synthase activity	3	0.48	1	100
GOTERM_MF_DIRECT	3-oxo-cerotoyl-CoA synthase activity	3	0.48	1	100
GOTERM_BP_DIRECT	fatty acid elongation	3	0.5	0.99	100
Annotation Cluster 44	Enrichment Score: 0.57	Count	P_Value	Benjamini	FDR
GOTERM_BP_DIRECT	RNA secondary structure unwinding	6	0.078	0.66	75
UP_KEYWORDS	Helicase	9	0.09	0.34	71
GOTERM_MF_DIRECT	RNA helicase activity	3	0.31	0.99	100
GOTERM_MF_DIRECT	nucleotidyltransferase activity	4	0.32	0.99	100
GOTERM_MF_DIRECT	ATP-dependent RNA helicase activity	6	0.35	0.99	100
UP_KEYWORDS	Nucleotidyltransferase	7	0.52	0.84	100
GOTERM_MF_DIRECT	helicase activity	4	0.76	1	100
Annotation Cluster 45	Enrichment Score: 0.51	Count	P_Value	Benjamini	FDR
UP_KEYWORDS	Mitosis	7	0.25	0.6	98
UP_KEYWORDS	Cell division	9	0.25	0.59	98
UP_KEYWORDS	Cell cycle	11	0.37	0.72	100
GOTERM_BP_DIRECT	cell division	7	0.42	0.99	100
Annotation Cluster 46	Enrichment Score: 0.51	Count	P_Value	Benjamini	FDR
UP_KEYWORDS	Actin-binding	8	0.092	0.34	72
GOTERM_BP_DIRECT	actin cytoskeleton organization	5	0.44	0.99	100
GOTERM_CC_DIRECT	cytoskeleton	5	0.75	0.99	100
Annotation Cluster 47	Enrichment Score: 0.47	Count	P_Value	Benjamini	FDR
GOTERM_MF_DIRECT	SNARE binding	5	0.23	0.97	98
GOTERM_MF_DIRECT	SNAP receptor activity	4	0.32	0.99	100
GOTERM_CC_DIRECT	SNARE complex	5	0.32	0.81	100
KEGG_PATHWAY	SNARE interactions in vesicular transport	4	0.54	0.96	100
Annotation Cluster 48	Enrichment Score: 0.42	Count	P_Value	Benjamini	FDR
COG_ONTOLOGY	Transcription	6	0.057	0.34	37
GOTERM_BP_DIRECT	transcription initiation from RNA polymerase II promoter	3	0.96	1	100
KEGG_PATHWAY	Basal transcription factors	3	0.98	1	100
Annotation Cluster 49	Enrichment Score: 0.39	Count	P_Value	Benjamini	FDR
UP_KEYWORDS	DNA repair	6	0.27	0.62	98
UP_KEYWORDS	DNA damage	6	0.31	0.66	99
GOTERM_BP_DIRECT	DNA repair	6	0.81	1	100
Annotation Cluster 50	Enrichment Score: 0.29	Count	P_Value	Benjamini	FDR
GOTERM_MF_DIRECT	phosphoprotein phosphatase activity	6	0.35	0.99	100
UP_KEYWORDS	Protein phosphatase	5	0.45	0.79	100
GOTERM_MF_DIRECT	protein tyrosine phosphatase activity	5	0.5	1	100
GOTERM_BP_DIRECT	protein dephosphorylation	8	0.62	1	100
GOTERM_MF_DIRECT	protein serine/threonine phosphatase activity	4	0.7	1	100
Annotation Cluster 51	Enrichment Score: 0.26	Count	P_Value	Benjamini	FDR
UP_KEYWORDS	Serine/threonine-protein kinase	12	0.2	0.53	94
UP_KEYWORDS	Kinase	20	0.46	0.79	100
GOTERM_MF_DIRECT	protein kinase activity	11	0.78	1	100
GOTERM_MF_DIRECT	protein serine/threonine kinase activity	11	0.8	1	100
GOTERM_BP_DIRECT	protein phosphorylation	16	0.9	1	100
Annotation Cluster 52	Enrichment Score: 0.23	Count	P_Value	Benjamini	FDR
GOTERM_MF_DIRECT	ATPase activity, coupled	5	0.5	1	100
UP_KEYWORDS	Motor protein	4	0.57	0.87	100
GOTERM_MF_DIRECT	motor activity	3	0.7	1	100
Annotation Cluster 53	Enrichment Score: 0.22	Count	P_Value	Benjamini	FDR
GOTERM_CC_DIRECT	DNA-directed RNA polymerase II, core complex	3	0.35	0.84	100
GOTERM_BP_DIRECT	transcription from RNA polymerase II promoter	7	0.39	0.98	100
GOTERM_MF_DIRECT	DNA-directed RNA polymerase activity	3	0.66	1	100
KEGG_PATHWAY	RNA polymerase	3	0.93	1	100
KEGG_PATHWAY	Pyrimidine metabolism	8	0.94	1	100
Annotation Cluster 54	Enrichment Score: 0.19	Count	P_Value	Benjamini	FDR
GOTERM_BP_DIRECT	gene silencing	3	0.47	0.99	100
UP_KEYWORDS	Chromatin regulator	6	0.62	0.89	100
GOTERM_BP_DIRECT	chromatin silencing	7	0.95	1	100
Annotation Cluster 55	Enrichment Score: 0.18	Count	P_Value	Benjamini	FDR
UP_KEYWORDS	Acetylation	9	0.29	0.64	99
UP_KEYWORDS	Nucleosome core	3	0.99	1	100
GOTERM_CC_DIRECT	nucleosome	4	1	1	100

[truncated: 16 more sheets: 2.3.0 post. MB 5-6, 2.3.1 post. MB 7, 3.0.0 late pFC, 3.0.1 early pFC, 3.0.1 FSC, 3.1.0 post. EC, 3.1.1 cent. EC, 3.1.2.0 ant. EC, 3.1.2.1 cap cell, 3.1.2.1 TF, 3.2.0 stalk cell, 3.2.1 polar cell, 4.0 GSC, 4.0 undif germ cell, 4.1 older germ cell, 5 muscle cell]
