# Supplementary material for: A single-cell atlas and lineage analysis of the adult Drosophila ovary
Source: Nat Commun. 2020 Nov 6;11:5628. doi: 10.1038/s41467-020-19361-0 (PMC7648648; doi:10.1038/s41467-020-19361-0)
Supplement: Supplementary file 3 — Supplementary Data 2 [file 41467_2020_19361_MOESM3_ESM.xlsx]

## Sheet: Sheet1
Supplementary Data 2. Summary of relevant GO-terms identified with DAVID 6.8 with explanation.
This table provides a summary of selected GO terms that are enriched in each cell type and notes that describe the possible relationships between these cell processes and the function of the cell type.
Cluster 0: Main body follicle cells, Stages 2-5
Gene Ontology Term	p-value	Notes
proteasome complex	1 x 10-14	The enrichment for genes involved in growth and proliferation plus genes involved in epithelial morphogenesis and establishment or maintenance of cell polarity is consistent with the identity of these cells as a dividing epithelium. Proteasome proteins are highly expressed in main body follicle cells.1
Proteasome	3 x 10-14
Cell cycle	4 x 10-7
morphogenesis of an epithelium	4 x 10-4
establishment or maintenance of cell polarity	2 x 10-2
Cluster 1: Anterior and central main body follicle cells, Stages 5-6
Gene Ontology Term	p-value	Notes
Cell cycle	2 x 10-5	The enrichment for genes involved in proliferation, cytoskeleton and cell adhesion is consistent with the identity of these cells as a mitotically active epithelial monolayer. Interestingly, unlike main body follicle cells in Stages 1-5 (Cluster 0) these cells are not enriched for genes involved in epithelial morphogenesis or the establishment or maintenance of cell polarity, suggesting that they…
Kinetochore	1 x 10-5
spindle midzone	7 x 10-4
Transcription regulation	2 x 10-3
lysosome	5 x 10-3
Cytoskeleton	1 x 10-3
Cell adhesion	2 x 10-2
Cluster 2.0: Central main body follicle cells, Stage 6-7
Gene Ontology Term	p-value	Notes
Proteasome	3 x 10-20	Proteasome proteins are highly expressed in main body follicle cells.1 The upregulation of planar polarity genes may be in preparation for the Fat2-dependent stage of follicle elongation that begins at Stage 8.2 The enrichment for genes involved in the regulation of cell growth is consistent with the rapid growth of follicle cells in the mid-to-late stage follicles.3
proteasome regulatory particle	3 x 10-14
Transcription regulation	1 x 10-4
establishment of planar polarity	1 x 10-3
regulation of cell growth	7 x 10-3
Cluster 2.1.0: Border cells
Gene Ontology Term	p-value	Notes
Transmembrane	0.05	The number of genes that define this cluster are too low for accurate GO-term analysis
Cluster 2.1.0: Stretch follicle cells, Stage 6-7
Gene Ontology Term	p-value	Notes
Ribonucleoprotein	1 x 10-24	This population of cells is enriched for several GO term categories involved in gene expression, such as ribonucleoprotein, chaperone, RNA polymerase, and other RNA-related functions, suggesting that these cells are highly transcriptionally active. Consistent with this, mRNA splicing proteins and ribonucleoproteins are among the 100 most abundant proteins in stretch cells.4
Chaperone	8 x 10-8
RNA polymerase	5 x 10-5
mRNA splicing	2 x 10-8
snoRNA binding	2 x 10-8
regulation of mRNA 3'-end processing	1 x 10-3
Cluster 2.1.1: Stretch cells, Stage 8+
Gene Ontology Term	p-value	Notes
Protein biosynthesis	3 x 10-6	As with Stage 6-7 stretch cells, the enrichment for GO terms such as protein biosynthesis, ribonucleoprotein, and RNA polymerase suggest these cells have high levels of gene expression. The enrichment for plasma membrane proton-transporting V-type ATPase complex genes is consistent with a role for these genes in maintaining a bioelectric gradient in Stage 9-10 follicles.5 The enrichment for focal…
Ribonucleoprotein	9 x 10-14
Plasma membrane proton-transporting V-type ATPase complex	1 x 10-7
RNA polymerase	3 x 10-3
Focal adhesion	4 x 10-4
Transforming growth factor beta receptor signaling pathway	8 x 10-3
Stage 2.2.0: Central main body follicle cells, Stage 8
Gene Ontology Term	p-value	Notes
Proteasome complex	8 x 10-12	Proteasome proteins are highly expressed in main body follicle cells.1 The enrichment for genes involved in protein folding, ER targeting and translation are consistent with the role of follicle cells to produce and secrete large amounts of vitelline membrane protein starting in Stage 9.8 The enrichment for metabolic genes such as those involved in carbon metabolism and glycolysis may be importan…
Protein folding	2 x 10-5
Signal recognition particle, endoplasmic reticulum targeting	7 x 10-6
Ribonucleoprotein	4 x 10-10
Carbon metabolism	4 x 10-4
Glycolysis	7 x 10-5
Cluster 2.2.1: Main body cells, Stage 9+
Gene Ontology Term	p-value	Notes
Ribonucleoprotein	4 x 10-23	The enrichment GO terms that include genes involved in gene expression, such as ribonucleoprotein, chaperone, mRNA spicing, and translation initiation factor, as well as metabolic gene categories, such as oxidative phosphorylation, proteasome, glycolysis, and mitochondrial respiratory chain complex III are consistent with the rapid growth of follicle cells at this stage.3 The enrichment for genes…
Oxidative phosphorylation	8 x 10-6
Proteosome	4 x 10-5
Chaperone	2 x 10-5
GTP binding	2 x 10-4
mRNA splicing	2 x 10-6
Translation initiation factor activity	4 x 10-4
Glycolysis	2 x 10-3
Mitochondrial respiratory chain complex III	9 x 10-3
Cluster 2.2.2: Hemocytes
Gene Ontology Term	p-value	Notes
Ribonucleoprotein	2 x 10-26	The enrichment for genes involved in autophagy and antimicrobial activity are consistent with the role of these cells in innate immunity. Likewise, the enrichment for metabolic genes and genes that support the production of transmembrane proteins would also be important for an immune cell.
mitochondrial respiratory chain complex IV	2 x 10-6
Transmembrane	1 x 10-3
Autophagy	3 x 20-4
Antimicrobial	8 x 10-4
Cluster 2.2.3: Posterior main body follicle cells, Stage 8
Gene Ontology Term	p-value	Notes
Ribonucleoprotein	8 x 10-32	As with Cluster 2.2.1, the enrichment GO terms that include genes involved in gene expression, such as ribonucleoprotein, chaperone, and mRNA splicing, as well as metabolic gene categories, such as mitochondrial electron transport, are consistent with the rapid growth of follicle cells at this stage.3 The enrichment for genes involved in protein secretion, such as COPI and COPII vesicle coat and …
Mitochondrial electron transport, NADH to ubiquinone	2 x 10-7
Chaperone	1 x 10-7
COPI vesicle coat	2 x 10-7
COPII vesicle coat	1 x 10-3
mRNA splicing	1 x 10-5
Endoplasmic reticulum organization	1 x 10-5
Cluster 2.3.0: Posterior main body follicle cells, Stage 5-6
Gene Ontology Term	p-value	Notes
Box H/ACA snoRNA binding	2 x 10-3	The enrichment for Box H/ACA snoRNA binding genes, which are important for ribosome biogenesis, and transcription regulation suggest these cells are transcriptionally active, and enrichment for cell cycle genes is expected since follicle cells are mitotic at this stage. The enrichment for genes involved in zonula adherens assembly and homophilic cell adhesion is consistent with the expectation th…
Transcription regulation	2 x 10-2
Zonula adherens assembly	2 x 10-3
Cell cycle	2 x 10-2
homophilic cell adhesion via plasma membrane adhesion molecules	2 x 10-3
Cluster 2.3.1: Posterior main body follicle cells, Stage 7
Gene Ontology Term	p-value	Notes
Proteosome	5 x 10-13	Proteasome proteins are highly expressed in main body follicle cells.1 Ribonucleoprotein genes, which are important for ribosome biogenesis, and metabolic genes such as those involved in glycolysis, proton transport, and mitochondrial electron transport are likely important to support the rapid growth of follicle cells at these stages.
Ribonucleoprotein	4 x 10-14
Glycolysis	8 x 10-5
Proton transport	9 x 10-5
mitochondrial electron transport, NADH to ubiquinone	5 x 10-3
Adherens junction	7 x 10-3
Cluster 3.0.0: Late prefollicle cells
Gene Ontology Term	p-value	Notes
Transcription regulation	2 x 10-4	Enrichment for genes involved in transcriptional regulation may reflect the large number of cell signaling pathways that are active in prefollicle cells.9 Enrichment for cell cycle and spindle midzone genes is expected since prefollicle cells are mitotic. Enrichment for genes involved in the establishment of planar polarity may facilitate the development of planar polarized actin bundles in prefo…
Cell cycle	2 x 10-6
Spindle midzone	7 x 10-4
Cytoskeleton	1 x 10-6
Establishment of planar polarity	4 x 10-4
Cluster 3.0.1: Early prefollicle cells
Gene Ontology Term	p-value	Notes
Kinetochore	1 x 10-13	The enrichment for cell cycle and kinetochore proteins are expected since prefollicle cells are mitotic. As in Cluster 3.0.0, the enrichment for genes involved in the establishment of planar polarity may facilitate the development of planar polarized actin bundles in prefollicle cells.10 The enrichment for genes involved in the establishment or maintenance of cell polarity are expected because th…
Cytoplasmic translation	7 x 10-11
Cell cycle	1 x 10-6
Spindle midzone	2 x 10-5
Establishment of planar polarity	1 x 10-3
Establishment or maintenance of cell polarity	6 x 10-4
Cell adhesion molecule binding	6 x 10-3
Cluster 3.0.1: Follicle stem cells
Gene Ontology Term	p-value	Notes
Cytoplasmic translation	2 x 10-42	The strong enrichment for genes involved in cytoplasmic translation and rRNA binding suggests that these cells are highly primed for protein production, which may be an important feature in the most upstream progenitor of a lineage. The enrichment for genes involved in the cytoskeleton and the establishment of planar polarity but not cell polarity is consistent with the presence of planar polariz…
rRNA binding	2 x 10-7
Cytoskeleton	1 x 10-3
Establishment of planar polarity	4 x 10-3
Kinetochore	0.01
Presynaptic membrane	7 x 10-3
Adherens junction	0.04
Clusters 3.1.0: Posterior escort cells
Gene Ontology Term	p-value	Notes
Cytoplasmic translation	8 x 10-60	The enrichment for genes involved in cytoplasmic translation suggests that these cells are primed for protein production. The expression of genes involved in glutathione peroxidase activity is consistent with the importance of redox signaling in escort cells.15,16 The enrichment for genes involved in smoothened signaling, RTK signaling, and Wnt signaling is consistent with signaling pathways know…
Glutathione peroxidase activity	5 x 10-6
Smoothened signaling pathway	7 x 10-3
Establishment of planar polarity	3 x 10-4
Transmembrane receptor protein tyrosine kinase signaling pathway	7 x 10-3
Wnt protein binding	7 x 10-4
Clusters 3.1.1: Central escort cells
Gene Ontology Term	p-value	Notes
Cytoplasmic translation	2 x 10-65	As in Cluster 3.1.0, the enrichment for genes involved in cytoplasmic translation suggests that these cells are primed for protein production; the expression of genes involved in glutathione peroxidase activity is consistent with the importance of redox signaling in escort cells.15,16; and the expression of Wnt protein binding genes is expected.16,17
Glutathione peroxidase activity	1 x 10-7
Lysosome	7 x 10-5
Wnt protein binding	8 x 10-4
Clusters 3.1.2.0: Anterior escort cells
Gene Ontology Term	p-value	Notes
Cytoplasmic translation	2 x 10-67	As with Clusters 3.1.0 and 3.1.1, the enrichment for genes involved in cytoplasmic translation suggests that these cells are primed for protein production and the expression of genes involved in glutathione peroxidase activity is consistent with the importance of redox signaling in escort cells.15,16 The enrichment for genes involved in transcriptional regulation is expected because these cells h…
Glutathione peroxidase activity	2 x 10-5
Glycolysis	8 x 10-4
Establishment of planar polarity	1 x 10-4
Transcription regulation	2 x 10-3
Cluster 3.1.2.1: Cap cells
Gene Ontology Term	p-value	Notes
Transmembrane	8 x 10-4	The enrichment for genes that encode transmembrane proteins and cell junction proteins are consistent with the GSC niche function of cap cells.20 The enrichment for genes involved in gonad development, extracellular matrix, and compartment specification may reflect the role of cap and terminal filament cells in patterning the ovariole during ovary development21
Iron ion binding	2 x 10-6
Gonad development	8 x 10-5
Compartment pattern specification	7 x 10-4
Cell junction	9 x 10-2
Extracellular matrix	5 x 10-3
Cluster 3.1.2.1 Terminal filament cells
Gene Ontology Term	p-value	Notes
Cytoplasmic translation	2 x 10-93	The enrichment for genes involved in cytoplasmic translation and rRNA binding suggests that these cells are primed for protein production, which may be an important for regulating the early stages of oogenesis. As with Cluster 3.1.2.1, the enrichment for genes involved in extracellular matrix and compartment specification may reflect the role of cap and terminal filament cells in patterning the o…
rRNA-binding	4 x 10-9
Compartment pattern specification	2 x 10-3
Extracellular matrix	0.02
Cluster 3.2.0: Stalk cells
Gene Ontology Term	p-value	Notes
Mitochondrial respiratory chain complex IV	6 x 10-6	The enrichment for expression of mitochondrial respiratory genes suggests these cells are metabolically active. The enrichment for expression of genes involved in planar polarity, actin filament bundle assembly, and epithelial cell migration likely reflects the cellular reorganization that characterizes stalk formation.
Proton transport	5 x 10-7
Establishment of planar polarity	1 x 10-3
Actin filament bundle assembly	2 x 10-3
Epithelial cell migration, open tracheal system	0.01
Cluster 3.2.1: Polar cells
Gene Ontology Term	p-value	Notes
Mitochondrial respiratory chain complex IV	2 x 10-7	The enrichment for expression of mitochondrial respiratory genes and proton transport genes suggests these cells are metabolically active. The enrichment for septate junction and cell polarity genes likely reflect the epithelial origin of polar cells and the enrichment for genes involved in the positive regulation of JAK-STAT signaling is expected because JAK-STAT signaling segregates the polar a…
Proton transport	2 x 10-9
Septate junction	2 x 10-7
Positive regulation of JAK-STAT cascade	6 x 10-3
Establishment or maintenance of cell polarity	5 x 10-4
Cluster 4.0: Germline stem cells
Gene Ontology Term	p-value	Notes
Negative regulation of translation	5 x 10-4	The enrichment for genes involved in negative regulation of translation and RNA binding likely facilitates the translational repression of differentiation genes such as bam and bgcn.20 P granules are a germ cell specific cytoplasmic structure that is prominent in germline stem cells.
RNA-binding	0.02
P granule	4 x 10-4
mRNA 3’-UTR binding	2 x 10-4
Cluster 4.0: Undifferentiated germ cells
Gene Ontology Term	p-value	Notes
Cytoplasmic translation	1 x 10-48	The downregulation of negative regulators of translation and the enrichment for genes involved in cytoplasmic translation are consistent with a switch in these cells away from the GSC fate and toward a cystoblast fate. The enrichment for genes involved in kinetochore function, the cell cycle, and DNA replication suggests that these cells are in the mitotic stages of germ cell development.
mRNA splicing, via spliceosome	1 x 10-14
Kinetochore	1 x 10-11
Cell cycle	5 x 10-10
DNA replication	9 x 10-9
Cluster 4.1: Older germ cells
Gene Ontology Term	p-value	Notes
Cytoplasmic translation	4 x 10-42	The enrichment for genes involved cytoplasmic translation, transcription regulation and RNA polymerase II transcription cofactor activity suggest that these cells have active gene expression. The negative regulation of transposition and development of pole plasm are hallmarks of germ cell identity.
Transcription regulation	3 x 10-6
Negative regulation of transposition	5 x 10-4
Pole plasm assembly	7 x 10-5
RNA polymerase II transcription cofactor activity	0.01
Cluster 5: Muscle cells
Gene Ontology Term	p-value	Notes
Cytoplasmic translation	2 x 10-19	The enrichment for genes involved in cytoplasmic translation and rRNA binding suggest that these cells have active gene expression. Transmembrane proteins that facilitate the transport of ions such as potassium is a hallmark of muscle cell identity.
Transmembrane	7 x 10-7
Ion transport	4 x 10-6
Potassium ion transport	5 x 10-7
rRNA binding	8 x 10-5
References
1.	Ádám, G. et al. Tissue- and developmental stage-specific changes in the subcellular localization of the 26S proteasome in the ovary of Drosophila melanogaster. Gene Expr. Patterns 4, 329–333 (2004).
2.	Alégot, H., Pouchin, P., Bardot, O. & Mirouse, V. Jak-Stat pathway induces Drosophila follicle elongation by a gradient of apical contractility. Elife 7, (2018).
3.	King, R. C. & Vanoucek, E. G. Oogenesis in adult Drosophila melanogaster. X. Studies on the behavior of the follicle cells. Growth 24, 333–338 (1960).
4.	Zimmerman, S. G., Merrihew, G. E., MacCoss, M. J. & Berg, C. A. Proteomics Analysis Identifies Orthologs of Human Chitinase-Like Proteins as Inducers of Tube Morphogenesis Defects in Drosophila melanogaster. Genetics 206, 973–984 (2017).
5.	Krüger, J. & Bohrmann, J. Bioelectric patterning during oogenesis: stage-specific distribution of membrane potentials, intracellular pH and ion-transport mechanisms in Drosophila ovarian follicles. BMC Dev. Biol. 15, 1 (2015).
6.	Fletcher, G. C. et al. Mechanical strain regulates the Hippo pathway in Drosophila. Development 145, (2018).
7.	Grammont, M. & Irvine, K. Organizer activity of the polar cells during Drosophila oogenesis. Development 129, 5131–5140 (2002).
8.	Cavaliere, V., Bernardi, F., Romani, P., Duchi, S. & Gargiulo, G. Building up the Drosophila eggshell: first of all the eggshell genes must be transcribed. Dev. Dyn. 237, 2061–2072 (2008).
9.	Rust, K. & Nystul, T. Signal transduction in the early Drosophila follicle stem cell lineage. Current Opinion in Insect Science 37, 39–48 (2020).
10.	Frydman, H. M. & Spradling, A. C. The receptor-like tyrosine phosphatase lar is required for epithelial planar polarity and for axis determination within drosophila ovarian follicles. Development 128, 3209–3220 (2001).
11.	Castanieto, A., Johnston, M. J. & Nystul, T. G. EGFR signaling promotes self-renewal through the establishment of cell polarity in Drosophila follicle stem cells. Elife 3, (2014).
12.	Franz, A. & Riechmann, V. Stepwise polarisation of the Drosophila follicular epithelium. Dev. Biol. 338, 136–147 (2010).
13.	Song, X. & Xie, T. DE-cadherin-mediated cell adhesion is essential for maintaining somatic stem cells in the Drosophila ovary. Proc. Natl. Acad. Sci. U. S. A. 99, 14813–14818 (2002).
14.	O’Reilly, A. M., Lee, H.-H. & Simon, M. A. Integrins control the positioning and proliferation of follicle stem cells in the Drosophila ovary. J. Cell Biol. 182, 801–815 (2008).
15.	Upadhyay, M., Kuna, M., Tudor, S., Martino Cortez, Y. & Rangan, P. A switch in the mode of Wnt signaling orchestrates the formation of germline stem cell differentiation niche in Drosophila. PLoS Genet. 14, e1007154 (2018).
16.	Wang, S. et al. Wnt signaling-mediated redox regulation maintains the germ line stem cell differentiation niche. Elife 4, (2015).
17.	Wang, X. & Page-McCaw, A. Wnt6 maintains anterior escort cells as an integral component of the germline stem cell niche. Development 145, (2018).
18.	Lu, T. et al. COP9-Hedgehog axis regulates the function of the germline stem cell progeny differentiation niche in the Drosophila ovary. Development 142, 4242–4252 (2015).
19.	Liu, M., Lim, T. M. & Cai, Y. The Drosophila female germline stem cell lineage acts to spatially restrict DPP function within the niche. Sci. Signal. 3, ra57 (2010).
20.	Li, L. & Xie, T. STEM CELL NICHE: Structure and Function. Annu. Rev. Cell Dev. Biol. 21, 605–631 (2005).
21.	Gilboa, L. Organizing stem cell units in the Drosophila ovary. Curr. Opin. Genet. Dev. 32, 31–36 (2015).
22.	Assa-Kunik, E., Torres, I., Schejter, E., Johnston, D. & Shilo, B. Drosophila follicle cells are patterned by multiple levels of Notch signaling and antagonism between the Notch and JAK/STAT pathways. Development 134, 1161–1169 (2007).
