# Supplementary material for: A single-cell atlas and lineage analysis of the adult Drosophila ovary
Source: Nat Commun. 2020 Nov 6;11:5628. doi: 10.1038/s41467-020-19361-0 (PMC7648648; doi:10.1038/s41467-020-19361-0)
Supplement: Supplementary file 4 — Supplementary Data 3 [file 41467_2020_19361_MOESM4_ESM.xlsx]

## Sheet: Sheet1
Supplementary Data 3. CellFindR output listing the top 50 markers per cluster. This table was created using the CellFindR v2.0.0 get_maxtrix command.
	aoe	0 MB 2-5	1 ant./cent. MB 5-6	2.0 cent. MB 6-7	2.1.0 border cell	2.1.0 stretch cell 6-7	2.1.1 stretch cell 8+	2.2.0 cent. MB 8	2.2.1 MB 9+	2.2.2 hemocyte	2.2.3 post. MB 8	2.3.0 post. MB 5-6	2.3.1 post. MB 7	3.0.0 late pFC	3.0.1 early pFC	3.0.1 FSC	3.1.0 post. EC	3.1.1 cent. EC	3.1.2.0 ant. EC	3.1.2.1 cap cell	3.1.2.1 TF	3.2.0 stalk cell	3.2.1 polar cell	4.0 GSC	4.0 undif. germ cell	4.1 older germ cell	5 muscle cell
1	Group	0 MB 2-5	1 ant./cent. MB 5-6	2.0 cent. MB 6-7	2.1.0 border cell	2.1.0 stretch cell 6-7	2.1.1 stretch cell 8+	2.2.0 cent. MB 8	2.2.1 MB 9+	2.2.2 hemocyte	2.2.3 post. MB 8	2.3.0 post. MB 5-6	2.3.1 post. MB 7	3.0.0 late pFC	3.0.1 early pFC	3.0.1 FSC	3.1.0 post. EC	3.1.1 cent. EC	3.1.2.0 ant. EC	3.1.2.1 cap cell	3.1.2.1 TF	3.2.0 stalk cell	3.2.1 polar cell	4.0 GSC	4.0 undif. germ cell	4.1 older germ cell	5 muscle cell
2	cell_number	4538	3208	3612	6	517	359	231	199	28	195	339	209	122	76	50	64	78	34	5	11	54	40	3	79	103	13
3	avg_read	173384052446011	152188790523691	217177458471761	131358333333333	184621953578337	221077298050139	296192467532468	274730050251256	150168928571429	493734051282051	146576725663717	246012679425837	229477213114754	196422631578947	17700.12	15801796875	103608205128205	785979411764706	5083.4	6532	232398333333333	20027125	130106666666667	154266582278481	125805631067961	246583076923077
4	avg_umi	224538893785809	191692643391521	218873255813953	214183333333333	207260154738878	23492061281337	255875757575758	238097989949749	217267857142857	286345128205128	193958407079646	231552153110048	270739344262295	265176315789474	2603.34	268384375	244225641025641	208935294117647	1705.8	168372727272727	270418518518519	2643.55	289166666666667	292681012658228	258318446601942	274261538461538
5	top_1	SPARC	Obp99a	sosie	slbo	Amph	Cln3	CG13998	CG5958	CG13321	CG12398	laza	H15	cas	santa-maria	santa-maria	Wnt4	Npc2f	Wnt4	AstC-R2	AstC-R2	pgant2	upd1	Rpn12R	cona	bru1	CG5023
6	top_2	Pen	CG8036	CG9953	CG13003	slow	CG11378	bond	CG3348	CG30197	CG10407	pnt	tsl	SP1173	so	Wnt4	Vago	Wnt4	CG14072	Cpr78E	NimB2	CG43341	upd3	CG11327	CG14932	BigH1	CG5597
7	top_3	HmgD	GstE14	Yp2	Nep2	CG33939	CG15347	spo	GstD2	CG44250	CG13998	exp	mid	pyd3	zfh1	Con	santa-maria	shf	hh	en	Lmx1a	Pvf3	dpn	CG14357	c(3)G	zpg	TpnC47D
8	top_4	Fas2	CG43103	Iris	CG33939	magu	CG33939	CG10407	CG5835	CG31313	CG11382	mid	pnt	zfh1	CG42342	zfh1	CG42458	hh	CG14984	Lmx1a	en	cas	CG8369	ppk3	zpg	cona	Tsp42Eg
9	top_5	Df31	Cam	CG43156	CG7860	cv-2	Lip4	CG13992	CG32091	CG1998	CG9427	wbl	laza	CG42342	Wnt2	Vago	5-HT2A	CG12643	Wnt6	Cpr49Af	inv	CG3746	CG13566	CG3257	vas	vas	CG5177
10	top_6	stai	CG11400	CG8303	CG7512	ImpL2	CG43066	CG5326	Mct1	CG10960	bond	GstE14	CG42268	Idgf6	CG30154	shf	Slc45-1	dpr17	5-HT2A	CG8630	Ude	SP1173	beat-IIb	CG9072	AGO3	CG14932	CG45078
11	top_7	CG1943	pum	CG4666	jar	Vha16-1	Adk1	CG5958	Kal1	sim	CG14624	E(spl)malpha-BFM	Yp3	CG1136	wun2	wun2	CG17121	5-HT2A	Hf	CG17111	Cpr49Ac	zfh1	CG30154	CG34301	CG34323	AGO3	atilla
12	top_8	babos	SPARC	CG5326	tsl	CG34417	CG5002	Vm26Ab	CG32137	CG3301	Vm26Ac	chic	psd	CG45263	CG6293	bnb	CG34253	Vago	CG5080	Tsp42Ek	Wnt6	GstT4	Hk	Nlg3	CG5194	ovo	Ppn
13	top_9	stg	PH4alphaEFB	CG17119	mthl9	CG3823	hebe	GlcAT-P	CG8066	PGRP-LA	psd	CG42268	wbl	CG30195	Diedel	Slc45-1	CG30151	Hf	wrapper	Tsp	TpnC25D	CG44085	CG2157	CG8093	Oxp	CG11674	bru3
14	top_10	hdc	Sdc	Col4a1	IP3K2	Vha13	dpp	Iris	CG1146	CG44251	St4	E(spl)mgamma-HLH	sad	CG34445	Sodh-2	CG34253	nec	Ten-a	CG9628	CG5177	beat-IIb	Idgf6	Sema2b	CG34282	corolla	gnu	hth
15	top_11	CG42566	qtc	CG11200	Ucp4C	Sam-S	CG7512	Yp1	Rint1	CG14526	CG14830	Lmpt	Hesr	CG6044	cas	CG6293	bin	Irc	NetA	CG8501	CG15024	CG46339	shf	CG32249	RpS10a	CG15628	l(2)efl
16	top_12	betaTub56D	Mipp1	ckn	sn	CG2852	CG4462	Yp3	Dmtn	CecB	yellow-k	Cyp18a1	ndl	CG5390	Con	CG31431	CG4302	fz3	CG32204	NimB2	Kah	CG14696	sli	dany	aub	Corp	CG45076
17	top_13	CG10512	CG5326	ImpL2	CG18547	Oat	Tep4	Yp2	vir-1	CG4393	Vm26Ab	Hesr	CG6983	dec-1	dec-1	CG12398	CG9664	Cyp6a20	CG17739	CG17378	CG32170	CG10311	Spn43Aa	betaNACtes2	stil	Oxp	CG1674
18	top_14	Bacc	Bacc	sesB	CG11378	Vha26	firl	CG4666	scb	mthl14	spo	ab	Vm26Ab	Wnt2	CG11671	Pde9	shf	CG30151	Cyp49a1	Wnt6	Cyp4g15	CG30154	pyd3	eIF4E3	blanks	Dhit	CG33521
19	top_15	His2Av	br	sm	retm	CG8854	CG9801	CG31145	Lip4	CG13116	CG4670	CG15529	ogre	rgr	CG45263	nec	CG14642	CG42458	Zasp66	CG34398	CG8501	dec-1	dec-1	RpL37b	CG9926	CG5194	disco-r
20	top_16	D1	CG43156	fzr	CG31689	Vha36-1	CG15739	Rtnl1	Sox14	Ptp52F	Yp3	Tmhs	CG13992	sick	CG12643	CG42458	hh	CG17121	Npc2f	TpnC25D	abd-A	CG12643	ATP8B	CG5773	bam	alphaTub67C	Neurochondrin
21	top_17	dUTPase	CG10527	Nep1	mthl4	VhaM9.7-b	RhoGEF64C	CG8303	CG3077	CecA1	CG5326	CG1572	Six4	Jupiter	sr	Sodh-2	Syn	CG14984	Cyp6a20	beat-IIb	CG14401	CG6293	CG15629	CG31601	Drep2	CG12200	Pkcdelta
22	top_18	aurB	Iris	Vha13	CG17839	Vha68-2	Syx4	Six4	CG5853	CG17027	wbl	kek1	CG15529	SPARC	CG34445	Nrt	CG10359	yellow-d	CG43324	CG4269	CanA1	Lsd-1	CG3091	dpr7	CG15628	RpS10a	CG17549
23	top_19	Ugt58Fa	CG6891	Yp1	psd	Rbfox1	CG18622	CG31869	Ilp6	LysX	CG33169	CG17127	E(spl)malpha-BFM	mamo	SP1173	so	CG17264	Dat	CG34398	Ace	Cpr78E	drl	NijA	CG13955	ATPsynepsilonL	stet	CG4587
24	top_20	CG9932	emc	fend	CG6357	CG1628	CG5835	veil	Cln3	PH4alphaPV	nemy	CG11275	CG8036	Chd64	bnb	Wnt2	zfh1	Slc45-1	PGRP-LF	lbl	Spn43Ab	CG34445	CG14223	HP1Lcsd	HP6	CG34323	Tg
25	top_21	Uvrag	jim	chic	Lip4	Vha14-1	slow	psd	Hnf4	CG14968	GlcAT-P	Npc2a	Iris	CG30069	CG30195	pk	PGRP-SA	CG5080	CG42458	CG11044	Drip	Atf3	tsl	CG34328	stet	Drep2	Act87E
26	top_22	Su(var)205	CG15529	14-3-3epsilon	svr	rost	cv-2	Tapdelta	Hr4	CG1941	CG33099	Socs36E	pyd	CG46339	pyd3	CG44325	CG12643	Cyp6a8	CG17121	CG15024	CG43179	CG11671	CBP	CG15398	CG13540	CG9926	CG42492
27	top_23	Jafrac1	CG4666	sbb	FER	Inos	beat-IIIc	HmgD	Esp	CG42822	RhoGEF64C	Ald	Cyp18a1	fz2	CG12398	CG12643	bnb	nec	CG41520	Ude	nAChRalpha7	CG30195	mfas	CG31051	CG14931	osk	CG34330
28	top_24	jim	CG32425	Taldo	CG6231	CG5065	ImpL2	His4r	CG6330	CG34220	Vm26Aa	CG9953	CG31145	CG31808	CG5390	CG42342	Cyp6a9	CG34253	rdo	inv	CG14984	Arc1	cas	CG15882	CG12200	nAChRalpha3	CG13920
29	top_25	ct	Npc2a	aurB	CG4678	CG1620	CG5973	l(1)G0320	CG13784	PGRP-LC	CG13992	ndl	wb	robo2	shf	Diedel	wtrw	Syn	CG40485	Cyp4g15	CG17111	CG1648	pgant2	CG8046	CG30383	aub	htl
30	top_26	Ote	Dsp1	His4r	wb	Vha55	Hr4	CG33169	CG10407	CG5399	CG34348	babos	CG8303	babos	sick	cas	Irc	CG41520	shf	CG14984	Tg	rgr	CG6357	hiw	tej	CG42260	CG43897
31	top_27	Non2	CG1943	CG10512	CDase	CG11378	Vha16-1	sad	CG10916	Cpr51A	CG31145	CG10939	Cam	CG31705	Nrt	CG31676	CG43324	wrapper	CG17549	CG15461	CG9451	sick	neur	CG32971	qin	rhi	shakB
32	top_28	CG14275	HmgZ	kuk	RhoGEF64C	CG1572	CG9743	CG3168	CG12991	CG32407	Yp1	ogre	Cad99C	meso18E	rgr	CG45263	CG44325	bin	CG32170	CG17027	CG43324	pyd3	CG45263	CG32373	rhi	stil	CG42817
33	top_29	fabp	CG11200	Non2	mura	VhaM8.9	CG3823	CG8036	CG12112	CG15673	CG7675	Tsp42Ea	CG10939	Ect4	CG1136	sls	Con	SPE	CG6836	CanA1	CG4269	CG5390	Vml	mGluR	CG13949	CG12721	CG34396
34	top_30	Cyp6d2	Jupiter	CG18208	CG5758	Pcyt1	CG18507	CG42566	Yp1	Pu	Rtnl1	E(spl)m3-HLH	CG4250	CG10527	sls	CG30154	so	jdp	Vago	croc	hh	CG1136	CG15152	CG42450	CG12721	CG6329	sals
35	top_31	kuk	His3.3A	Uvrag	slow	Sdc	CG8066	Sec61beta	mbc	AttA	CG11378	CG34460	Ald	Fas3	Idgf6	CG2837	wun2	CG14945	Ace	Tg	Wnt4	Cyp6a13	CG46339	CG12782	CG5281	CG43191	fau
36	top_32	CG6767	peb	aop	Pgant35A	wdp	CAP	CG10184	Yp2	bwa	Vm34Ca	sty	sty	CG9328	GstS1	CG11671	CG30154	CG6067	CG42342	CG14072	Ace	CG31705	Cys	tor	CG12493	CG2678	CG32599
37	top_33	N	Yp1	CG13252	CG14830	Col4a1	cib	Col4a1	CG5973	CG4822	CG31869	shg	babos	stl	CG31676	Tsp42Ed	Ten-a	CG33120	Nlg4	Spn43Ab	Tsp	CG45263	CG12643	CG34367	RpL37b	CG14931	CG5910
38	top_34	RPA3	CG43886	D1	GstE5	luna	CG5958	Df31	CG8602	Tl	Csat	CG2781	CG42566	msi	pk	Pura	Cyp6a20	Cyp6d5	CG30151	CG8642	CHKov2	CG15629	Idgf6	tbrd-1	Cyt-c1L	CG12355	CG7497
39	top_35	14-3-3epsilon	Rtnl1	Su(var)205	Picot	VhaAC39-1	Sdc	Cam	Gdh	CG43340	Yp2	peb	CG32276	Arc1	Glycogenin	CG3168	zld	CG10073	Ten-a	PpN58A	CG13545	zormin	pigs	ord	CG6927	mtrm	Tsp42Ei
40	top_36	fru	Lk6	alphaTub84B	RAF2	Dg	Mec2	CG5885	CG13992	Arpc3B	Sec61beta	br	Rtnl1	Atf3	CG2837	CG5390	CG10019	Cyp6a9	Dat	GABA-B-R3	CG5177	CG8369	qsm	eIF3f2	X11Lbeta	qin	CG15247
41	top_37	Bub3	His2Av	CG31808	Eph	Vha44	sn	Tsp74F	Dip-B	CG8745	CG5885	Plod	nord	AnxB9	Tsp42Ed	pyd3	CG31431	zld	CG33120	nAChRalpha7	CG5001	CG14207	CG15365	CG14262	CG43062	gammaTub37C	CG9626
42	top_38	Nnf1a	stg	Moe	Amph	CG4666	Sam-S	Sec61gamma	CG31523	CG15422	CG10184	LamC	rdx	hdc	CG3168	CG7194	Sodh-2	CG30154	Rgk1	CG6225	CG14072	CG30069	Pka-C3	CG15760	hdm	tej	CG42450
43	top_39	Lam	ed	Act5C	CG31869	spri	Vha13	Sec61alpha	CG11378	CG18622	CG32276	tai	CG1572	drl	CG9328	zld	CG4928	Con	CG17321	Cyp6a9	Cyp6a20	Ect4	CG33939	B9d1	CG13148	SK	tn
44	top_40	Moe	Jheh1	N	Myo10A	Usf	CG8854	Vm34Ca	Drat	CG30345	Six4	rgn	Cyp1	Fas2	CG34207	Ten-a	Wnt2	CG4302	vn	CG15431	CG17739	CG6231	wb	NANS	CG32971	CG31053	CG13229
45	top_41	miple2	Vha16-1	Act42A	CG7194	CG31098	VhaM9.7-b	CG4670	Vinc	CG44085	l(1)G0320	l(1)G0255	veil	fax	CG2691	CG34207	Nrt	CG42342	CG9743	Frq2	CG10311	Sodh-2	CG5758	CG13540	CG31125	CG14516	SmydA-9
46	top_42	E(spl)m2-BFM	Yp2	msi	Mcr	VhaPPA1-1	wdp	CG13784	Cp1	CecA2	Sec61gamma	CG17816	Pen	sesB	Cadps	CG9328	CG41520	CG5397	Syn	CG8852	CG43366	CG31808	sona	bgcn	Rcd-1r	Rbp9	CG42390
47	top_43	CG13252	Sap-r	CtBP	CG12290	CG12290	VhaM8.9	CG8602	pst	Acox57D-d	CrebA	Eip63E	l(1)G0255	CG42336	robo2	sick	Pde9	GstE2	Slc45-1	5-HT2A	CG13894	CG8180	Sema1a	CG15034	CG10151	CG13148	CG7990
48	top_44	Imp	edl	Aldh	CG8854	stg	Vha36-1	CNBP	Rtnl1	CG14688	Tapdelta	Usf	Mal-A5	Tet	CG31705	GstS1	Cyp6a17	CG44325	CG12224	CG32032	CG34398	sls	CG5390	elfless	CG17625	exu	CG8888
49	top_45	CG31808	Shmt	CG4250	Fak	Ent2	luna	Sdc	cib	Nox	Iris	scf	ab	chic	Jupiter	CDase	Dat	vn	CG17278	CG6972	CG1648	dnt	mav	CG32814	CG31053	otu	Fie
50	top_46	msd1	CG6770	Ugt58Fa	GstT4	CG6767	CG30101	CG6983	Pak3	CG32816	Sec61alpha	Mipp1	Gapdh1	betaTub56D	Eip93F	CG9674	QC	CG18067	NLaz	nec	CG7378	fz2	Pura	CG43088	CG7352	bgm	CG14298
51	top_47	CG1910	CG45050	E(spl)m7-HLH	blow	Sirup	CG13377	smt3	CG10098	CG8066	CG4666	h	Lmpt	CG8547	Fas3	otk	CG12398	PGRP-SA	jdp	CG17121	CG12105	CG13377	CG14830	blanks	ord	CG43062	AstA-R2
52	top_48	eya	CG7668	Jupiter	crok	Ugt58Fa	CG13003	pum	Exn	CG7888	Col4a1	SPARC	Fas2	Aldh	chic	CG13631	CG6293	tx	CG17264	CG14866	CG17549	CG13631	MESR3	CG4415	sunn	yin	Rgk3
53	top_49	Cks30A	aurB	miple2	AP-2alpha	Mdh1	Akap200	Hex-A	CG4797	CG5853	Hex-A	Sdc	RpS5b	CG17224	CG4928	dpr17	fz3	Wnt6	zld	CG8738	CG9743	CG31637	Ggt-1	yellow-f	chinmo	c(2)M	CG13796
54	top_50	baf	Tsp74F	AnxB9	DAAM	Best2	CG10098	sm	Rgl	AttB	SsRbeta	rdx	Sec61gamma	CG4250	CG4250	CG30195	CG14696	CG31431	Idgf6	hh	Tsp42El	IP3K2	jbug	RpL22-like	otu	CG10151	CG14109
