# Supplementary material for: A single-cell atlas and lineage analysis of the adult Drosophila ovary
Source: Nat Commun. 2020 Nov 6;11:5628. doi: 10.1038/s41467-020-19361-0 (PMC7648648; doi:10.1038/s41467-020-19361-0)
Supplement: Supplementary file 5 — Supplementary Data 4 [file 41467_2020_19361_MOESM5_ESM.xlsx]

## Sheet: Sheet1
Supplementary Data 4. CellFindR output listing all differentially expressed genes. This table was created using the CellFindR v2.0.0 get_stats command.
	0 MB 2-5_Mean	0 MB 2-5_Avg_diff	0 MB 2-5_Pval	1 ant./cent. MB 5-6_Mean	1 ant./cent. MB 5-6_Avg_diff	1 ant./cent. MB 5-6_Pval	2.0 cent. MB 6-7_Mean	2.0 cent. MB 6-7_Avg_diff	2.0 cent. MB 6-7_Pval	2.1.0 border cell_Mean	2.1.0 border cell_Avg_diff	2.1.0 border cell_Pval	2.1.0 stretch cell 6-7_Mean	2.1.0 stretch cell 6-7_Avg_diff	2.1.0 stretch cell 6-7_Pval	2.1.1 stretch cell 8+_Mean	2.1.1 stretch cell 8+_Avg_diff	2.1.1 stretch cell 8+_Pval	2.2.0 cent. MB 8_Mean	2.2.0 cent. MB 8_Avg_diff	2.2.0 cent. MB 8_Pval	2.2.1 MB 9+_Mean	2.2.1 MB 9+_Avg_diff	2.2.1 MB 9+_Pval	2.2.2 hemocyte_Mean	2.2.2 hemocyte_Avg_diff	2.2.2 hemocyte_Pval	2.2.3 post. MB 8_Mean	2.2.3 post. MB 8_Avg_diff	2.2.3 post. MB 8_Pval	2.3.0 post. MB 5-6_Mean	2.3.0 post. MB 5-6_Avg_diff	2.3.0 post. MB 5-6_Pval	2.3.1 post. MB 7_Mean	2.3.1 post. MB 7_Avg_diff	2.3.1 post. MB 7_Pval	3.0.0 late pFC_Mean	3.0.0 late pFC_Avg_diff	3.0.0 late pFC_Pval	3.0.1 early pFC_Mean	3.0.1 early pFC_Avg_diff	3.0.1 early pFC_Pval	3.0.1 FSC_Mean	3.0.1 FSC_Avg_diff	3.0.1 FSC_Pval	3.1.0 post. EC_Mean	3.1.0 post. EC_Avg_diff	3.1.0 post. EC_Pval	3.1.1 cent. EC_Mean
Myo81F	0	0	1	0	0	1	0.000141122911620817	0	1	0	0	1	0	0	1	0	0	1	0	0	1	0	0	1	0	0	1	0	0	1	0	0	1	0	0	1	0	0	1	0	0	1	0	0	1	0	0	1	0
Pzl	0.000500159317222288	0	1	0.000765502138628349	0	1	0	0	1	0	0	1	0	0	1	0	0	1	0	0	1	0	0	1	0	0	1	0	0	1	0	0	1	0	0	1	0	0	1	0	0	1	0	0	1	0	0	1	0
spok	0	0	1	0.000234024548239012	0	1	0	0	1	0	0	1	0	0	1	0	0	1	0	0	1	0	0	1	0	0	1	0	0	1	0	0	1	0	0	1	0	0	1	0	0	1	0	0	1	0	0	1	0
Parp	139580997588787	0	1	142274011264083	0	1	131588737059607	0	1	185094513426908	0.166488433191835	1	134705868569665	0	1	0.928420607774633	-0.229750462135008	7.82696e+07	115169351171807	-0.11678166111128	1	0.659678641159874	-0.379054412881072	9.14796	104685291814725	-0.165236305888452	1	0.906506099480268	-0.238894521300155	0.320425458791937	15769076590203	0	1	107683097012854	-0.152483364398647	1	161732096926096	0	1	211281634377845	0.255851293221506	0.119173621135175	245759576039368	0.360866587707612	0.00171544906252728	227687405329071	0.307274133575215	0.00595883991763057	163010650085847
Alg-2	246772663847704	0	1	244140472132085	0	1	236620934598836	0	1	249210035903631	0	1	253952706673998	0	1	260511865122665	0	1	213306206887984	-0.105616081370797	1	18611222109498	-0.197295223656917	2.54269e+09	316310799851222	0.180661057307762	1	207264042404676	-0.12507357157524	1	277455875654785	0	1	231965738802277	0	1	231013172348563	0	1	291795544093087	0.120263019003356	1	372150717132994	0.30740493632407	0.00100601742074756	371965049959317	0.307366370243115	4.72651e+08	375832065107665
Tim17b	445509462212915	0	1	440629377700316	0	1	47821918917703	0	1	376261619164618	-0.147784984380515	1	407471974622648	0	1	384165809023291	-0.134458577826254	5.30261e+08	465069871440087	0	1	366997948302556	-0.169561556460271	0.00269904190644976	297149081499831	-0.329937772282338	1	425772038156833	0	1	487680779800878	0	1	482128173355291	0	1	438664281966532	0	1	43428160538887	0	1	465722433348681	0	1	47410606663397	0	1	487161083159712
CG41128	314039740552586	0	1	310046244961278	0	1	320213946781188	0	1	32292004655496	0	1	260983017262435	-0.127261000577956	0.0377743559265282	251663107640057	-0.152642005606014	0.020786934920626	280823775251782	0	1	217096981818748	-0.255688630849624	0.000138873527892096	17246883715401	-0.40485712373418	1	25262882231853	-0.148204391024045	1	353650293188455	0.108336294429056	1	295128704095651	0	1	286114412865153	0	1	332355704751026	0	1	420275595122787	0.243607892804052	1	388039383668438	0.179560469579897	1	3211250814257
CG41099	0.295796415789165	0	1	0.36937003191877	0	1	0.296861896686941	0	1	0.357918607778078	0	1	0.255898476822748	0	1	0.282974550809326	0	1	0.25719648015208	0	1	0.273031197380671	0	1	0.222000860658969	0	1	0.210165302561314	0	1	0.453539641332427	0.10006665450987	1	0.265909588328838	0	1	0.361907992980855	0	1	0.198050919249141	0	1	0.397245767201055	0	1	0.355039111140392	0	1	0.734383315852375
CG42402	0.00309212932442821	0	1	0.000197977796291977	0	1	0.00128623221961309	0	1	0	0	1	0	0	1	0	0	1	0.000677412460528023	0	1	0.00484634467767497	0	1	0	0	1	0	0	1	0	0	1	0	0	1	0.0141625340562834	0	1	0.00974512691702404	0	1	0.00538996388724196	0	1	0.0353309893516292	0	1	0.0901045509298346
Gfat1	0.0038053088284438	0	1	0.0107295942080716	0	1	0.0513476954694783	0	1	0.325462822795828	0.251578787823347	1	0.0406936886071907	0	1	0.0379739397538034	0	1	0.0669594618273639	0	1	0.196049138444562	0.151005819039495	0.00012343	152229627607952	0.897734163457603	1.08395e-08	0.0997752271512198	0	1	0.040327893842574	0	1	0.145119857371902	0.10686711429587	1.60041e-12	0	0	1	0	0	1	0	0	1	0	0	1	0
CG40198	0	0	1	0	0	1	0	0	1	0	0	1	0	0	1	0	0	1	0	0	1	0	0	1	0	0	1	0	0	1	0	0	1	0	0	1	0	0	1	0	0	1	0	0	1	0	0	1	0
CG12581	0.337815959409135	0	1	0.26576070820398	0	1	0.253255735936508	0	1	0	-0.243001802282568	1	0.20715237335027	0	1	0.16716223538692	0	1	0.338608934978437	0	1	0.21441775936906	0	1	0.0758133351352895	-0.170142643977739	1	0.247318938898331	0	1	0.254283407974008	0	1	0.227209807624271	0	1	0.281170286956962	0	1	0.16776509980535	0	1	0.236099267737041	0	1	0.266611704474278	0	1	0.167718660937171
Dsk	0.000254388097256301	0	1	0.000147706926769505	0	1	0	0	1	0	0	1	0	0	1	0	0	1	0	0	1	0	0	1	0	0	1	0	0	1	0	0	1	0	0	1	0	0	1	0	0	1	0	0	1	0	0	1	0.0193167286733657
beta-Man	0.0688755509483711	0	1	0.111034301823241	0	1	0.0946426150360427	0	1	0	0	1	0.0680886437095268	0	1	0.12126763858148	0	1	0.0971757064190993	0	1	0.114395784773516	0	1	0.543117125072653	0.344159610025309	0.492322105084802	0.0827896910682162	0	1	0.123170246999432	0	1	0.111015835601169	0	1	0.157821922688423	0	1	0.109101170069789	0	1	0.345222206145715	0.206913728439348	0.00119574992836945	0.163400297871838	0	1	0.164256038741201
CG14636	0	0	1	0.000109233871203828	0	1	0	0	1	0	0	1	0	0	1	0	0	1	0	0	1	0	0	1	0	0	1	0.000910064456652249	0	1	0	0	1	0.00132418813694277	0	1	0	0	1	0	0	1	0	0	1	0	0	1	0
aux	0.0683662667580847	0	1	0.0491714656828817	0	1	0.0700481019726065	0	1	0	0	1	0.0717225337159749	0	1	0.0884234983465726	0	1	0.0862751459878172	0	1	0.0842696045059572	0	1	0.0668090775267766	0	1	0.0853396710449246	0	1	0.0668576604252319	0	1	0.0487793360552276	0	1	0.10044156535795	0	1	0.0833228562366657	0	1	0.0152987072592366	0	1	0.0707467094924616	0	1	0.0629245931550471
CG31516	0	0	1	0	0	1	0	0	1	0	0	1	0	0	1	0	0	1	0	0	1	0	0	1	0	0	1	0	0	1	0	0	1	0	0	1	0	0	1	0	0	1	0	0	1	0	0	1	0
DhpD	0.180005215677499	0	1	0.156288290117314	0	1	0.228872254298908	0	1	0.136701662292213	0	1	0.211096001656795	0	1	0.200772418587204	0	1	0.226369431127764	0	1	0.167934566337295	0	1	0.176421026075923	0	1	0.197938441699627	0	1	0.176018751470741	0	1	0.233477445438627	0	1	0.130358579565145	0	1	0.240661076134624	0	1	0.205286029563695	0	1	0.17596319797979	0	1	0.200378429058532
CG14641	0.533577246690581	0	1	0.43392339642962	0	1	0.332346012854948	-0.115420475360516	5.49073e-10	0.30573295544555	-0.107466276307262	1	0.330088140735095	0	1	0.298039359615858	-0.116113400166625	1	0.294330997018079	-0.118009602512882	1	0.240936742807195	-0.160404162020761	0.8932699478453	0.390532926574994	0	1	0.400295153382455	0	1	0.42019791838292	0	1	0.359361408048958	0	1	0.699814959497049	0.157802030374946	0.000196057496030554	0.743908061664171	0.183017293174274	0.59420627896851	0.541558199597819	0	1	0.623925586347663	0.111189672714781	1	102089338264445
abs	0.0677075380351853	0	1	0.0577103451622797	0	1	0.052545586038496	0	1	0	0	1	0.0408280533844729	0	1	0.0547940030931407	0	1	0.0577785614677014	0	1	0.0487127459693068	0	1	0.045544402887431	0	1	0.0658172573398427	0	1	0.0434647039014656	0	1	0.0709527451768296	0	1	0.091524801212772	0	1	0.0901452709060273	0	1	0.050562981832587	0	1	0.0632450260918185	0	1	0.139776278954425
Gel	0.00961379406051368	0	1	0.00946934611919209	0	1	0.00700425891817193	0	1	0	0	1	0.00692359142005238	0	1	0.0222093246785413	0	1	0.0131718029760581	0	1	0.00517628406205045	0	1	0.0749149536824389	0	1	0.00244557230765928	0	1	0.00500359008096511	0	1	0.00540275737660219	0	1	0.00740347936766925	0	1	0.0193969311480321	0	1	0.145682824791158	0.118499567998646	0.0503401	0.481603783028535	0.377247384104242	4.91701e-83	0.706152690498791
CG14642	0.00195482729634894	0	1	0.0016700151499055	0	1	0.000447570433466758	0	1	0	0	1	0	0	1	0.0345537797702961	0	1	0	0	1	0	0	1	0.0123165450613118	0	1	0	0	1	0.00119306471481279	0	1	0.0012278507994291	0	1	0.00519715804802787	0	1	0.0600003074097799	0	1	0.21775765547805	0.18994978484959	2.90466e-123	0.471068028519275	0.380276733316615	1.19049e-272	0.390762965706909
CG34305	0	0	1	0	0	1	0	0	1	0	0	1	0	0	1	0	0	1	0	0	1	0	0	1	0.0146268115306081	0	1	0	0	1	0	0	1	0	0	1	0	0	1	0	0	1	0	0	1	0	0	1	0
TwdlF	0.000916085224563668	0	1	0.000490417282717754	0	1	0.00093976249763552	0	1	0	0	1	0.00287533220869506	0	1	0	0	1	0.00177447299926395	0	1	0	0	1	0	0	1	0.00047937006937923	0	1	0.00260771968473712	0	1	0.00639092029256956	0	1	0	0	1	0.00315491649567019	0	1	0	0	1	0	0	1	0
TwdlG	0.000175460938517399	0	1	0	0	1	0	0	1	0	0	1	0.000452188422393727	0	1	0	0	1	0	0	1	0	0	1	0	0	1	0	0	1	0	0	1	0	0	1	0	0	1	0	0	1	0	0	1	0	0	1	0
CG14644	0	0	1	0	0	1	0	0	1	0	0	1	0	0	1	0	0	1	0	0	1	0	0	1	0	0	1	0	0	1	0	0	1	0	0	1	0	0	1	0	0	1	0	0	1	0	0	1	0
TwdlV	7.77015e+09	0	1	0	0	1	0.000537861870666236	0	1	0	0	1	0	0	1	0.00158854594829442	0	1	0	0	1	0	0	1	0.0174292546553539	0	1	0	0	1	0	0	1	0	0	1	0	0	1	0	0	1	0	0	1	0	0	1	0
Or82a	0	0	1	0	0	1	0	0	1	0	0	1	0	0	1	0	0	1	0	0	1	0	0	1	0	0	1	0	0	1	0	0	1	0	0	1	0	0	1	0	0	1	0	0	1	0	0	1	0
CG1092	0.00104915358167092	0.18401449768085	2.41772e-206	0.000129050175224328	0	1	0.00017207035990132	-0.153871499434966	1.11739e-126	0	-0.122811699886641	1	0.000531792581323317	-0.121763082613371	0.367352	0	-0.11157299051833	7.53272e+07	0.000799520607443777	-0.116763904007918	0.000675829807264408	0.000289457425082267	-0.123562347901983	0.000413703174280995	0	-0.10844495695865	1	0.0007407051860634	-0.121176954883784	0.01040495543957	0	0	1	0	-0.121442275672534	0.00126342032063334	0.0036937142586974	0	1	0	0	1	0	0	1	0	-0.116368111294581	1	0
CG9766	0	0	1	0	0	1	7.08015e+09	0	1	0	0	1	0	0	1	0	0	1	0	0	1	0	0	1	0	0	1	0	0	1	0	0	1	0	0	1	0	0	1	0	0	1	0	0	1	0	0	1	0
cpx	0.000498545804631359	0	1	0.000647608985548796	0	1	4.98631e+09	0	1	0	0	1	0	0	1	0.0038752299949002	0	1	0	0	1	0.000884502777206045	0	1	0.0163302632438435	0	1	0	0	1	0	0	1	0	0	1	0	0	1	0	0	1	0	0	1	0	0	1	0.0174381295164755
CG9780	0	0	1	0	0	1	0	0	1	0	0	1	0	0	1	0	0	1	0	0	1	0	0	1	0	0	1	0	0	1	0	0	1	0	0	1	0	0	1	0	0	1	0	0	1	0	0	1	0
Vps24	0.461915732913789	0	1	0.312834165158125	-0.103302552057228	1.07961e-26	0.341361961502135	0	1	0.29387505598013	0	1	0.309757055476506	0	1	0.721843732420597	0.19583475482562	0.207077	0.382986828545073	0	1	101839730869497	0.355249382196532	7.72548e-14	124522672314229	0.456924687488492	0.35123636079382	0.267156865308387	-0.117779598343792	1	0.319071315342687	0	1	0.350117629292718	0	1	0.624259537148337	0.133252807963859	0.00208404851718918	0.604967929826315	0.12076640656971	1	0.815091807669147	0.244085411048959	1	0.998770111392757	0.341342029782789	0.000236532996442088	13723161603253
MP1	0.184456286862983	0.111762472425823	1.04108e-129	0.0436865189864557	0	1	0.0274879299603981	0	1	0.284144921857405	0.155480916741029	1	0.038004764441004	0	1	0.190354951941097	0	1	0.039124626629357	0	1	0.0754417883236116	0	1	0.62387097133326	0.391074433550379	0.0540026960742502	0.0452759180476838	0	1	0.063882471548049	0	1	0.0530403565927432	0	1	0.171110484874513	0	1	0.159137060721887	0	1	0.320951106332913	0.184382697562768	0.0810099394841786	0.229825519435278	0.112727635340403	1	0.566604195770782
Suv3	0.0753813988014145	0	1	0.0871564933751209	0	1	0.101013636821154	0	1	0.126502213788741	0	1	0.0711339523446623	0	1	0.0821538082029618	0	1	0.108756112712988	0	1	0.07124508025108	0	1	0.0672967085951566	0	1	0.110904944889746	0	1	0.0923548891321331	0	1	0.0822255370657437	0	1	0.0673527132828725	0	1	0.098847414628833	0	1	0.0778632451532898	0	1	0.012182066816611	0	1	0.12258631486296
Syt14	0.000508714535386469	0	1	0.00106376950513202	0	1	0.0026688445621928	0	1	0	0	1	0.012724644627612	0	1	0.00194587168727507	0	1	0.00218415960091036	0	1	0.00208589333283828	0	1	0	0	1	0.000587318746651418	0	1	0.0013697309191004	0	1	0	0	1	0	0	1	0	0	1	0	0	1	0	0	1	0
CG9795	0.0830695733063926	0	1	0.0463654357526689	0	1	0.0414517767313053	0	1	0.179230741656809	0.102315485693487	1	0.0579591039774296	0	1	0.0436533207428854	0	1	0.0375351012996944	0	1	0.0812940144854998	0	1	0.180125636140221	0.103243315235634	1	0.0731676370579616	0	1	0.0619048916824072	0	1	0.0385929042395786	0	1	0.112603895955424	0	1	0.0681606092942013	0	1	0.143608935667087	0	1	0.128874755318357	0	1	0.280901408790622
CG9776	0.488424256486599	0	1	0.391658958709265	0	1	0.408824717980578	0	1	0.894086817955954	0.277734803393362	1	0.444909371598926	0	1	0.4615694805652	0	1	0.335959191276486	0	1	0.251925445623122	-0.138269641762045	1	0.192703824247778	-0.185248827588024	1	0.307913707769417	0	1	0.436364032291758	0	1	0.436422622516057	0	1	0.507304698070959	0	1	0.507159842024334	0	1	0.62908327557066	0.127358955139638	1	0.469983886146305	0	1	0.447120393480577
Skp2	0.218163880643456	0	1	0.118982022384671	0	1	0.099768366339356	0	1	0.231416393989337	0	1	0.11709615976687	0	1	0.433978399171548	0.203553812430729	2.08635e+07	0.131112668627855	0	1	0.190525785509035	0	1	0.0601401812577705	-0.104395537176949	1	0.611579492048945	0.31978519684098	9.08285e-09	0.164306885941476	0	1	0.1240489202967	0	1	0.244410200214694	0	1	0.186101316807053	0	1	0.224342229781872	0	1	0.251979905952652	0	1	0.315922791645375
CG14645	0	0	1	0.000497451917240527	0	1	6.23912e+09	0	1	0	0	1	0	0	1	0	0	1	0	0	1	0	0	1	0	0	1	0.00659477576327328	0	1	0	0	1	0	0	1	0	0	1	0	0	1	0	0	1	0	0	1	0.019226923846
CG1103	0.45805990897947	0.100488626640149	1.8798e-27	0.312647600081043	0	1	0.240010506086349	-0.125245453004392	2.50058e-21	0.683789143174015	0.211241148738005	1	0.354841740614369	0	1	0.497644656864591	-0.157841063818581	4.37549e+07	0.216204553824691	-0.115956186539477	1	0.288580256997944	0	1	151693809878503	0.614814493249237	9.85923e+09	0.358161995715012	0	1	0.324158928373504	0	1	0.218058966606158	-0.114239760082297	1	0.667621777820301	0.203433504243822	8.47116e+06	0.684984549407874	0.213124221474859	0.00408601800185037	0.510203036416391	0.10272056100519	1	0.494122744325962	0	1	0.520089365677855
hkb	0.00208527887296827	0	1	0.00301753930446872	0	1	0.000407421120951903	0	1	0	0	1	0	0	1	0.00335847036452166	0	1	0	0	1	0	0	1	0	0	1	0	0	1	0	0	1	0	0	1	0.00959915834579624	0	1	0	0	1	0	0	1	0	0	1	0
CG1090	0.00238759561206817	0	1	0.000729303444309325	0	1	0.000568084918346211	0	1	0	0	1	0.00243931876934423	-0.133973520241003	1.5013e+07	0	-0.221796913287241	0.00311368	0	0	1	0.00383071019068509	-0.16464448250533	0.0328962908722989	0	-0.279366326432498	1	0	0	1	0.00262373317955325	0	1	0.00763144418032045	0	1	0	0.100463632794201	0.00324889173513032	0.0233065418459673	0	1	0.0431267625680351	0	1	0.0254503808706685	0	1	0.0235021394519813
Sfxn1-3	0.0195750344295084	0	1	0.053651104365131	0	1	0.0616032098981478	0	1	0	0	1	0.0477833252581382	0	1	0.0791846728327839	0	1	0.0474720652877626	0	1	0.0715202424981311	0	1	0.344625749243144	0.250153729885339	9.01822e+07	0.055806718537997	0	1	0.0753771322352771	0	1	0.0793924287809715	0	1	0.00558669440554209	0	1	0.00366525383348898	0	1	0	0	1	0.031070494675625	0	1	0.121584280811708
Cont	0.0300964354525355	0	1	0.022454041128759	0	1	0.0269326548501454	0	1	0.209828360401192	0.157048891773966	1	0.0479563832524383	0	1	0.106129091592871	0	1	0.053496212939127	0	1	0.0750750100342577	0	1	0.232794146432916	0.176162150188905	0.0243077249968875	0.0604675987329295	0	1	0.0305437883953138	0	1	0.0362483676492009	0	1	0.0229521517068274	0	1	0.0330149930814421	0	1	0.0488601542118849	0	1	0.0909055130629079	0	1	0.0664092689738719
tub	0.219903474452665	0	1	0.178740715955549	0	1	0.143240874453698	0	1	0.136701662292213	0	1	0.153510565423963	0	1	0.119101704126991	0	1	0.102188339425852	0	1	0.0969219202666914	0	1	0.0677366528727587	-0.104157112373429	1	0.097335459404786	0	1	0.187260866017761	0	1	0.141203559456045	0	1	0.325100759345191	0.113015092530905	0.00271468255562864	0.398166396573463	0.166630665610222	0.351888914949511	0.319569756666314	0.108206005673502	1	0.340518571000036	0.124150452108134	1	0.373093165428127
CG14646	0.131299440513497	0	1	0.0860444614463767	0	1	0.075879595809495	0	1	0.0943805802518074	0	1	0.0619364497441385	0	1	0.122613060204451	0	1	0.089107721741203	0	1	0.0873026900288256	0	1	0.427906249629978	0.256010118820599	0.209468687751233	0.134898946621294	0	1	0.144001367386811	0	1	0.0835619498121665	0	1	0.112005041919694	0	1	0.0917599957348076	0	1	0.182032316838156	0	1	0.208771290733053	0	1	0.196708272092371
CG34112	0.0199443324459489	0	1	0.0484808024552994	0	1	0.0605202374349038	0	1	0	0	1	0.0490026231919628	0	1	0.0491465231725531	0	1	0.0725941170842641	0	1	0.316736997784884	0.231881387860968	2.70597e-36	100003532864152	0.648031668741105	6.99783e-09	0.0425575001687588	0	1	0.106275715840137	0	1	0.0571882633994813	0	1	0.00167000556445854	0	1	0	0	1	0	0	1	0	0	1	0.0111901133110874
CG9855	0.199719754103637	0	1	0.13685931618606	0	1	0.122963440874534	0	1	0	-0.155149473864229	1	0.105725265013303	0	1	0.172323147554423	0	1	0.0889276192444197	0	1	0.163654569220868	0	1	0.452976202030969	0.219008964021793	1	0.157561946387759	0	1	0.155620935961656	0	1	0.150946667427658	0	1	0.260525694224579	0	1	0.299354649497141	0.107386797586406	0.147611537347973	0.319987923297456	0.122995569289087	1	0.515165512604653	0.261786434882507	2.05396e+09	0.441611057740874
CG9853	0.618594483901352	0.105015261925649	1.7646e-16	0.470667831265719	0	1	0.435961327115414	0	1	0.471902901259037	0	1	0.36829988410804	-0.101334887946663	0.0622131158813778	0.316985335414724	-0.139337034005913	0.0198478772542724	0.393903730239692	0	1	0.326325093190168	-0.130691965122396	1	0.451253200319622	0	1	0.460936961999653	0	1	0.516703689881228	0	1	0.419675628008809	0	1	0.548020514526761	0	1	0.540794325554432	0	1	0.540298762945549	0	1	0.376307612705363	0	1	102199766464484
CG14647	0.195925797492106	0	1	0.143025370083311	0	1	0.0972535886801583	0	1	0.325796974241145	0.120358728236224	1	0.164515254091848	0	1	0.252728269624571	0	1	0.0950104125677819	0	1	0.13768895449115	0	1	0.141192342578036	0	1	0.111790178478307	0	1	0.090103344929087	0	1	0.0723601503122222	0	1	0.231117954273884	0	1	0.41341088142459	0.185388293014154	1.41264e+07	0.402742784719016	0.177404836452905	0.0027819363680173	0.58890516295032	0.302932475935914	5.41077e+06	0.685465770653079
lost	331949682840377	0.187472183720671	2.1896e-101	2687021317659	0	1	262989519069376	0	1	147017506840083	-0.43546053003816	1	230171631910398	-0.150259882307836	1.36283e+07	193468251435376	-0.268992810132659	8.13333e-06	218147584344055	-0.185011617511306	0.0079571592341464	205355716484198	-0.22613869185402	6.11133e+07	0.7804920553666	-0.76376603149845	1.3168e+07	205351252511282	-0.226095554435419	2.24163e+08	268955504098871	0	1	23439571020798	-0.134300153338051	1	363462575434245	0.19581554355164	0.00035400589167308	311057213099592	0	1	273419170376581	0	1	259027727594496	0	1	184409155508049
CG32944	0.00126945355945752	0	1	0.00223621821648743	0	1	0.00400229114906914	0	1	0	0	1	0.00351593268259244	0	1	0.00258059593700922	0	1	0.0077775170877298	0	1	0	0	1	0	0	1	0	0	1	0	0	1	0.000413682139633525	0	1	0	0	1	0	0	1	0	0	1	0	0	1	0
CG31528	0.000305082919401913	0	1	0	0	1	0	0	1	0	0	1	0	0	1	0	0	1	0	0	1	0	0	1	0	0	1	0	0	1	0	0	1	0	0	1	0	0	1	0	0	1	0.00785916378497328	0	1	0	0	1	0
srl	0.331423818362943	0	1	0.3392741684192	0	1	0.407575780892035	0	1	0	-0.292994574878572	1	0.276129276462898	0	1	0.166848059830244	-0.141938312298975	1.48062e+09	0.390148945361773	0	1	0.179306825165529	-0.129669238523288	1	0	-0.293389507406644	0.729845470460199	0.32495870914921	0	1	0.358003630409299	0	1	0.420233317397088	0	1	0.255198624793987	0	1	0.201624528427286	-0.109770258035837	1	0.12328658840621	-0.177201254658382	1	0.112254061691351	-0.187269886224368	0.364174677441153	0.0658443492037298
CG31525	0	0	1	0	0	1	7.26539e+09	0	1	0	0	1	0	0	1	0	0	1	0	0	1	0	0	1	0	0	1	0	0	1	0	0	1	0	0	1	0	0	1	0	0	1	0	0	1	0	0	1	0
eIF3a	0.846313380072408	0	1	0.885994978603373	0	1	115289659511795	0.136544132136421	1.06642e-49	0.903482800633363	0	1	107327814558291	0	1	0.953904087330149	0	1	115518890716571	0.102762999619861	0.00295035802480191	0.980650120153113	0	1	0.865308553286007	0	1	114511837535617	0	1	0.833546101958115	0	1	0.995894071758075	0	1	0.800683240109212	0	1	0.601687400336089	-0.196778417820594	1	0.705251427325374	-0.133606546445241	1	0.540479221981002	-0.235733021234756	1	0.315659429943577
CG1074	0.199891452851438	0	1	0.195776004122521	0	1	0.190439685033786	0	1	0.104914180200596	0	1	0.15135236377492	0	1	0.109051428900711	0	1	0.115767368772932	0	1	0.0815358756386706	0	1	0.0163302632438435	-0.156576087535161	1	0.152583293622813	0	1	0.192485001309539	0	1	0.15541431775716	0	1	0.12424566017609	0	1	0.218438049973635	0	1	0.17803479561931	0	1	0.14858062734426	0	1	0.159010305482192
CG9804	0.17042456029548	0	1	0.181134996796583	0	1	0.141434706324588	0	1	0.283675607476658	0	1	0.170054604118244	0	1	0.175925676016698	0	1	0.16282474609896	0	1	0.0705132420100422	0	1	0.0351587770370995	-0.128058654494486	1	0.221262078466059	0	1	0.212579808261602	0	1	0.143736298512747	0	1	0.251716418517473	0	1	0.359477058828567	0.145564000105724	0.413825119545945	0.29087376989774	0	1	0.293524134911029	0	1	0.312991180086398
CG14650	0.0774211354807876	0	1	0.0495644911760395	0	1	0.0562984132167757	0	1	0.157173393687917	0	1	0.0406901418233431	0	1	0.0876279677431736	0	1	0.073758655127114	0	1	0.0730411429883307	0	1	0.0615794776484944	0	1	0.11818028969919	0	1	0.0424718339333001	0	1	0.0634382296713681	0	1	0.154890737883286	0	1	0.091019580983732	0	1	0.0705022616246956	0	1	0.146172730128764	0	1	0.0830822487297313
CG31522	0.0721622159077345	0	1	0.0434822117304093	0	1	0.0337155485266032	0	1	0.136701662292213	0	1	0.0523891680480039	0	1	0.0573706487839006	0	1	0.0247361537016265	0	1	0.0290292392514888	0	1	0	0	1	0.141881458448054	0	1	0.0603546065804116	0	1	0.044909096463024	0	1	0.0658753094918883	0	1	0.103301236154478	0	1	0.0468681086220258	0	1	0.0698004745151358	0	1	0.157284040152576
CG31523	0.122488700864368	0	1	0.110866890025809	0	1	0.167081091028752	0	1	0.367991902160424	0.160327861169428	1	0.120968130818678	0	1	0.599466386668331	0.32630622528501	6.16241e-33	0.272327528352137	0	1	0.831946117380383	0.460466914954785	6.05988e-83	0.910861496531012	0.495731461660498	0.0283775383811869	0.366663684995778	0.16169458237754	2.21777e-12	0.146762651842508	0	1	0.233875639461657	0	1	0.116731157840321	0	1	0.104212776496203	0	1	0.102447687961568	0	1	0.283829479327652	0	1	0.198515599722071
CG14651	0	0	1	0	0	1	0	0	1	0	0	1	0	0	1	0	0	1	0	0	1	0	0	1	0	0	1	0	0	1	0	0	1	0	0	1	0	0	1	0	0	1	0	0	1	0	0	1	0
Fip1	0.575625672699609	0	1	0.42607819026975	0	1	0.385326311274381	0	1	0.388589787677254	0	1	0.361211028803083	0	1	0.333770825252385	-0.104943888612401	1	0.292246861818503	-0.136121260383185	1	0.266339145119478	-0.156331284610562	1	0.289744280549564	-0.136235032141817	1	0.260590210037602	-0.160894179506039	1	0.467817847503484	0	1	0.3650897938591	0	1	0.594121502891004	0	1	0.675379831585152	0.12633438941254	1	0.748160299561753	0.168785063582726	1	0.836975795055476	0.218797095620888	1	0.998240213083208
CG34357	0.000347299279249806	0	1	0	0	1	0.000692997423748622	0	1	0	0	1	0.00067891433549937	0	1	0.00059052688580332	0	1	0.00175490689516958	0	1	0.00301716376471207	0	1	0	0	1	0.00380518347725387	0	1	0	0	1	0	0	1	0	0	1	0	0	1	0	0	1	0	0	1	0
CG34425	0.00022788148157601	0	1	0	0	1	0	0	1	0	0	1	0	0	1	0	0	1	0	0	1	0	0	1	0	0	1	0	0	1	0	0	1	0	0	1	0	0	1	0	0	1	0	0	1	0	0	1	0
Mur82C	0	0	1	0	0	1	0.000199405738992883	0	1	0	0	1	0	0	1	0	0	1	0	0	1	0	0	1	0	0	1	0	0	1	0	0	1	0	0	1	0	0	1	0	0	1	0	0	1	0	0	1	0
CG32945	0	0	1	0	0	1	0	0	1	0	0	1	0	0	1	0	0	1	0	0	1	0	0	1	0	0	1	0	0	1	0	0	1	0	0	1	0	0	1	0	0	1	0	0	1	0	0	1	0
5-HT2A	0.00465739691880373	0	1	0.00238092071020576	0	1	0.00109701145787124	0	1	0	0	1	0.000766064389397271	0	1	0	0	1	0	0	1	0.000909475617277017	0	1	0	0	1	0	0	1	0	0	1	0	0	1	0.0124422371640978	0	1	0.0486010879101631	0	1	0.0263765677172949	0	1	124829258287226	0.777782031568629	0	352403774375423
CG9775	0.666834327570865	0.163316790025148	2.67361e-70	0.417602644016016	0	1	0.316227211887544	-0.168385038553287	4.22561e-40	0.641395226744851	0	1	0.314842679174514	-0.133717913635213	8.83984e+09	0.403798936437848	0	1	0.304403049314249	-0.139233966251206	1	0.287670039527561	-0.152006342550931	1	0.735186969937776	0.148572762392062	1	0.324722114223273	-0.123252804661348	1	0.398604744330502	0	1	0.301767806369858	-0.141077794679526	1	0.876547359662678	0.228785183989261	422550	107714617290018	0.330232141747528	1.85908e+09	112270547726203	0.351316535432382	0.0138701156190486	136660735035443	0.461241480504731	78816.9	16759880900387
slx1	0.0582142750572376	0	1	0.0382546719470699	0	1	0.0246160721818421	0	1	0	0	1	0.0334478938618702	0	1	0.0197424514222122	0	1	0.0216984388999165	0	1	0.0158568123549257	0	1	0	0	1	0.0232662943364526	0	1	0.0225151381974745	0	1	0.0303052023971887	0	1	0.0584447191828208	0	1	0.0545261575455929	0	1	0.0364620520019127	0	1	0.0592104738542927	0	1	0.179060653871108
MED31	0.412423204458446	0	1	0.3220391379819	0	1	0.249000108509033	0	1	0.484963697102359	0	1	0.29657622118319	0	1	0.331892582622925	0	1	0.213621923698655	-0.103552255190553	1	0.193532918028772	-0.120230992256976	1	0.380990805640869	0	1	0.201084161551109	-0.113813435576474	1	0.285349717839716	0	1	0.2084031152601	-0.107764764142109	1	0.405049481998242	0	1	0.292513019594875	0	1	0.557858551943839	0.148319165269439	1	0.445714934845124	0	1	0.681181851585575
Dlip2	0.0811661553106731	0	1	0.0631103883787982	0	1	0.0581466481217141	0	1	0	0	1	0.0527332056065471	0	1	0.0558476149411359	0	1	0.0542979461828547	0	1	0.0437889081508461	0	1	0.0190101057722285	0	1	0.0786736433417508	0	1	0.0730499134758442	0	1	0.0521592984961722	0	1	0.134825747167532	0	1	0.145826352916411	0	1	0.12262733428912	0	1	0.174777365630661	0	1	0.237960581851064
rpk	0.00406355663362011	0	1	0.00297734822334724	0	1	0.00247793148994541	0	1	0	0	1	0.00203015252839654	0	1	0.00326451620270876	0	1	0	0	1	0	0	1	0	0	1	0.000835022165663387	0	1	0.0035255796669949	0	1	0	0	1	0.0057319729450877	0	1	0	0	1	0.0201370563336948	0	1	0.00564772645123979	0	1	0
Karybeta3	0.51404881405037	-0.158496785902741	4.15065e-59	0.54187162834383	-0.117666182765094	3.46635e-30	0.989446092059784	0.224945427547492	2.41668e-152	0.462906349133467	-0.144848107630386	1	0.763251845362592	0	1	0.787165524347443	0	1	119132030257277	0.264204615345261	4.34366e-07	0.949467735207364	0.144521016881718	1.09497e+09	0.663803031205336	0	1	103973825382083	0.190488304024807	1.59242e+06	0.712541802904933	0	1	0.906842856155872	0.122146804535462	0.0222061371725929	0.497635464095845	-0.12232018402626	1	0.382042995020275	-0.202637360850087	1	0.579757660704418	0	1	0.419216859948742	-0.17583931270571	1	0.270007544998353
spartin	0.00161684157980485	0	1	0.00119698705267971	0	1	0.00151356458242564	0	1	0	0	1	0.000606742989676329	0	1	0.0034276699808874	0	1	0.00165963975195688	0	1	0.0191855704408023	0	1	0.0939028519555577	0	1	0.00923053291216775	0	1	0.00355918497511418	0	1	0.00457409063902471	0	1	0	0	1	0.00809609259111792	0	1	0	0	1	0	0	1	0.015798530797891
CG43427	0.099997363623771	0	1	0.0595979886332167	0	1	0.0621570890143697	0	1	0.495163145605831	0.301704787248755	1	0.0618001257494908	0	1	0.07137272954677	0	1	0.0598904314326037	0	1	0.0972339597226496	0	1	0.250499743993408	0.12312246601787	1	0.0444288762171778	0	1	0.177410693540382	0	1	0.262544217547022	0.134571192259922	0.141983	0.265709541950141	0.136208539510032	1.01441e+06	0.238627143626874	0.113971136978845	2.90389e+08	0.339226395702712	0.192159658197973	0.000446262178358017	0.723196209919626	0.446036269014916	0.00040755	123579746742436
CG33927	0	0	1	0	0	1	0	0	1	0	0	1	0	0	1	0	0	1	0	0	1	0	0	1	0	0	1	0	0	1	0	0	1	0	0	1	0	0	1	0	0	1	0	0	1	0	0	1	0
eIF3f1	465024869135888	0	1	470090618702547	0	1	401584191055189	0	1	263791571876092	-0.376938737537743	1	363966562173843	-0.138297003205395	9965.22	289328439233331	-0.315847278942148	1.69232e-28	340798327942134	-0.187591126212276	64898.4	296744651749088	-0.293673500720633	0.0001667	201899097296761	-0.564146180522668	2.12538e+09	318059016884504	-0.240712005586454	39.0938	428095836492754	0	1	41865992287174	0	1	460982086717413	0	1	480717709978294	0	1	379307848661619	-0.101383990272993	1	424624447045858	0	1	421619441748141
Nep2	0.00777557924432529	0	1	0.0126135747712106	0	1	0.00287127153259667	0	1	109190908292563	0.719630796174102	3.68119e-16	0.0831313916638038	0	1	0.0821457208302474	0	1	0.0117204705233105	0	1	0.0760473658862266	0	1	0.202082554135573	0.165518814018404	313.245	0.022709607694514	0	1	0.0212141421811511	0	1	0.0181036641775888	0	1	0	0	1	0	0	1	0	0	1	0	0	1	0
tacc	0.546017893077665	0.171257364523336	2.39885e-64	0.229396599655135	-0.147529304861824	4.20376e-68	0.225148401551585	-0.157237998307019	1.40439e-20	0.358461483313618	0	1	0.228867407372396	-0.120573506763958	0.000227278172352987	0.510270240669716	0	1	0.320833679058492	0	1	0.700905812292211	0.21195600194155	0.00026343	193165217204592	0.755278136498396	3.36176e+06	0.332313357653017	0	1	0.369408675682406	0	1	0.497171210177621	0	1	0.359029018891748	0	1	0.453184455095766	0	1	0.510386524614557	0	1	0.783966616600103	0.257651134569763	0.220863572351054	111972488177802
atms	0.255795731864037	0	1	0.154615846119508	0	1	0.144738517917382	0	1	0.273611321908616	0	1	0.117354678688162	0	1	0.109376601258612	0	1	0.109827018056928	0	1	0.101788149149111	0	1	0.086382271676723	0	1	0.135875257517843	0	1	0.164441771566168	0	1	0.130189044480755	0	1	0.261038739881974	0	1	0.241295462037465	0	1	0.224280780180309	0	1	0.305126896289185	0	1	0.347942192451713
CG44098	0.000370057450263126	0	1	0.000117612699311185	0	1	0.000923060509581153	0	1	0	0	1	0.00099049363825746	0	1	0.00499346563150891	0	1	0.00548805767399358	0	1	0.00677872231107289	0	1	0.133620455309195	0	1	0.00615267810074888	0	1	0	0	1	0	0	1	0	0	1	0	0	1	0	0	1	0	0	1	0
CG44088	0.000107023503003401	0	1	0	0	1	0.000224155880509852	0	1	0	0	1	0	0	1	0	0	1	0.00241884356540444	0	1	0	0	1	0	0	1	0	0	1	0	0	1	0	0	1	0	0	1	0	0	1	0	0	1	0	0	1	0
CG14655	0.000488586494747778	0	1	0.000127576613839062	0	1	5.83233e+09	0	1	0	0	1	0.00252388147059267	0	1	0	0	1	0	0	1	0	0	1	0	0	1	0	0	1	0	0	1	0	0	1	0	0	1	0	0	1	0	0	1	0	0	1	0
CG17387	0.000428345267292542	0	1	0.000428574867940072	0	1	0.000278330077428088	0	1	0	0	1	0	0	1	0.00260085464083498	0	1	0	0	1	0	0	1	0	0	1	0	0	1	0	0	1	0	0	1	0	0	1	0	0	1	0	0	1	0	0	1	0
ctrip	0.136793234284247	0	1	0.123004326662634	0	1	0.154589258538631	0	1	0.0943805802518074	0	1	0.145838015004301	0	1	0.196809450294452	0	1	0.182546509185721	0	1	0.124700550135818	0	1	0.254807347206439	0	1	0.150424920730954	0	1	0.135826728089459	0	1	0.146636560022894	0	1	0.204629838957377	0	1	0.207567092178075	0	1	0.190062252771013	0	1	0.279223211143823	0.106929001141025	1	0.277876560608982
Hus1-like	0.128035526008804	0	1	0.139427437510347	0	1	0.15954457867697	0	1	0.231082242544021	0	1	0.151464972212237	0	1	0.123533503735761	0	1	0.143015781742885	0	1	0.120777284525756	0	1	0.117776790830363	0	1	0.107513650517614	0	1	0.172534326497664	0	1	0.171970786567854	0	1	0.150043792976807	0	1	0.166411316032122	0	1	0.231550425601107	0	1	0.261985701522408	0	1	0.299376480560218
CG1129	0.209659705242949	0	1	0.194654533786166	0	1	0.207972032066522	0	1	0.440849001164574	0.164024654012203	1	0.21095693566376	0	1	0.342481896282274	0	1	0.297913233432798	0	1	0.312529146315961	0	1	227432535633979	0.988154366078274	3.05282e+07	0.270583977817274	0	1	0.207578715923289	0	1	0.200385328368874	0	1	0.236590985232705	0	1	0.215786612825816	0	1	0.283980917942393	0	1	0.226252508307903	0	1	0.42151948888582
CG1126	7.35691e+09	0	1	0	0.149046997698425	5.43598e-70	0.000191674694002852	0.152913207928303	2.54959e-75	0	-0.787070188018268	1	0.00109020176800201	-0.116194908596332	3.93894e+06	0	-0.622793281140809	9.16988e-100	0	-0.251517690925177	0.0118993	0	-0.660538768330773	9.40118e-48	0.0123165450613118	0	1	0	-0.46191184803831	5.41158e-20	0	0.148483635908292	37653.2	0.00325157254177051	0	1	0	-0.225628272061238	378787	0	-0.314800606266896	5.62032e+06	0	0	1	0	0	1	0
CG14657	0.0833452332523396	0	1	0.0567312839856612	0	1	0.0513084209553897	0	1	0.336404135344726	0.21492991153712	1	0.0563121244406518	0	1	0.0825586738181621	0	1	0.0618611133345867	0	1	0.0880106726534237	0	1	0.14805451301766	0	1	0.0888978223189294	0	1	0.0770361698847629	0	1	0.0584051360791542	0	1	0.120445685163874	0	1	0.0692791554647464	0	1	0.253996516845378	0.151759524586769	0.154401118508715	0.274582141180166	0.168291566028097	0.0137029057911738	0.151871241230302
CG14658	0	0	1	0	0	1	0	0	1	0	0	1	0	0	1	0	0	1	0	0	1	0	0	1	0	0	1	0	0	1	0	0	1	0	0	1	0	0	1	0	0	1	0	0	1	0	0	1	0
CG14659	0	0	1	0	0	1	0	0	1	0	0	1	0	0	1	0	0	1	0	0	1	0	0	1	0	0	1	0	0	1	0	0	1	0	0	1	0	0	1	0	0	1	0	0	1	0	0	1	0
opa	0	0	1	0	0	1	0	0	1	0	0	1	0	0	1	0	0	1	0	0	1	0	0	1	0	0	1	0	0	1	0	0	1	0	0	1	0	0	1	0	0	1	0	0	1	0	0	1	0
laf	0	0	1	0	0	1	0	0	1	0	0	1	0	0	1	0	0	1	0	0	1	0	0	1	0	0	1	0	0	1	0	0	1	0	0	1	0	0	1	0	0	1	0	0	1	0	0	1	0
Gnf1	0.323801335387225	0.118251823393676	6.57103e-40	0.191250623837935	0	1	0.159730544022794	0	1	0.41031298420083	0.142215285629385	1	0.176623950924805	0	1	0.154698855098154	0	1	0.0990582414413903	-0.108890356571326	1	0.124591317642038	0	1	0.0555503219312397	-0.147870395833645	1	0.0853446782108496	-0.121336801412739	1	0.194355482990259	0	1	0.107779951282279	-0.10071695746614	1	0.300688501914513	0	1	0.354310109740367	0.102208009243144	1	0.502251157392016	0.20611084931901	1	0.235793571713413	0	1	0.184817929739795
Cdep	0.12432075438363	0	1	0.093692678949372	0	1	0.109045628607712	0	1	0.30573295544555	0.155327368336735	1	0.125893531714797	0	1	0.146189074349981	0	1	0.124875794449035	0	1	0.122804667438667	0	1	0.258650668389317	0.118781083609174	1	0.140636530655211	0	1	0.107370318858751	0	1	0.112264200674109	0	1	0.141003235865257	0	1	0.160056328073858	0	1	0.223898920785678	0	1	0.341327494117317	0.183058196324433	0.024888545439223	0.387026545402861
Ubc6	0.499326367904397	0	1	0.404228628273337	0	1	0.451517899684186	0	1	105045674581781	0.319012004781314	1	0.597206579379615	0	1	0.632618232615961	0	1	0.609681282420943	0	1	0.790234304001635	0.186003064751452	55394.7	0.953107708796158	0.270826482361252	1	0.453450051416634	0	1	0.463529415409506	0	1	0.397896426441401	0	1	0.457700059616918	0	1	0.510703348886511	0	1	0.508363211596427	0	1	0.803435457017505	0.19143608900725	1	0.880934707309081
CG14661	6.59607e+09	0	1	0	0	1	0.000810551928317447	0	1	0	0	1	0.000471764872387602	0	1	0	0	1	0.00988858259513625	0	1	0.0104376515092757	0	1	0	0	1	0.00120940101803318	0	1	0	0	1	0.000949343054606213	0	1	0	0	1	0	0	1	0	0	1	0	0	1	0
CG2016	0	0	1	0	0	1	0	0	1	0	0	1	0	0	1	0	0	1	0	0	1	0	0	1	0	0	1	0	0	1	0	0	1	0.0010202548127205	0	1	0	0	1	0	0	1	0	0	1	0	0	1	0
CG1124	0.000573249997896644	0	1	0.000400365107262341	0	1	0.000357370502152728	0	1	0	0.24309233193381	1	0	0	1	0	0	1	0	0	1	0	0	1	0	0	1	0.000604517262838925	0	1	0.000731374434674989	0	1	0	0	1	0	0	1	0.00325247676105354	0	1	0	0.215316310093215	3.9639e+06	0.0248633104653318	0	1	0.0535663792657372
CG14662	0.00119431768123048	0	1	0.000711196529537895	0	1	0.000291523847969912	0	1	0	0	1	0	0	1	0.00245145945281351	0	1	0	0	1	0	0	1	0	0	1	0.000578895663897809	0	1	0	0	1	0	0	1	0.00463563019538254	0	1	0	0	1	0.00575489885765258	0	1	0	0	1	0
plh	0.000762869485873399	0	1	0.00100037628389076	0	1	0.000162330652604936	0	1	0	0	1	0.00182406259599129	0	1	0.00216283509615208	0	1	0	0	1	0	0	1	0	0	1	0.00239222145272432	0	1	0	0	1	0.00138205921294492	0	1	0.00762501120239053	0	1	0	0	1	0.0050358806496286	0	1	0	0	1	0.0613548216104075
corto	100222207014543	0.162433472918536	7.29503e-40	0.531922499935756	-0.202639559729161	7.02075e-81	0.807636031720178	0	1	295265825936271	0.788137420816377	1	0.951977813474787	0	1	0.934453761187662	0	1	0.713346861311156	0	1	0.56311437864253	-0.141937935615127	1	103746704966876	0.125212391046187	1	0.673480754931026	0	1	0.662471530909307	0	1	0.607945024835453	-0.113383446098251	1	0.717463565358711	0	1	0.59238834737886	-0.122140221282794	1	0.60681642250553	-0.112880286633778	1	0.921100142321012	0	1	0.37596168939466
CG43131	0.000336182925507947	0	1	0.000116365797466912	0	1	0	0	1	0	0	1	0	0	1	0	0	1	0	0	1	0	0	1	0	0	1	0	0	1	0	0	1	0	0	1	0	0	1	0	0	1	0	0	1	0	0	1	0
CG12007	0.109701956704799	0	1	0.107698435364067	0	1	0.10586038119942	0	1	0.179230741656809	0	1	0.106288300385937	0	1	0.249308424585116	0.11032101609078	21.1527	0.163568515319758	0	1	0.28461747779885	0.137306221939832	0.132479	0.708576491658328	0.421476499570236	0.00374233895511582	0.110357610800657	0	1	0.115589750476943	0	1	0.116012761308433	0	1	0.15178220526625	0	1	0.20212499022148	0	1	0.138768047042212	0	1	0.165696371815559	0	1	0.24253756832286
CG12589	0	0	1	0	0	1	0	0	1	0	0	1	0	0	1	0	0	1	0	0	1	0	0	1	0	0	1	0	0	1	0	0	1	0	0	1	0	0	1	0	0	1	0	0	1	0	0	1	0
dpr16	0.000317432169689852	0	1	0	0	1	0	0	1	0	0	1	0	0	1	0	0	1	0	0	1	0	0	1	0	0	1	0	0	1	0	0	1	0	0	1	0	0	1	0	0	1	0	0	1	0	0	1	0
CG12590	0	0	1	0	0	1	0	0	1	0	0	1	0	0	1	0	0	1	0	0	1	0	0	1	0	0	1	0	0	1	0	0	1	0	0	1	0	0	1	0	0	1	0	0	1	0	0	1	0
cno	0.182166116366592	0	1	0.13350668616137	0	1	0.121064697852662	0	1	0.389059102058001	0.173226508214353	1	0.158137105479272	0	1	0.335420200568613	0.137492317364907	882419	0.161496359870789	0	1	0.499335307256512	0.253586231275774	5.54339e-19	0.14479631171699	0	1	0.0589071609060834	0	1	0.150612757666709	0	1	0.102423680428518	0	1	0.267860174555951	0	1	0.231364776593754	0	1	0.368849120286007	0.15909836006436	0.181793955625617	0.465940142375696	0.228173301875729	0.00689158601780208	0.411036262838176
Prosbeta2R2	0.000217109884106768	0	1	0.000254755006109683	0	1	0.000453473287113978	0	1	0	0	1	0.000372276300939078	0	1	0.00059052688580332	0	1	0.00192519982611595	0	1	0.001738076102705	0	1	0	0	1	0	0	1	0	0	1	0	0	1	0	0	1	0	0	1	0	0	1	0	0	1	0.0200383132549435
CG1116	0.101606275533894	0	1	0.0644775924155225	0	1	0.0666460255731612	0	1	0.179230741656809	0	1	0.0688119404847949	0	1	0.0624495204581448	0	1	0.0751393049425557	0	1	0.0772529620208228	0	1	0.141121310387353	0	1	0.0993884248472389	0	1	0.0751487548245219	0	1	0.0680437023104047	0	1	0.0967081859225282	0	1	0.17351143364754	0	1	0.119826236462266	0	1	0.0717060233434002	0	1	0.211168235964199
CG2604	0.449367681817187	0	1	0.465563842078328	0	1	0.496176160757996	0	1	0.576434361264345	0	1	0.422744033542549	0	1	0.377794061989251	0	1	0.453734900747534	0	1	0.294363050289545	-0.12579689595179	1	0.403256939216537	0	1	0.317424650977631	-0.107883775329258	1	0.457831551563992	0	1	0.534618995463547	0	1	0.494685800086496	0	1	0.586285316200989	0	1	0.587721585937306	0	1	0.779415044260225	0.195102505037079	1	0.78367227573915
CG14664	5.52815e+09	0	1	0.000122763349974151	0	1	0.000303969829862438	0	1	0	0	1	0	0	1	0	0	1	0.000430241540182107	0	1	0	0	1	0	0	1	0.00161179568077823	0	1	0	0	1	0	0	1	0	0	1	0	0	1	0	0	1	0	0	1	0
Vps37B	0.352448239841164	0	1	0.307097186266095	0	1	0.270683242475838	0	1	0.77843104048238	0.283595119804144	1	0.31791346313644	0	1	0.360851409490109	0	1	0.261402841075346	0	1	0.407374919109502	0	1	112175387572484	0.461124568295387	0.00272251679888603	0.293892829438314	0	1	0.313696178965707	0	1	0.253283682736897	0	1	0.385438497662299	0	1	0.483118157876241	0.102449843325499	1	0.488635294515333	0.105978899664203	1	0.950876906473734	0.378076414116736	5.05054e+08	138093118640029
Kat60	0.123766103196786	0	1	0.0890979891328807	0	1	0.0751644099070357	0	1	0.126502213788741	0	1	0.0917988766344105	0	1	0.0790231237464228	0	1	0.0813455108355503	0	1	0.118367302913369	0	1	0.449803670830481	0.273380920485642	1	0.10289064567122	0	1	0.0871467343520103	0	1	0.102698704854591	0	1	0.141509926885763	0	1	0.144765022251074	0	1	0.117848434148033	0	1	0.195694517970837	0	1	0.258185514301903
Mms19	0.0868105184624627	0	1	0.0577600404452753	0	1	0.0625985604804012	0	1	0	0	1	0.0543797121742584	0	1	0.0638209555354137	0	1	0.0767886037931042	0	1	0.0518911496776914	0	1	0.0935562037869871	0	1	0.0671464986348037	0	1	0.0745272645007309	0	1	0.0786951740637212	0	1	0.0484765809581875	0	1	0.11943709869042	0	1	0.135786595932222	0	1	0.0531417237771811	0	1	0.128421222644122
rtp	0.000279627948167623	0	1	0.000131722247307992	0	1	0.000822634207154677	0	1	0	0	1	0	0	1	0	0	1	0	0	1	0	0	1	0	0	1	0.00420386135505949	0	1	0	0	1	0	0	1	0	0	1	0	0	1	0	0	1	0	0	1	0
CG12163	0.69580886669047	0	1	0.507043913641661	-0.126781921979165	3.41042e-16	0.473598310142898	-0.160403528301189	3.91494e-15	148017775218823	0.398927588408946	1	0.584119552719419	0	1	0.906154642554213	0.139255363647052	4.44781e+06	0.49023668362034	-0.112409599107743	1	0.830646466035933	0	1	428931832830472	116039879843588	23186.6	0.643332334433995	0	1	0.572012437717152	0	1	0.490033958823769	-0.112379941552173	1	0.770610176465819	0	1	0.986472507660121	0.177793146798357	0.0272883341695009	123579792227673	0.296203482395098	0.0075638191077552	195942291653314	0.578918621563232	322816	462304836987891
CG33293	0.000138670563642314	0	1	0.000162854970092662	0	1	0.000153127725673517	0	1	0	0	1	0.00210859085993633	0	1	0	0	1	0.000891489528405996	0	1	0	0	1	0	0	1	0.00198075970950623	0	1	0.00140348867988135	0	1	0	0	1	0	0	1	0	0	1	0	0	1	0	0	1	0
CG1113	0.000186881561026164	0.155723700382823	9.67719e-93	0	0	1	0	-0.242316885961147	1.08848e-82	0	0	1	0	-0.178375395881472	3.04176e+06	0	0	1	0	-0.287350935012519	27842.9	0	0	1	0	0.105044142844653	1	0	0	1	0	0	1	0	-0.134655735971794	1	0	0	1	0.0162623838052677	0.279590517330513	0.000194577070939795	0	0.446208259548584	2.89972e+07	0	0.678977896242073	1.89903e-05	0
CG12173	0.704528175386767	0.181940085594376	7.68241e-102	0.546386780710957	0	1	0.306819513982063	-0.191008383373208	1.82472e-63	0.430784715596533	0	1	0.321180421702697	-0.139516850092054	1.87113e+07	0.187703856341428	-0.246814421685862	3.27414e-05	0.228480009475444	-0.210603265758368	0.000208598605809478	0.175615881858056	-0.25465029802027	8.79667e+06	0.147668632706362	-0.276024956275042	1	0.199907104969517	-0.23391049718384	0.0214300470556975	0.394107723233046	0	1	0.321420453872904	-0.136456419982396	1	0.699789133145843	0.118303725407103	0.18329210834502	0.71221786834935	0.125223687958241	1	0.885786162026678	0.22194013912476	1	0.700456708025676	0.11818226048813	1	0.860629552613384
Hph	0.113330776949871	0	1	0.124860567510391	0	1	0.156467653236895	0	1	0.136701662292213	0	1	0.113637420007876	0	1	0.147758150402128	0	1	0.13420070004776	0	1	0.271827333595433	0.109667235603852	0.000487483247912921	0.999592472386649	0.562018721584886	635980	0.113997936976968	0	1	0.144903552859203	0	1	0.234752716121326	0	1	0.102432479987966	0	1	0.0959820185533737	0	1	0.127860726826704	0	1	0.187415675413088	0	1	0.343655093810276
Tim17a2	0.000102503206197787	0	1	0.000211264621854609	0	1	0.000264426063025455	0	1	0	0	1	0	0	1	0	0	1	0	0	1	0	0	1	0.035660794522502	0	1	0	0	1	0	0	1	0	0	1	0	0	1	0	0	1	0	0	1	0	0	1	0
mtd	0.175688879835598	-0.166487005182329	1.81535e-99	0.234928455646206	0	1	0.385228481437956	0	1	269872421183803	103076218390333	0.0396581550330217	0.68736093190178	0.255751570901908	2.63385e-22	0.665950092621939	0.239229308924561	2.33142e-17	0.416713879440978	0	1	0.523445309895516	0.145176963415498	190040	145699057494398	0.622653603410714	0.0104314983836792	0.474110916656965	0.111690680697446	40.8418	0.454947220934363	0	1	0.445683107000975	0	1	0.336320031834511	0	1	0.405315600171977	0	1	0.250001618184551	0	1	0.861629204523304	0.345323902313472	0.000158035569973937	0.742187799969385
CG31538	5.91257e+09	0	1	0.000577908645359864	0	1	0.000574094537894498	0	1	0	0	1	0	0	1	0	0	1	0.00287737077368184	0	1	0	0	1	0	0	1	0	0	1	0	0	1	0	0	1	0	0	1	0	0	1	0	0	1	0	0	1	0
Tim17b1	0.00203651946917151	0	1	0.000905113144835701	0	1	0.000617782838208949	0	1	0	0	1	0	0	1	0	0	1	0	0	1	0	0	1	0	0	1	0	0	1	0	0	1	0	0	1	0	0	1	0	0	1	0	0	1	0	0	1	0.0132525458140509
CG11999	0.435143495075667	0	1	0.459819422112853	0	1	0.439977145264577	0	1	152481328181659	0.537982498022979	1	0.45627268969928	0	1	0.690003435349719	0.140044831078961	9.1543e+07	0.527300344587839	0	1	0.40188912975206	0	1	0.202509666261369	-0.204440804489515	1	0.725494076834801	0.159401996286803	251078	0.51539854212151	0	1	0.492798979800205	0	1	0.452605358037361	0	1	0.518689735397139	0	1	0.672780272196781	0.126476375688117	1	0.444115861675484	0	1	0.85580675035997
CG1161	0.704315740373158	0	1	0.694487643977838	0	1	0.748450215605897	0	1	1976018209499	0.518238027571271	1	0.886525239985749	0	1	131114595377774	0.273028383501925	3.17638e-09	0.79039232209257	0	1	0.934858771283045	0	1	184355953758819	0.473617062029806	2.37501e+09	0.83260318664987	0	1	0.775084649347853	0	1	0.681604275138251	0	1	0.930627459066383	0	1	0.827638945094519	0	1	0.948980505672479	0	1	124639844107415	0.23790470791583	0.171186379787332	24736832979433
Prosbeta7	226153244098447	0.167470347550384	4.81527e-87	208355129403634	0	1	15168143432607	-0.194574138168928	5.85051e-80	225022392625298	0.107311995209985	1	173514330559303	0	1	193090718733045	0	1	119399016407168	-0.289847498810766	0.26037	11241534261136	-0.321959043761479	0.0365795	0.945447462067282	-0.406628124321878	0.65184046120617	143608534039121	-0.183375301175216	0.0111911866890283	215059775250981	0	1	151182680475252	-0.152537955125525	0.0317678434118445	212844413699216	0	1	202409245328219	0	1	165039788281028	0	1	165370488487117	0	1	189698200497228
Cerk	0.0647972758204347	0	1	0.0673224047396206	0	1	0.0656911777105821	0	1	0.263203876080955	0.153175043236308	1	0.087929458907266	0	1	0.133956964899933	0	1	0.0918282138371303	0	1	0.194900222938088	0	1	212729767153856	106336188110793	4.15732e-24	0.0873640205859522	0	1	0.0834509386425826	0	1	0.0861056039169578	0	1	0.0396127324568555	0	1	0.0495630080274708	0	1	0.107394717943203	0	1	0.150386452398422	0	1	0.55784944579664
CG31542	0	0	1	0	0	1	0	0	1	0	0	1	0	0	1	0	0	1	0	0	1	0	0	1	0	0	1	0	0	1	0	0	1	0	0	1	0	0	1	0	0	1	0	0	1	0	0	1	0
CG34277	0	0	1	0	0	1	0	0	1	0	0	1	0	0	1	0	0	1	0	0	1	0	0	1	0	0	1	0	0	1	0	0	1	0	0	1	0	0	1	0	0	1	0	0	1	0	0	1	0
RpII18	271315443104911	0	1	256368175916298	0	1	23420051312404	0	1	213131139510408	-0.108183414080994	1	145720535608799	-0.361700312557519	1.81793e-33	106820458452088	-0.533437977258819	8.09082e-55	201149973116769	-0.149418358739728	0.394068527003488	0.989622755553238	-0.567747880367506	3.3834e-30	0.548150539962859	-0.813631401944144	8.58324e+06	203758807135491	-0.140331121348217	1	27268035293255	0	1	260774085545991	0	1	254640852321719	0	1	264430380273868	0	1	308330257514943	0.157917541011983	1	188228962010483	-0.191795309737685	1	24431540024162
hd	0.0877223865148764	0	1	0.0779346493160892	-0.464951416182618	3.36937e-52	0.0450149770688165	-0.828067656663961	0	0	0	1	0.0601293964163365	-0.737021129388005	1.94166e-40	0.0378317830283227	-0.866889637101379	8.32757e-48	0.035410978081551	0	1	0.0750303576219247	0	1	0	0	1	0.0482134196850519	0	1	0.0636669342979904	-0.438170159453954	9.30897e+07	0.074232188581549	0	1	0.0788044308493506	0	1	0.0930493535265516	0	1	0.0937023398130363	0	1	0.0378179331873555	0	1	0.0531660668011583
CG14667	0.111348614243122	0	1	0.0748949035966821	0	1	0.0717639268203433	0	1	0	0	1	0.0772625200623975	0	1	0.0737228527519553	0	1	0.0625123511957099	0	1	0.0652020526511711	0	1	0.0859819289618605	0	1	0.0754933449269448	0	1	0.109724503546337	0	1	0.0896015096016603	0	1	0.117589154745926	0	1	0.142672268573641	0	1	0.1887693381601	0	1	0.252941824192196	0.132233381650796	0.000843335252358396	0.244859165987602
7B2	0.000415222703723734	0	1	0.000462377913081428	0	1	0.000239653431411959	0	1	0	0	1	0	0	1	0	0	1	0	0	1	0	0	1	0	0	1	0	0	1	0	0	1	0	0	1	0	0	1	0	0	1	0	0	1	0	0	1	0
kkv	0	0	1	0	0	1	0.000220022989762154	0	1	0	0	1	0	0	1	0	0	1	0	0	1	0	0	1	0	0	1	0	0	1	0	0	1	0	0	1	0	0	1	0	0	1	0	0	1	0	0	1	0
CG14668	0	0	1	0	0	1	0	0	1	0	0	1	0	0	1	0	0	1	0	0	1	0	0	1	0	0	1	0	0	1	0	0	1	0	0	1	0	0	1	0	0	1	0	0	1	0	0	1	0
CG1172	0.0774242632122058	0	1	0.0675686137148641	0	1	0.066871227052549	0	1	0.273403324584427	0.168587501159335	1	0.0672015796928247	0	1	0.0867775159509673	0	1	0.0780466335294277	0	1	0.0664930093247568	-0.159857163248494	0.271142263336718	0.223163768465725	0.128528343307717	1	0.0518196668368242	0	1	0.0603105071942345	0	1	0.0455926542619502	0	1	0.0876659522156928	0	1	0.0293338169309258	0	1	0.0825198846903384	0	1	0.0808855284218289	0.114257581920589	1	0.151043534567223
Or83a	0	0	1	0	0	1	0	0	1	0	0	1	0	0	1	0	0	1	0	0	1	0	0	1	0	0	1	0	0	1	0	0	1	0	0	1	0	0	1	0	0	1	0	0	1	0	0	1	0
CG2663	0.000114236005068113	0	1	0.000271624992610314	0	1	5.46863e+09	0	1	0	0	1	0	0	1	0	0	1	0	0	1	0	0	1	0	0	1	0	0	1	0	0	1	0	0	1	0	0	1	0	0	1	0	0	1	0	0	1	0
Orco	0	0	1	0	0	1	0	0	1	0	0	1	0	0	1	0	0	1	0	0	1	0	0	1	0	0	1	0	0	1	0	0	1	0	0	1	0	0	1	0	0	1	0	0	1	0	0	1	0
CG14669	0	0	1	0	0	1	0	0	1	0	0	1	0	0	1	0	0	1	0	0	1	0	0	1	0	0	1	0	0	1	0	0	1	0	0	1	0	0	1	0	0	1	0	0	1	0	0	1	0
CG12147	0	0	1	0	0	1	0	0	1	0	0	1	0	0	1	0	0	1	0	0	1	0	0	1	0	0	1	0	0	1	0	0	1	0	0	1	0	0	1	0	0	1	0	0	1	0	0	1	0
PEK	0.0633596573306553	0	1	0.0564644249340886	0	1	0.0566079243347899	0	1	0.179230741656809	0.10516537562746	1	0.0589823420481509	0	1	0.0554335642348709	0	1	0.0738899121464016	0	1	0.0705664778690195	0	1	0.105228005434756	0	1	0.0463566073191627	0	1	0.0874249807830119	0	1	0.0706580944402243	0	1	0.0801139508759576	0	1	0.137329189528605	0	1	0.083582363543439	0	1	0.0772694473184762	0	1	0.0871784879109119
RpL35A	508736595108857	0	1	539989014073412	0	1	520504693578198	0	1	413788692625466	-0.209299182715932	1	524475509724569	0	1	472234203975855	0	1	488673453582634	0	1	470638510399679	0	1	308998744560909	-0.494037493977769	4.88309e+07	445735090327764	-0.138321427721993	5401.41	507814057024898	0	1	542942140493116	0	1	521240284551647	0	1	500789914161601	0	1	454960917291448	-0.116890100143773	1	406537970630419	-0.227395449004374	2.46545e+07	288141579845498
POLDIP2	0.312199082972334	0	1	0.361603857822578	0	1	0.3227273994905	0	1	0.600077325806427	0.191113924747938	1	0.331703165994023	0	1	0.252108326307965	0	1	0.255147582848038	0	1	0.150211155019742	-0.140928996030729	0.267583785675581	0.0257660238902573	-0.254030794325682	1	0.215804359639576	0	1	0.314654322072907	0	1	0.233738304424117	0	1	0.27453351599495	0	1	0.353427913750569	0	1	0.273584411310297	0	1	0.20425208702436	0	1	0.5419195435133
mRpL44	101431692907999	0.15152720146761	5.96854e-56	0.86922507052974	0	1	0.705231739831783	0	1	0.45196503658457	-0.226980720283094	1	0.611990424949787	-0.126693043399721	0.000402746167445083	0.42113176390398	-0.254058060192338	0.000521395	0.536788763521173	-0.172706119013796	0.0216712531279986	0.328729848024351	-0.319435820605183	3.40123	0.116867173705893	-0.490050633257361	0.00198096644578959	0.523740505208177	-0.180924072471793	0.545100505122812	0.787942970315033	0	1	0.575938334076532	-0.146979412330508	1	0.813224406016167	0	1	101759788883441	0.102674714899155	1	0.714712555435638	0	1	0.757612750068894	0	1	0.677785511193938
Snr1	0.864864856941993	0.275186248065116	1.10762e-232	0.440349687707892	-0.10189458424454	9.97677e-17	0.340606960554743	-0.198443832890077	1.23047e-65	0.472436767980273	0	1	0.387420234264153	-0.12134007399971	0.00178239849334644	0.330978869557236	-0.162500878262973	0.000595894611640443	0.322769104184663	-0.167397241250118	1	0.242018448683168	-0.230769059728822	3.61727e+08	0.163758600018125	-0.293456833194329	1	0.327330877070838	-0.163516754885449	1	0.474370842022858	0	1	0.360934863065295	-0.138344419344899	1	0.925184769920345	0.212448167895111	2.29949e+08	0.958744881178566	0.229074179179813	0.0285349530273104	109351290953791	0.295446127907388	0.0446234489526632	0.814432232835904	0.151903888708159	1	108935362296525
CG45100	0	0	1	0	0	1	0	0	1	0	0	1	0	0	1	0	0	1	0	0	1	0	0	1	0	0	1	0	0	1	0	0	1	0	0	1	0	0	1	0	0	1	0	0	1	0	0	1	0
HDAC3	0	0	1	0	0	1	0	0	1	0	0	1	0	0	1	0	0	1	0	0	1	0	0	1	0	0	1	0	0	1	0	0	1	0	0	1	0	0	1	0	0	1	0	0	1	0	0	1	0
Hcs	0.0200727411858549	0	1	0.0162570017085569	0	1	0.0241766189996253	0	1	0	0	1	0.0244335564746263	0	1	0.039660179942057	0	1	0.022590892796609	0	1	0.0130476856590393	0	1	0	0	1	0.025779487066632	0	1	0.0196903168578059	0	1	0.0105634357979475	0	1	0.0326060816813153	0	1	0.0724063883649107	0	1	0.0355104954668992	0	1	0.026307783259251	0	1	0.0503472288295842
ksr	0.011270879796651	0	1	0.00978467331716141	0	1	0.00654196259145932	0	1	0	0	1	0.00682455989388143	0	1	0.00517582111773088	0	1	0.00452659720703575	0	1	0.0186837140487513	0	1	0.0162094520556827	0	1	0.00650566428828899	0	1	0.015653394525742	0	1	0.00423668404218455	0	1	0.00597908039351915	0	1	0.011426657509015	0	1	0	0	1	0.0404838659987828	0	1	0.0225039580728672
CG31550	0.105095350072961	0	1	0.0874678438945772	0	1	0.0687358177541557	0	1	0	0	1	0.0770331967515716	0	1	0.0698057634305081	0	1	0.0639109534538339	0	1	0.0669165774385907	0	1	0.0569532167716224	0	1	0.0500393976825669	0	1	0.0808061376179773	0	1	0.0624492307561604	0	1	0.121995358513301	0	1	0.129010733039312	0	1	0.1285657206586	0	1	0.185560598903086	0	1	0.383028411598006
NKCC	0	0	1	0	0	1	0	0	1	0	0	1	0	0	1	0	0	1	0	0	1	0	0	1	0	0	1	0	0	1	0	0	1	0	0	1	0	0	1	0	0	1	0	0	1	0	0	1	0
Nmdar1	0	0	1	0	0	1	0	0	1	0	0	1	0	0	1	0	0	1	0	0	1	0	0	1	0	0	1	0	0	1	0	0	1	0	0	1	0	0	1	0	0	1	0	0	1	0	0	1	0
Itp-r83A	0.0419716213597832	0	1	0.0326157816709764	0	1	0.0438325408480958	0	1	0.104914180200596	0	1	0.0409189733921974	0	1	0.05329721219827	0	1	0.0559556222801441	0	1	0.0523600029142237	0	1	0.0793766466932467	0	1	0.0578181987016447	0	1	0.029081909225654	0	1	0.0606621799105841	0	1	0.0906107694648482	0	1	0.0368056797818246	0	1	0.0377856813530882	0	1	0.0900266652090526	0	1	0.0688350455950548
CG43845	0	0	1	0	0	1	0	0	1	0	0	1	0	0	1	0	0	1	0	0	1	0	0	1	0	0	1	0	0	1	0	0	1	0	0	1	0	0	1	0	0	1	0	0	1	0	0	1	0
CG2519	0.0864708486064601	0	1	0.0677677139800578	0	1	0.083628892895081	0	1	0.0943805802518074	0	1	0.117897714402962	0	1	0.140713177342057	0	1	0.0683345585494035	0	1	0.0854999034951732	0	1	0.0853212602223087	0	1	0.0588234565814006	0	1	0.0893006907017818	0	1	0.0956493118536745	0	1	0.0739283820932024	0	1	0.0602552873256312	0	1	0.076741403225899	0	1	0.0787760206234923	0	1	0.0917576724399855
mia	0.0561565616695454	0	1	0.0358485892651864	0	1	0.0217225693312409	0	1	0.273403324584427	0.204216977900269	1	0.0175178723653938	0	1	0.0116663826493468	0	1	0.00515644419263183	0	1	0.0215768614272741	0	1	0	0	1	0.015885942281365	0	1	0.0366912584703923	0	1	0.0178072891883601	0	1	0.0334378269573465	0	1	0.0965374525773686	0	1	0.0539341162880659	0	1	0.0170690408564562	0	1	0.0179886527578404
Pcmt	0.926406952007587	0.11193407634069	4.35522e-26	0.831677070245048	0	1	0.588453500228532	-0.155597043761414	6.54838e-36	0.632072805222234	0	1	0.656126544778447	0	1	0.504525946843728	-0.17657424914669	6.97197e+07	0.539507249182571	-0.151779148419637	1	0.476499610967807	-0.19374565016507	0.01399343834649	0.764008414833801	0	1	0.53671693512574	-0.153252247568613	1	0.73828140063818	0	1	0.607682237663955	-0.107656372664317	1	107556572303506	0.150689017104672	0.226762088034518	1289594643266	0.248945712359406	0.00222002321025551	118148773448409	0.199843477757142	1	139153000276123	0.29252287251076	0.00228818628683362	159743364160647
Snm1	0.03709265801426	0	1	0.0402049835776203	0	1	0.0294918858325824	0	1	0	0	1	0.0250717588392936	0	1	0.0296841416163956	0	1	0.0134054644902802	0	1	0.0134285930724233	0	1	0	0	1	0.0118038748495784	0	1	0.0465750715995966	0	1	0.0284579722152769	0	1	0.0404417858694365	0	1	0.0579642174229885	0	1	0.0715047772891321	0	1	0.0847204251304959	0	1	0
Pi4KIIalpha	0.0499015841341183	0	1	0.0310519252855539	0	1	0.0412716554245595	0	1	0	0	1	0.0604166969311076	0	1	0.114340498520476	0	1	0.0482197252006901	0	1	0.153392991980276	0	1	0.846912322497723	0.567112786175174	2.08961e-12	0.0689997589547666	0	1	0.0410949550016647	0	1	0.0298069715136546	0	1	0.0812423810913551	0	1	0.0165131878667645	0	1	0.127853905711739	0	1	0.0985372004951769	0	1	0.0278491529624803
CG14671	0.69847890048994	0	1	0.580796106241047	0	1	0.577605774936455	0	1	0.736444109887291	0	1	0.547327599320933	0	1	0.727900994810876	0	1	0.474234098273269	-0.100552345076611	1	0.479427449143842	0	1	0.802481456517619	0.102246396540043	1	0.513491764662155	0	1	0.573405834595113	0	1	0.569762584090599	0	1	0.623887075149161	0	1	0.614376258356381	0	1	0.741051954995427	0	1	0.623919426127706	0	1	0.976797885131964
CG12746	0.143326786822095	0	1	0.0942741611796918	0	1	0.106016448028891	0	1	0.136701662292213	0	1	0.11125522392158	0	1	0.112177351154268	0	1	0.0963688814681359	0	1	0.095260878378717	0	1	0.0802187812590484	0	1	0.0933028786143519	0	1	0.111054342601708	0	1	0.0940602788909615	0	1	0.16479239422616	0	1	0.147428961349325	0	1	0.121751904350426	0	1	0.205468926879373	0	1	0.275650231103806
CG2931	0.208083814954744	0	1	0.186359096120481	0	1	0.179087497281322	0	1	0.357918607778078	0.120228436120428	1	0.15864139193768	0	1	0.201003207973543	0	1	0.182382308016288	0	1	0.154711134957286	0	1	0.116591686558921	0	1	0.209921901046698	0	1	0.194311010026887	0	1	0.191494508177004	0	1	0.23407460899641	0	1	0.320221529975042	0	1	0.200271977297482	0	1	0.364032244885714	0.125268904662426	1	0.539323826306629
Rheb	0.793514074180561	0	1	0.794801265717566	0	1	0.835749721362764	0	1	121995735335189	0.180380951474634	1	0.958817991011011	0	1	111061283538017	0.133395741657504	6.82509e+09	0.842162386000061	0	1	126659907512803	0.204266734047119	0.0011861103130731	223956688350141	0.559729917204869	0.00795237251420525	0.922668653329452	0	1	0.752353475344949	0	1	102971891817887	0	1	0.944058154753332	0	1	0.844848644438371	0	1	101364291767452	0	1	159109054462938	0.336694155711254	0.00513822328837659	199255181508266
CRMP	0.0535432306827567	0	1	0.0196483831344068	0	1	0.00755182276273804	0	1	0	0	1	0.00826559432848034	0	1	0.0170758618904495	0	1	0.00601269992352747	0	1	0.0396986790449798	0	1	0.0257660238902573	0	1	0.0189931481322003	0	1	0.0167936857024094	0	1	0.00221040118927683	0	1	0.0450157001799519	0	1	0.0777694309466987	0	1	0.0538174845837765	0	1	0.0552742017612083	0	1	0.0384072990717151
CG2926	0.312700039679019	0	1	0.2363153154143	0	1	0.234429263851644	0	1	0.179230741656809	0	1	0.231155000157709	0	1	0.347358323241571	0	1	0.330583670233112	0	1	0.259056456772686	0	1	0.328283659213142	0	1	0.215941761747208	0	1	0.275078367528066	0	1	0.18858916071843	0	1	0.279134131120365	0	1	0.349958911801894	0	1	0.587389676838888	0.221506857724774	1	0.309618138725746	0	1	0.356449230365203
rev7	0.127011269890015	0	1	0.107512930587276	0	1	0.0781221765320443	0	1	0	0	1	0.0487572162626992	0	1	0.0366846331903645	0	1	0.0500268614800715	0	1	0.0370342430689301	0	1	0.0174292546553539	0	1	0.059099020512422	0	1	0.123087415167761	0	1	0.0627527981144622	0	1	0.140758441391926	0	1	0.170103398055142	0	1	0.150448292964393	0	1	0.129890005203466	0	1	0.2848698101336
noi	0.24291785581425	0	1	0.178831081384636	0	1	0.154241673856237	0	1	0	-0.175637840513468	1	0.148526490160356	0	1	0.138255001668619	0	1	0.11379199832565	0	1	0.0972233031601538	0	1	0.0585109512808661	-0.118928033523975	1	0.140553926248342	0	1	0.199693011598179	0	1	0.139028775392605	0	1	0.253137033159839	0	1	0.217979461038574	0	1	0.259335493288079	0	1	0.286799138390795	0	1	0.322589514079744
Vha26	289444098155929	-0.177809904126609	1.35335e-39	331136405697757	0	1	341354148481939	0	1	358457458657057	0	1	675497324462074	0.593683389392905	4.89832e-137	868435185726302	0.81829848678841	3.22928e-114	284842078829678	-0.13823635450651	1	294151440560826	-0.113738379699583	1	328610960230613	0	1	248482438776341	-0.23829660344951	5.83365e+09	330343660369175	0	1	286603553419921	-0.133406559628127	1	291211878787364	-0.120692780250211	1	34220146377458	0	1	357126169139642	0	1	398530434405289	0.123294054197442	1	324181749818469
kra	619532493774924	0.10945231875526	4.10691e-29	553182927365781	0	1	542649681633926	0	1	319149352406221	-0.467445776041012	1	443419819092407	-0.214706078436411	8.33903e-07	556733276822986	0	1	544075811594766	0	1	676670787707971	0.15180060353791	1	77096578205145	0.264686162838495	1	447912018856636	-0.201919038894294	0.000165391766329617	592580086656651	0	1	52378227854802	0	1	585939430729127	0	1	490206962185079	-0.125675218626818	1	490595008643565	-0.124798466432107	1	417978046590175	-0.256604661053966	1	680660289775234
CG1427	0.123871265579555	0.508016597333557	0	0.0891189396711127	0	1	0.0837972301042109	-0.390739077524576	8.57693e-100	0.209828360401192	-0.576387907096951	1	0.108686245132382	-0.254571475714392	0.00188438436147484	0.123646853295281	0	1	0.0817447051021508	-0.487642557372246	8.34244	0.0764446772454948	0	1	0.2594199770086	0.128113218051709	1	0.04909997617007	0	1	0.100887193725068	-0.251492019608527	0.00028256098191919	0.0634658178689889	-0.533909170902482	3.07326e-05	0.141238644900816	-0.219605216242995	1	0.196172908869835	0	1	0.180098822841468	-0.134499031295779	1	0.407726073272746	0.240394007473471	1.80828e+07	0.223206435034716
asl	0.112914778440015	0	1	0.0470734676419483	0	1	0.0290404887046847	0	1	0	0	1	0.0300505961909601	0	1	0.0140904782234989	0	1	0.0115046862754082	0	1	0.0102012615089397	0	1	0.0162094520556827	0	1	0.00676846266298563	0	1	0.0436048763455832	0	1	0.0113437189231627	0	1	0.145039154723241	0	1	0.088577287378655	0	1	0.250981255250113	0.163390424402168	0.000232757109359622	0.0494559408524114	0	1	0.139344351959507
Rga	0.446419632159226	0	1	0.389810627991021	0	1	0.386708722266781	0	1	0.462906349133467	0	1	0.371723708000138	0	1	0.378991368428411	0	1	0.366782988376333	0	1	0.369590979088485	0	1	0.978752737925292	0.326267375792071	0.163568589532313	0.332295337522374	0	1	0.444119670192812	0	1	0.357385472428846	0	1	0.416923632544758	0	1	0.44999747676459	0	1	0.709243409869258	0.179784216464538	1	0.957974910095679	0.31663016189064	0.0295536367600546	102178966765374
Atu	0.322002535136538	0	1	0.238720718901634	0	1	0.191258061505725	0	1	0.357584456332762	0	1	0.161031106939075	0	1	0.174521818699394	0	1	0.150422167408761	0	1	0.112712351234714	-0.126919558761094	0.952098629338818	0.07688648063296	-0.158260377606353	1	0.15684872845194	0	1	0.24929190796717	0	1	0.176769721856659	0	1	0.329947433481985	0	1	0.476732320663467	0.158708473747637	0.127558751763536	0.401780876230461	0.106093105649418	1	0.408135067861324	0.110749737981705	1	0.693306214489041
Spec2	0.0523741437875066	0	1	0.0363489272270987	0	1	0.0171933116555508	0	1	0	0	1	0.0235682393351325	0	1	0.0483321731114236	0	1	0.0193365300512825	0	1	0.0179513402001382	0	1	0.325411703735371	0.236216385947812	0.541974926056755	0.0254860702393732	0	1	0.0311970173802808	0	1	0.0224718562406278	0	1	0.0576443431416761	0	1	0.0889543769403	0	1	0.0497990577002963	0	1	0.193302759661766	0.131325409681208	0.00667614027366753	0.522564463141695
CG2911	0.100178875934343	0	1	0.106552401140563	0	1	0.106788755020354	0	1	0	0	1	0.0757777153751569	0	1	0.0916731388562795	0	1	0.075214699130833	0	1	0.086000829316362	0	1	0.24427755009486	0.119918577112045	1	0.0545646779140592	0	1	0.108635560279136	0	1	0.0525452112335958	0	1	0.128154397740275	0	1	0.0634376525921705	0	1	0.143730952595281	0	1	0.169030145684828	0	1	0.258239981157044
RpL13A	837507738280242	0	1	886734021852702	0	1	877563768154209	0	1	66912310506521	-0.235012955552326	1	862469248444958	0	1	781431818206398	0	1	831497605294985	0	1	786833786038699	0	1	549564677136012	-0.429257315784541	3.78716e+07	746450303331276	-0.128753407704878	4.85246	851191498109704	0	1	914017045859201	0	1	838964404023615	0	1	794793038884554	0	1	752635019261598	-0.11934408668468	1	647004643241963	-0.269101576130411	1.02383	484046641686575
CG31551	0.0191735771779694	0	1	0.0135252761851503	0	1	0.0172296578568513	0	1	0	0	1	0.0145223534214453	0	1	0.0101576951647194	0	1	0.0226140143304448	0	1	0.00620915726551361	0	1	0	0	1	0.0162059204436454	0	1	0.0193689107879965	0	1	0.0199969127394255	0	1	0.0134904178517674	0	1	0.0231711498100314	0	1	0.0247362190018808	0	1	0.0185276344157989	0	1	0
CG31549	0.822946340591221	0	1	0.800399045825843	0	1	0.563502385749509	-0.137481932599162	3.73633e-16	0.315263374292356	-0.277192564856948	1	0.618166342177772	0	1	0.555723129742427	-0.11187105315908	1	0.590789858433254	0	1	0.448929871941479	-0.182648443988617	0.0790180622168985	0.573690296941863	0	1	0.567762218089563	-0.102823038264389	1	0.691223352415105	0	1	0.445927967940584	-0.184867772091489	0.0536142287073617	0.903603816870279	0	1	0.965630455078507	0.125402204353474	1	103518217484167	0.160070555234775	1	118487760504408	0.231609009691481	1	14312554174944
CG12171	0.669598805386424	0	1	0.753823898424883	0	1	0.727109360163991	0	1	0.399905538373168	-0.201966456109653	1	0.684961198771069	0	1	0.592692522472628	0	1	0.847912243178946	0	1	0.637493645825891	0	1	0.188327145006246	-0.366353417605007	1	0.776953594529275	0	1	0.7317907924951	0	1	0.651184231194477	0	1	0.774411181466274	0	1	0.842346760691446	0	1	0.876640617718184	0	1	0.918087738499878	0.113577913373161	1	141476522384815
CG31546	0.000518374492676103	0	1	0.000443775821832996	0	1	0.000417749453988302	0	1	0	0	1	0	0	1	0.00204892631138967	0	1	0	0	1	0	0	1	0	0	1	0	0	1	0	0	1	0	0	1	0	0	1	0	0	1	0	0	1	0	0	1	0.00538044016304886
CG31548	114496949545812	0.168580064594245	1.24836e-75	0.936906519828286	0	1	0.742522302853302	-0.12727108654066	2.13285e-12	0.577350948180869	-0.196003904126714	1	0.749638774062075	0	1	0.621985316313686	-0.172035917964626	8.65373e+09	0.536689810135414	-0.225338471840088	3.55577e+09	0.448776980515735	-0.284437666322416	42243.5	0.172544823024406	-0.493268462010205	0.00769103413928331	0.431990279350689	-0.296142905181666	1.56451e+06	0.708309307689598	-0.118855220731767	0.0502186585698207	0.556539675072759	-0.212031601573456	0.000138884283742688	0.951558948429602	0	1	146035446261002	0.250152979721005	0.000781147709785754	160911921336773	0.308611941988338	0.0767276892814674	176118799376122	0.365979226043229	0.00154758067907693	257959284482454
CG12170	0.161062454339626	0	1	0.172399222205159	0	1	0.172456239062016	0	1	0.126502213788741	0	1	0.151464168800802	0	1	0.152555373084427	0	1	0.150611878091676	0	1	0.104214674608175	0	1	0.0864028432916107	0	1	0.131457154088232	0	1	0.131701352114433	0	1	0.122042833640311	0	1	0.180393643287655	0	1	0.183820849428424	0	1	0.188488331356782	0	1	0.251558940792851	0	1	0.40283400360766
MTA1-like	0.104779352858849	0	1	0.0699367213869926	0	1	0.074096217691623	0	1	0.104914180200596	0	1	0.100441328491864	0	1	0.106272539291006	0	1	0.0826674807029637	0	1	0.0577855480973299	0	1	0.143901357382042	0	1	0.0841518307885894	0	1	0.0718304871424758	0	1	0.072411317429232	0	1	0.110296916817248	0	1	0.0846055149188935	0	1	0.131224974993091	0	1	0.0629595258727425	0	1	0.0583091046728137
Sec23	0.490214458322365	0	1	0.557898744726387	0	1	0.643133576378591	0	1	111463546055119	0.289034986606164	1	0.530906442191853	0	1	0.761493245117974	0.109087837666422	0.00587414758888201	0.758206044241524	0.106127870579223	0.000147464211043109	0.714925063403339	0	1	0.554844828380966	0	1	110769185654035	0.290226341880751	2.09889e-10	0.729066203139873	0	1	0.568733040354783	0	1	0.465438452656981	0	1	0.624082803477784	0	1	0.569964708808178	0	1	0.691398861704328	0	1	0.661368813043021
elm	0.727186422737271	0	1	0.69911919857148	0	1	0.673098742435902	0	1	0.231082242544021	-0.345099451394701	1	0.727660165411557	0	1	149458136729719	0.372623865119131	1	0.605911077896089	0	1	0.750614118780865	0	1	861268434185163	17192218272298	2.29849e+06	0.552037239693234	-0.114794367383633	1	0.666184100906862	0	1	0.47672193742618	-0.165294038307312	0.418932960788041	0.65070575901795	0	1	0.613787451324458	0	1	0.576810599257144	0	1	0.550919656509584	-0.11451016204313	1	0.862215314573676
MED27	0.150326979207213	0	1	0.108862032583258	0	1	0.0838375422757141	0	1	0.126502213788741	0	1	0.0723910483840603	0	1	0.0944862306559917	0	1	0.0854732208020652	0	1	0.120164518110833	0	1	0.203223504746588	0	1	0.106603487085962	0	1	0.113226612394322	0	1	0.0875919929245609	0	1	0.152711491430709	0	1	0.219305518857921	0	1	0.0911138649678386	0	1	0.167588956457642	0	1	0.213442382685605
CG2182	127443813696831	0.113789714848118	2.17782e-27	0.989264167709027	0	1	0.962712149290498	0	1	130260618825941	0	1	0.94419848973391	0	1	0.971197616732641	0	1	0.878974347271018	-0.116878558184694	1	0.921510188434705	0	1	0.720720837586965	-0.203425578725178	1	0.771300858816099	-0.176317460114448	0.0969982868261919	102411835110212	0	1	0.924753550747382	0	1	126746457198435	0	1	152797173666068	0.182686365824239	1	141167858925218	0.13502773626784	1	21843182706749	0.414751377418031	4.48482e+08	263205149441425
Wdr33	0.151840782990301	0	1	0.107639914257421	0	1	0.0796435624594148	0	1	0	-0.115405505458305	1	0.0655388744949628	0	1	0.0737057395675816	0	1	0.0831314892157214	0	1	0.0670749844440116	0	1	0.0851102111215312	0	1	0.0927118660592753	0	1	0.130036439736148	0	1	0.0628152677019882	0	1	0.165082330142858	0	1	0.137476445106351	0	1	0.167596894468962	0	1	0.097585409522029	0	1	0.215365604805505
Xe7	0.213310283343004	0	1	0.169996701373563	0	1	0.172953825156836	0	1	0.430711154441741	0.173470974576194	1	0.218077141213324	0	1	0.233867375835518	0	1	0.148810926865469	0	1	0.234646762427797	0	1	0.415263621723147	0.16288439507641	1	0.147242910288834	0	1	0.176282876438728	0	1	0.173884368413877	0	1	0.209739632823012	0	1	0.237042941467719	0	1	0.399427627480401	0.151860861615925	1	0.488131719802587	0.213816534645874	1	0.941339581271788
Atg17	0.19041971056629	0	1	0.127769501269943	0	1	0.135590884778694	0	1	0.104914180200596	0	1	0.178484377635935	0	1	0.234362422381385	0	1	0.151223028672501	0	1	0.230322864290898	0	1	0.913663031930302	0.479009501643716	347836	0.134149917222079	0	1	0.183312051789028	0	1	0.209897874908187	0	1	0.294041512690886	0	1	0.365589146191757	0.141175751723988	0.0520973649432494	0.319378737869129	0.10633375948945	1	0.560476004004878	0.275197458867146	1.39806e+08	126969016308197
Rab23	0.0245651422691883	0	1	0.008197225169889	0	1	0.00819734620032782	0	1	0	0	1	0.00558304440393529	0	1	0.00813264638186002	0	1	0.00555693063088454	0	1	0.0118715243243035	0	1	0	0	1	0.00256169695742765	0	1	0.0160951087023012	0	1	0.00559950885948867	0	1	0.0248822242126661	0	1	0.101269511176242	0	1	0.0792707001845187	0	1	0.0163475622515171	0	1	0.101868402366346
plx	0.0159650691297641	0	1	0.00574136121770807	0	1	0.0113981006152711	0	1	0	0	1	0	0	1	0.00553180367171329	0	1	0.058377564240552	0	1	0.0317698277867293	0	1	0.201699427870486	0.168927201287996	124414	0.0442046761385271	0	1	0.00125568385296043	0	1	0.00964490151862968	0	1	0.0268420511981198	0	1	0.0887719230729894	0	1	0.0751974608447642	0	1	0.061138122528156	0	1	0
CG2104	0	0	1	0.000522758172487614	0	1	0	0	1	0	0	1	0	0	1	0	0	1	0	0	1	0	0	1	0	0	1	0	0	1	0	0	1	0	0	1	0	0	1	0	0	1	0	0	1	0	0	1	0
cas	0.0171038441076029	0	1	0.00506645581816075	0	1	0.00204623222309311	0	1	0	0	1	0.00608235830490392	0	1	0.00562899320779881	0	1	0.013614413843683	0	1	0.00149481979985569	0	1	0	0.331792731586013	0.000149329325092049	0.0132111378039997	0	1	0.0107014354529936	0	1	0.000820926668590919	0	1	0.463797684165162	0.357718366417118	2.88357e-175	0.474856542975114	0.363900690510845	1.63127e-104	0.562451661866704	0.421090760345505	8.55536e-56	0.594821765857081	0.442259561417732	1.84214e-60	0.328369291400445
CG1239	0.08251743144156	0.151644970003934	2.66905e-101	0.0928626473218699	0	1	0.078339395363552	-0.152607295268435	9.70502e-57	0	0	1	0.0806163995477528	0	1	0.0663976983557514	0	1	0.0840791508926059	0	1	0.0845234835315576	0.391540499204725	2.80998e-52	0	-0.156334545796916	1	0.0644930678333456	0	1	0.071759511455093	0	1	0.0659140934802704	-0.111002395666435	1	0.0595274843449205	0	1	0.074738548658399	0	1	0.0134198756765406	0	1	0.0261965589326557	0	1	0.0422129852680556
CG2100	0.260287052464132	0	1	0.242296686395325	0	1	0.159491809501493	0	1	0	-0.195081287069886	1	0.140592030401058	0	1	0.108525297823189	0	1	0.120557739591774	0	1	0.0943617829625301	-0.106251239502535	1	0.069651665718017	-0.127910437923017	1	0.115592523932088	0	1	0.224285269055024	0	1	0.102835634591458	0	1	0.272947180204518	0	1	0.263540468595133	0	1	0.112315263640121	0	1	0.333567503554927	0	1	0.266800283992759
CG1236	0.469600783651308	0	1	0.37663701500235	0	1	0.303022040253833	0	1	0.567486377888746	0.121770385893087	1	0.292218508415779	0	1	0.243276441199448	-0.112711143460599	0.0471883686387906	0.281864847518858	0	1	0.191118640859695	-0.154881486210951	0.729693170863073	0.203621811964071	-0.142685282688062	1	0.412291791631347	0	1	0.379946491404908	0	1	0.264099749222571	0	1	0.45755861396605	0	1	0.491287574318536	0	1	0.523195236051433	0	1	0.63665884887556	0.165712678906992	1	0.802573233025282
Sym	0.054599308783915	0	1	0.0427993038486439	0	1	0.0504557702788815	0	1	0	0	1	0.0322822315074344	0	1	0.060577734066145	0	1	0.0361484721194173	0	1	0.0232152640216743	0	1	0	0	1	0.0381046519927648	0	1	0.0424573117100747	0	1	0.0501579263514019	0	1	0.023975190701511	0	1	0.0567248271442525	0	1	0.0678358093546926	0	1	0.155229460373639	0	1	0.0302800508916512
Madm	0.0896445709078982	0	1	0.0838214468370043	0	1	0.0879132524251835	0	1	0.325796974241145	0.19199402452971	1	0.128506251066372	0	1	0.259258560766051	0.144339158554531	6.14748e-20	0.0592827301111203	0	1	0.0824488589422237	0	1	0.195882629610957	0	1	0.0971979981805037	0	1	0.0738875382475725	0	1	0.0908882320573126	0	1	0.0821089004526367	0	1	0.11339670812393	0	1	0.108349643226629	0	1	0.165036247684153	0	1	0.0955893626730285
CG2091	0.588836134171998	0.146709704789035	2.54023e-61	0.384372272974	0	1	0.310079179052302	-0.126255479231079	1.57892e-11	0.410647135646146	0	1	0.373681296717749	0	1	0.472157275254908	0	1	0.255623104095302	-0.140150568904845	1	0.239472453260623	-0.152956412053911	1	0.122157870563865	-0.250833705088784	1	0.236889327691852	-0.155027001528393	1	0.352495212639681	0	1	0.189388044351	-0.194823719645747	0.0010692046860852	0.552319056220191	0	1	0.582670563085446	0	1	0.613533382241625	0.113200335070691	1	0.726253910656857	0.181201518631411	1	0.556653791131269
Sec8	0.140155605398418	0	1	0.123906137710126	0	1	0.135617235582637	0	1	0	-0.129633134866608	1	0.162893738895168	0	1	0.177266428128413	0	1	0.123961796432345	0	1	0.127433826230862	0	1	0.197212939105018	0	1	0.161060394688894	0	1	0.13186204897976	0	1	0.130845381797664	0	1	0.189580149716452	0	1	0.141367575036756	0	1	0.0900561073021209	0	1	0.188136749942515	0	1	0.265095878830541
CG2082	0.00988722342265323	0	1	0.00996948265055977	0	1	0.0176628621904118	0	1	0	0	1	0.0159901481103815	0	1	0.00496978072014826	0	1	0.0161218364792876	0	1	0.00463333061495467	0	1	0	0	1	0.0189719120266043	0	1	0.00818643177296406	0	1	0.0126254537674759	0	1	0.00869125364380809	0	1	0.040844479163135	0	1	0.00796431984708506	0	1	0.0445214574492987	0	1	0.0737538641672718
jagn	0.349001094346771	0	1	0.381539792844265	0	1	0.378897025478524	0	1	0.179230741656809	-0.155480265728097	1	0.319117549701094	0	1	0.419785050275791	0	1	0.443352629848589	0	1	0.371943543195127	0	1	0.395802777040321	0	1	0.562948112756925	0.128171930094165	600870	0.479571886343346	0	1	0.409173879107369	0	1	0.398711487698468	0	1	0.544860685532035	0.115307275624302	1	0.484376888738574	0	1	0.514894542392455	0	1	0.457869680671826
kat-60L1	0.000268308039308416	0	1	0	0	1	0.000844956513378101	0	1	0	0	1	0	0	1	0	0	1	0	0	1	0	0	1	0	0	1	0	0	1	0.00101516019938558	0	1	0.00101394159554458	0	1	0	0	1	0	0	1	0	0	1	0	0	1	0
Hat1	0.487434198240708	0.167573377170533	1.00635e-100	0.260428224400444	0	1	0.190173827847815	-0.147791046720691	8.29334e-29	0.513641547828236	0.128327192718263	1	0.189219292698219	-0.116987521529305	0.000140677378156947	0.19606313097547	-0.109852333942701	1	0.176778404488401	-0.12539120932394	1	0.187366539868439	-0.116050911553945	1	0.268920483552175	0	1	0.158835107665615	-0.140640589790343	1	0.317604223489626	0	1	0.211095317844909	0	1	0.513949151779428	0.129663443964759	0.000651785237158409	0.755834861967987	0.278415315829483	0.000332547557511248	0.47521142707229	0.102934590709183	1	0.529173914206824	0.139152477315909	1	0.474804056502381
Rpn5	188208244298868	0.161939331800381	3.57315e-64	153499346689646	0	1	125301597552388	-0.182506934606655	2.85223e-57	221967890047493	0.21805278634818	1	141727546276396	0	1	199520133256603	0.149763386068863	0.000119692503233032	121227705929372	-0.159718499197183	0.81881081794712	118664092861923	-0.171176891326213	0.257255828123312	0.940897958547227	-0.288676751984413	1	147074270880915	0	1	17536865341225	0	1	124994330035525	-0.142385931857693	1	185858014522831	0	1	188511024129531	0.108847555074259	1	200764709268893	0.150398479944516	1	146053700086764	0	1	173650478808814
CG1218	0.274918024428687	0	1	0.209605266114456	0	1	0.22238272617942	0	1	0.378056187728465	0.108935057614629	1	0.245565549267178	0	1	0.144250508319566	0	1	0.179268335424312	0	1	0.0665678241558505	-0.149290852051003	0.00193955139412055	0	-0.212165352497648	1	0.134180508084631	0	1	0.210186764173509	0	1	0.257273942147856	0	1	0.259742664944893	0	1	0.489622196241276	0.187842390037913	1	0.268972023743363	0	1	0.217886355506995	0	1	0.212585367770451
CG2046	0.612386001806536	0.121075442584981	1.82989e-28	0.433203928764947	0	1	0.384770850920154	0	1	0.430711154441741	0	1	0.394443054763855	0	1	0.512812113706254	0	1	0.355402328246456	0	1	0.27429954042975	-0.156665758556718	1	0.382799451022288	0	1	0.421796664971624	0	1	0.451692481268284	0	1	0.36037729828993	0	1	0.596453014216747	0	1	0.639919499117536	0	1	0.549975429704026	0	1	0.604762265521952	0	1	0.65326605454193
CG10979	0.0771418619549187	0	1	0.0535988013113543	0	1	0.0637452611563796	0	1	0.136701662292213	0	1	0.0528108673591915	0	1	0.0666166510679866	0	1	0.0624763037564322	0	1	0.0422835099083053	0	1	0.0223130611734885	0	1	0.0619269787222266	0	1	0.073100057181168	0	1	0.0469245122529884	0	1	0.0866775046771663	0	1	0.070825556390141	0	1	0.100157614730465	0	1	0.092872438313938	0	1	0.119594454890647
CG11000	0.00825019039674493	0	1	0.0119556000344753	0	1	0.017809098591755	0	1	0.136701662292213	0.116093931741277	1	0.0173909392447296	0	1	0.0288689644675519	0	1	0.0155463107602551	0	1	0.00686471992573717	0	1	0	0	1	0.00679897023620483	0	1	0.00895806818820288	0	1	0.00508219196283886	0	1	0	0	1	0	0	1	0.0107870548552102	0	1	0	0	1	0
CG42675	0.000338517522493446	0	1	0	0	1	0.000134722592709352	0	1	0	0	1	0	0	1	0.00216586215716839	0	1	0.000646786142296444	0	1	0	0	1	0.0977399570867394	0	1	0	0	1	0	0	1	0	0	1	0	0	1	0	0	1	0	0	1	0	0	1	0
Hpr1	0.145666629714941	0	1	0.129499596313969	0	1	0.1121612481027	0	1	0	-0.122825290686105	1	0.0963619524452494	0	1	0.0704539704824977	0	1	0.102627210944229	0	1	0.0642110811524826	0	1	0.050739302482164	0	1	0.0872846297534051	0	1	0.0869368677560236	0	1	0.0907099698156009	0	1	0.202417199541413	0	1	0.175989374365977	0	1	0.110974222046796	0	1	0.175970778829121	0	1	0.137704814787985
CG46303	0	0	1	0	0	1	0	0	1	0	0	1	0	0	1	0	0	1	0	0	1	0	0	1	0	0	1	0	0	1	0	0	1	0	0	1	0	0	1	0	0	1	0	0	1	0	0	1	0
CG2023	0.0515680590820908	0	1	0.0487228697059174	0	1	0.0600645907587912	0	1	0.253004427577483	0.165674282064883	1	0.0402086559680663	0	1	0.0925050565805416	0	1	0.120876271335068	0	1	0.0950606584094762	0	1	0.0614088169993401	0	1	0.153400423864507	0	1	0.0695335744639258	0	1	0.0667691928684782	0	1	0.0613094626690751	0	1	0.0519935675763537	0	1	0.12538487209491	0	1	0.107517119030777	0	1	0.129927374629573
dgrn	0.0826721382557793	0	1	0.108793137567398	0	1	0.0719826894276159	0	1	0.273611321908616	0.152579072066787	1	0.0650208979087385	0	1	0.0668366424039916	0	1	0.056876398019795	0	1	0.0718165765387183	0	1	0.0247140583449489	0	1	0.0367617995592254	0	1	0.0599965918804873	0	1	0.0654494668367177	0	1	0.0891698061399114	0	1	0.17173582308172	0	1	0.102642487158928	0	1	0.143791184211907	0	1	0.0870087011801784
glob3	0	0	1	0.000407265087868257	0	1	0.000345550334520368	0	1	0	0	1	0	0	1	0	0	1	0	0	1	0	0	1	0	0	1	0	0	1	0	0	1	0	0	1	0	0	1	0	0	1	0	0	1	0	0	1	0
CG1208	0	0	1	0	0	1	0.000147380850688165	0	1	0	0	1	0.000532246216887033	0	1	0	0	1	0	0	1	0	0	1	0	0	1	0	0	1	0	0	1	0	0	1	0	0	1	0	0	1	0	0	1	0	0	1	0
CG1213	0	0	1	0.000667053647936906	0	1	3.89887e+09	0	1	0	-0.236761635775984	1	0.000552528344842222	0	1	0	-0.138825369848335	5.37346e+08	0	0	1	0	-0.108741178831241	1	0	-0.183036167676165	1	0	0	1	0	0	1	0	0	1	0	0	1	0	0	1	0	0	1	0	0	1	0
CG14676	0	0	1	0	0	1	0	0	1	0	0	1	0	0	1	0	0	1	0	0	1	0	0	1	0	0	1	0	0	1	0	0	1	0	0	1	0	0	1	0	0	1	0	0	1	0	0	1	0
disp	0.032913891990669	0	1	0.0284202865051368	0	1	0.0201250144283739	0	1	0.0943805802518074	0	1	0.0224192059107828	0	1	0.050022674553518	0	1	0.0148360821470549	0	1	0.0119245918137407	0	1	0.0642123408650244	0	1	0.0187906337522204	0	1	0.0426327806940465	0	1	0.0123631607521627	0	1	0.0502980061066595	0	1	0.0440420931133559	0	1	0.159838627873142	0.120125886747037	0.248784182722758	0.113686987188028	0	1	0
CG34287	0	0	1	0	0	1	0	0	1	0	0	1	0	0	1	0	0	1	0	0	1	0	0	1	0	0	1	0	0	1	0	0	1	0	0	1	0	0	1	0	0	1	0	0	1	0	0	1	0
ECSIT	0.193714910950826	0	1	0.182210002514113	0	1	0.201998150008404	0	1	0	-0.173374370509138	1	0.172442652170797	0	1	0.135851622339907	0	1	0.126834250405107	0	1	0.0854393115273125	0	1	0.0862297233152049	0	1	0.119174024583075	0	1	0.198112616969335	0	1	0.149918428689957	0	1	0.232799163693821	0	1	0.197633076350305	0	1	0.235949083726948	0	1	0.145228112414472	0	1	0.243467423273005
CG2017	0.149426126032127	0	1	0.069169831941374	0	1	0.0530268576116223	0	1	0.283675607476658	0.14407625169156	1	0.0626015053621372	0	1	0.0700838515007712	0	1	0.0745325999540073	0	1	0.0966518080022465	0	1	0.326013927544467	0.176842602845333	1	0.0614162058791535	0	1	0.0694473574113149	0	1	0.0650668204447788	0	1	0.166905766130066	0	1	0.295338415409075	0.153947149303268	1	0.267898850147179	0.132142454533963	0.43565083013915	0.539441915456996	0.32745102310626	128494	0.7296010037458
CG34113	0.00037546667691941	0	1	0.000129130363817052	0	1	0.000275318018698558	0	1	0	0	1	0	0	1	0	0	1	0	0	1	0	0	1	0	0	1	0	0	1	0	0	1	0	0	1	0	0	1	0	0	1	0	0	1	0	0	1	0
CG11373	0	0	1	0	0	1	0	0	1	0	0	1	0	0	1	0	0	1	0	0	1	0	0	1	0	0	1	0	0	1	0	0	1	0	0	1	0	0	1	0	0	1	0	0	1	0	0	1	0
Obp83a	0	0	1	0.00165040373254886	0	1	0.00255454892711921	0	1	0	0	1	0.00191554240885312	0	1	0.00604750864027018	0	1	0.00682103426728626	0	1	0.00745060377340633	0	1	0	0	1	0.00197165564693061	0	1	0.00138770875823241	0	1	0.00301796959455993	0	1	0	0	1	0	0	1	0	0	1	0	0	1	0
Obp83b	0.000368132581308396	0	1	0.0028474433232775	0	1	0.014878738575556	0	1	0	0	1	0.00442046365379301	0	1	0.0148991064162114	0	1	0.0165414963729981	0	1	0.00646028276931069	0	1	0	0	1	0.0156928044451801	0	1	0.00802591874423527	0	1	0.00789351600173809	0	1	0	0	1	0	0	1	0	0	1	0	0	1	0
Rm62	415943515000328	0	1	387614072035361	-0.123775936193701	8.46953e-26	494118246599483	0.1373055286099	3.55041e-63	439518058032226	0	1	458498829440463	0	1	383021596896446	-0.109156507673815	0.198699091416068	436497317744976	0	1	400003620634331	0	1	354435439200847	-0.167844528316726	1	323353779084478	-0.241341454644108	1.28553e+06	38332366907915	-0.10836806832166	0.386015047541877	459811727126063	0	1	409792808473879	0	1	417771845454951	0	1	44769031819762	0	1	569253837812035	0.22068274982762	1	826367163549084
CG10280	0.000107750913248253	0	1	0	0	1	0	0	1	0	0	1	0	0	1	0	0	1	0.00114890174471644	0	1	0	0	1	0	0	1	0.000330815660747217	0	1	0	0	1	0	0	1	0	0	1	0	0	1	0	0	1	0	0	1	0
CG11459	0	0	1	0	0	1	0	0	1	0	0	1	0	0	1	0	0	1	0	0	1	0	0	1	0	0	1	0	0	1	0	0	1	0	0	1	0	0	1	0	0	1	0	0	1	0	0	1	0
CG15580	0	0	1	0	0	1	0	0	1	0	0	1	0	0	1	0	0	1	0	0	1	0	0	1	0	0	1	0	0	1	0	0	1	0	0	1	0	0	1	0	0	1	0	0	1	0	0	1	0
Or83c	0	0	1	0	0	1	0	0	1	0	0	1	0	0	1	0	0	1	0	0	1	0	0	1	0	0	1	0	0	1	0	0	1	0	0	1	0	0	1	0	0	1	0	0	1	0	0	1	0
Gasp	0.00115721013480251	0	1	0.00040170193074016	0	1	3.7587e+09	0	1	0	0	1	0	0	1	0.00170138976321418	0	1	0	0	1	0.00179886365782735	0	1	0	0	1	0.00281212081377814	0	1	0	0	1	0	0	1	0	0	1	0	0	1	0	0	1	0.00817378112575853	0	1	0
Obp83cd	0.000100948917808421	0	1	0	0	1	0	0	1	0	0	1	0	0	1	0	0	1	0	0	1	0.000303970918007979	0	1	0	0	1	0	0	1	0	0	1	0	0	1	0	0	1	0	0	1	0	0	1	0	0	1	0
Obp83ef	0	0	1	0	0	1	0	0	1	0	0	1	0	0	1	0	0	1	0	0	1	0	0	1	0	0	1	0	0	1	0	0	1	0	0	1	0	0	1	0	0	1	0	0	1	0	0	1	0
Obp83g	0	0	1	0	0	1	0	0	1	0	0	1	0	0	1	0	0	1	0	0	1	0	0	1	0	0	1	0	0	1	0	0	1	0	0	1	0	0	1	0	0	1	0	0	1	0	0	1	0
Vha14-2	0	0	1	0	0	1	0.00014967558415836	0	1	0	0	1	0	0	1	0	0	1	0	0	1	0	0	1	0	0	1	0	0	1	0	0	1	0	0	1	0	0	1	0	0	1	0	0	1	0	0	1	0
CG31559	0.000526249455062872	0	1	0.00287245178514438	0	1	0.000731606681623161	0	1	0	0	1	0.0117731492096773	0	1	0.00866087008578757	0	1	0.000827330019876604	0	1	0	0	1	0	0	1	0.000959547400682046	0	1	0.00565590859074666	0	1	0.00250638505344223	0	1	0.00321774444480555	0	1	0	0	1	0.0346102496677322	0	1	0	0	1	0
CG1077	0.000540111520847318	0	1	0.000576806021142754	0	1	0.00067523076351645	0	1	0	0	1	0	0	1	0	0	1	0.00264576722222487	0	1	0.00403559719574422	0	1	0	0	1	0	0	1	0	0	1	0	0	1	0	0	1	0	0	1	0	0	1	0	0	1	0
Osi1	0	0	1	0	0	1	0	0	1	0	0	1	0	0	1	0	0	1	0	0	1	0	0	1	0	0	1	0	0	1	0	0	1	0	0	1	0	0	1	0	0	1	0.0314366551398931	0	1	0	0	1	0
NPFR	0	0	1	0	0	1	0.000170845373661042	0	1	0	0	1	0	0	1	0	0	1	0.000799520607443777	0	1	0	0	1	0	0	1	0.00064960341840975	0	1	0	0	1	0	0	1	0	0	1	0	0	1	0	0	1	0	0	1	0
Osi24	0	0	1	0	0	1	0.000194143044859885	0	1	0	0	1	0	0	1	0.00124277792775009	0	1	0.000760007782479693	0	1	0.00434517517546635	0	1	0	0	1	0.00612284931417181	0	1	0	0	1	0	0	1	0	0	1	0	0	1	0	0	1	0	0	1	0
Osi2	0	0	1	0	0	1	9.71669e+08	0	1	0	0	1	0	0	1	0	0	1	0	0	1	0	0	1	0	0	1	0.00266112613449994	0	1	0	0	1	0.000820926668590919	0	1	0	0	1	0	0	1	0	0	1	0	0	1	0
Osi3	0	0	1	0	0	1	0	0	1	0	0	1	0	0	1	0	0	1	0	0	1	0	0	1	0	0	1	0	0	1	0	0	1	0	0	1	0	0	1	0	0	1	0	0	1	0	0	1	0
Osi4	0	0	1	0	0	1	0.000164588863930634	0	1	0	0	1	0	0	1	0	0	1	0	0	1	0	0	1	0	0	1	0.000408641459209614	0	1	0	0	1	0	0	1	0	0	1	0	0	1	0	0	1	0	0	1	0
Osi5	0	0	1	0	0	1	0.000484013230456017	0	1	0	0	1	0	0	1	0.000718787015285078	0	1	0.000343209495453555	0	1	0	0	1	0	0	1	0	0	1	0	0	1	0	0	1	0	0	1	0	0	1	0	0	1	0	0	1	0
Osi6	0.000282732092229923	0	1	0	0	1	0.000118362355103983	0	1	0	0	1	0	0	1	0	0	1	0	0	1	0	0	1	0	0	1	0	0	1	0	0	1	0	0	1	0	0	1	0	0	1	0	0	1	0	0	1	0
Osi7	0	0	1	0	0	1	0	0	1	0	0	1	0	0	1	0	0	1	0	0	1	0	0	1	0	0	1	0	0	1	0	0	1	0	0	1	0	0	1	0	0	1	0	0	1	0	0	1	0
Osi8	0	0	1	0	0	1	0	0	1	0	0	1	0	0	1	0	0	1	0	0	1	0	0	1	0	0	1	0	0	1	0	0	1	0	0	1	0	0	1	0	0	1	0	0	1	0	0	1	0
Osi9	0.000106676377346179	0	1	0	0	1	0	0	1	0	0	1	0	0	1	0	0	1	0	0	1	0	0	1	0	0	1	0	0	1	0	0	1	0	0	1	0	0	1	0	0	1	0	0	1	0	0	1	0
Osi10	0	0	1	0	0	1	0	0	1	0	0	1	0	0	1	0	0	1	0	0	1	0	0	1	0	0	1	0	0	1	0	0	1	0	0	1	0	0	1	0	0	1	0	0	1	0	0	1	0
Osi11	0	0	1	0	0	1	0	0	1	0	0	1	0	0	1	0	0	1	0	0	1	0	0	1	0	0	1	0	0	1	0	0	1	0	0	1	0	0	1	0	0	1	0	0	1	0	0	1	0
Osi12	9.11564e+09	0	1	0	0	1	0	0	1	0	0	1	0	0	1	0	0	1	0	0	1	0.00498425473927862	0	1	0	0	1	0	0	1	0	0	1	0	0	1	0	0	1	0	0	1	0	0	1	0	0	1	0
CG15597	0	0	1	0	0	1	0	0	1	0	0	1	0	0	1	0	0	1	0	0	1	0	0	1	0	0	1	0	0	1	0	0	1	0	0	1	0	0	1	0	0	1	0	0	1	0	0	1	0
CG15594	0	0	1	0	0	1	0	0	1	0	0	1	0	0	1	0	0	1	0	0	1	0	0	1	0	0	1	0	0	1	0	0	1	0	0	1	0	0	1	0	0	1	0	0	1	0	0	1	0
Osi13	0	0	1	0	0	1	0	0	1	0	0	1	0	0	1	0	0	1	0.000749844857099066	0	1	0	0	1	0	0	1	0	0	1	0	0	1	0	0	1	0	0	1	0	0	1	0	0	1	0	0	1	0
Osi14	0	0	1	0	0	1	0	0	1	0	0	1	0	0	1	0	0	1	0	0	1	0	0	1	0	0	1	0	0	1	0	0	1	0	0	1	0	0	1	0	0	1	0	0	1	0	0	1	0
Osi15	0	0	1	0	0	1	0	0	1	0	0	1	0	0	1	0	0	1	0	0	1	0	0	1	0	0	1	0	0	1	0	0	1	0	0	1	0	0	1	0	0	1	0	0	1	0	0	1	0
Osi16	0	0	1	0	0	1	0	0	1	0	0	1	0	0	1	0	0	1	0	0	1	0	0	1	0	0	1	0	0	1	0	0	1	0	0	1	0	0	1	0	0	1	0	0	1	0	0	1	0
CG46026	0	0	1	0	0	1	0	0	1	0	0	1	0	0	1	0	0	1	0	0	1	0	0	1	0	0	1	0	0	1	0	0	1	0	0	1	0	0	1	0	0	1	0	0	1	0	0	1	0
CG31560	0	0	1	0	0	1	0	0	1	0	0	1	0	0	1	0	0	1	0	0	1	0	0	1	0	0	1	0	0	1	0	0	1	0	0	1	0	0	1	0	0	1	0	0	1	0	0	1	0
Osi17	0	0	1	0	0	1	0	0	1	0	0	1	0	0	1	0	0	1	0	0	1	0	0	1	0	0	1	0	0	1	0	0	1	0	0	1	0	0	1	0	0	1	0	0	1	0	0	1	0
Osi18	0	0	1	0	0	1	0	0	1	0	0	1	0	0	1	0	0	1	0	0	1	0	0	1	0	0	1	0	0	1	0	0	1	0	0	1	0	0	1	0	0	1	0	0	1	0	0	1	0
Osi19	0.000526152793178115	0	1	0.000122923103534983	0	1	7.62014e+09	0	1	0	0	1	0	0	1	0	0	1	0	0	1	0	0	1	0	0	1	0.000297678982092674	0	1	0	0	1	0	0	1	0	0	1	0	0	1	0	0	1	0	0	1	0
Osi20	0	0	1	0	0	1	0	0	1	0	0	1	0	0	1	0	0	1	0	0	1	0	0	1	0	0	1	0	0	1	0	0	1	0	0	1	0	0	1	0	0	1	0	0	1	0	0	1	0
CG17917	0	0	1	0	0	1	0	0	1	0	0	1	0	0	1	0	0	1	0	0	1	0	0	1	0	0	1	0	0	1	0	0	1	0	0	1	0	0	1	0	0	1	0	0	1	0	0	1	0
CG10298	0	0	1	0	0	1	0	0	1	0	0	1	0	0	1	0	0	1	0	0	1	0	0	1	0	0	1	0	0	1	0	0	1	0	0	1	0	0	1	0	0	1	0	0	1	0	0	1	0
CG17919	0	0	1	4.79533e+09	0	1	0.00036966581254882	0	1	0	0	1	0	0	1	0.00558661452559231	0	1	0	0	1	0	0	1	0.065321052975374	0	1	0.000291189988655238	0	1	0	0	1	0	0	1	0	0	1	0	0	1	0	0	1	0	0	1	0
SmD2	43395925478738	0.246109461647876	5.40198e-249	350340110392267	0	1	299018815744987	-0.171849116174464	1.46172e-59	383616256172942	0	1	274571761379599	-0.200656943551596	0.0268493	19889333143004	-0.428567723248299	1.74863e-38	240714026880486	-0.292889570707424	0.453512	168541551900707	-0.532595282890753	5.39385e-29	0.642377634492474	-101973499478304	408.572	214012196018083	-0.374663043033135	7.41465e-09	363922503294265	0	1	263339677591318	-0.227452696835593	6.09749e+07	407925616315255	0.111564109693892	1	376846561718177	0	1	391611873207275	0	1	320441413637867	0	1	343542794963626
CG18048	0.0682277731281039	0	1	0.104456061378539	0	1	0.109166286624616	0	1	0	0	1	0.083751564718899	0	1	0.0883338733270361	0	1	0.0602268563661266	0	1	0.0382457318154354	0	1	0.0497855885677076	0	1	0.0905220657731051	0	1	0.0737160879308279	0	1	0.0619760569997748	0	1	0.0992990039382933	0	1	0.089946058450245	0	1	0.088722552644268	0	1	0.0389496835242994	0	1	0.130755732831893
Hr83	0	0	1	0	0	1	6.44028e+09	0	1	0	0	1	0	0	1	0	0	1	0	0	1	0	0	1	0	0	1	0.000297678982092674	0	1	0	0	1	0	0	1	0	0	1	0	0	1	0	0	1	0	0	1	0
Pak	0.0897354110252118	0	1	0.0693802194749427	0	1	0.0777059784835384	0	1	0.179230741656809	0.131019505731113	1	0.0754594394919404	0	1	0.129300072891033	0.28180830865093	4.88818e-20	0.0914436610946066	0	1	0.144962603439628	0.648046274523179	8.03633e-78	0.32601753018402	0.199078676615811	0.919677766573596	0.106402905836202	0	1	0.0863871662766118	0	1	0.0625243957042845	0	1	0.0956498659186938	0	1	0.0681929004043647	0	1	0.17541270423752	0	1	0.202164311082098	0.101067131619623	1	0.0935206277305721
CG42724	0.391707099324536	0	1	0.318634007833877	0	1	0.275825262992279	0	1	0.473032236482147	0	1	0.283282052617278	0	1	0.346268416873442	0	1	0.214179098740193	0	1	0.211137515399263	0	1	0.195485745640307	-0.109527182509812	1	0.256500633901405	0	1	0.292618855366063	0	1	0.246594957227065	0	1	0.374034347579898	0	1	0.48218108035626	0.1062407902557	1	0.427125066153848	0	1	0.501236063110135	0.118984414219805	1	0.409843855446099
CG10286	0.756274544344548	0	1	0.78541498685928	0	1	0.792451295918703	0	1	0.157173393687917	-0.402041855418479	1	0.470655619538835	-0.167825410912512	201198	0.294816495045008	-0.296024460430082	5.23324e-10	0.560733594739431	-0.104342258945426	1	0.264773583982883	-0.316808658459216	2.52096	0.0858297606282549	-0.466274053587144	0.00589774244027962	0.462713503708085	-0.169738952741457	1	0.850486496765582	0	1	0.852271955747773	0	1	0.601529010856261	0	1	0.783563107576349	0	1	0.670654893155385	0	1	0.43932547748904	-0.184468380508522	1	0.43922521505133
CRAT	0.0871093138949583	0	1	0.0885034333907794	0	1	0.0877783116738343	0	1	0.136701662292213	0	1	0.0804674297588453	0	1	0.128208984193082	0	1	0.140889869742547	0	1	0.139748182933478	0	1	0.10166513376256	0	1	0.228109778510777	0.117708977264144	1.45526e-13	0.0557061581616241	0	1	0.0729630139189946	0	1	0.0953204834919774	0	1	0.169957658630607	0	1	0.131639137703492	0	1	0.144714473041449	0	1	0.221715347647785
CG42564	0.00232078033746128	0	1	0.00234332836031774	0	1	0.00114858107815103	0	1	0	0	1	0.0019281283547188	0	1	0.00372694048746891	0	1	0.00151138928999615	0	1	0	0	1	0	0	1	0.000306421272254994	0	1	0	0	1	0.00101394159554458	0	1	0.00639055757782554	0	1	0	0	1	0	0	1	0	0	1	0
CG1024	0.0448511476768438	0	1	0.0273342685183852	0	1	0.0256850523687993	0	1	0	0	1	0.0252190473699529	0	1	0.027783785725041	0	1	0.0289588704512418	0	1	0.0169509909610366	0	1	0	0	1	0.0220866326890194	0	1	0.0196089985663284	0	1	0.024824210573956	0	1	0.0384691983199734	0	1	0.0896843343833402	0	1	0.0530518632259471	0	1	0.0253546878275083	0	1	0.112345876519264
CG42537	0.000661726922886253	0	1	0.00174987737518593	0	1	0.000836533974638251	0	1	0	0	1	0.00214575754000586	0	1	0	0	1	0.00242225695465796	0	1	0	0	1	0	0	1	0.00611446897365581	0	1	0.00221885061298528	0	1	0.0076794458304675	0	1	0.00593492238901992	0	1	0.00315491649567019	0	1	0	0	1	0	0	1	0
TfIIFalpha	0.888222976845109	0	1	0.715217340116118	0	1	0.672482242560274	0	1	0.702998176833725	0	1	0.638424788200325	0	1	0.558412656977566	-0.138090661830257	0.267138500343084	0.679571134653853	0	1	0.49069929813406	-0.181574811623583	0.417671715219244	0.363901061296436	-0.268602480149371	1	0.738552797840826	0	1	0.830634127541938	0	1	0.668458415043173	0	1	0.812342254946429	0	1	112657928101198	0.177066878512131	1	119712999277681	0.209487733267914	1	12136142068069	0.217235587781266	1	129539414184607
godzilla	0.153451296532231	0	1	0.122270941270866	0	1	0.139939722742372	0	1	0.661866958140554	0.363064611276635	1	0.161883937941579	0	1	0.238856768671728	0	1	0.144549681697021	0	1	0.225038020129029	0	1	10900784438525	0.593739695532823	149957	0.167903749239267	0	1	0.102724223097946	0	1	0.133734743962412	0	1	0.202618432468171	0	1	0.237288701558279	0	1	0.282442979426184	0.104091448299313	1	0.466834729292404	0.2392644050027	2.40929e+07	0.484794630445814
Dmtn	0.0573998689876719	0	1	0.0545417529660587	0	1	0.0868145067728437	0	1	0.209828360401192	0	1	0.048295958259939	0	1	0.426595205249782	0.257010876153139	5.28626e-26	0.197289482165843	0	1	109796290390447	0.64801158018122	5.29316e-160	314367135030231	132132167268996	5.58136e-27	0.101122005567294	0	1	0.0863574150737584	0	1	0.229163614500711	0.102244718078347	162533	0.0830475439128689	0	1	0.0581617950576136	0	1	0.199564554872946	0	1	0.379803712776032	0.217361531946263	3.47667e+07	0.350109210496615
gpp	0.51761091104723	0	1	0.38486542122987	0	1	0.358224351514927	0	1	0.209828360401192	-0.186413295620032	1	0.277747353882598	-0.136382595946788	5.26907e+09	0.258536464308046	-0.15041382229249	0.00281121324515144	0.225003803986344	-0.176516689825639	0.108782692430301	0.398775565331215	0	1	0.780540235398378	0.200535623961568	1	0.270884404350242	-0.138892536567953	1	0.676128258220676	0.143346536768963	0.17228352017204	0.538430898142647	0	1	0.604244792612683	0	1	0.590382766851202	0	1	0.637612733130656	0.116856946353505	1	100124843923291	0.318644522232529	0.000673777230005779	145682403252022
CG9727	0.0278720631166339	0	1	0.0175116646849496	0	1	0.0258235046752331	0	1	0	0	1	0.0273306165489819	0	1	0.0368869441660983	0	1	0.0269534650399822	0	1	0.0335340947255973	0	1	0.110507425207983	0	1	0.0241508941627946	0	1	0.0404337612565669	0	1	0.0269870291142879	0	1	0.04049483573196	0	1	0.0426047999034186	0	1	0.0132098221242076	0	1	0.0488637743076789	0	1	0.0134354697219169
Zif	0.293472687784813	0	1	0.171264450086514	0	1	0.146316987781945	0	1	0.231082242544021	0	1	0.149295919838376	0	1	0.145790388993084	0	1	0.0921269359561009	-0.112467052214264	1	0.150659755254722	0	1	0.13705614364486	0	1	0.126447494037981	0	1	0.192142133213604	0	1	0.145546049739277	0	1	0.253769362202798	0	1	0.308716796137821	0	1	0.350626288191543	0.102088581514876	1	0.27767010887595	0	1	0.737043131616325
Neurochondrin	0.00131096820588655	0	1	0.000244745361512555	0	1	0.0014599306814966	0	1	0	0	1	0	0	1	0	0	1	0.00198450734803536	0	1	0	0	1	0	0	1	0.00104316621810519	0	1	0	0	1	0	0	1	0	0	1	0	0	1	0	0	1	0	0	1	0
CG15186	0	0	1	0	0	1	2.46954e+09	0	1	0	0	1	0	0	1	0	0	1	0	0	1	0	0	1	0	0	1	0	0	1	0	0	1	0	0	1	0	0	1	0	0	1	0	0	1	0	0	1	0
CG15185	0	0	1	0	0	1	0	0	1	0	0	1	0	0	1	0	0	1	0	0	1	0	0	1	0	0	1	0	0	1	0	0	1	0	0	1	0	0	1	0	0	1	0	0	1	0	0	1	0
dpr11	0	0	1	0	0	1	0	0	1	0	0	1	0	0	1	0	0	1	0	0	1	0	0	1	0	0	1	0	0	1	0	0	1	0	0	1	0	0	1	0	0	1	0	0	1	0	0	1	0
Pif2	0	0	1	0	0	1	0	0	1	0	0	1	0	0	1	0	0	1	0	0	1	0	0	1	0	0	1	0	0	1	0	0	1	0	0	1	0	0	1	0	0	1	0	0	1	0	0	1	0
CG1137	0	-0.253186675682823	1.40847e-106	0	-0.21733957205732	1.33175e-56	0	-0.114853755373983	1	0	0	1	0	0.266866998313419	2.49509e-90	0	0	1	0	0.199546597846162	3.36373e-39	0	0.543146573346185	1.07477e-83	0	0	1	0	0.613562408172162	2.17548e-100	0	-0.174229739537123	0.000418711152631985	0	0	1	0	-0.188298417821215	1	0	-0.177727755059729	1	0	-0.168023523695931	1	0	0	1	0
CG2336	0.000306525793133957	0	1	0	0	1	0	0	1	0	0	1	0	0	1	0	0	1	0	0	1	0	0	1	0	0	1	0	0	1	0	0	1	0	0	1	0	0	1	0	0	1	0	0	1	0	0	1	0
CG1138	0	0	1	0	0	1	0	0	1	0	0	1	0	0	1	0	0	1	0	0.167167558494321	5.79328e-72	0	0.17548540719021	1.23656e-42	0	0.271286530288024	0.0474495032502908	0	0.670853626994535	0	0	0	1	0	0.127921852404147	3.4923e-14	0	0	1	0	0	1	0	0	1	0	0.151444166095086	0.00767065823611204	0
CG31482	0	0	1	0	0	1	0	0	1	0	0	1	0	0	1	0	0	1	0	0	1	0	0	1	0	0	1	0	0	1	0	0	1	0	0	1	0	0	1	0	0	1	0	0	1	0	0	1	0
glob2	0	0	1	0	0	1	0	0	1	0	0	1	0	0	1	0	0	1	0	0	1	0	0	1	0	0	1	0	0	1	0	0	1	0	0	1	0	0	1	0	0	1	0	0	1	0	0	1	0
sowi	0	0	1	0	0	1	0	0	1	0	0	1	0	0	1	0	0	1	0	0	1	0	0	1	0	0	1	0	0	1	0	0	1	0	0	1	0	0	1	0	0	1	0	0	1	0	0	1	0
CG15177	0	0	1	0	0	1	0	0	1	0	0	1	0	0	1	0	0	1	0	0	1	0	0	1	0	0	1	0	0	1	0	0	1	0	0	1	0	0	1	0	0	1	0	0	1	0	0	1	0
sunz	0	0	1	0	0	1	0	0	1	0	0	1	0	0	1	0	0	1	0	0	1	0	0	1	0	0	1	0	0	1	0	0	1	0	0	1	0	0	1	0	0	1	0	0	1	0	0	1	0
CG31286	0	0	1	0	0	1	0	0	1	0	0	1	0	0	1	0	0	1	0	0	1	0	0	1	0	0	1	0	0	1	0	0	1	0	0	1	0	0	1	0	0	1	0	0	1	0	0	1	0
CG1315	9.48607e+09	0	1	0	0	1	0	0	1	0	0	1	0	0	1	0.00135700069193465	0	1	0	0	1	0	0	1	0	0	1	0	0	1	0	0	1	0	0	1	0	0	1	0	0	1	0	0	1	0	0	1	0
Taf1	0.0755803482185821	0	1	0.0521982880077328	-0.148907720485118	9.25098e-26	0.0599808917930064	0	1	0	0	1	0.0741563797905355	-0.152794555044386	0.00113065649497665	0.078604458633754	-0.233653296335766	1.551e+06	0.061255545641819	0	1	0.0725021208612927	0	1	0.146745376520672	0	1	0.0630314800759149	-0.141599298476903	1	0.0457354778805739	0	1	0.0416262776895493	0	1	0.102631594550175	0	1	0.104299004350184	0	1	0.0553839758322779	0	1	0.148238522906348	0	1	0.0835253150109548
CG1307	137931528432777	0	1	140095724372754	0	1	124678537912483	0	1	0.693580879077379	-0.309322270630294	1	115614830252032	0	1	0.859130470702434	-0.220980640506069	29.0875	113402477542989	0	1	0.866280818767918	-0.214825219805318	5.01995e+08	0.388716029658935	-0.508462923470123	0.00478567870459156	0.977512197049919	-0.156206908592189	0.178151558192474	120603065786255	0	1	125714420390456	0	1	124392431877128	0	1	145584578426703	0	1	121708468178135	0	1	121206541842257	0	1	144272315395061
twr	215392176909924	0	1	185695301754236	-0.113635553716199	6.34497e-15	193010827637845	0	1	340603311599285	0.34437135284848	1	176305723898931	-0.126793058241126	7.65053e+09	268448086041387	0.170036044327963	3.48627e+07	34776843459219	0.367542031980311	2.42153e-13	28667328645281	0.21702994183217	0.000574831226734394	0.960786827761017	-0.466167968448925	0.0147258327715918	572038970948147	0.782569337118046	1.9731e-58	214370901951863	0	1	223177297524403	0	1	235130114903987	0	1	232865481976416	0	1	253890129931699	0.125510534743631	1	217287082603866	0	1	275361992795228
agt	0.161424289345405	0	1	0.0930515238199844	0	1	0.0618552984092349	0	1	0	-0.111260537551931	1	0.050731365155097	0	1	0.0286123762145605	0	1	0.0447485154176018	0	1	0.0095508785567174	-0.103086662035353	0.0201127236323398	0.0190101057722285	0	1	0.0286443688945494	0	1	0.0688599800682988	0	1	0.0618656431894895	0	1	0.231525267640907	0	1	0.309748470928086	0.159546285094994	0.000897643821518552	0.424457180813977	0.243547240168135	0.000344815115204153	0.58200419003115	0.349363049159928	26155	0.474181363888484
lab	0	0	1	0	0	1	0	0	1	0	0	1	0	0	1	0	0	1	0	0	1	0.000289457425082267	0	1	0	0	1	0	0	1	0	0	1	0	0	1	0	0	1	0	0	1	0	0	1	0	0	1	0
Edg84A	0	0	1	0	0	1	0	0	1	0	0	1	0	0	1	0	0	1	0	0	1	0	0	1	0	0	1	0	0	1	0	0	1	0	0	1	0	0	1	0	0	1	0	0	1	0	0	1	0
Ccp84Ag	0	0	1	0	0	1	0	0	1	0	0	1	0	0	1	0	0	1	0	0	1	0	0	1	0	0	1	0	0	1	0	0	1	0	0	1	0	0	1	0	0	1	0	0	1	0	0	1	0
Ccp84Af	0	0	1	0	0	1	0	0	1	0	0	1	0	0	1	0	0	1	0	0	1	0	0	1	0	0	1	0	0	1	0	0	1	0	0	1	0	0	1	0	0	1	0	0	1	0	0	1	0
Ccp84Ae	0	0	1	0	0	1	0	0	1	0	0	1	0	0	1	0.0015934530749581	0	1	0	0	1	0	0	1	0	0	1	0	0	1	0	0	1	0	0	1	0	0	1	0	0	1	0	0	1	0	0	1	0
Ccp84Ad	0	0	1	0	0	1	0	0	1	0	0	1	0	0	1	0	0	1	0	0	1	0	0	1	0	0	1	0	0	1	0	0	1	0	0	1	0	0	1	0	0	1	0	0	1	0	0	1	0
Ccp84Ac	0	0	1	0	0	1	0	0	1	0	0	1	0	0	1	0	0	1	0	0	1	0	0	1	0	0	1	0	0	1	0	0	1	0	0	1	0	0	1	0	0	1	0	0	1	0	0	1	0
Ccp84Ab	0	0	1	0	0	1	0	0	1	0	0	1	0	0	1	0	0	1	0	0	1	0	0	1	0	0	1	0	0	1	0	0	1	0	0	1	0	0	1	0	0	1	0	0	1	0	0	1	0
Ccp84Aa	0	0	1	0	0	1	0	0	1	0	0	1	0	0	1	0	0	1	0	0	1	0	0	1	0	0	1	0	0	1	0	0	1	0	0	1	0	0	1	0	0	1	0	0	1	0	0	1	0
pb	0	0	1	0	0	1	0	0	1	0	0	1	0	0	1	0	0	1	0	0	1	0	0	1	0	0	1	0	0	1	0	0	1	0	0	1	0	0	1	0	0	1	0	0	1	0	0	1	0
zen2	0	0	1	0	0	1	0	0	1	0	0	1	0	0	1	0	0	1	0	0	1	0	0	1	0	0	1	0	0	1	0	0	1	0	0	1	0	0	1	0	0	1	0	0	1	0	0	1	0
CG34297	0	0	1	0	0	1	0	0	1	0	0	1	0	0	1	0	0	1	0	0	1	0	0	1	0	0	1	0	0	1	0	0	1	0	0	1	0	0	1	0	0	1	0	0	1	0	0	1	0
zen	0.000124077360745496	0	1	0	0	1	6.48372e+09	0	1	0	0	1	0	0	1	0.00244837419384219	0	1	0	0	1	0	0	1	0	0	1	0	0	1	0	0	1	0	0	1	0	0	1	0	0	1	0	0	1	0	0	1	0
bcd	0.0017169805654284	0	1	0.00183213742310046	0	1	0.00203655811534815	0	1	0	0	1	0.00202072291766524	0	1	0.0023024936303558	0	1	0.00237296734583365	0	1	0	0	1	0	0	1	0.000269031887408003	0	1	0.00101372985579389	0	1	0.00408101925088199	0	1	0.0099233914182511	0	1	0	0	1	0.0166722240746916	0	1	0	0	1	0
Ama	0	0	1	0	0	1	0	0	1	0	0	1	0	0	1	0	0	1	0	0	1	0	0	1	0	0	1	0	0	1	0	0	1	0	0	1	0	0	1	0	0	1	0	0	1	0	0	1	0
Dfd	0	0	1	0.000533768318928706	0	1	0	0	1	0	0	1	0	0	1	0.000576854564350203	0	1	0	0	1	0	0	1	0	0	1	0	0	1	0	0	1	0	0	1	0.00529949008306421	0	1	0	0	1	0	0	1	0	0	1	0
Scr	0	0	1	0	0	1	0	0	1	0	0	1	0	0	1	0	0	1	0	0	1	0	0	1	0	0	1	0	0	1	0	0	1	0	0	1	0	0	1	0	0	1	0	0	1	0	0	1	0
ftz	0	0.199160375176079	4.96401e-173	0	-0.203495354178601	4.71665e-31	0	-0.336377422735865	1.63326e-121	0	-0.191899691365522	1	0	-0.109106825385185	1	0	0	1	0	-0.381957899399284	66.8786	0	-0.276628730219558	2.4311e+09	0	0.633719483398704	0.00117970207964885	0	-0.122164487473289	1.4597	0	0	1	0	0	1	0	0.310527062298459	0.468061	0	0.438550601591998	157.71	0	0.503509420985776	158356	0	0.782538277242899	1.58806e-08	0
Antp	8.96252e+09	0	1	0.000520975225926679	0	1	0.000494451340090207	0	1	0	0	1	0	0	1	0.0110223201255907	0	1	0.0105677077709183	0	1	0.00880134936864718	0	1	0.0248291752741141	0	1	0.00722200403979608	0	1	0	0	1	0	0	1	0	0	1	0	0	1	0	0	1	0	0	1	0
Sodh-1	3.29276e+09	0	1	0	0	1	0	0	1	0	0	1	0	0	1	0	0	1	0	0	1	0	0	1	0	0	1	0	0	1	0	0	1	0	0	1	0	0	1	0	0	1	0	0	1	0	0	1	0
CG1979	0	0	1	0	0	1	0	0	1	0	0	1	0	0	1	0	0	1	0	0	1	0	0	1	0	0	1	0	0	1	0	0	1	0	0	1	0	0	1	0	0	1	0	0	1	0	0	1	0
dj	0	0.207516070914507	6.00832e-137	0	0	1	0	-0.231074102559887	1.78895e-99	0	-0.28817234175879	1	0	-0.165025829410761	2.74023e+08	0	-0.305488325856371	2.52415e-10	0	-0.451574075587083	9.82134e-18	0	-0.505661695506653	5.63667e-19	0	-0.815304524236112	8.14114e+06	0	-0.482125929467091	1.59203e-16	0	0	1	0	-0.247592658048411	3.63836e+06	0	0	1	0	0	1	0	0.162793365030551	1	0	0.12753380733371	1	0
djl	0	0	1	0	0	1	0	0	1	0	0	1	0	0	1	0	0	1	0	0	1	0	0	1	0	0	1	0	0	1	0	0	1	0	0	1	0	0	1	0	0	1	0	0	1	0	0	1	0
CG1988	0	0	1	0.000135879298310607	0	1	0	0	1	0	0	1	0	0	1	0	0	1	0	0	1	0	0	1	0	0	1	0	0	1	0	0	1	0	0	1	0	0	1	0	0	1	0	0	1	0	0	1	0
CG1105	0.140031126582423	0	1	0.0993832960888628	0	1	0.10751250819599	-0.116337685010421	87950.5	0.199294760452403	0	1	0.12235549792608	0	1	0.178164474993601	0.154197093859843	0.0645071721760835	0.107676866492432	0.207476421038699	6.03885e+08	0.177789093696246	0.808918936896767	8.06452e-40	0.183063664578921	0.978811279251563	4.34663e+08	0.103792136071672	-0.108789738115879	1	0.143401625412215	-0.160316518453035	0.00120372425693496	0.0903813570576184	-0.223350855348457	0.0693685702480223	0.1653576732322	0	1	0.189144032288331	-0.197150234352308	1	0.105819653145531	0	1	0.240943970334804	0.536214068410627	9.22619e+07	0.260688934585932
CG1965	0.0667925982528779	0	1	0.0490936459398441	0	1	0.0388163131369782	0	1	0.157173393687917	0	1	0.0617486758565775	0	1	0.0708989811572931	0	1	0.0576313030977689	0	1	0.0835954564821101	0	1	0.0689790757271086	0	1	0.045661716096537	0	1	0.0700519298566493	0	1	0.0539577778406571	0	1	0.10039310742175	0	1	0.0731256977392411	0	1	0.110747994991842	0	1	0.135067410994511	0	1	0.222095628008342
Ufl1	0.0775439746459374	0	1	0.0612499483849698	0	1	0.0708655577632896	0	1	0	0	1	0.0456089214027143	0	1	0.0888315696052821	0	1	0.103853798786651	0	1	0.0780424177497968	0	1	0.0146268115306081	0	1	0.165373354835137	0	1	0.056124312891343	0	1	0.0992594598614842	0	1	0.0665942930903135	0	1	0.0707949920240981	0	1	0.113994190205991	0	1	0.16289817002118	0	1	0.11265632933981
CG1943	370601325149296	0.886308148042771	0	0.519838677494172	-0.746859496725962	1.67617e-156	0.146177856858979	-108727290166797	0	0.48442082156682	-0.643838664058286	1	0.225992080759265	-0.856116944614787	1.05766e-38	201215507988729	0	1	0.284738405279309	-0.797101461373003	10.8367	199610457436712	0	1	197447988202117	200626697270329	0.209183	0.343801045691469	-0.750449040935049	1.83069e+08	0.51548216067999	-0.634225799663142	18.4431	0.144560087337517	-0.912506610622555	1.85293e-08	332481279968975	0.430324792287329	3.58836e-07	389797452498105	0.554121864570633	483.105	304065106776159	0.359267334278158	0.000121329995622152	309084408137181	0.372122601050288	821415	317346219218071
Ref1	194257404357269	0.129742628894592	1.049e-52	159559134046133	0	1	140910214147997	-0.149784529796598	3.1602e-28	175378907409685	0	1	137746346603986	-0.131411545646352	0.000782316680367412	147015726059853	0	1	12791479326545	-0.171716866631655	0.0309263117685486	101772024474222	-0.294564150906374	3488.66	189742650324774	0	1	119698767355727	-0.208448526824447	0.00170150231387741	161119909547387	0	1	135695798299645	-0.137467563002506	1	19435229207436	0	1	199899238817733	0.105931817023064	1	226847088308256	0.192125670329596	1	193653188717289	0	1	278472752277624
Dpck	0.235051316681623	0	1	0.302181190329478	0	1	0.232711571362234	0	1	0.136701662292213	0	1	0.248383042947185	0	1	0.326095379752658	0	1	0.150900033203967	0	1	0.155234394633347	0	1	0.146909534442211	0	1	0.188519896573794	0	1	0.266328681263679	0	1	0.237010443561668	0	1	0.191882253229995	0	1	0.241254779743776	0	1	0.184043264269823	0	1	0.244722263458971	0	1	0.292411052508155
Tailor	0.245919985788274	0	1	0.204137931634188	0	1	0.193007824069875	0	1	0.367001754089108	0.111732566834719	1	0.213364013997131	0	1	0.201621625056733	0	1	0.218495240552744	0	1	0.150821688365681	0	1	0.227626122928527	0	1	0.206308922621352	0	1	0.198756788203337	0	1	0.172517784039551	0	1	0.280409243397212	0	1	0.330129389996048	0	1	0.211559226068616	0	1	0.46824338587437	0.184041430404303	1	0.282268309827306
alphaTub84B	131085213911371	0.382656227291743	0	905856493469982	-0.120940747121693	0.00655786	628414484064293	-0.527958348644076	0	91916330636247	0	1	608817562038699	-0.458317092465858	3.66156e-44	119359961778976	0.161191317128961	1	741254524464188	-0.27747616113446	1.19248e+07	149847450203089	0.374754808326142	0.00147911	419049613604758	-0.757463750735835	1.98814e+09	855472092541154	-0.148103565447417	1	113755536006911	0.115401439936069	0.309054651680373	82810311531938	-0.177673869462502	1	154827360621993	0.403337773320684	0.000257096	170943814840485	0.495793940689874	0.12104	181682327679652	0.552610601364842	111047	14398071531216	0.332780482483662	0.00160041440778259	288452489450048
e(y)2b	0.00208145402882162	0	1	0.0021617674390368	0	1	0.0023049741912596	0	1	0	0	1	0.00212684154095678	0	1	0.00639182890099705	0	1	0.00280644498071141	0	1	0.00220074364618908	0	1	0	0	1	0.00406531184772095	0	1	0.0134874992147799	0	1	0	0	1	0	0	1	0.0102117435726508	0	1	0	0	1	0	0	1	0
Alh	0.0607373493142569	0	1	0.0378060145198952	0	1	0.0461626495214042	0	1	0.557756243766021	0.381921613326201	1	0.0746875633031288	0	1	0.116902801527715	0	1	0.0954604789718938	0	1	0.0785405876802181	0	1	0.0998759073123114	0	1	0.101984382775661	0	1	0.0413068156807547	0	1	0.0669379060115181	0	1	0.150771633949209	0	1	0.17905208134926	0.103775255020788	0.0333882955804049	0.103285471762678	0	1	0.15631137044102	0	1	0.263071218041861
Mlp84B	0.0052605946280187	0	1	0.00314052399618874	0	1	0.00586105939587629	0	1	0	0	1	0.00436597176933404	0	1	0.0037765217541444	0	1	0.00651667265758833	0	1	0.00624228068109745	0	1	0.0146268115306081	0	1	0.0086043710204784	0	1	0	0	1	0.00737930801660463	0	1	0.00320760793279933	0	1	0.00629775270992299	0	1	0.00539709096796826	0	1	0.0246632642323477	0	1	0.0490896630424654
CG10098	0.109689044927908	-0.108928166632842	2.02906e-27	0.129216190230745	0	1	0.164879371996128	0	1	0.199294760452403	0	1	0.236144284426989	0	1	13050142166757	0.680053476170629	2.09982e-131	0.286413543151813	0	1	108063925354255	0.563849041457345	1.79818e-77	0.534250699074321	0.24919623050161	1	0.241053008148423	0	1	0.185809131316047	0	1	0.277985096999853	0	1	0.151468529293403	0	1	0.123236339049199	0	1	0.194302848270476	0	1	0.329652155286696	0.106017466758389	1	0.702300261559958
CG10068	0.115432922608712	0	1	0.0986230865074196	0	1	0.141843247937706	0	1	0.104914180200596	0	1	0.130197647876983	0	1	0.182652434937386	0	1	0.164625396339063	0	1	0.170881957978218	0	1	0.350330183722139	0.184730973074968	1	0.136382123313515	0	1	0.111720685901477	0	1	0.110036942408756	0	1	0.073745280314709	0	1	0.0473744303062996	0	1	0.0700118151452156	0	1	0.0973411658582173	0	1	0.129671975494374
CG31248	0.00224449988721074	0	1	0.00175615953303749	0	1	0.000723347591728621	0	1	0	0	1	0.000510743306696197	0	1	0.00655115363035386	0	1	0.00459086986115079	0	1	0	0	1	0.0246330901226235	0	1	0.00097429564514204	0	1	0.00962689070745113	0	1	0.00080122728791053	0	1	0.00520461196144174	0	1	0	0	1	0.00737164129593454	0	1	0.0369656918335704	0	1	0.0269919692531531
CG31493	0	0	1	0	0	1	0	0	1	0	0	1	0	0	1	0.00310156477044234	0	1	0	0	1	0	0	1	0	0	1	0	0	1	0	0	1	0	0	1	0	0	1	0	0	1	0	0	1	0	0	1	0
Fer1	0	-0.191421402919757	1	0	-0.31024785898418	5.35047e-36	0	-0.266486193729418	5.75417e-10	0	0.185072456791913	1	0	0	1	0	0.343658880253479	7.90644e-32	0	-0.175286539420809	1	0	0.429848760995617	3.43121e-12	0	385631027527135	0.110063	0	-0.285657977616129	0.0529476986786472	0	-0.256341587349075	0.235583299538077	0	-0.142733554969872	1	0	0	1	0	0.220693892206933	1.13601e+08	0	0.273404757128741	1.52763e+09	0	0.768315965152163	1.43558e-13	0
CG14610	0.00033555869146338	0	1	0	0	1	0.000365099469890174	0	1	0	0	1	0	0	1	0	0	1	0.000371170986187577	0	1	0	0	1	0	0	1	0	0	1	0	0	1	0	0	1	0	0	1	0	0	1	0	0	1	0	0	1	0
CG2656	0.340028737966788	0	1	0.312012649378028	0	1	0.225465594809297	0	1	0	-0.255757911685718	1	0.182426929869708	0	1	0.153801443514476	-0.115363989575643	0.00168176234202232	0.137281527067045	-0.128996027878834	1	0.140460670153997	-0.125892362726218	1	0.145567998970337	-0.119985186275344	1	0.121747858965176	-0.142604542928102	1	0.296321511606029	0	1	0.196753335293677	0	1	0.381676932246494	0	1	0.496346955291166	0.14822076634977	1	0.472422837008509	0.131743511828134	1	0.393892381573567	0	1	0.37361957328982
gfzf	0.0219438436204787	0	1	0.0136592354797656	0	1	0.0252255598059133	0	1	0.0943805802518074	0	1	0.0137505664485059	0	1	0.0198183580636244	0	1	0.0255071851096867	0	1	0.011954960312398	0	1	0.0622676201750875	0	1	0.0307064815847482	0	1	0.0290135369597095	0	1	0.0140892030076823	0	1	0.0311134037702102	0	1	0.0292856221799057	0	1	0.0474391994225237	0	1	0.0535365495215989	0	1	0.0238441851044828
Sas-4	0.04694551823903	0	1	0.0192457420566196	0	1	0.0129963682637484	0	1	0	0	1	0.0230860630248126	0	1	0.00914533942323808	0	1	0.00960272711694534	0	1	0.00751549899131077	0	1	0	0	1	0.0182998246093228	0	1	0.0222542956971509	0	1	0.00794949946053239	0	1	0.0391173363795287	0	1	0.100424747796278	0	1	0.0507973900739925	0	1	0.0655507512934914	0	1	0.0543318018182291
MAGE	0.225279975856355	0	1	0.142505583509522	0	1	0.163019311830462	0	1	0.104914180200596	0	1	0.183164018349945	0	1	0.135448791781301	0	1	0.165819027252412	0	1	0.0950362752320215	0	1	0.0257660238902573	-0.143628180674865	1	0.155820642730741	0	1	0.137327353068942	0	1	0.182641731099314	0	1	0.246988272556351	0	1	0.277181831526257	0	1	0.253983941589303	0	1	0.252772400827242	0	1	0.21483642764042
sas	0.00161409296206071	0	1	0.000294170619055619	0	1	0.00159126417950331	0	1	0	0	1	0	0	1	0	0	1	0	0	1	0.0020728150922496	0	1	0	0	1	0.00104316621810519	0	1	0	0	1	0.00235751225405401	0	1	0	0	1	0	0	1	0	0	1	0	0	1	0
CG10055	0.104022582371677	0	1	0.106901086174552	0	1	0.0909275681930722	0	1	0.315932403949022	0.177178987453354	1	0.0865780742921904	0	1	0.068220427434737	0	1	0.0698935851684696	0	1	0.0756350867399107	0	1	0.0249732785919067	0	1	0.0523538689449725	0	1	0.0910404416495664	0	1	0.115897148388471	0	1	0.0688009990942147	0	1	0.0806895383660757	0	1	0.0402850801629679	0	1	0.0716855424260271	0	1	0.17561538102692
lap	0.0585546674334484	0	1	0.0516545035115795	0	1	0.055559245641017	0	1	0.0943805802518074	0	1	0.0670180350314475	0	1	0.131409190240469	0	1	0.093859549006727	0	1	0.130139440698452	0	1	0.177171156121696	0.102784838177771	1	0.0998693950033146	0	1	0.0669617486734545	0	1	0.0548728694963599	0	1	0.0835483689676666	0	1	0.0319260871700026	0	1	0.100485861049888	0	1	0.0501540575526231	0	1	0.0730334261336066
CG14609	0.00378864012755806	0	1	0.00547897272410765	0	1	0.00654158916163555	0	1	0	0	1	0.00754345348042302	0	1	0.0100089073363093	0	1	0.0111291777864702	0	1	0.00522374319275216	0	1	0	0	1	0.0125756298038908	0	1	0.00990123377411249	0	1	0.0132728207535508	0	1	0	0	1	0	0	1	0.0127048659636641	0	1	0	0	1	0
CG1288	0	0	1	0	0	1	0	0	1	0	0	1	0	0	1	0	0	1	0	0	1	0	0	1	0	0.637048076270418	3.47861e-12	0	0	1	0	0	1	0	0	1	0	0	1	0	0	1	0	0	1	0	0	1	0
CG14606	0	0	1	0	0	1	0	0	1	0	0	1	0	0	1	0	0	1	0.000574450872358222	0	1	0	0	1	0	0	1	0	0	1	0	0	1	0	0	1	0	0	1	0	0	1	0	0	1	0	0	1	0.0261859827063755
CG14605	0	0	1	0	0	1	0	0	1	0	0	1	0	0	1	0	0	1	0	0	1	0	0	1	0	0	1	0	0	1	0	0	1	0	0	1	0	0	1	0	0	1	0	0	1	0	0	1	0
thw	0	0	1	0	0	1	0	0	1	0	0	1	0	0	1	0	0	1	0	0	1	0	0	1	0	0	1	0	0	1	0	0	1	0	0	1	0	0	1	0	0	1	0	0	1	0	0	1	0
CG14607	0	0	1	0	0	1	0	0	1	0	0	1	0	0	1	0	0	1	0	0	1	0	0	1	0	0	1	0	0	1	0	0	1	0	0	1	0	0	1	0	0	1	0	0	1	0	0	1	0
CG1234	0.763654140737615	0	1	0.81622706148518	0	1	0.772550249269447	0	1	0	-0.550448045304011	1	0.487790269338359	-0.158332767329977	213718	0.274002262576241	-0.314972927039682	1.6144e-16	0.531305360795843	-0.126080816192126	1	0.267469673733336	-0.317068743358555	5.55978	0.0632724817235461	-0.489682625352374	0.00103545260508405	0.488943736137117	-0.154169523722718	1	0.798131408622866	0	1	0.685649491944153	0	1	0.835293650055612	0	1	0.60934102832745	0	1	0.649011957968934	0	1	0.537667644518649	-0.120514892224218	1	0.321318323506362
CG10053	0.111862974156974	0	1	0.0834429567474779	0	1	0.0754600448820144	0	1	0	0	1	0.066081851018601	0	1	0.0721239126184767	0	1	0.0657549509952012	0	1	0.0459652817243516	0	1	0	0	1	0.0649972769458422	0	1	0.0983033624329774	0	1	0.087596911365948	0	1	0.139924255229851	0	1	0.194304184200202	0	1	0.182773234351773	0	1	0.168459918317264	0	1	0.251972035466759
CG1227	0.151585499457554	0.206636566568779	2.89152e-117	0.139720462732208	0	1	0.132754329913118	-0.167541453875543	4.53193e-39	0	-0.131878417646444	1	0.119435537077497	0	1	0.0976822704614944	-0.23703151956076	0.906686	0.127842396352557	-0.321185956112919	0.847285	0.132559321431297	-0.500167862120506	1.41751e-18	0.114338653681737	-0.509111733438212	0.018118103875405	0.127660033639478	-0.426237777534359	1.11787e-07	0.12527504786529	0	1	0.0876583328511216	-0.253595540714639	2.85987e+07	0.186099604270433	0.187203882415427	0.00628382209985014	0.205555865695917	0.118196718009513	1	0.18076576080868	0.272185778860291	0.251190536067071	0.200821377658979	0	1	0.291259213530418
CG10050	0.0869049002806906	0	1	0.0939822836487634	0	1	0.0951540430250039	0	1	0	0	1	0.0656243333731901	0	1	0.0729636646452859	0	1	0.102451831664752	0	1	0.0569722504511678	0	1	0	0	1	0.100417113724469	0	1	0.120010666171639	0	1	0.100993211439968	0	1	0.0894569490694822	0	1	0.0688625485558673	0	1	0.0767130468947272	0	1	0.0820587951511373	0	1	0.0656432077146643
Obp84a	8.53254e+09	0	1	0	0	1	6.78101e+09	0	1	0	0	1	0	0	1	0	0	1	0	0	1	0	0	1	0	0	1	0.00467697433865121	0	1	0	0	1	0	0	1	0	0	1	0	0	1	0	0	1	0	0	1	0
Gld	0.000190864883689272	0	1	0.000108368050844556	0	1	0	0	1	0	0	1	0	0	1	0	0	1	0	0	1	0	0	1	0	0	1	0	0	1	0	0	1	0	0	1	0	0	1	0	0	1	0	0	1	0	0	1	0
Syt4	0	0	1	0.000493673520581534	0	1	0.000402591490303474	0	1	0	0	1	0	0	1	0	0	1	0	0	1	0	0	1	0	0	1	0	0	1	0	0	1	0	0	1	0	0	1	0	0	1	0	0	1	0	0	1	0
rn	0	0.127753487634747	1.01746e-41	0	0	1	0	-0.1112922097208	1.00478e-10	0	0	1	0	0	1	0	0	1	0	0	1	0	0	1	0	0	1	0	0	1	0	0	1	0	0	1	0	0	1	0	0.138762295454386	1	0	0.102197172306296	1	0	0.138783442130194	0.168206516261225	0
RacGAP84C	0	0	1	0	0	1	0	0	1	0	0	1	0	0	1	0	0	1	0	0	1	0	0	1	0	0	1	0	0	1	0	0	1	0	0	1	0	0	1	0	0	1	0	0	1	0	0	1	0
CG42544	0	0	1	0	0	1	0	0	1	0	0	1	0	0	1	0	0	1	0	0	1	0	0	1	0	0	1	0	0	1	0	0	1	0	0	1	0	0	1	0	0	1	0	0	1	0	0	1	0
CG10029	0	0	1	0	0	1	0	0	1	0	0	1	0	0	1	0	0	1	0	0	1	0	0	1	0	0	1	0	0	1	0	0	1	0	0	1	0	0	1	0	0	1	0	0	1	0	0	1	0
CG44335	0	0	1	0	0	1	0	0	1	0	0	1	0	0	1	0	0	1	0	0	1	0	0	1	0	0	1	0	0	1	0	0	1	0	0	1	0	0	1	0	0	1	0	0	1	0	0	1	0
CG31496	0	0	1	0	0	1	0	0	1	0	0	1	0	0	1	0	0	1	0	0	1	0	0	1	0	0	1	0	0	1	0	0	1	0	0	1	0	0	1	0	0	1	0	0	1	0	0	1	0
nxf4	0	0	1	0	0	1	0	0	1	0	0	1	0	0	1	0	0	1	0	0	1	0	0	1	0	0	1	0	0	1	0	0	1	0	0	1	0	0	1	0	0	1	0	0	1	0	0	1	0
CG43290	0	0	1	0	0	1	0	0	1	0	0	1	0	0	1	0	0	1	0	0	1	0	0	1	0	0	1	0	0	1	0	0	1	0	0	1	0	0	1	0	0	1	0	0	1	0	0	1	0
CG17944	0	0	1	0	0	1	0	0	1	0	0	1	0	0	1	0	0	1	0	0	1	0	0	1	0	0	1	0	0	1	0	0	1	0	0	1	0	0	1	0	0	1	0	0	1	0	0	1	0
Mst84Dd	0	0	1	0	0	1	0	0	1	0	0	1	0	0	1	0	0	1	0	0	1	0	0	1	0	0	1	0	0	1	0	0	1	0	0	1	0	0	1	0	0	1	0	0	1	0	0	1	0
Mst84Dc	0	0	1	0	0	1	0	0	1	0	0	1	0	0	1	0	0	1	0	0	1	0	0	1	0	0	1	0	0	1	0	0	1	0	0	1	0	0	1	0	0	1	0	0	1	0	0	1	0
Mst84Db	0	0	1	0	0	1	0	0	1	0	0	1	0	0	1	0	0	1	0	0	1	0	0	1	0	0	1	0	0	1	0	0	1	0	0	1	0	0	1	0	0	1	0	0	1	0	0	1	0
Mst84Da	0	0	1	0	0	1	0	0	1	0	0	1	0	0	1	0	0	1	0	0	1	0	0	1	0	0	1	0	0	1	0	0	1	0	0	1	0	0	1	0	0	1	0	0	1	0	0	1	0
MstProx	0	0	1	0	0	1	0	0	1	0	0	1	0	0	1	0	0	1	0	0	1	0	0	1	0	0	1	0	0	1	0	0	1	0	0	1	0	0	1	0	0	1	0	0	1	0	0	1	0
CG42650	0	0	1	0	0	1	0	0	1	0	0	1	0	0	1	0	0	1	0	0	1	0	0	1	0	0	1	0	0	1	0	0	1	0	0	1	0	0	1	0	0	1	0	0	1	0	0	1	0
Ir84a	0	0	1	0	0	1	0	0	1	0	0	1	0	0	1	0	0	1	0	0	1	0	0	1	0	0	1	0	0	1	0	0	1	0	0	1	0	0	1	0	0	1	0	0	1	0	0	1	0
wa-cup	0	0	1	0	0	1	0	0	1	0	0	1	0	0	1	0	0	1	0	0	1	0	0	1	0	0	1	0	0	1	0	0	1	0	0	1	0	0	1	0	0	1	0	0	1	0	0	1	0
CG14598	0	0	1	0	0	1	0	0	1	0	0	1	0	0	1	0	0	1	0	0	1	0	0	1	0	0	1	0	0	1	0	0	1	0	0	1	0	0	1	0	0	1	0	0	1	0	0	1	0
CG1142	0.534237867050297	0.104906656847035	8.33646e-20	0.404621493066471	0	1	0.354366475952824	0	1	0.357584456332762	0	1	0.239916904338679	-0.147912967268783	202765	0.191921549615822	-0.186685370315092	2136.49	0.335372360540545	0	1	0.276337610971582	-0.115466822283629	1	0.0805288026299113	-0.280962709860016	1	0.398430228536195	0	1	0.381892058861058	0	1	0.400344426135749	0	1	0.463233626322323	0	1	0.546397561911969	0	1	0.546501571851362	0	1	0.375800990637991	0	1	0.511865743076871
alpha-Est10	0.0177453624756853	0	1	0.0187960106887162	0	1	0.017580188242597	0	1	0.136701662292213	0.102757811076077	1	0.0256960308179884	0	1	0.0287595153762371	0	1	0.0360057007547301	0	1	0.0920000011627075	0	1	0.0482655182416447	0	1	0.0568101188877813	0	1	0.0384170301248983	0	1	0.0293934648650913	0	1	0.0249492837717804	0	1	0.00377438820941514	0	1	0	0	1	0.00655933839889173	0	1	0.230830741868223
CG42656	0.000384919760308721	0	1	6.73452e+09	0	1	0	0	1	0	0	1	0	0	1	0	0	1	0	0	1	0	0	1	0	0	1	0	0	1	0	0	1	0	0	1	0	0	1	0	0	1	0	0	1	0	0	1	0.0241886283960867
alpha-Est9	0.0159948649634849	0	1	0.0170329967740694	0	1	0.0184653125802957	0	1	0	0	1	0.0164654493105471	0	1	0.0281700914592444	0	1	0.0361275783748075	0	1	0.0758447547991412	0	1	0.0897435928578322	0	1	0.0619698350123995	0	1	0.0112026858486254	0	1	0.0208596887693564	0	1	0.0372751728025611	0	1	0.055731141415333	0	1	0.00536927165829955	0	1	0.0792813934447621	0	1	0.1237315334767
Mics1	0.000176571628753207	0	1	0	0	1	0.000310813423027784	0	1	0	0	1	0.00130921617489452	0	1	0.0038916074516885	0	1	0.000561304435584815	0	1	0.000370661023525559	0	1	0	0	1	0.000244483146126476	0	1	0	0	1	0.00475617911998466	0	1	0	0	1	0	0	1	0.0166722240746916	0	1	0	0	1	0
alpha-Est8	0.000491672667633746	0	1	0.000110743462503327	0	1	0.0017547485246855	0	1	0	0	1	0	0	1	0.00198599986913285	0	1	0.0158574510957861	0	1	0.0100766036162384	0	1	0	0	1	0.0133809080178745	0	1	0	0	1	0.000410463334295459	0	1	0	0	1	0	0	1	0	0	1	0.00656705753793133	0	1	0
Ubc84D	0	0	1	0	0	1	0.000203808163370382	0	1	0	0	1	0	0	1	0.00265461765375887	0	1	0.000596939372449576	0	1	0.0075455619829542	0	1	0	0	1	0.00113964934589001	0	1	0	0	1	0	0	1	0	0	1	0	0	1	0	0	1	0	0	1	0
alpha-Est7	0.00203154506658727	0	1	0.00333178204577944	0	1	0.0191336797677147	0	1	0	0	1	0.00455597170308719	0	1	0.0790411061952345	0	1	0.09019100977821	0	1	0.0849173087631029	0	1	0	0	1	0.0776793838813019	0	1	0.00284679840510966	0	1	0.00546319730812459	0	1	0	0	1	0	0	1	0	0	1	0.0259336099585062	0	1	0.0109464761104105
alpha-Est6	8.34134e+09	0	1	0	0	1	5.67395e+09	0	1	0	0	1	0	0	1	0	0	1	0	0	1	0	0	1	0	0	1	0	0	1	0	0	1	0	0	1	0	0	1	0	0	1	0	0	1	0	0	1	0
Rtnl2	0.00854545639694087	0	1	0.00691483856108972	0	1	0.00621844636479292	0	1	0	0	1	0.00576363138310611	0	1	0.00443176377623695	0	1	0.00201768585287395	0	1	0.000942906448782359	0	1	0	0	1	0.00833600857694004	0	1	0.00415355182677363	0	1	0.000723943744358669	0	1	0.0142146691672255	0	1	0	0	1	0	0	1	0.0230411563314548	0	1	0
alphaTub84D	333656476727612	0.32084721255606	2.05856e-285	275433049422715	0	1	190404931221375	-0.253146917455824	1.33191e-81	120696110984906	-0.469109835376513	1	142939015469943	-0.384643528041697	1.19271e-31	109177385523488	-0.533076909322007	4.63877e-43	148072675007806	-0.356920639511397	1.09423	10275781183225	-0.55976261803386	7.9077e-21	0.453005273922543	-0.888097230857115	1.40002e+07	143355913373837	-0.375529722075759	2.64407	303009384218974	0.136719984527937	0.00173725668510404	182681869227758	-0.224384167709105	0.00326276678888496	324706279808287	0.187432767089893	0.000587226104575215	30658923992463	0.142888758066093	1	267025179912649	0	1	175354514072592	-0.248673268222895	1	193598045853244
alpha-Est5	0.0697818888352444	0	1	0.156702601603511	0	1	0.143456467460489	0	1	0.315932403949022	0.156573936242658	1	0.260405367605363	0.117946131968477	1.65753	0.44022176026942	0.254053538531416	3.96738e-51	0.126788078002808	0	1	0.129980055025278	0	1	0.189623016487795	0	1	0.0799180071101436	0	1	0.10456625050567	0	1	0.0548556070398828	0	1	0.0556553146951425	0	1	0	-0.118643374092557	1	0.0272631386510593	0	1	0.0346778717310796	0	1	0
alpha-Est4	0.00363203909790877	0	1	0.00229589332053509	0	1	0.00450311544539897	0	1	0	0	1	0.0129252091957067	0	1	0.020745224167003	0	1	0.00344434445238495	0	1	0.0157082101271531	0	1	0.0553509898309053	0	1	0.00164159587125692	0	1	0.0013697309191004	0	1	0.00111331386444268	0	1	0	0	1	0	0	1	0	0	1	0.0125997903394888	0	1	0
alpha-Est3	0.0538051852281096	0	1	0.0605781422427886	0	1	0.0649068410359088	0	1	0.104914180200596	0	1	0.0906558359063882	0	1	0.253625052771315	0.164407498344534	1.27027e-12	0.0498602217438339	0	1	0.125108426402527	0	1	0.655488686333463	0.43903662774025	2.79404e+07	0.0467237469122069	0	1	0.0729908860267857	0	1	0.0563812490854604	0	1	0.0404898925342913	0	1	0.0837036977594722	0	1	0.0714789567435763	0	1	0.0552336609749724	0	1	0.0634664008461316
alpha-Est2	0.00013247648952988	0	1	0.00219830571151288	0	1	0.00125117255816654	0	1	0	0	1	0.00782947856770212	0	1	0.00388507371257429	0	1	0.0081236475281588	0	1	0.00309370495423549	0	1	0	0	1	0.000244483146126476	0	1	0	0	1	0	0	1	0	0	1	0	0	1	0	0	1	0	0	1	0
alpha-Est1	0.00165587934488446	0	1	0.00136358875815969	0	1	0.00160719791535814	0	1	0	0.102757811076077	1	0.000526322714772563	0	1	0.00640944882908057	0	1	0	0	1	0.00332826516439141	0	1	0.0430344447695936	0	1	0	0	1	0	0	1	0.000413682139633525	0	1	0.00160887222240277	0	1	0	0	1	0	0	1	0	0	1	0.00543864286281459
CG45545	0	0	1	0	0	1	0	0	1	0	0	1	0	0	1	0	0	1	0	0	1	0	0	1	0	0	1	0	0	1	0	0	1	0	0	1	0	0	1	0.00571635013330529	0	1	0	0	1	0	0	1	0
Nlg3	8.72788e+09	0	1	0	0	1	0	0	1	0	0	1	0	0	1	0	0	1	0	0	1	0	0	1	0	0	1	0.00026495231918064	0	1	0	0	1	0	0	1	0	0	1	0	0	1	0	0	1	0	0	1	0
Nlg1	0.00219068567704721	0	1	0.00135180947668805	0	1	0.0018646033564121	0	1	0	0	1	0.00353064712687111	0	1	0.00103644230220007	0	1	0.00109029198564522	0	1	0.00241650667378731	0	1	0	0	1	0.000937411824700239	0	1	0	0	1	0.00095607732944656	0	1	0.00864760370059051	0	1	0	0	1	0	0	1	0	0	1	0
CG2616	0	0	1	0	0	1	0	0	1	0	0	1	0	0	1	0	0	1	0	0	1	0	0	1	0	0	1	0	0	1	0	0	1	0	0	1	0	0	1	0	0	1	0	0	1	0	0	1	0
CG43254	0	0	1	0	0	1	0	0	1	0	0	1	0	0	1	0	0	1	0	0	1	0	0	1	0	0	1	0	0	1	0	0	1	0	0	1	0	0	1	0	0	1	0	0	1	0	0	1	0
pyd3	0.031205951907927	0	1	0.00557760432074956	0	1	0.000809957886735445	0	1	0	0	1	0.00426819762877912	0	1	0.00581515122567215	0	1	0.00218724955992539	0	1	0.00805907794355507	0	1	0.0146268115306081	0	1	0.00185777609339412	0	1	0	0	1	0.00228414018541804	0	1	0.392822782917021	0.302301966774677	2.8169e-129	0.448556768098008	0.340677696797719	1.14659e-73	0.404540194720395	0.308921864205606	1.10673e-36	0.478980826649336	0.361251927068386	2.35052e-54	0.777373108004322
CG10919	0	0	1	0	0	1	0	0	1	0	0	1	0	0	1	0	0	1	0	0	1	0	0	1	0	0	1	0	0	1	0	0	1	0	0	1	0	0	1	0	0	1	0	0	1	0	0	1	0
Sp7	0.00117165987431012	0	1	0.000350372875541913	0	1	6.59084e+09	0	1	0	0	1	0	0	1	0.0057141567179969	0	1	0.00448057806429245	0	1	0.0137527851223657	0	1	0.223207340357473	0.199627987797548	3.89575e-33	0.0218671584283688	0	1	0	0	1	0.000959952048475275	0	1	0	0	1	0	0	1	0	0	1	0.0110198180407645	0	1	0.0176348181850245
CG11286	0	0	1	0	0	1	0	0	1	0	0	1	0	0	1	0	0	1	0	0	1	0	0	1	0	0	1	0	0	1	0	0	1	0	0	1	0	0	1	0	0	1	0	0	1	0	0	1	0
CG18747	0	0	1	0	0	1	0	0	1	0	0	1	0	0	1	0.00174127356400216	0	1	0	0	1	0	0	1	0	0	1	0	0	1	0	0	1	0	0	1	0	0	1	0	0	1	0	0	1	0	0	1	0
CG18745	0	0	1	0	0	1	0	0	1	0	0	1	0	0	1	0	0	1	0	0	1	0	0	1	0	0	1	0	0	1	0	0	1	0	0	1	0	0	1	0	0	1	0	0	1	0	0	1	0
CG18748	0	0	1	0	0	1	0	0	1	0	0	1	0	0	1	0	0	1	0	0	1	0	0	1	0	0	1	0	0	1	0	0	1	0	0	1	0	0	1	0	0	1	0	0	1	0	0	1	0
CG18746	0	0	1	0	0	1	0	0	1	0	0	1	0	0	1	0	0	1	0	0	1	0	0	1	0	0	1	0	0	1	0	0	1	0	0	1	0	0	1	0	0	1	0	0	1	0	0	1	0
CG10086	0	0	1	0	0	1	0.000165455518438442	0	1	0	0	1	0	0	1	0	0	1	0	0	1	0	0	1	0.0146268115306081	0	1	0.00144723898382923	0	1	0.00108898866929069	0	1	0	0	1	0	0	1	0	0	1	0	0	1	0	0	1	0
CG2641	0.00503140163419195	0	1	0.00450685683758208	0	1	0.00351740619369552	0	1	0	0	1	0.00380612336037749	0	1	0.04073168938682	0	1	0.0072703457902714	0	1	0.00799050997577121	0	1	0.0204631213626802	0	1	0.0117158179364837	0	1	0.00383745610429899	0	1	0.00193892652883872	0	1	0.0308950846989565	0	1	0.0259783097673863	0	1	0.0443674836167168	0	1	0.0163100208768267	0	1	0.0547369364713628
CG18744	0.000393320941097117	0	1	0	0	1	0	0	1	0	0	1	0	0	1	0.0221733470207601	0	1	0	0	1	0	0	1	0	0	1	0	0	1	0	0	1	0	0	1	0	0	1	0	0	1	0	0	1	0	0	1	0
CG3014	0	0	1	8.23569e+09	0	1	0	0	1	0	0	1	0	0	1	0.00379953982600201	0	1	0	0	1	0	0	1	0	0	1	0.000389320320690935	0	1	0	0	1	0	0	1	0	0	1	0	0	1	0	0	1	0	0	1	0
CG18268	0.000165583166116929	0	1	0	0	1	0	0	1	0	0	1	0	0	1	0.00163728638119924	0	1	0.00039175446177971	0	1	0	0	1	0	0	1	0.000365379089025894	0	1	0	0	1	0	0	1	0	0	1	0	0	1	0	0	1	0	0	1	0
CG2993	0	0	1	0.000396397520551733	0	1	0.00140652163075728	0	1	0	0	1	0	0	1	0	0	1	0	0	1	0	0	1	0	0	1	0	0	1	0	0	1	0	0	1	0	0	1	0	0	1	0	0	1	0	0	1	0
sgll	0.58162758761141	0	1	0.486235111281774	0	1	0.464061435637424	0	1	0.873145772179504	0.203098321572885	1	0.446786707670741	0	1	0.463771327828645	0	1	0.415360514208869	0	1	0.321216559613663	-0.147996710154645	1	0.4377163489305	0	1	0.37982420953832	-0.104020322827458	1	0.495931373421732	0	1	0.507038516276898	0	1	0.725369280029802	0.121940559043318	1	0.778621382422148	0.152102836325531	1	100133582162886	0.270292870770784	1	111728833944941	0.32726672477887	3.53006e+09	140324450185216
CG31473	0.0185808288880825	0	1	0.0160109766961785	0	1	0.015358620980987	0	1	0	0	1	0.0190479324049637	0	1	0.0104315647879368	0	1	0.029757214646819	0	1	0.0144463522659692	0	1	0	0	1	0.00608149322692858	0	1	0.0340973573771069	0	1	0.0189715788627365	0	1	0	0	1	0.0259324961994742	0	1	0.0314051962784981	0	1	0.0309452541834781	0	1	0.0150087791210903
CG34384	7.32219e+07	0	1	0	0	1	5.3311e+09	0	1	0	0	1	0	0	1	0	0	1	0	0	1	0.000303970918007979	0	1	0	0	1	0.00494462092863395	0	1	0	0	1	0	0	1	0	0	1	0	0	1	0	0	1	0	0	1	0
CG17816	0.450777119596568	-0.166839683626469	2.12442e-72	0.600880634003366	0	1	0.821749126302192	0.152413728276764	2.11729e-83	0.335996422744617	-0.198885052977408	1	0.558269357076279	0	1	0.617021678983494	0	1	0.790048377198597	0	1	0.5249761134043	0	1	0.091650945281719	-0.401448358289275	0.317650911423689	0.577259561985552	0	1	12009413567454	0.309022576484556	7.97378e-07	100408782874489	0.210145526488536	11.1684	0.704349148702231	0	1	0.732819977681448	0	1	108439732185779	0.246981517520751	1	162544812314561	0.479540254910998	0.000308477499540021	0.758549036357065
ArgRS-m	0.0526862553044912	0	1	0.044746169775134	0	1	0.0373382049355817	0	1	0.104914180200596	0	1	0.0377302529205526	0	1	0.0356014695987084	0	1	0.0288881644448804	0	1	0.0287154108191497	0	1	0	0	1	0.0373321891279103	0	1	0.0610074519469118	0	1	0.032632887625987	0	1	0.0436521692037062	0	1	0.0770172364905524	0	1	0.0646279781928966	0	1	0.0121523326335748	0	1	0.0701699246097008
mRpS9	108416012376896	0	1	115893458001224	0	1	101229612149075	0	1	0.587550396684341	-0.253862417427937	1	0.945922422897519	0	1	0.79987088757166	-0.131367863276132	0.0366857293860969	0.8082290998811	-0.125536428363356	1	0.677758998799597	-0.201061355029616	0.000462765380838248	0.498869586011228	-0.311777794594019	1	0.7108546489614	-0.181250062009841	0.0223619609112529	120577849178747	0	1	0.86644093620274	0	1	102075158443385	0	1	100520640947777	0	1	117275552120807	0	1	0.974934702175832	0	1	0.651004607707342
wtrw	0.00257980964023559	0	1	0.00107683557471153	0	1	0.00198058970338864	0	1	0	0	1	0.00419900090764909	0	1	0	0	1	0	0	1	0.00262641803592782	0	1	0	0	1	0.00109722882767595	0	1	0.00673785508140388	0	1	0.00205280976283478	0	1	0.00339949405227838	0	1	0.0344719173958162	0	1	0.14502789238641	0.130198984425902	3.36219e-78	0.294409118907096	0.253636685646984	9.46342e-220	0.264332899948841
EMC1	0.215275310401262	0	1	0.209811381130251	0	1	0.272639201383082	0	1	0.378525502109212	0.107629388316185	1	0.292096026572784	0	1	0.449766184466156	0.162426391460647	0.00760705	0.347887877766578	0	1	0.244031780393999	0	1	0.291269698438549	0	1	0.289620108025146	0	1	0.232720534448308	0	1	0.223412245541037	0	1	0.186705453593407	0	1	0.149701161199591	0	1	0.0978794186330774	-0.120453073468911	1	0.190868263552039	0	1	0.0478973903532108
Taf7	0.138960615021361	0	1	0.0975324042150584	0	1	0.0776999899258554	0	1	0.157173393687917	0	1	0.0670919397866062	0	1	0.104599398479071	0	1	0.0658997450994634	0	1	0.0989236696335978	0	1	0.0487559054888942	0	1	0.111489118003424	0	1	0.0830929117799631	0	1	0.0898587156054201	0	1	0.152678551901334	0	1	0.153176558765484	0	1	0.18840061943212	0	1	0.157357174822891	0	1	0.433493443462075
Prat	0.473446514634081	0	1	0.504884913519364	0	1	0.421265042821069	0	1	0.179230741656809	-0.201615868190889	1	0.337550040938939	0	1	0.220198781380251	-0.171384592678529	1.09375e+07	0.241436222694594	-0.152439023045872	1	0.136206321438398	-0.241725461114822	157223	0	-0.36700795559365	0.0222541118809705	0.210699298481275	-0.177442272173766	0.478774964310947	0.459728710400465	0	1	0.384101073006516	0	1	0.478587015349413	0	1	0.618316385207558	0.115642635586644	1	0.746547158265276	0.191986308828626	1	0.490708764199172	0	1	0.581853990927164
CG2846	0.543541107965634	0	1	0.461210135565716	0	1	0.426772321435981	0	1	0.799164088934641	0.184329697972429	1	0.427406931944575	0	1	0.388320266297285	0	1	0.432002057049934	0	1	0.332384341585658	-0.117667940607596	1	0.338899887785963	-0.11143820603278	1	0.613437495365932	0	1	0.398940773185028	0	1	0.44288407379057	0	1	0.604540181582421	0	1	0.505344336608275	0	1	0.659576825197162	0.103870566836234	1	106364361237808	0.323115908744111	0.000210041120977342	122917534080487
CG2678	0.00746223213574075	0	1	0.0170424291722383	0	1	0.0115277198228671	0	1	0	0	1	0.0220913494843027	0	1	0.0147347724238637	0	1	0.0122476950216887	0	1	0.00641831975743502	0	1	0	0	1	0.00516576534019758	0	1	0.00952532788707022	0	1	0.0157841172996035	0	1	0.052293718106681	0	1	0.0186652637221676	0	1	0.0127048659636641	0	1	0.00881274675690919	0	1	0.0673538518428114
CG10445	0.0487594092667115	0	1	0.0223093384505517	0	1	0.0150025224841989	0	1	0	0	1	0.0138030578182881	0	1	0.0122647660486952	0	1	0.0109650110906056	0	1	0.00406380102336434	0	1	0	0	1	0.00285916529222902	0	1	0.0155339996978552	0	1	0.00355622195736124	0	1	0.0512148458880223	0	1	0.0627414364188162	0	1	0.0572910147320826	0	1	0.024395612772119	0	1	0.0182654406902875
lds	0.184701682677199	0	1	0.101348248092008	0	1	0.0868592581381431	0	1	0	-0.117341235267613	1	0.0782517573706886	0	1	0.0778630050708524	0	1	0.0610928420891584	0	1	0.0506699337401714	0	1	0.0162094520556827	-0.101405411829121	1	0.0563724592468572	0	1	0.1065583507607	0	1	0.0618125048722588	0	1	0.172799482198392	0	1	0.20461160573107	0	1	0.199034579480954	0	1	0.178603173320901	0	1	0.0795844826842802
dsx	0.0835187593718292	0.150161946293277	1.43956e-239	0.0541377486266322	0	1	0.0112872072127575	0	1	0	0	1	0.0208062069424429	0	1	0.00762448876080931	0	1	0.00650090757870719	0	1	0.00795167430888869	0	1	0	0	1	0.00693536552802744	0	1	0.0640570437000541	0	1	0.0217036001483226	0	1	0.038825328310435	0.179376169634944	0.00676682	0.0356772919183772	0.347447760036553	4.86557e-24	0.141584196829702	0.517128839262858	1.75624e-21	0.069213139262077	0.301101302769972	6.90445e+07	0.142491149293925
CD98hc	0.368139964530129	0	1	0.294429100689033	0	1	0.243005041331416	0	1	0.136701662292213	-0.142293552060348	1	0.178913011888837	-0.109568165644655	0.000113802563621896	0.260560446301944	0	1	0.306071275659865	0	1	0.346706489632834	0	1	0.461325119657667	0.109203384183737	1	0.373765735276823	0	1	0.274064962249097	0	1	0.183544273062248	-0.103302981782134	1	0.363334587204219	0	1	0.308891634028271	0	1	0.430865019441456	0	1	0.573432824257984	0.183802293656369	1	0.972578373810566
Os-C	0.04947424213102	0	1	0.0121427085184547	0	1	0.008664202814486	0	1	0	0	1	0.00318847400594391	0	1	0.0077289181651314	0	1	0.00622698949259851	0	1	0.00957632953918813	0	1	0.0291831064833189	0	1	0.00913126596661024	0	1	0	0	1	0.000963024111427283	0	1	0.0235562193413412	0	1	0	0	1	0	0	1	0.00556763112884835	0	1	0.00993530131781837
Sfp84E	0	0	1	0	0	1	0.000687139337038923	0	1	0	0	1	0.000911353967360254	0	1	0	0	1	0	0	1	0	0	1	0	0	1	0	0	1	0	0	1	0	0	1	0	0	1	0	0	1	0	0	1	0	0	1	0
CG2781	0.90802165616058	-0.222685836136087	5.83407e-104	152669568361834	0.163676861709117	5.3701e-25	131846636109447	0	1	331152818204247	0.658988796697089	1	202540184369978	0.317904791840516	1.88543e-21	124242927470881	0	1	137679375397543	0	1	0.893595662073958	-0.166375324546613	1	0.376279200738668	-0.484073197492842	1	132470029838552	0	1	219715987756253	0.370224427434373	2.87858e-12	210567893211831	0.336413923071321	0.00158876	0.287287743251494	-0.553828233030542	0.00201652	0.0323676098087359	-0.773736555850509	1.42005e-06	0.0716771578955118	-0.735312017181172	3246.73	0.115319209779473	-0.695824206459216	2.81496	0.0552218858585671
PIG-H	0.196934071980087	0	1	0.204660483796201	0	1	0.174068484473757	0	1	0.253004427577483	0	1	0.184727692125644	0	1	0.294749911085071	0	1	0.187695032640199	0	1	0.190016701953424	0	1	0.191419207700327	0	1	0.205402049122433	0	1	0.174773114754166	0	1	0.119459803590156	0	1	0.208096542599265	0	1	0.231426556603993	0	1	0.272947048595069	0	1	0.400976774715337	0.153026984180883	1	0.603003957118079
Kmn2	0.529073346177245	0.276545911482392	0	0.1472560299439	-0.137348542334771	5.88681e-62	0.13758266766267	-0.153211563646887	4.93565e-45	0.0943805802518074	-0.155115850298226	1	0.153233092487456	-0.106361581457571	0.000760445977030981	0.0797864741088469	-0.172501647228742	1.17424e+06	0.0882426661176451	-0.163135728140146	0.0182199603291475	0.0657658308753229	-0.183911417619072	0.00473381912390392	0.113945045931772	-0.137589716251428	1	0.0642915361730724	-0.185263677602685	0.00142874617936397	0.160395889703614	0	1	0.0996128488651601	-0.15237167186957	0.891420921872974	0.447014547221984	0.125408411021373	9.98002e+09	0.573404921799604	0.209245754696637	0.00157806262585516	0.570735530256572	0.207111952893898	0.763514360399978	0.38348954165574	0	1	0.281231695572322
CG2698	0.0535610179910037	0	1	0.0361517776592189	0	1	0.0485716827343814	0	1	0	0	1	0.0577362928011706	0	1	0.0831106069156407	0	1	0.0788295527470984	0	1	0.0744377143062857	0	1	0.189945717953821	0.121504318886779	1	0.0600398935498339	0	1	0.0209278010248073	0	1	0.046659846392075	0	1	0.0714599251506709	0	1	0.0395247289921331	0	1	0.175766443502363	0.109670482085252	0.094715648682676	0.0934817985768389	0	1	0.252073802257322
CG2767	0.465052983762937	0	1	0.398859863620964	0	1	0.223527799919643	-0.177986304497743	2.19359e-53	0.556879216785165	0.105446178839434	1	0.238930592712783	-0.127408888334878	6.41808e+08	0.296291728919246	0	1	0.418537455804669	0	1	0.516029004374216	0	1	0.631067567879724	0.152275430042763	1	0.868450143374606	0.292488755945426	2.80321e-09	0.43979290653337	0	1	0.283936519071703	0	1	0.602405735584318	0.135469882952542	0.0029557786704609	0.801082193969569	0.252643560763697	4.60557e+09	102628734327224	0.370501857264192	0.000724289878793203	127741680590189	0.488598550085617	784.436	180729688801915
CG11052	0.000429576293322887	0	1	0.00168986050039364	0	1	0.00106419521525622	0	1	0	0	1	0.00449617375217332	0	1	0.00572682327543272	0	1	0.00777833881779454	0	1	0	0	1	0	0	1	0.000322366427470778	0	1	0	0	1	0	0	1	0	0	1	0	0	1	0	0	1	0	0	1	0.0100766429462492
CG3223	0.31621276436468	0	1	0.203512512634252	0	1	0.149359754264109	-0.10696597168784	1.12376e-19	0.525291449969467	0.202302480565934	1	0.163353503655378	0	1	0.297874765565212	0	1	0.155491928386575	0	1	0.215031737940036	0	1	0.609316875844708	0.256409106788483	1	0.151386023729747	0	1	0.23878801401759	0	1	0.193259192808482	0	1	0.300586571703616	0	1	0.433639354206101	0.14105023827872	0.0255184873127813	0.522625127964864	0.201244088258814	1	0.550918358139439	0.219979762939826	0.103180052952437	0.917761080735764
CG10435	0.0432506601756954	0	1	0.0375893561594969	0	1	0.0383749259069664	0	1	0	0	1	0.056013756451674	0	1	0.0523144635446594	0	1	0.0646392218894752	0	1	0.063596165916337	0	1	0.270503742277205	0.194023333710532	0.0257747327939215	0.0550639842284098	0	1	0.0323935156838743	0	1	0.0502015006273501	0	1	0.04589572909831	0	1	0.0258601698105638	0	1	0.0573984695317136	0	1	0.0738757255360316	0	1	0.170824327387256
Pbp95	0.0175029124002797	0	1	0.0116620467098162	0	1	0.0112348185193875	0	1	0.126502213788741	0.104325605529965	1	0.00983652102030536	0	1	0.0134337768315403	0	1	0.00922932730818998	0	1	0.00799413208884906	0	1	0.0321534045299239	0	1	0.00978028547685304	0	1	0.0143279833664509	0	1	0.0078183085856789	0	1	0.0263897547474223	0	1	0.0292440017368947	0	1	0.0350138238703685	0	1	0.0147405660377358	0	1	0.0364975862232348
CG2747	0.0668224297197461	0	1	0.0656316975017456	0	1	0.0744512982382695	0	1	0	0	1	0.066906816665814	0	1	0.128307800863134	0	1	0.124083864617853	0	1	0.0926882110460267	0	1	0.125438389014999	0	1	0.110655563160968	0	1	0.0625534615002822	0	1	0.090034284890092	0	1	0.0811724952740144	0	1	0.0582384404759641	0	1	0.0745516922759522	0	1	0.0803750479451841	0	1	0.0420213376832971
ImpE3	0.0046789337243205	0	1	0.00428948838542629	0	1	0.00269997447875393	0	1	0	0	1	0.00207313609516524	0	1	0	0	1	0.00472407638988495	0	1	0.00504231862521255	0	1	0	0	1	0.00810125919386236	0	1	0.00299827464285677	0	1	0.00237925857544272	0	1	0.0108782600081719	0	1	0.00532967220384077	0	1	0	0	1	0.0187825222166651	0	1	0
CG10903	0.502968847087242	0	1	0.494645767824329	0	1	0.54322089735976	0	1	0	-0.400809830226604	1	0.311643368406559	-0.133973520241003	1.5013e+07	0.201925088234528	-0.221796913287241	0.00311368	0.460098744079458	0	1	0.268911281746529	-0.16464448250533	0.0328962908722989	0.129511612109218	-0.279366326432498	1	0.417094824850584	0	1	0.540657161638929	0	1	0.52982715993633	0	1	0.494763482014811	0	1	0.464505758711772	0	1	0.413375556100627	0	1	0.310656871787463	-0.130694967096082	1	0.326364952901653
CG11035	0.0509448350948575	0	1	0.0503557127260915	0	1	0.0798060580854721	0	1	0	0	1	0.0724735644480197	0	1	0.0959456234995873	0	1	0.0732700848862651	0	1	0.0442221067595309	0	1	0.175343771113498	0	1	0.0627781592232887	0	1	0.0512868458312669	0	1	0.0504714266556729	0	1	0.0481664743619098	0	1	0.0684597429715596	0	1	0.0695690717183675	0	1	0.00849554153979991	0	1	0.0943293941809712
unc-45	0.0400473672516982	0	1	0.030526821163245	0	1	0.0635297173465457	0	1	0	0	1	0.0487320834367502	0	1	0.109383565254686	0	1	0.0973793996349156	0	1	0.154202469335592	0	1	0.15747847958634	0	1	0.0806979441346107	0	1	0.057269748109877	0	1	0.058068690407077	0	1	0.0470712067143362	0	1	0.0853751361722929	0	1	0.0806199509756292	0	1	0.0478348894609897	0	1	0.0349538143380393
CG43060	0	0	1	0	0	1	0.000264018086648996	0	1	0	0	1	0	0	1	0.00112543799936739	0	1	0	0	1	0.00129250382678071	0	1	0	0	1	0	0	1	0	0	1	0.000659275094070315	0	1	0	0	1	0	0	1	0	0	1	0	0	1	0
CG43618	0	0	1	0	0	1	0	0	1	0	0	1	0	0	1	0	0	1	0	0	1	0	0	1	0	0	1	0	0	1	0	0	1	0	0	1	0	0	1	0	0	1	0	0	1	0	0	1	0
CG43061	0	0	1	0	0	1	0	0	1	0	0	1	0	0	1	0	0	1	0	0	1	0	0	1	0	0	1	0	0	1	0	0	1	0	0	1	0	0	1	0	0	1	0	0	1	0	0	1	0
mAChR-B	0	0	1	0	0	1	0	0	1	0	0	1	0	0	1	0	0	1	0	0	1	0	0	1	0	0	1	0	0	1	0	0	1	0	0	1	0	0	1	0	0	1	0	0	1	0	0	1	0
CG7910	0	0	1	0	0	1	0.000203151546828382	0	1	0	0	1	0	0	1	0	0	1	0	0	1	0	0	1	0.148360177289973	0.138127895152261	7.39275e-203	0	0	1	0	0	1	0	0	1	0	0	1	0	0	1	0	0	1	0	0	1	0
CG7900	0.17516497869005	0	1	0.280713217261146	0	1	0.135963736563115	0	1	0.619337878775958	0.30531199090803	1	0.348603055683146	0.127146372560009	471.344	0.180446382486445	0	1	0.0989485836603639	0	1	0.201324722458069	0	1	0.890732801546049	0.461265161359786	1	0.12638009729474	0	1	0.232911566663893	0	1	0.180426248002972	0	1	0.0716060237900124	-0.108584137197591	1	0.0150121467376753	-0.162761697036804	0.0931091683867818	0.0091776798825257	-0.168267190691399	1	0.0773789029672127	-0.102766453790985	1	0.193402134760828
puc	0.506309597503098	0	1	0.384824722396731	-0.187408907931284	5.9819e-52	0.59605450887458	0	1	0.49350396787785	0	1	0.634316815089766	0	1	109355733862841	0.273259850992096	12677	0.688528240792998	0	1	201927783440051	0.644101448984269	7.50088e-38	428897511432569	119664269493739	0.0765199797258305	0.395874178411624	-0.141833164152589	1	0.64216881713766	0	1	0.88544872575596	0.163244287041836	0.000411396259798588	0.455125707223742	0	1	0.458458924108265	0	1	0.771223110806877	0	1	213640165882459	0.673877001193818	0.321055	455305448936425
CG7878	0.652136843696266	0	1	0.647637690550017	0	1	0.514050845708827	0	1	0.367001754089108	-0.166422494378208	1	0.528782201785233	0	1	0.312450446986899	-0.211930684246597	58648.3	0.293231133593986	-0.22512452123429	0.000400845383370294	0.194998280753597	-0.304525575875644	47.0101	0.477443575125149	0	1	0.245092929278846	-0.262953618918757	1.08294e+09	0.611340416890855	0	1	0.436120403136621	-0.118683764659097	1	0.837143353087581	0.13043295923959	0.0318517202715298	0.843269365401871	0.133327898533905	1	0.796417396453883	0.107216098245291	1	0.992528231285414	0.211489813943463	0.899834109178194	124501345135051
CG9667	0.436638110922215	0	1	0.358799918725185	0	1	0.271325850112176	0	1	0.179230741656809	-0.139456255045368	1	0.18806180423606	-0.13660890127043	27047.1	0.220528493907236	-0.107566054629732	1	0.241921439068836	0	1	0.144336093308996	-0.171655945990633	0.149649523269796	0.104957546318211	-0.20482250691773	1	0.252738892883514	0	1	0.360004727668773	0	1	0.254510168438303	0	1	0.414032798146585	0	1	0.588744090022368	0.159607885360774	1	0.412636350583988	0	1	0.381142612028812	0	1	0.399422229000094
Gie	0.285639546937974	0	1	0.243347514587682	0	1	0.202874739505566	0	1	0.713136023556559	0.288835056161693	1	0.277276882728289	0	1	0.726077094080806	0.305219102140114	1.93244e-28	0.290861138756656	0	1	0.513812084746482	0.167556644234905	89.1223	297118062437081	11335845924833	0.000155137	0.286663340434355	0	1	0.246726689632103	0	1	0.254198574113784	0	1	0.266546892618092	0	1	0.270740503169992	0	1	0.416425729038434	0	1	0.682803272354195	0.272240652132428	2.59859e+09	0.643392916928481
grn	8.16698e+09	0	1	0	0	1	0.000426000783399018	0	1	0	0	1	0	0	1	0	0	1	0	0	1	0	0	1	0	0	1	0.00085757372668525	0	1	0	0	1	0	0	1	0	0	1	0	0	1	0	0	1	0	0	1	0.0190441366911955
CheA84a	0	0	1	0	0	1	0	0	1	0	0	1	0	0	1	0	0	1	0	0	1	0	0	1	0	0	1	0	0	1	0	0	1	0	0	1	0	0	1	0	0	1	0	0	1	0	0	1	0
CG7800	0.360611349735521	0.133009860204283	1.80422e-68	0.214522654503699	0	1	0.159285582968738	0	1	0.136701662292213	0	1	0.156172249538166	0	1	0.0964545996811044	-0.130489048408572	3.99342e+09	0.0822124525658047	-0.142628734351948	0.071509034823537	0.0690431494990509	-0.154718106738712	0.000622009235085425	0.0604636994249475	-0.161055077799039	1	0.0910607045708312	-0.134044561650128	1	0.222615640557328	0	1	0.137274770010364	0	1	0.373585046566506	0	1	0.636964618519477	0.275072671820465	131187	0.502901195347171	0.188662175531719	1	0.555483277970248	0.223448857779149	0.0267251753941964	0.336055301397626
CG18249	0.00465706879701712	0	1	0.000634379172592807	0	1	0.000544847262813807	0	1	0	0	1	0.00045222013859281	0	1	0	0	1	0	0	1	0	0	1	0	0	1	0	0	1	0.00309760842945987	0	1	0	0	1	0	0	1	0	0	1	0.00687639676809352	0	1	0	0	1	0
DNApol-iota	0.0187196912816578	0	1	0.0176497152528833	0	1	0.018927053207388	0	1	0	0	1	0.0226598991174386	0	1	0.0246195822350065	0	1	0.0137372736068953	0	1	0.0636005990359348	0	1	0.0398790817096972	0	1	0.025825973014662	0	1	0.025911711921906	0	1	0.0445194502346906	0	1	0.028265211427367	0	1	0.00377438820941514	0	1	0.0130589696006512	0	1	0.0600509175597984	0	1	0.138334907900764
Ada2b	0.161659953871205	0	1	0.126553024364085	0	1	0.141146225335054	0	1	0.262087573888512	0	1	0.146797486888917	0	1	0.149835093277187	0	1	0.10478755029046	0	1	0.212919021468628	0	1	0.399897709658584	0.188310256570188	1	0.120660659426676	0	1	0.113984991291724	0	1	0.147757683829751	0	1	0.297270485864064	0.112791488832118	2.9425e+08	0.230590594476081	0	1	0.356183841230193	0.156775179209043	1	0.529497818051202	0.277886747503028	0.000107941510528028	0.715596457718144
CG9636	0.0322838216611222	0	1	0.0227644376519694	0	1	0.0207536113964584	0	1	0	0	1	0.0174190427625139	0	1	0.0270805347762382	0	1	0.0106201688277843	0	1	0.0447619202914398	0	1	0.0517725318660339	0	1	0.0128320015829585	0	1	0.00751247299203556	0	1	0.0259963518299752	0	1	0.0354270035684511	0	1	0.0704170926709334	0	1	0.0367722685846997	0	1	0.0926475720869205	0	1	0.0605652360690087
CG18749	0	0	1	0	0	1	0	0	1	0	0	1	0	0	1	0	0	1	0	0	1	0	0	1	0	0	1	0	0	1	0	0	1	0	0	1	0	0	1	0	0	1	0	0	1	0	0	1	0
CG33722	0	0	1	0	0	1	0	0	1	0	0	1	0	0	1	0	0	1	0	0	1	0	0	1	0	0	1	0	0	1	0	0	1	0	0	1	0	0	1	0	0	1	0	0	1	0	0	1	0
CG15864	0.00337664284105707	0	1	0.00210826752176204	0	1	0.00161369497075363	0	1	0	0	1	0	0	1	0.000382184748413131	0	1	0	0	1	0	0	1	0	0	1	0.000472628209854487	0	1	0	0	1	0	0	1	0	0	1	0	0	1	0	0	1	0	0	1	0
mtg	0.00332435507974709	0	1	0.00329923257366209	0	1	0.00455613279829182	0	1	0	0	1	0.00590559506077165	0	1	0.010951806900594	0	1	0.0167170253331106	0	1	0.00865585738350679	0	1	0.0285259971169945	0	1	0.000244470325702926	0	1	0	0	1	0.00516393970780401	0	1	0	0	1	0	0	1	0	0	1	0.00817378112575853	0	1	0
RpA-70	0.478777871950687	0.191807809964459	2.29171e-127	0.273156175362836	0	1	0.161717169092953	-0.151500310850341	2.69084e-36	0.29387505598013	0	1	0.170826200771898	-0.111046073146771	0.000751799587450129	0.104749664505784	-0.169247343657626	1.01791e+08	0.142174525537254	-0.134027010071161	1	0.0896855783992332	-0.181356808779382	0.000492115329005328	0.0705193038332098	-0.197124106512888	1	0.0782741287382623	-0.191958664270484	0.00811138010899126	0.244174534459114	0	1	0.144605258640192	-0.131675608363411	1	0.527858494007924	0.160449616069807	0.000396300682927513	0.533994160945646	0.163915093841182	0.0148607996692778	0.382866785211396	0	1	0.3481029087206	0	1	0.329654395449076
Mcm2	0.224097783570999	0	1	0.114061633238583	0	1	0.100890385342326	0	1	0	-0.140278912504887	1	0.0835555555414678	0	1	0.0557354359541859	0	1	0.0951321675078354	0	1	0.0550380076435915	0	1	0	-0.140482458597789	1	0.0786263765424054	0	1	0.130623132076107	0	1	0.135696855416094	0	1	0.254785077793171	0	1	0.353455993966895	0.163389143663799	0.0138596208760511	0.317624657290169	0.136121411165131	1	0.139020854994513	0	1	0.0702938077562271
CG9630	0.144826696659918	0	1	0.157308698684098	0	1	0.163022695921238	0	1	0	-0.139616049490552	1	0.113395796844476	0	1	0.0708699492904283	0	1	0.114136950297444	0	1	0.0524191624426367	0	1	0	-0.139818699441311	1	0.0972022530640839	0	1	0.19524925174428	0	1	0.118498705161706	0	1	0.14120427001513	0	1	0.211888609580621	0	1	0.149516433148934	0	1	0.152133259428927	0	1	0.0932053298958547
ato	0	0	1	0	0	1	0	0	1	0	0	1	0	0	1	0	0	1	0	0	1	0	0	1	0	0	1	0	0	1	0	0	1	0	0	1	0	0	1	0	0	1	0	0	1	0	0	1	0
CG11671	0.00257110943839372	0	1	0.00173287835652211	0	1	0.00119504638565142	0	1	0	0	1	0.000531997353206768	0	1	0	0	1	0.00159177979445666	0	1	0	0	1	0	0	1	0.000276260989834839	0	1	0.00484772020264267	0	1	0	0	1	0.269249881604867	0.224251697647618	6.08223e-109	0.337670326614781	0.276298637989974	1.30041e-96	0.407191746434204	0.326621888333498	5.00953e-48	0.290166692263656	0.239657621664699	1.81495e-46	0.338687559833482
CG11672	0	0	1	0	0	1	0	0	1	0	0	1	0	0	1	0	0	1	0	0	1	0	0	1	0	0	1	0	0	1	0	0	1	0	0	1	0	0	1	0	0	1	0	0	1	0	0	1	0.00496765065890918
CG31464	0.000353143257506413	0	1	0	0	1	0	0	1	0	0	1	0	0	1	0	0	1	0	0	1	0	0	1	0	0	1	0	0	1	0	0	1	0	0	1	0	0	1	0	0	1	0	0	1	0	0	1	0
CG31463	0	0	1	0	0	1	0	0	1	0	0	1	0	0	1	0	0	1	0	0	1	0	0	1	0	0	1	0	0	1	0	0	1	0	0	1	0	0	1	0	0	1	0	0	1	0	0	1	0
CG9626	0.000157845930201925	0	1	0.000675231508720953	0	1	0.000468912104260256	0	1	0	0	1	0	0	1	0.00192969540722845	0	1	0.00201583437904742	0	1	0.000652088659539164	0	1	0	0	1	0.000276260989834839	0	1	0	0	1	0	0	1	0.0102139829426485	0	1	0.0120637157209518	0	1	0.0399310344827586	0	1	0.0316239407754543	0	1	0.033404480185755
mRpL1	0.908613816037977	0	1	0.827122156688505	0	1	0.867978316831993	0	1	0.7458400925647	0	1	0.713870680125372	0	1	0.585129147881881	-0.148572243384065	0.00010277552625083	0.585386410309445	-0.147139299583473	1	0.467108678710819	-0.225277442048664	2.45021e+09	0.165086047142116	-0.453660718152748	0.00997419404274167	0.462471191620794	-0.228420900295051	0.000382996205269277	0.761196037000007	0	1	0.705995942192878	0	1	0.92534016869703	-0.126297491018869	1	0.815969011410234	0	1	0.710297536064411	0	1	0.749025122091008	-0.109762204471836	1	0.896338547797449
nac	0.114376532036592	0	1	0.12307826022134	0	1	0.133346624038482	0	1	0.104914180200596	0	1	0.133479283582805	0	1	0.200401276463576	0	1	0.139806848067335	0	1	0.0763829449855718	0	1	0	-0.118613472881501	1	0.218297891141305	0	1	0.101935978249524	0	1	0.138904130992465	0	1	0.115420867098389	0	1	0.111706263580114	0	1	0.151544200847906	0	1	0.181301122007657	0	1	0.191488366461561
Sgt1	0.284930225000188	0	1	0.239734366844262	0	1	0.262977365765735	0	1	0.336404135344726	0	1	0.176254093143734	0	1	0.235449601271569	0	1	0.295865399881544	0	1	0.283523352599025	0	1	0.196647732461594	0	1	0.293229857283736	0	1	0.227229827589447	0	1	0.259352906541887	0	1	0.283157769123879	0	1	0.343295135129578	0	1	0.269356718492053	0	1	0.324409527588684	0	1	0.673090813388972
tex	0.275638806873821	0.10267497556045	9.58769e-48	0.153620573074161	0	1	0.11851847715122	0	1	0	-0.174876283249136	1	0.14802167035532	0	1	0.126859921934339	0	1	0.138645067332804	0	1	0.0809086299811845	0	1	0.0431952785456113	-0.132765628732981	1	0.140291968045144	0	1	0.144075273235818	0	1	0.111905391950861	0	1	0.282916546140153	0	1	0.320581324219847	0.103850325015568	0.0818315477596434	0.293120842418454	0	1	0.232248926182658	0	1	0.309998084443709
CG11693	0	0	1	0	0	1	0	0	1	0	0	1	0	0	1	0	0	1	0	0	1	0	0	1	0	0	1	0	0	1	0	0	1	0	0	1	0	0	1	0	0	1	0	0	1	0	0	1	0
CG11694	0	0	1	0	0	1	0	0	1	0	0	1	0	0	1	0	0	1	0	0	1	0	0	1	0	0	1	0	0	1	0	0	1	0	0	1	0	0	1	0	0	1	0	0	1	0	0	1	0
CG11698	0	0	1	0	0	1	0	0	1	0	0	1	0	0	1	0	0	1	0	0	1	0	0	1	0	0	1	0	0	1	0	0	1	0	0	1	0	0	1	0	0	1	0	0	1	0	0	1	0
CG7483	0.502254078485301	0.110607201005601	8.14365e-34	0.361688247276388	0	1	0.290822171563065	-0.103134905628526	0.00113257	0.599408296149761	0.136572604163803	1	0.294893252804583	0	1	0.290608034070977	0	1	0.314742476392365	0	1	0.219165576358588	-0.136752641247779	1	0.136063532029648	-0.205921576372155	1	0.374396434685936	0	1	0.382260553943625	0	1	0.303314159832124	0	1	0.558048352914089	0.11132402080253	0.272195456417623	0.461310276458751	0	1	0.411899931464709	0	1	0.279212206987616	0	1	0.410683986743626
Coq2	0.0700978242158852	0	1	0.108587300416494	0	1	0.0778564614714944	0	1	0	0	1	0.0520238531248266	0	1	0.0776636294311385	0	1	0.0517229768230951	0	1	0.0644269951800138	0	1	0.0247140583449489	0	1	0.0680456341331671	0	1	0.0776317741456636	0	1	0.075571099143167	0	1	0.0924667438228354	0	1	0.119944425063214	0	1	0.0459302250344065	0	1	0.0898208498029232	0	1	0.166943766129473
Ctr1B	0.000314846967686815	0	1	0.000462438602314149	0	1	0.000204925927474255	0	1	0	0	1	0	0	1	0	0	1	0	0	1	0.0029354083930958	0	1	0.164226322512909	0.151198473361126	2.77407e-108	0	0	1	0	0	1	0	0	1	0	0	1	0	0	1	0	0	1	0	0	1	0
Poxm	0	0	1	0.000419543335470207	0	1	0	0	1	0	0	1	0	0	1	0	0	1	0	0	1	0	0	1	0	0	1	0	0	1	0	0	1	0	0	1	0	0	1	0	0	1	0	0	1	0	0	1	0
Or85a	0	0	1	0	0	1	0	0	1	0	0	1	0	0	1	0	0	1	0	0	1	0	0	1	0	0	1	0	0	1	0	0	1	0	0	1	0	0	1	0	0	1	0	0	1	0	0	1	0
CG7443	0.00242267614118421	0	1	0.00240151475997298	0	1	0.00101149471125631	0	1	0	0	1	0.000265014657165644	0	1	0.00238793666378756	0	1	0.00424535113768653	0	1	0.00399708929620019	0	1	0.0123165450613118	0	1	0.0132456604805601	0	1	0	0	1	0.00205280976283478	0	1	0.00925608974993615	0	1	0	0	1	0	0	1	0	0	1	0
COX7A	102891972623087	0	1	113400176694312	0	1	115966536314608	0	1	115998991284982	0.160103963107467	0.0838341066583383	120528334115345	0	1	111247508489764	0	1	110083006509308	0	1	948719709858582	-0.132713776832821	0.000149035831050464	297615628402585	-11021270380789	1.91456	960090581412341	-0.121761473939543	3.65611e+09	114178775023472	0	1	10838761560509	0	1	934266397858327	-0.146015034292511	0.00763941815435985	107462592359556	0	1	1145700339729	0	1	117604988721728	0	1	134645311634948
Arl2	0.363209814178052	0	1	0.23876507204932	0	1	0.191543476315582	-0.104609819686145	5.66318e-05	0.367991902160424	0	1	0.210335476537204	0	1	0.341437194269788	0	1	0.200412055570013	0	1	0.293907536183367	0	1	0.131977382141405	-0.130496339888886	1	0.201944626586764	0	1	0.254974097303616	0	1	0.239154554379884	0	1	0.289725142777971	0	1	0.479754771877407	0.138451718523898	1	0.440155702760165	0.11094446403961	1	0.461888828536631	0.126115477634317	1	0.687012523501552
CG9601	0.167016209830907	0	1	0.142203969942766	0	1	0.113534758651261	0	1	0	-0.136767240208189	1	0.140710793076057	0	1	0.129025049047463	0	1	0.0832451410975634	0	1	0.076743909004726	0	1	0.0257660238902573	-0.111481881858082	1	0.0891335039551021	0	1	0.0948679572270421	0	1	0.0982048077247009	0	1	0.219572410233584	0	1	0.206363893557834	0	1	0.252118379223486	0	1	0.190968244243048	0	1	0.269108599216592
COX7AL	0.00657631011587338	0	1	0.00290004070182031	0	1	0.0012967050773395	0	1	0.179230741656809	0.160103963107467	0.0838341066583383	0.000786658523177635	0	1	0	0	1	0.00147638738797824	0	1	0.00266740571587701	0	1	0	0	1	0.000366840145371413	0	1	0.00101372985579389	0	1	0.00323442776665674	0	1	0.0163062854077239	0	1	0.0108473987937693	0	1	0.0333166749958354	0	1	0	0	1	0
DppIII	101739891028205	0	1	0.959126238515911	0	1	0.735414956645996	-0.116602047094177	1.29194e-10	0.873688647715044	0	1	0.706455261610722	-0.108746205148922	0.0429259268265108	0.715177905896811	-0.10234911253614	1	0.705674835608404	-0.107094463972798	1	0.479445486409498	-0.250851281101961	5.56688e+07	0.342955902207345	-0.345102314457719	1	0.895457362725219	0	1	0.981509418525793	0	1	0.71266808839695	-0.102787693996175	1	0.897884447932613	0	1	106955254910434	0	1	0.653584437581342	-0.136904809376858	1	0.871586642250948	0	1	0.811679312407966
CG7352	0.0010397954610111	0	1	0.00163717639221626	0	1	0.00108281603361932	0	1	0	0	1	0	0	1	0.000718101397353509	0	1	0	0	1	0	0	1	0	0	1	0	0	1	0	0	1	0	0	1	0	0	1	0.00377438820941514	0	1	0	0	1	0.0392985585177682	0	1	0.0186329859770997
Atg13	0.183788573307047	0	1	0.129506070221524	0	1	0.15624747789981	0	1	0.41031298420083	0.183957511166571	1	0.217823295105285	0	1	0.324008499530399	0.124064443483747	111.684	0.219100367653794	0	1	0.277538482994999	0	1	0.961721788805983	0.515213564183461	3.19545e+06	0.178581660104659	0	1	0.149407778102559	0	1	0.141567591871041	0	1	0.192839427580866	0	1	0.346716386261802	0.138526096523082	1	0.150178243180037	0	1	0.153993665233909	0	1	0.156043283612551
stck	0.797929048780654	0.158919511871835	2.19096e-76	0.655311504185786	0	1	0.308139468895101	-0.276289692540351	3.87366e-143	0.452299188029886	-0.108294433964514	1	0.610391742669201	0	1	142061174415829	0.415588441158497	3.77553e-24	0.287652188858226	-0.231958231756329	6.50078e+08	0.766184875482155	0	1	0.645743660143681	0	1	0.227632176399573	-0.279673994675447	1.86423e+09	0.465689723531948	-0.101381710772108	1	0.279343377358204	-0.238182219323923	8.11738e+09	0.729692228263822	0	1	0.883672098162892	0.152708496251931	1	0.658034422923391	0	1	0.987034975907	0.206278611264145	1	127639517417746
CG9684	0.332760931717027	0	1	0.261135485551682	0	1	0.16387811812144	-0.10417417454529	1.26066e-09	0.263203876080955	0	1	0.24156685854638	0	1	0.163698720716503	0	1	0.144431133104668	0	1	0.145001935764517	0	1	0.115294359098285	-0.121503397650948	1	0.146370339057044	0	1	0.291435293320812	0	1	0.206020800566988	0	1	0.319130966888584	0	1	0.48978295261224	0.169222965857405	0.192910477217458	0.295771373704135	0	1	0.510363660002894	0.182860381717918	0.26471234056823	0.614967818767059
CG7963	7.39989e+09	0	1	0	0	1	0	0	1	0	0	1	0	0	1	0	0	1	0	0	1	0	0	1	0	0	1	0	0	1	0	0	1	0	0	1	0	0	1	0	0	1	0	0	1	0	0	1	0
CG45263	0.234430707237833	0	1	0.043313051289413	-0.182092291186409	3.14567e-48	0.0304250005339684	-0.204363540735746	1.13598e-65	0.273403324584427	0	1	0.0393179994315897	-0.152698559967335	0.000284456208122612	0.0301120193525057	-0.160172613518593	0.00759286771053301	0.0203770173726315	-0.168441835272831	0.276637335470951	0.0278301711136847	-0.16072108727112	1	0.105007203999602	0	1	0.0235349375236691	-0.164915932280844	1	0.0897454760813029	-0.102472386916111	1	0.0528918344954768	-0.136426073992038	1	179591286143995	0.853612067949402	7.29212e-101	294052398431996	119755089756941	2.49583e-92	327678289995194	127618781918085	8.93895e-53	426806089847344	149099928170553	1.4916e-73	271220753258551
Obp85a	0	0	1	0	0	1	0	0	1	0	0	1	0	0	1	0	0	1	0	0	1	0	0	1	0	0	1	0	0	1	0	0	1	0	0	1	0	0	1	0	0	1	0	0	1	0	0	1	0
Or85b	0	0	1	0	0	1	0	0	1	0	0	1	0	0	1	0	0	1	0	0	1	0	0	1	0	0	1	0	0	1	0	0	1	0	0	1	0	0	1	0	0	1	0	0	1	0	0	1	0
Or85c	0	0	1	0	0	1	0	0	1	0	0	1	0	0	1	0	0	1	0	0	1	0	0	1	0	0	1	0	0	1	0	0	1	0	0	1	0	0	1	0	0	1	0	0	1	0	0	1	0
CG11737	0.0509459392615145	0	1	0.0464520882197658	0	1	0.0319246716934855	0	1	0.179230741656809	0.11782240074064	1	0.0432276979626091	0	1	0.0326367480623714	0	1	0.0421608462406357	0	1	0.0347489520745462	0	1	0.356176586667989	0.258158288640038	129048	0.0470282585504006	0	1	0.0435085144758906	0	1	0.0226589050846014	0	1	0.0358319966643471	0	1	0.0949523853509154	0	1	0.0867955634264238	0	1	0.0895649161823179	0	1	0.146079008883324
CG31454	0.000833401705391269	0	1	0.00106507063629188	0	1	0.00134216460421562	0	1	0	0	1	0.000585936801911232	0	1	0.000550529738983391	0	1	0.00532734965420173	0	1	0	0	1	0	0	1	0	0	1	0	0	1	0	0	1	0	0	1	0	0	1	0	0	1	0.0359203623297666	0	1	0
CG31259	0.00182786536875793	0	1	0.000117991104225884	0	1	0.00113563557354725	0	1	0	0	1	0	0	1	0.0110177039671736	0	1	0	0	1	0.00266853891356843	0	1	0	0	1	0	0	1	0	0	1	0	0	1	0	0	1	0	0	1	0	0	1	0.0207173163617078	0	1	0
CG11741	0	0	1	0	0	1	0	0	1	0	0	1	0	0	1	0	0	1	0	0	1	0	0	1	0	0	1	0	0	1	0	0	1	0	0	1	0	0	1	0	0	1	0	0	1	0	0	1	0
Or85d	0	0	1	0	0	1	0	0	1	0	0	1	0	0	1	0	0	1	0	0	1	0	0	1	0	0	1	0	0	1	0	0	1	0	0	1	0	0	1	0	0	1	0	0	1	0	0	1	0
pch2	0.843170865083034	0.368507312861903	0	0.376625548091449	0	1	0.136723717790649	-0.32067539516729	3.58724e-212	0	-0.376477953979769	1	0.171734970844334	-0.225243576674336	0.0176751	0.0910423258280092	-0.295717245414146	2.24188e-08	0.0379412741514793	-0.343859634068524	7.82202e-07	0.0647810891751661	-0.317401770178658	1.34998	0.204742464708825	-0.190421915768985	1	0.0362652819528643	-0.344741979010629	0.398654	0.286973998141072	-0.126906200204622	0.22671064587613	0.0955165997585012	-0.288825181339959	2659.73	0.962957715088633	0.301127338413146	0.00095291	0.965630063497294	0.301351770624604	6.56897e+09	0.591591056813233	0	1	0.826206164762076	0.227045863459001	0.797387077491767	0.62616152418947
mRpS18A	109753564378777	0.104559438353442	3.19432e-22	100304846434293	0	1	0.848313983862632	0	1	0.536815197989571	-0.241265153610611	1	0.677417649292267	-0.159008179805126	1.53675e+06	0.626936904845491	-0.188549774468887	6.24479e+07	0.674945914478796	-0.157483423318118	1	0.437962631773004	-0.311423688860804	222.368	0.20639863008604	-0.484005339255682	0.00439470154357688	0.578084927158609	-0.21736613560603	0.000390204331939026	100030643275034	0	1	0.769843499475774	-0.101418726592437	1	0.937576635431716	0	1	0.863075679545285	0	1	0.775392720832773	0	1	0.805880368711731	0	1	0.969697521416253
CG31460	0.640551554574605	0.143867496894963	1.76415e-60	0.406169210726943	0	1	0.301282785712572	-0.178787812134708	4.89671e-45	147130332996743	0.505504503261151	1	0.35547832837324	0	1	0.687149414683521	0.126943352357336	7.98709e+07	0.440364903427548	0	1	0.421178312134995	0	1	0.0931836769016566	-0.310953491456647	1	0.545419405106078	0	1	0.486555236262355	0	1	0.242333269873948	-0.185022310914975	0.10936784808019	0.641658084241508	0	1	0.644362163628961	0	1	0.634136684081643	0	1	0.565072146332828	0	1	0.670661422056585
Cenp-C	0.106233314886861	0	1	0.0292342354407483	0	1	0.0153762750418067	0	1	0	0	1	0.0213185273674093	0	1	0.0173365289025591	0	1	0.0117855567380567	0	1	0.00628606455548943	0	1	0.0802585563557221	0	1	0.0166451030056322	0	1	0.0140925400657627	0	1	0.0240598851231202	0	1	0.0934919725244	0	1	0.176374294754487	0.109625539488259	0.00651300907823368	0.0230899688658811	0	1	0.141120186883699	0	1	0.0398463380498546
5-HT2B	0	0	1	0	0	1	0	0	1	0	0	1	0	0	1	0	0	1	0	0	1	0	0	1	0	0	1	0	0	1	0	0	1	0	0	1	0	0	1	0	0	1	0	0	1	0	0	1	0
Or85e	0	0	1	0	0	1	0	0	1	0	0	1	0	0	1	0	0	1	0	0	1	0	0	1	0	0	1	0	0	1	0	0	1	0	0	1	0	0	1	0	0	1	0	0	1	0	0	1	0
Cyp313b1	0.000256622094659371	0	1	0.000132924266877474	0	1	4.44876e+09	0	1	0	0	1	0.00171901526554316	0	1	0.00243000551368251	0	1	0	0	1	0	0	1	0	0	1	0	0	1	0	0	1	0	0	1	0	0	1	0	0	1	0	0	1	0	0	1	0
Mkk4	0.237728631101706	0	1	0.20728093666051	0	1	0.194897051261187	0	1	0.0943805802518074	-0.109610606728011	1	0.213606078962102	0	1	0.277128174459376	0	1	0.169523212740917	0	1	0.175193558586514	0	1	0.213098639408408	0	1	0.202656465060936	0	1	0.249839929949082	0	1	0.179034253032527	0	1	0.251293533957709	0	1	0.255273843116682	0	1	0.217548469924027	0	1	0.376297078823483	0.120218110250412	1	0.25910829883907
SLIRP2	0.314526275026293	0	1	0.372701829318436	0	1	0.273208950432978	0	1	0	-0.26824831146981	1	0.275308952212247	0	1	0.261397140509309	0	1	0.169812524384543	-0.113048927582053	1	0.124968361897822	-0.152380261550624	0.256478054781662	0.201508143529656	0	1	0.199619758846541	0	1	0.328303427974366	0	1	0.262660730553878	0	1	0.341496636279858	0	1	0.400522227806834	0	1	0.406673191520008	0	1	0.369510628020296	0	1	0.538304067825286
Dhod	138229988006271	0	1	152024870208647	0	1	133771480127944	0	1	0.872342306353441	-0.227955480754527	1	11021322528713	-0.11611416158104	0.00195703380284069	0.71682835086091	-0.321570637090412	3.10306e-17	111061733977237	-0.109774824208143	1	0.79714535052931	-0.27221153625866	13455.7	0.283886145890394	-0.606066193256975	2.77675e+08	10217185330744	-0.153066111452613	0.115365627862697	152865214128311	0	1	131334858774864	0	1	150305938716837	0	1	149146277022602	0	1	144114702477515	0	1	11686067136163	0	1	122246842353998
CG11753	0.370817253134366	0	1	0.359488743161083	0	1	0.333643911013879	0	1	0.253004427577483	-0.101931107307612	1	0.326572296577613	0	1	0.440493282686299	0	1	0.348159482355739	0	1	0.501183268415308	0	1	0.684502784247845	0.194460125831507	1	0.318526481980022	0	1	0.388794732614867	0	1	0.35970571966521	0	1	0.503536133764591	0	1	0.608111394434714	0.148484152915745	0.595478701319076	0.6428391918988	0.169643691371047	1	121561015547382	0.47080502999622	1301.73	16722345852571
CG42489	0.00354116001749752	0	1	0.00162811198973763	0	1	0.00457531632088922	0	1	0	0	1	0.0104862559982303	0	1	0.00544278639453279	0	1	0.00832110094664574	0	1	0.0105258805035005	0	1	0.061924843597452	0	1	0.0211303982571523	0	1	0.00102578589817249	0	1	0.00147649761648004	0	1	0.00719754344812352	0	1	0.0110716485570891	0	1	0.0851925309084091	0	1	0.272896410720324	0.229529535544181	1.06283e-41	0.318951387783604
bel	296257072756234	0	1	260260882907194	0	1	244105820678609	-0.10151204216385	18.759	444363130843184	0.382260680174584	1	243113066179629	0	1	273569402838337	0	1	251697490303401	0	1	286589711562724	0	1	278092373688388	0	1	227747699324723	-0.126950525775212	1	289672914037003	0	1	240719789243222	0	1	251872398576256	0	1	245847439635234	0	1	241431137197075	0	1	291884727233951	0	1	329974608820957
p	0.0720276710807648	0	1	0.0657054497221257	0	1	0.0553983929993482	0	1	0	0	1	0.0699686545207266	0	1	0.0723619196905564	0	1	0.047782722319662	0	1	0.0762776113328648	0	1	0.0850079300754574	0	1	0.0624641706137783	0	1	0.0696740508913752	0	1	0.0516972730759616	0	1	0.0718608606280049	0	1	0.110367760527625	0	1	0.080685325113505	0	1	0.207835042617863	0.120776195460112	1	0.212280765034917
CG8032	0.0433351218003971	0	1	0.0466624320213844	0	1	0.0474510022591245	0	1	0	0	1	0.0388602009828923	0	1	0.0537545990455911	0	1	0.0294661105302365	0	1	0.0386313178207121	0	1	0.132771143697592	0	1	0.042730102969597	0	1	0.0464902110144237	0	1	0.0168727476578395	0	1	0.0467156325805262	0	1	0.0977996110988221	0	1	0.0367383380608715	0	1	0.105202323520694	0	1	0.127189961227857
CG8036	526446731532414	-0.15021160763675	21601	104775264796056	0.712017530721036	0	482433154184596	-0.231474224484376	4.60491e-33	0.809549492917332	-134665494910155	1	571917454171351	0	1	241321408468903	-0.724912143981995	1.5319e-49	121530149453209	-115525880552174	2.18046e-68	0.7751714850741	-137607253774571	1.31538e-73	0.739750704103359	-13871609781123	54654.4	109509714109749	-120952039279084	1.07012e-59	527704582320898	-0.104905036524246	1	165442434414343	-0.972403757527343	2.18679e-43	352445571741022	-0.432951780259069	3.10107e+08	312993148177775	-0.523346119374377	6.88617e+09	368982103364487	-0.395177455372429	1	406253621029825	-0.318785389029147	1	679522816339987
mRpL19	101036314307706	0	1	103378448920719	0	1	108642685114713	0	1	0.430784715596533	-0.332742290858495	1	0.749928491192864	-0.135917142967711	5.40238e+08	0.584832807800691	-0.23569959683962	0.618923	0.787344533179894	-0.111840583435855	1	0.61120063001399	-0.216604076910729	7.89105e+07	0.282243123941887	-0.442941745097513	0.0309341654739768	0.760892298515019	-0.126663026315077	1	0.994169628323871	0	1	0.911042436522323	0	1	0.904432428583679	0	1	0.737914633440753	-0.138855039957186	1	0.842438583713903	0	1	0.818130443484928	0	1	0.936236096441279
CG9773	0.145039038317244	0	1	0.108750631037769	0	1	0.113951001971054	0	1	0.104914180200596	0	1	0.102360075326737	0	1	0.164025999689176	0	1	0.189414706341787	0	1	0.213295463813347	0	1	0.254662573463771	0.10032923078504	1	0.209265150910174	0	1	0.15640539666706	0	1	0.106688676923933	0	1	0.146335249516351	0	1	0.167090995608946	0	1	0.0872621938989621	0	1	0.25909632616495	0.104143863774969	1	0.361799513145672
CG11755	0.134008254335039	0	1	0.1306739475902	0	1	0.100395965334173	0	1	0	-0.114242130265168	1	0.134089384023038	0	1	0.0781661740107633	0	1	0.0758294986067856	0	1	0.0740212263824578	0	1	0.0547190783085723	0	1	0.0789949881575323	0	1	0.111514754720529	0	1	0.0947421179519296	0	1	0.153905515424475	0	1	0.140856864116878	0	1	0.187513874222238	0	1	0.135521508307766	0	1	0.169820432018866
CG8043	0.0685207489113268	0	1	0.0557791663223027	0	1	0.0586585407607318	0	1	0	0	1	0.041156305137442	0	1	0.0860193060470254	0	1	0.0747996202865736	0	1	0.0453289317610782	0	1	0.0862637580304245	0	1	0.0577897468344786	0	1	0.0642110739175359	0	1	0.0443300198135311	0	1	0.0651415307260491	0	1	0.0888239906959769	0	1	0.241639524561982	0.153624015160004	1	0.0980865595979751	0	1	0.113722113908399
CG33325	0	0	1	0	0	1	0	0	1	0	0	1	0	0	1	0	0	1	0	0	1	0	0	1	0	0	1	0	0	1	0	0	1	0	0	1	0	0	1	0	0	1	0	0	1	0	0	1	0
CG44227	0	0	1	0	0	1	0	0	1	0	0	1	0	0	1	0	0	1	0	0	1	0	0	1	0	0	1	0	0	1	0	0	1	0	0	1	0	0	1	0	0	1	0	0	1	0	0	1	0
hb	0.000918507334039549	0	1	0.000581511811028589	0	1	0.000410240748508005	0	1	0	0.162264815110038	416323	0	0	1	0.00059052688580332	0	1	0	0	1	0.00661723153560799	0	1	0	0	1	0	0	1	0.0019297739810118	0	1	0	0	1	0.00231375862684904	0	1	0	0	1	0	0	1	0	0	1	0
Cks85A	0.406874152463137	0	1	0.245429224227964	0	1	0.215789607401957	-0.128966366129144	7.09898e-06	0.188761160503615	-0.120174848922421	1	0.179491477335593	-0.132492051083598	1.29377e+09	0.177066100364551	-0.133177021770118	0.035473934643474	0.220280306275305	0	1	0.17800393930828	-0.130941934715957	1	0.482762841261812	0.101078606379688	1	0.198983575313949	-0.113036075098985	1	0.213432695252597	-0.101905407860033	0.153925269895242	0.210745294577845	-0.103250162985077	1	0.524965390427355	0.130128650099724	1.5199e+09	0.691436203271188	0.233951776623667	1.91418e+08	0.882237791562634	0.340854549291427	8.80032e+08	102511317224309	0.414906326954754	1.15674e+07	0.989916426719335
CG8112	0.135960800712164	-0.102605889488338	1.87822e-35	0.442915568505069	0.223420118720243	1.87673e-130	0.160266004107153	0	1	0	-0.198439312804428	1	0.29118989526096	0	1	0.20687374235701	0	1	0.0849844710537194	-0.118622209751196	1	0.275780330543686	0	1	189924288682112	0.86881717425413	14.4556	0.03904202507877	-0.162125255224333	0.00761338359669744	0.179728016268014	0	1	0.113109996566816	0	1	0.0633220708584003	-0.1380758332638	1	0.0415120488218868	-0.158475751637751	1	0.10112465897704	-0.102374385076787	1	0.055695486099805	-0.144772138729579	1	0.134232895698125
TMEM216	0.042494306384663	0	1	0.0582894636162679	0	1	0.057329851230528	0	1	0	0	1	0.0590977836778931	0	1	0.0402619450679696	0	1	0.0449402610657721	0	1	0.0533085893003428	0	1	0.109765475219689	0	1	0.0421084035520689	0	1	0.0706188290590723	0	1	0.0460442711150679	0	1	0.0252989154003608	0	1	0.0179850939541308	0	1	0.0204477009359984	0	1	0.0658112850374633	0	1	0.0586592782522142
CG11760	0	0	1	0	0	1	3.96192e+09	0	1	0	0	1	0	0	1	0	0	1	0	0	1	0	0	1	0	0	1	0	0	1	0	0	1	0	0	1	0	0	1	0	0	1	0	0	1	0	0	1	0.0180519752471315
CG8136	0.00148920311126351	0	1	0.00254055125787172	0	1	0.000970792251322557	0	1	0	0	1	0.00439402014631887	0	1	0	0	1	0	0	1	0.0014092197784731	0	1	0	0	1	0.00241645703901853	0	1	0.00292789330756787	0	1	0	0	1	0	0	1	0	0	1	0	0	1	0	0	1	0
nom	0.389032481612555	0.138098989877054	7.75923e-77	0.213757803509549	0	1	0.165569234389695	-0.110693185964313	2.11941e-13	0.126502213788741	-0.117764343796711	1	0.153866020340303	0	1	0.106406059109341	-0.139010532467287	8.35852e+08	0.123786666689533	-0.122004563394375	1	0.0808105408892421	-0.161216245848351	0.00544133031526414	0.136119246140237	-0.109421258208449	1	0.140622219772001	-0.106653665049461	1	0.249314190595711	0	1	0.200466066530831	0	1	0.462951524888043	0.144963137439383	5.20312e+08	0.755144852012398	0.327794531674379	290448	0.914378911234396	0.414368085360948	1.1606e+07	0.823089909319014	0.36568975696705	40660.3	0.850351114716604
ouib	0.00102672929704507	0	1	0.000613773620125724	0	1	0.000721469942293361	0	1	0	0	1	0.000548470474901936	0	1	0	0	1	0	0	1	0	0	1	0	0	1	0.00298030169594068	0	1	0	0	1	0	0	1	0	0	1	0	0	1	0	0	1	0	0	1	0
CG8159	0.029701808739833	0	1	0.0216215594485841	0	1	0.0244539751090877	0	1	0	0	1	0.0200816090747539	0	1	0.0294000686061753	0	1	0.0184647760531184	0	1	0.0169292574887134	0	1	0.0623177206670489	0	1	0.0249741023306921	0	1	0.0273823083918233	0	1	0.0301075416377785	0	1	0.025655509656465	0	1	0.0286326809621943	0	1	0.0349711488022382	0	1	0.0606022424976807	0	1	0.0285116051931992
ranshi	0.0253962863081607	0	1	0.0201031952492806	0	1	0.0241234638375038	0	1	0.157173393687917	0.119863917142376	1	0.0127599358478207	0	1	0.0173582665286037	0	1	0.0312575669804968	0	1	0.0387733821250889	0	1	0.0512234946396235	0	1	0.0296437322992484	0	1	0.0123460202897094	0	1	0.0251461340582396	0	1	0.0424376676291833	0	1	0.026812755933977	0	1	0.0337797433820606	0	1	0.0907921950161404	0	1	0.124598257714296
M1BP	0.566300125667327	0.165151180938164	2.33753e-75	0.296540156245422	-0.101953492080364	5.87711e-32	0.31308567045472	0	1	0.619545876100148	0.142741548549892	1	0.310202469571755	0	1	0.312421823252478	0	1	0.261718175814278	-0.108674568181358	1	0.236222859773962	-0.129110653089926	1	0.371800696759926	0	1	0.284423228925921	0	1	0.33887397133525	0	1	0.245681363058986	-0.121474738436423	1	0.525998320389855	0	1	0.760634826498896	0.227574657404353	0.0202043320670964	0.390031858633136	0	1	0.401374463717849	0	1	0.767340141769962
CG8202	0.032659710629405	0	1	0.0136052627025336	0	1	0.016907150432824	0	1	0	0	1	0.0222218056486867	0	1	0.0213005568048535	0	1	0.0177163157391796	0	1	0.0241032902579245	0	1	0.0493837437753435	0	1	0.0294794666315087	0	1	0.00670963890777112	0	1	0.00767722885420132	0	1	0.0195910565585718	0	1	0.0388880332848153	0	1	0.0400581535347908	0	1	0.00700798349479727	0	1	0.0918505497018574
CG9801	0.00375498999969216	0	1	0.00332413714807421	0	1	0.00140788332051669	0	1	0.126502213788741	0.106576699934523	1	0.0132475431542594	0	1	0.302846346903734	0.259437737511647	0	0.00179880508975498	0	1	0.0754706714999834	0	1	0.0487491673552089	0	1	0.000710022291526168	0	1	0.00312385100855092	0	1	0.0062649137523082	0	1	0	0	1	0	0	1	0	0	1	0	0	1	0.00968389819511506
CG8223	0.882164176452973	0.25656054213269	1.3841e-202	0.472666275969247	-0.10010155240546	6.83679e-12	0.307020278886521	-0.257154589626621	1.26953e-97	0.388255636231937	-0.137386149284762	1	0.294893233181353	-0.214004017281669	0.0116401	0.276437786556532	-0.226452742652173	9365.62	0.322141067084131	-0.188937319796016	1	0.339989166050646	-0.174974691717744	1	0.167998713637622	-0.310615672997764	1	0.448950959844096	0	1	0.522447930962962	0	1	0.38408790530332	-0.142296263943124	1	114646361857527	0.30146585650561	6548.66	128020661733273	0.361216518891374	2070.92	123098039143194	0.338481358087629	1	138003757262463	0.40398169949685	571342	18646193074003
CG11768	0	0	1	0	0	1	0	0	1	0	0	1	0	0	1	0	0	1	0	0	1	0	0	1	0	0	1	0	0	1	0	0	1	0	0	1	0	0	1	0	0	1	0	0	1	0	0	1	0
CG34135	0	0	1	0	0	1	0	0	1	0	0	1	0	0	1	0	0	1	0	0	1	0	0	1	0	0	1	0	0	1	0	0	1	0	0	1	0	0	1	0	0	1	0	0	1	0	0	1	0
CG8236	0	0	1	0	0	1	0	0	1	0	0	1	0	0	1	0	0	1	0	0	1	0	0	1	0	0	1	0	0	1	0	0	1	0	0	1	0	0	1	0	0	1	0	0	1	0	0	1	0
CG13318	0	0	1	0	0	1	0	0	1	0	0	1	0	0	1	0	0	1	0	0	1	0	0	1	0	0	1	0	0	1	0	0	1	0	0	1	0	0	1	0	0	1	0	0	1	0	0	1	0
CG34301	0	0	1	0	0	1	0	0	1	0	0	1	0	0	1	0	0	1	0	0	1	0	0	1	0	0	1	0	0	1	0	0	1	0	0	1	0	0	1	0	0	1	0	0	1	0	0	1	0
Pif1A	0	0	1	0	0	1	0	0	1	0	0	1	0	0	1	0	0	1	0	0	1	0.0007743113236372	0	1	0.0430344447695936	0	1	0	0	1	0	0	1	0	0	1	0	0	1	0	0	1	0	0	1	0	0	1	0
Pif1B	0	0	1	0	0	1	0	0	1	0	0	1	0	0	1	0	0	1	0	0	1	0	0	1	0	0	1	0	0	1	0	0	1	0	0	1	0	0	1	0	0	1	0	0	1	0	0	1	0
CG33191	0	0	1	0	0	1	0	0	1	0	0	1	0	0	1	0	0	1	0	0	1	0	0	1	0	0	1	0	0	1	0	0	1	0	0	1	0	0	1	0	0	1	0	0	1	0	0	1	0
CG33189	0	0	1	0	0	1	0	0	1	0	0	1	0	0	1	0	0	1	0	0	1	0	0	1	0	0	1	0	0	1	0	0	1	0	0	1	0	0	1	0	0	1	0	0	1	0	0	1	0
Ir85a	0	0	1	0	0	1	0	0	1	0	0	1	0	0	1	0	0	1	0	0	1	0	0	1	0	0	1	0	0	1	0	0	1	0	0	1	0	0	1	0	0	1	0	0	1	0	0	1	0
CCT7	163634642787851	0.119461859083935	2.69721e-34	143292954870826	0	1	133014105378067	0	1	145015428686679	0	1	122736886791242	0	1	103334703432472	-0.184347303669656	2.79268e+07	110451604078539	-0.147915015815996	0.279103619574529	1031524047767	-0.183325413693777	0.0047477401911117	0.163291762866117	-0.739536437933919	2.55649e+07	106762011003809	-0.165459128618285	0.0357683334485637	142558930473664	0	1	116836779762502	-0.117417354742119	1	177790884074773	0.133166746435695	1	179821373150786	0.140029887423623	1	172710079615013	0.113907555603054	1	157569518063608	0	1	154446143400801
CG9839	0.27909529260135	0.102630220985517	1.64426e-49	0.21832836480651	0	1	0.110766828051148	0	1	0	-0.177612608645248	1	0.111498728885376	0	1	0.0388190836054901	-0.142836346127674	1748.47	0.0566642580346122	-0.124334066747678	0.0937444296193809	0.026608655566938	-0.153280251528215	4.99608e+07	0	-0.177865678943889	1	0.0488518800448802	-0.131544916978174	0.425215815810604	0.192466218758367	0	1	0.0672295092438776	-0.114068637592878	0.241567828820367	0.263228903666372	0	1	0.244634015083556	0	1	0.192514582967815	0	1	0.313622259880526	0	1	0.19052662212919
hng2	0.103132596186959	0	1	0.0980001792676851	0	1	0.105554186184584	0	1	0	-0.101646948556622	1	0.10710079588191	0	1	0.0798773298000336	0	1	0.102646551912698	0	1	0.0658058511371397	0	1	0.0731377628114741	0	1	0.122898635334464	0	1	0.0756013657046809	0	1	0.112987073475946	0	1	0.136766583052795	0	1	0.117098192512005	0	1	0.129704802885263	0	1	0.266932961760637	0.135648771146705	0.498047689079419	0.2033992194482
CG9837	0.00651711778270063	0	1	0.00709059006592943	0	1	0.017187019379869	0	1	0	0	1	0.0320451172981545	0	1	0.0188679242587408	0	1	0.0312832089104867	0	1	0.0267308077745654	0	1	0.0886972115350335	0	1	0.0311188313522522	0	1	0.00365636723341731	0	1	0.0129589334443363	0	1	0.0211840698619901	0	1	0.0223272547915556	0	1	0.0333722053969351	0	1	0.00590938315494875	0	1	0.0561316179872589
CG9821	749401092402107	-0.164416414174363	2.29312e-05	682310144547598	-0.247911431544705	5.40982e-72	896087479367449	0	1	232426117613097	0.934750379755787	1	964286037524424	0.115322196615781	0.000416076713324019	943644565036605	0	1	953819368617312	0.102752345852757	0.247528889253949	133092580917801	0.414067241375152	6.95207e-21	311258721166349	122035301830936	2269.44	628912992146296	-0.270902219017316	3.65551e+09	789957651617187	0	1	989806414941916	0.136727375250969	0.677717131389074	112156896935384	0.25115980860107	64668.3	134889250487273	0.422181313065972	0.224045	154957811785308	0.551682350667931	1729.96	248141166054119	100469191799345	2.89354e-15	315252507915317
CG8369	0.0163856210196008	0	1	0.00500563669281972	0	1	0.00202478690793684	0	1	0	0	1	0.00345134259678419	0	1	0.00277714801453156	0	1	0.00625580812342745	0	1	0.0056896802854854	0	1	111788864030771	0.735418154125888	1.10526e-34	0.00713862614111217	0	1	0	0	1	0.000659275094070315	0	1	0.0346343962851203	0	1	0	0	1	0	0	1	0	0	1	0
IscU	134546782192167	0	1	129757096507791	0	1	145632638700756	0	1	185969340236876	0.187095183923059	1	134147810035602	0	1	112451302974086	-0.112870933764034	1	119803371335363	0	1	105228614711532	-0.146669249220717	1	263264011677672	0.427306034950206	1	112613383774847	-0.110845731809102	1	134540072224594	0	1	146111630276822	0	1	141079988484677	0	1	13130053479649	0	1	157928241782559	0	1	240938388505007	0.364811264381195	0.00870237564162888	277413301254412
CG8379	0.0614750430299653	0	1	0.0578229648624553	0	1	0.057231344009804	0	1	0	0	1	0.0613295292901174	0	1	0.0655763360430255	0	1	0.0608418852725058	0	1	0.072959557071778	0	1	0.154949612670744	0	1	0.0677992086193644	0	1	0.0767098913261798	0	1	0.0439232503313513	0	1	0.108536367650184	0	1	0.103879950718211	0	1	0.0536618417133446	0	1	0.0768738505050996	0	1	0.13282946128592
pyd	127661308149465	0	1	117098732882161	-0.114165766211636	2.55064e-10	15196841040184	0	1	29025715020117	0.497284140271041	1	168332940025345	0.127377186399498	2.11226e+08	0.94996100207105	-0.201447105540713	2.76225e+08	131560434313611	0	1	0.891174882633375	-0.230318630209982	0.0039962053484185	111411180011083	-0.116206245055219	1	165624582199588	0.113948733155989	1	167457346222776	0.122271726324319	1	364407443683379	0.685381667245004	7.4752e-40	144554048986478	0.302301966774677	2.8169e-129	145058038243787	0.340677696797719	1.14659e-73	160631832201054	0.308921864205606	1.10673e-36	167738410347558	0.120795595074551	1	182824214360157
osk	4.65531e+09	0	1	0.00031146081052333	0	1	0.0271409336807661	0	1	0	0	1	0	0	1	0.00059052688580332	0	1	0.00102572498620774	0	1	0.0015756300580634	0	1	0	0	1	0.00197957706626371	0	1	0	0	1	0.00335563104080958	0	1	0	0	1	0	0	1	0	0	1	0	0	1	0
skap	116710048984556	0	1	10722015539133	0	1	106926380985503	0	1	202983271566627	0.340906581824614	1	133006028911044	0	1	205249426897928	0.359069225831811	2.13782e-18	123177930720893	0	1	161563324498983	0.196782368011997	3.00455e+07	116516189608813	0	1	134559747608865	0	1	10376411585076	0	1	0.944376502393522	-0.104292947055925	1	0.94738814103791	-0.102119715540023	1	0.92569812154036	-0.113057618976977	1	114382979550871	0	1	122965548212082	0	1	163632283226628
CG11964	0.278157821766382	0	1	0.254001613789044	0	1	0.234196829200451	0	1	0.420846584149618	0.125993593156615	1	0.179149627760217	0	1	0.14584693653852	0	1	0.200721903241588	0	1	0.119386434013719	-0.11404997571763	1	0.0336064201203756	-0.192608236592316	1	0.150129013448678	0	1	0.247560222023041	0	1	0.26808977208714	0	1	0.255651253907711	0	1	0.332834040305675	0	1	0.24325218357961	0	1	0.306916734408797	0	1	0.223283576047956
CG11966	0.00426830272432383	0	1	0.00180232681290169	0	1	0.000154540010932024	0	1	0	0	1	0.00154899974116214	0	1	0.000993443175696088	0	1	0	0	1	0	0	1	0	0	1	0	0	1	0	0	1	0.00500962097708649	0	1	0.00762639484660562	0	1	0.0234634413339468	0	1	0	0	1	0.0199237802148051	0	1	0.0189823918808928
CAHbeta	0.00688233501490751	0	1	0.0127278533113214	0	1	0.00937363386891207	0	1	0	0	1	0.010835503358471	0	1	0.0076813729659159	0	1	0.0088686809364732	0	1	0.00226714442956946	0	1	0.0309570747744516	0	1	0.005826613477529	0	1	0.00876608100630913	0	1	0.0102626801551224	0	1	0.00327887778686131	0	1	0.00315491649567019	0	1	0.0147491529804724	0	1	0.0212674525077536	0	1	0.0256336297445902
RagA-B	0.185967466031222	0	1	0.157959556751995	0	1	0.160737149907203	0	1	0.378056187728465	0.156668701478755	1	0.182957384918131	0	1	0.199233325860057	0	1	0.149105655016529	0	1	0.131129794011134	0	1	0.548400276931666	0.273767210278284	1	0.157903134109704	0	1	0.139969192466256	0	1	0.135870650428542	0	1	0.137079017045348	0	1	0.175208725115916	0	1	0.156103450850259	0	1	0.197518100425547	0	1	0.403039116246818
CG11970	0.0241679736128753	0	1	0.0172465753121689	0	1	0.0221052597792772	0	1	0	0	1	0.0163301756495265	0	1	0.0249792002444896	0	1	0.0181485536813699	0	1	0.0111330098689667	0	1	0.035660794522502	0	1	0.0110770413767582	0	1	0.0245145592856751	0	1	0.0131757445336675	0	1	0.0201127729023108	0	1	0.024559094173453	0	1	0.0794227695858284	0	1	0.00525121828264157	0	1	0.0289393673211928
E(var)3-9	0.204236603109713	0	1	0.116491890670627	0	1	0.082369541240068	0	1	0.104914180200596	0	1	0.0942716215137638	0	1	0.0971808641094724	0	1	0.0680929854847428	0	1	0.0891419119063254	0	1	0.154877721128998	0	1	0.0675595984415231	0	1	0.0890193637536367	0	1	0.12757577226702	0	1	0.201254573095394	0	1	0.249656891539746	0	1	0.316399067404985	0.143391199522515	0.153507797249947	0.172630881742462	0	1	0.248057322228709
CG11975	0.150983952982256	0	1	0.11409448698401	0	1	0.121977036061343	0	1	0	-0.127527376460224	1	0.125449267896976	0	1	0.156831594931695	0	1	0.129272015861381	0	1	0.143605922921101	0	1	0.274538451646386	0.115348941968603	1	0.0724896703300961	0	1	0.120107795189611	0	1	0.123770989342668	0	1	0.138699741286488	0	1	0.128277577646609	0	1	0.175561893242102	0	1	0.292595168542819	0.129800945748289	1	0.33652170072499
CG31100	0	0	1	0	0	1	3.30818e+09	0	1	0	0	1	0	0	1	0.000581417963291712	0	1	0	0	1	0	0	1	0	0	1	0	0	1	0	0	1	0	0	1	0	0	1	0	0	1	0	0	1	0	0	1	0
CG11977	0	0	1	0	0	1	0	0	1	0	0	1	0.00146156564665949	0	1	0	0	1	0	0	1	0	0	1	0	0	1	0	0	1	0	0	1	0	0	1	0	0	1	0	0	1	0	0	1	0	0	1	0
CG11980	101521961200478	0	1	108086083890315	0	1	105492281545909	0	1	0.651667509637082	-0.193172212609605	1	0.691171531960169	-0.175345855065619	10344.4	0.615315670150787	-0.220375223245611	945.613	0.927429879259463	0	1	0.557519876308837	-0.254953345668141	6.86571e+07	0.217040619797159	-0.499237765899787	0.00924882430155455	0.81561873921409	0	1	124046832302539	0.114704594657517	0.0480085421912596	112426716523298	0	1	0.864701384209308	0	1	0.885929163675947	0	1	0.8244213869851	0	1	0.510633806516324	-0.283469163898376	0.187671828449759	0.495742350499276
Prosbeta3	424926905333801	0.188387882701173	9.57348e-142	389274973023176	0	1	285619576966034	-0.240250544962184	3.14041e-147	511117247347023	0.276287202396911	1	324187558938959	0	1	40476292938683	0	1	277337785032537	-0.209075299785387	4.07796e+07	246261250718694	-0.295541900109962	11.1641	215589841447094	-0.385324875078322	0.448166212925506	277005824838221	-0.20947936950598	2.08359e+09	394589190298789	0	1	265778750804739	-0.240262167671484	57099.3	381104467246801	0	1	405236686885565	0	1	368519485908677	0	1	36848454289903	0	1	349996508791732
CG11982	0.31997589377538	0	1	0.26346073817261	0	1	0.260670245995637	0	1	0.263203876080955	0	1	0.232830166961427	0	1	0.229646840800341	0	1	0.199288333650969	0	1	0.240448301712408	0	1	0.301494003476152	0	1	0.174391661090758	0	1	0.271648023766365	0	1	0.245263072700522	0	1	0.267458593188088	0	1	0.404387396262127	0	1	0.376758324759596	0	1	0.523987687932621	0.167190779556758	1	0.668476103016947
CG11983	0.00282572020436133	0	1	0.00114603268651227	0	1	0.00125827623142892	0	1	0	0	1	0	0	1	0	0	1	0	0	1	0.0023273090163675	0	1	0	0	1	0	0	1	0.00249087034147222	0	1	0	0	1	0.00169539398752258	0	1	0	0	1	0	0	1	0.00618273187717632	0	1	0
Kcmf1	0.100000987763344	0	1	0.0947940178697779	0	1	0.112693556333348	0	1	0.126502213788741	0	1	0.111104774412847	0	1	0.17386512924002	0	1	0.111718339240912	0	1	0.158010960711744	0	1	0.37975119384905	0.218802550608346	0.613556115148695	0.123833348673126	0	1	0.0959696294644984	0	1	0.107128182324675	0	1	0.121784902180691	0	1	0.132259033413634	0	1	0.158235993517088	0	1	0.203872075881325	0	1	0.0896200148548269
Sf3b5	0.996625622965869	0.125781540105432	1.48946e-30	0.711499350097488	0	1	0.697716034652894	-0.103880771125958	44304.5	15347514132635	0.322559066036131	1	0.598984431575613	-0.1432079167862	2.77198e+08	0.615102710557502	-0.13142342375224	0.978307410590971	0.711664916635809	0	1	0.64137364232323	-0.113673997436909	1	0.67609195185339	0	1	0.709711221357528	0	1	0.927452901943993	0	1	0.821400995906362	0	1	104560886147944	0.108988545438841	1	115944180757872	0.163101643341413	1	137707137725342	0.259214962987397	1	115729823055247	0.161952533546983	1	140627555833821
CG11986	0.149089308032085	0	1	0.102097097648268	0	1	0.0810217306225421	0	1	0.936012146770406	0.533115359444863	1	0.270674027290851	0.116220060988314	71008	0.197257249204433	0	1	0.128881951069917	0	1	0.0788935580364961	0	1	0.206108687616113	0	1	0.118344612751681	0	1	0.14359937387827	0	1	0.192943231830798	0	1	0.163085801697084	0	1	0.202977285932053	0	1	0.34280445519016	0.167590770179927	1	0.297608915339987	0.133354253908262	0.136158960828903	0.255385724500691
tgo	0.116314983407839	0	1	0.101404633429587	0	1	0.109550219099819	0	1	0.40872736762764	0.225765759148156	1	0.218449641598037	0	1	0.203648033881121	0	1	0.178953015338638	0	1	0.149295457778749	0	1	0.132831741464104	0	1	0.190170800946449	0	1	0.149814290164595	0	1	0.243989885025354	0.102892502504566	3.63929e+07	0.128806742095584	0	1	0.124205049739775	0	1	0.0969160290038219	0	1	0.232457325609268	0	1	0.172639101026081
neur	0.0491319788588109	0	1	0.0234601630558594	0	1	0.0223340348550741	0	1	0	0	1	0.0570511516043414	0	1	0.0770201664489567	0	1	0.0294938921992927	0	1	0.0520629795377949	0	1	0.169528265843408	0.11205122585599	0.922219335071771	0.0256590414732618	0	1	0.0216424680296708	0	1	0.0380607393987936	0	1	0.10497604657761	0	1	0.129060307194252	0	1	0.137374113498356	0	1	0.492806997804181	0.357815517187194	4.82309e-21	0.457546420766267
hyx	0.197705994209842	0	1	0.211894445968784	0	1	0.242952588678387	0	1	0	-0.196629999635648	1	0.298167955648199	0	1	0.252989986457112	0	1	0.152515991883593	0	1	0.105947172556325	0	1	0.0731119338459453	-0.126225952610923	1	0.167247610105916	0	1	0.251164524773747	0	1	0.228860656308541	0	1	0.150424884173698	0	1	0.167816786044073	0	1	0.149215885863982	0	1	0.121912256052182	0	1	0.226224486220184
Nmdmc	0.610717018424426	0	1	0.784157399531709	0.105937337178013	1551.34	0.591127367958834	0	1	0.315263374292356	-0.224037000885767	1	0.444287217243616	-0.134989919532765	8.21233e+08	0.41383310026794	-0.155335342428448	0.000506720620738957	0.680339490926482	0	1	0.47377322956698	-0.111647397611375	1	0.173426001844507	-0.338628935068486	1	0.688357630196439	0	1	0.792259487100977	0	1	0.621318678256625	0	1	0.681948385201325	0	1	0.544171268968398	0	1	0.717735427588002	0	1	125015287707612	0.314677769359183	1	104894517338141
Rel	0.187376880744919	0	1	0.190938602029958	0	1	0.220585380525857	0	1	0.136701662292213	0	1	0.207591488476908	0	1	0.190679567268591	0	1	0.201172916902866	0	1	0.284992143123768	0	1	319952487726718	124984405153678	1	0.149936540934649	0	1	0.199327443622873	0	1	0.208506853619934	0	1	0.108813557841626	0	1	0.192238265220291	0	1	0.239753463347692	0	1	0.347059839943597	0.108407133282471	1	0.504980551827069
Mst85C	0.259463525632045	0	1	0.199410685405214	0	1	0.190808652755106	0	1	0.524175147777025	0.215658816023912	1	0.242799199782096	0	1	0.233276891171716	0	1	0.166375718208394	0	1	0.185025897270218	0	1	0.225880581006459	0	1	0.131078248995646	0	1	0.222858983375407	0	1	0.183385746921531	0	1	0.277045893932491	0	1	0.359486529340187	0.101785013449576	1	0.456103446509557	0.170523249202011	1	0.561358216093136	0.240888858211759	0.0400927395597527	0.790134128777228
Kdm2	0.152466715005747	0	1	0.110925449700422	0	1	0.0956982023560551	0	1	0	-0.117838138589037	1	0.12324496304949	0	1	0.154366040050165	0	1	0.087929855984173	0	1	0.147906686817625	0	1	0.144815910740635	0	1	0.121836725994328	0	1	0.124135746873163	0	1	0.126509643341238	0	1	0.129495000187419	0	1	0.159721506973275	0	1	0.175673706421629	0	1	0.224940884193028	0	1	0.193430924812909
beag	0.151811553657762	0	1	0.102599615588586	0	1	0.104957909767238	0	1	0	-0.121412408392405	1	0.0921244429086386	0	1	0.132480728422428	0	1	0.107224912654267	0	1	0.109441495986513	0	1	0.144415858760614	0	1	0.0964003652270206	0	1	0.116714116281525	0	1	0.0766459113367357	0	1	0.209653726150098	0	1	0.227450551221657	0	1	0.242742329539832	0	1	0.13663186685908	0	1	0.450032685526605
Ada	0.0631144089756011	0	1	0.0333255841425213	0	1	0.0200558165251117	0	1	0.104914180200596	0	1	0.0141407230006336	0	1	0.00998761191784478	0	1	0.0202637728501451	0	1	0.00526351025085533	0	1	0	0	1	0.0283405913702802	0	1	0.0270071881390259	0	1	0.0225766617547944	0	1	0.10576953601029	0	1	0.0543512263783764	0.256041866479247	1.24723e-09	0.0340233334174112	0	1	0.0611049543149455	0	1	0.0379849386124774
pum	54422430635903	0.182664212361663	4.13437e-97	62817332863159	0.326846084933872	1.44123e-272	327271862658964	-0.372783938878875	6.95011e-258	236569397547546	-0.528946455915424	1	426904031472864	0	1	335731214182499	-0.276692694575519	0.0151407	191334291181534	-0.681189381673422	2.17656e-46	161798777084931	-0.787683831552271	9.31058e-52	123985304832693	0.855406400768268	1	143051520811499	-0.862284976075689	1.84234e-57	458295113310552	0	1	27755762090391	-0.418913259413378	6.1813e-08	340807906540024	-0.260946716479436	0.00367015599415341	230063405367331	-0.550564985285761	8.62994	307928446630171	-0.33749616408202	0.59515890287793	36734028820593	-0.201343089804344	1	482391342677883
CG11997	0.000109095199110848	0	1	0	0	1	0	0	1	0	0	1	0	0	1	0	0	1	0	0	1	0	0	1	0	0	1	0	0	1	0	0	1	0	0	1	0	0	1	0	0	1	0	0	1	0	0	1	0
D1	469816721254757	0.624935814820591	0	212344466116723	-0.278049343271785	1.04301e-62	160832711400877	-0.508968677137962	0	21554882263674	-0.211412864262542	1	161659965896448	-0.410968707926171	2.64851e-19	129853872878395	-0.53880923239248	2.67476e-29	1150717640202	-0.602073421046993	1.20981e-20	104435225215053	-0.652143700385105	2.15131e-20	0.741318343827424	-0.806927550802565	5.71637e+09	11279061110401	-0.611652040696459	2.24076e-16	227962985076679	-0.17662495524054	1	158275160792884	-0.416657610354197	2621.61	477468227726552	0.397196669700742	8.00995e-05	522212358029198	0.470855347572694	44.5623	500197850683734	0.433526429496297	3.42141e+07	345438957774211	0.134062232078524	1	336578408079091
Vps15	0.0224071758476242	0	1	0.0217294130450153	0	1	0.0261588232100755	0	1	0	0	1	0.0314014695102301	0	1	0.0365240100811768	0	1	0.0590850261531519	0	1	0.0291735187115348	0	1	0.0645115278504776	0	1	0.0236703851317971	0	1	0.019244187200486	0	1	0.0178968528458707	0	1	0.0188374024768359	0	1	0.0572506358182161	0	1	0.0591308839548597	0	1	0.0339932098802808	0	1	0.0617257417694407
CG8420	0.000629100222941737	0	1	0.000241113208288268	0	1	0.000432769440310306	0	1	0	0	1	0	0	1	0	0	1	0	0	1	0.0020920589625898	0	1	0	0	1	0	0	1	0	0	1	0	0	1	0.00160887222240277	0	1	0	0	1	0	0	1	0	0	1	0
St2	0	0	1	0	0	1	0	0	1	0	0	1	0	0	1	0	0	1	0	0	1	0	0	1	0	0	1	0	0	1	0	0	1	0	0	1	0	0	1	0	0	1	0	0	1	0	0	1	0
CG16734	0.169540280432885	0	1	0.0876947655951764	0	1	0.0769706092633281	0	1	0	-0.10985282646638	1	0.0850574861120429	0	1	0.0570169306427596	0	1	0.0549593015823029	0	1	0.0443079129211676	0	1	0	-0.110014619546305	1	0.0478972162261734	0	1	0.0676527087639783	0	1	0.0637361266741647	0	1	0.275990657540378	0.135159031704797	1.30395e+07	0.181676644140164	0	1	0.0712698314106028	0	1	0.128821539347723	0	1	0.173994172287881
CG16736	0.00337309148844424	0	1	0.00159847672426738	0	1	0.000441314028191456	0	1	0	0	1	0	0	1	0	0	1	0	0	1	0.00235225653145191	0	1	0	0	1	0	0	1	0.00399826778653673	0	1	0	0	1	0	0	1	0.00399887391710494	0	1	0	0	1	0	0	1	0
Ibf2	0.651352605161825	0.215727111733039	1.97438e-132	0.348256076350335	0	1	0.30407249081343	-0.125053496155783	0.000110109	0.450848734392127	0	1	0.233583899151926	-0.155472446257223	846954	0.202331193530439	-0.18004989728971	4.47542e+08	0.192462937716595	-0.186891219936163	1	0.14795042355675	-0.224984573580166	5.02103e+08	0.0788620480034643	-0.284712643964677	1	0.209562941575029	-0.172047831333444	1	0.480409143620646	0	1	0.351506204465554	0	1	0.607507089805843	0.115609132057143	0.0176364643459708	0.494452471796233	0	1	0.4807527042919	0	1	0.269473359721795	-0.122046671349089	1	0.313254950632876
Ibf1	0.329831811503615	0.11882149758263	5.15308e-58	0.182371492016466	0	1	0.163983390565071	0	1	0.220882794040549	0	1	0.139540768054019	0	1	0.176565378845008	0	1	0.163589944153479	0	1	0.121504689261041	0	1	0	-0.206202052710365	1	0.167850446926496	0	1	0.14411368386501	0	1	0.132669269084892	0	1	0.342528986510265	0	1	0.377557593039092	0.115132304900504	1	0.416851908254254	0.143146355117553	1	0.374755326007832	0.112981875371424	1	0.328228966390554
VhaM8.9	128828410869269	-0.31213064464068	4.41615e-172	171589751225744	0	1	202622994975753	0	1	251037149070056	0.205642361523608	1	369513610488349	0.520984335228563	1.89515e-89	666622294443405	10313502829751	8.71238e-145	183341280622489	0	1	216023888058711	0.101977728580191	1	31823256611323	0.381608826164404	1	163708060271044	0	1	160642724025513	0	1	161438626074876	0	1	120229758087964	-0.262665403057091	0.0912832085601347	151769527799393	-0.127474235135942	1	167467375131279	0	1	220564575932628	0.115289044604003	1	225928080983558
sage	0.0209806334672823	0	1	0.0218573766286789	0	1	0.0179476105409713	0	1	0	0	1	0.0198472896660508	0	1	0.00831940105233689	0	1	0.0187908394786124	0	1	0.00689509558266411	0	1	0	0	1	0.00593554341767496	0	1	0.0195035576140999	0	1	0.0235206785193236	0	1	0.0421712581512413	0	1	0.0428116039542136	0	1	0.0231882310310722	0	1	0.0278988810835939	0	1	0.019340422879215
TrpRS	0.344693985419672	0	1	0.348168982148253	0	1	0.283732570330397	0	1	0.179230741656809	-0.112876900493036	1	0.242849448845167	0	1	0.191555652860963	-0.104961374374592	1	0.31628028281263	0	1	0.1845234599212	-0.1098147816966	1	0.138989361405889	-0.147824196964945	1	0.353456160142398	0	1	0.347295484189739	0	1	0.310273161839298	0	1	0.362632031411134	0	1	0.283552379219618	0	1	0.276778736649716	0	1	0.423191423853838	0	1	0.360632089785273
Vps16A	0.0577693534888776	0	1	0.0528686328662862	0	1	0.0538640392845039	0	1	0.0943805802518074	0	1	0.0518231071974058	0	1	0.101714452322676	0	1	0.0593026469578913	0	1	0.0557371249434566	0	1	0.0864762926653296	0	1	0.0582308826816976	0	1	0.0470092596021628	0	1	0.061677470402299	0	1	0.0599710497284976	0	1	0.0314286092866461	0	1	0.0478128988745551	0	1	0.0888979723073333	0	1	0.10159457229676
CG8861	0	0	1	0	0	1	0	0	1	0	0	1	0	0	1	0	0	1	0	0	1	0	0	1	0	0	1	0	0	1	0	0	1	0	0	1	0	0	1	0	0	1	0	0	1	0	0	1	0
HP1e	0.000898088924374285	0	1	0.000401598425991193	0	1	0	0	1	0	0	1	0	0	1	0	0	1	0	0	1	0	0	1	0	0	1	0	0	1	0	0	1	0	0	1	0	0	1	0	0	1	0	0	1	0	0	1	0
CG12951	0	0	1	0.000456265659037418	0	1	0.000218408747252855	0	1	0	0	1	0	0	1	0	0	1	0	0	1	0	0	1	0	0	1	0.000259031656776838	0	1	0	0	1	0	0	1	0	0	1	0	0	1	0	0	1	0	0	1	0
CG16749	0.00322623266209554	0	1	0.00131046087274546	0	1	0.00181575299262421	0	1	0	0	1	0.00807764370907052	0	1	0.000925543368000486	0	1	0	0	1	0.00425340967018486	0	1	0	0	1	0	0	1	0	0	1	0	0	1	0.00793646781541259	0	1	0	0	1	0	0	1	0	0	1	0.0628562512447194
Aduk	0.0561490155445826	0	1	0.03998986706641	0	1	0.0316117493604108	0	1	0.126502213788741	0	1	0.0413843336826412	0	1	0.0644856216443087	0	1	0.0261605068459044	0	1	0.0308023310327743	0	1	0.0833401265549802	0	1	0.0469357535498483	0	1	0.0437499448720705	0	1	0.0271896716523259	0	1	0.0708201807267715	0	1	0.0478410809427741	0	1	0.0503694400716591	0	1	0.115093726833019	0	1	0.147850757727548
pasi2	0.0657955160091198	0	1	0.0473939585988877	0	1	0.0519093894889552	0	1	0.179230741656809	0	1	0.0760451133970306	0	1	0.125601723755963	0	1	0.0902666627568026	0	1	0.122510829425513	0	1	0.383414905879012	0.25581337853613	0.0544376140461452	0.106833769535371	0	1	0.0467695441035233	0	1	0.0648303631323797	0	1	0.0659971960047465	0	1	0.0870733504260194	0	1	0.141285766546065	0	1	0.116556638248838	0	1	0.218748704992698
CG45050	147140178832039	-0.138999626524261	35548.9	115625308079574	-0.292000299441925	4.36304e-105	157726029019527	0	1	238657046891142	0.218575053852053	1	169972700900543	0	1	302807183898369	0.404490546409778	8.83865e-18	259571879532526	0.283730723008418	1.24339e-07	521336588383492	0.843792052976069	2.13281e-54	115450866654708	153515236849883	0.21959	197870942522657	0	1	158574000168377	0	1	210869850550666	0.134986941279253	0.0302978755402827	204645014338101	0.113666584991914	1	215508418787811	0.148527336170746	0.93380207435052	260242442953071	0.281406822544255	0.116749224074462	389398003232682	0.590286033345827	7989.96	536499025750242
CG43675	0	0	1	0	0	1	0.000234226341824288	0	1	0	0	1	0	0	1	0	0	1	0.00371572289744588	0	1	0	0	1	0	0	1	0	0	1	0	0	1	0	0	1	0	0	1	0	0	1	0	0	1	0	0	1	0
CG18473	0.00138886812980652	0	1	0.000931020866150899	0	1	0.00173385280519303	0	1	0	0	1	0.00552990070521039	0	1	0.00216649763476319	0	1	0.00259553989061816	0	1	0.00323841505029192	0	1	0.0131432987576954	0	1	0.00152990513627165	0	1	0.00252728967389876	0	1	0.00470841270932426	0	1	0	0	1	0	0	1	0	0	1	0.0121658529686618	0	1	0.0634734233626942
CG8129	0.00169861038312386	0	1	0.00384871784323222	0	1	0.00177727719172762	0	1	0	0	1	0.00696005976125317	0	1	0.00215513757859517	0	1	0.000596939372449576	0	1	0.0110747393113712	0	1	0.0971039862526493	0	1	0.000840230780581978	0	1	0	0	1	0.00583188904301349	0	1	0.00188075841206815	0	1	0	0	1	0	0	1	0	0	1	0
FER	0.178345551882466	0	1	0.0772088124787012	0	1	0.0394249090320209	-0.106222580922247	9.23207e-52	166218397376547	0.860852705952696	8.74743e+08	0.0916222649740489	0	1	0.0668573754206116	0	1	0.103054314072715	0	1	0.31942717613243	0.160771750585271	6.84087e-10	0.0162094520556827	-0.102985758403117	1	0.087261802862131	0	1	0.0587671394237773	0	1	0.0719829074096048	0	1	0.365309460364207	0.194354145724553	7.89522e-08	0.486311036750513	0.279150554379072	37735.5	0.676138535993062	0.399350931178678	0.00904604	10966496690065	0.625385031512175	4.01191e-19	11347814781291
Or85f	7.97804e+09	0	1	0	0	1	0	0	1	0	0	1	0	0	1	0.00238078232507202	0	1	0	0	1	0	0	1	0	0	1	0	0	1	0	0	1	0	0	1	0	0	1	0	0	1	0	0	1	0	0	1	0
CG34117	0.829122709315715	0	1	0.737201893641077	0	1	0.882798385711559	0	1	0.832348704931649	0	1	0.71684877036409	0	1	0.532002032549641	-0.168724667817365	2.76294e+09	0.716747897008862	0	1	0.396780097721559	-0.260414270205881	4.54289e+07	0.409148480263951	-0.248809289267268	1	0.674121910033572	0	1	0.855465189207062	0	1	0.827349924667949	0	1	0.864772370547219	0	1	100697858514657	0.105869428914084	1	0.665914036823268	0	1	0.451430487014557	-0.219701088852387	1	0.746004347675443
RpL34b	443022721340049	0	1	44855039040441	0	1	447617277033818	0	1	318691234134258	-0.314897203006845	1	454802633306875	0	1	430397793837073	0	1	447496402127417	0	1	442341191455284	0	1	295621246954888	-0.388190851135759	0.00674425492225541	419669255469723	0	1	427865846619394	0	1	485114103175727	0	1	429967203525308	0	1	41735822153103	0	1	383257296591216	-0.135885891948717	1	332651594938825	-0.274271245792615	1.47354e+06	222979521685348
CG8132	0.319871760479898	0	1	0.280183258986302	0	1	0.261422121779028	0	1	0	-0.248026670908368	1	0.21224408229422	0	1	0.248828132159563	0	1	0.201311076770132	0	1	0.13314843821068	-0.124579668255574	1	0.209195400316869	0	1	0.183004413198259	0	1	0.233938091047979	0	1	0.221160101719713	0	1	0.3649314946422	0	1	0.38347135272622	0	1	0.343555281053045	0	1	0.410849925672331	0	1	0.432307301607114
CG9356	0.0516780745299478	0	1	0.0494911266682216	0	1	0.0567406664367945	0	1	0.104914180200596	0	1	0.043754606485194	0	1	0.0457836630076988	0	1	0.0679100242826861	0	1	0.064471629346311	0	1	0.139239037221228	0	1	0.115069428077988	0	1	0.0741652571831634	0	1	0.0526529845164716	0	1	0.109859835635412	0	1	0.179879736463617	0.109633850131317	1	0.0944015459219761	0	1	0.100662729171963	0	1	0.20996135526039
CG8135	0	0	1	0	0	1	0	0	1	0	0	1	0	0	1	0	0	1	0	0	1	0	0	1	0	0	1	0	0	1	0	0	1	0	0	1	0	0	1	0	0	1	0	0	1	0	0	1	0
CG42511	0	0	1	0	0	1	0	0	1	0	0	1	0	0	1	0	0	1	0	0	1	0	0	1	0	0	1	0	0	1	0	0	1	0	0	1	0	0	1	0	0	1	0	0	1	0	0	1	0
CG44261	0	0	1	0	0	1	0.00013065974232749	0	1	0	0	1	0	0	1	0	0	1	0.00238565211562015	0	1	0	0	1	0	0	1	0	0	1	0	0	1	0	0	1	0	0	1	0	0	1	0	0	1	0	0	1	0
betaTub85D	0	0	1	0	0	1	0	0	1	0	0	1	0.000459154910693911	0	1	0	0	1	0	0	1	0	0	1	0	0	1	0	0	1	0	0	1	0	0	1	0	0	1	0	0	1	0	0	1	0	0	1	0
Task7	8.75318e+08	0	1	0	0	1	0	0	1	0	0	1	0	0	1	0	0	1	0	0	1	0	0	1	0	0	1	0	0	1	0	0	1	0	0	1	0	0	1	0	0	1	0	0	1	0	0	1	0
alpha-Man-IIa	0.0317928327878612	0	1	0.0227991087872338	0	1	0.025554732208246	0	1	0	0	1	0.0209424346825696	0	1	0.0436377952588517	0	1	0.0303099627573683	0	1	0.0320779518111628	0	1	0.0305725534130493	0	1	0.0359322191479705	0	1	0.0166956392775775	0	1	0.0183023390416761	0	1	0.043436758065218	0	1	0.0309421595397608	0	1	0.0420512960693013	0	1	0.0848026013461965	0	1	0.00496765065890918
ps	299220998543972	0.12424298996891	1.08081e-51	281117065194799	0	1	215794779257174	-0.198671813745727	1.67728e-56	168927620791815	-0.312428698733665	1	286510637219858	0	1	256457868248464	0	1	122527552930099	-0.508221561869907	2.25079e-24	162420995852394	-0.340871223235399	4.87528	956880145968483	106003920303203	0.000845499738919155	0.928341776151833	-0.651535505750874	3.39045e-35	263960477311261	0	1	223322532039303	-0.129905028950961	1	268962201063069	0	1	295617857786446	0	1	427940243617732	0.363772359146905	4.33274e+09	640777149676101	0.705560219254291	1.07091e-07	757664048347022
GstZ1	0.242743878937331	0	1	0.238052186702008	0	1	0.241849649608944	0	1	0.104914180200596	-0.119239717356811	1	0.263259924886057	0	1	0.299385679433077	0	1	0.265756599572104	0	1	0.280908833269093	0	1	0.102591702647414	-0.121522385360646	1	0.293824732991711	0	1	0.303343832128064	0	1	0.233716927631985	0	1	0.211983536767584	0	1	0.292272154242381	0	1	0.304390769956072	0	1	0.16134477648805	0	1	0.410690608950428
GstZ2	0	0	1	0	0	1	0	0	1	0	0	1	0	0	1	0	0	1	0	0	1	0	0	1	0	0	1	0.000305066901934261	0	1	0	0	1	0	0	1	0	0	1	0	0	1	0	0	1	0	0	1	0
CG16779	0.00153228182372038	0	1	0.00202317114640424	0	1	0.000398945272107836	0	1	0.136701662292213	0.126260917812262	50364.9	0.00346196295458333	0	1	0.00533066777040264	0	1	0	0	1	0.0067773724184312	0	1	0.0146268115306081	0	1	0.000827316672830176	0	1	0.00510708536595331	0	1	0.00107620256758256	0	1	0	0	1	0.00605016311239751	0	1	0	0	1	0	0	1	0
phu	3.4137e+09	0	1	0	0	1	0	0	1	0	0	1	0	0	1	0	0	1	0	0	1	0	0	1	0	0	1	0	0	1	0	0	1	0	0	1	0	0	1	0	0	1	0.00575489885765258	0	1	0	0	1	0
RhoL	0.222249127075125	0	1	0.228511099144065	0	1	0.0464064135884092	-0.221984686675556	4.51889e-107	0.902627088731445	0.428181285069655	1	0.209414081440674	0	1	0.332462810458288	0	1	0.0462055351692447	-0.172699172475504	0.14029588387658	0.324904081534068	0	1	106727077667688	0.512269656572687	4.04856e+09	0.0382305847427016	-0.180032040742854	0.594036271602175	0.295033164436783	0	1	0.110277724176009	-0.11223718676024	1	0.356018834539889	0	1	0.7888352096924	0.368671862782275	1.35321	135006309690858	0.642334854365625	7.68848e-07	258732755006761	107074867894995	2.29669e-38	50937969028404
CG8149	0.788971869745925	0	1	0.626701882474733	0	1	0.566990178611588	0	1	0.400113535697358	-0.178937791076051	1	0.444007470701105	-0.153194208563329	9.22782e+06	0.438987210822578	-0.155128630327477	0.00106618850100425	0.467594722655355	-0.133840763417864	1	0.399393579489769	-0.181718571422806	0.194649560288226	0.299460289243914	-0.25391585149879	1	0.485428472502128	-0.12129128836379	1	0.676272700492017	0	1	0.654718949471464	0	1	0.861560073602781	0.10696444354539	1	0.891977025881088	0.122901569824537	1	0.995796951204955	0.176301614306098	1	0.675976271710259	0	1	109484074780654
rump	102611111851023	0.214100621260085	9.39658e-130	0.640791028554441	0	1	0.539395861096138	-0.176370933517478	8.15457e-39	0.872676457798757	0	1	0.566140495291618	-0.121239642603311	0.000925370257296366	0.594988171259692	-0.101256164803171	1	0.500332032064745	-0.162440534145235	1	0.427633954254506	-0.212351675290953	0.00405505372510725	0.259501391209449	-0.33552763565926	1	0.43988011040466	-0.203658786120486	0.335355124033593	0.594695577525442	-0.101304460593731	1	0.555740042989533	-0.125469295155409	1	101516120046051	0.136274853454006	0.0727965376068277	118224500586048	0.215965689915263	0.0082701473863502	10651238151548	0.160122341646907	1	13278711205208	0.280736354623287	0.00738639452994091	131782562514921
Ras85D	0.719582400714912	0.143967814846726	1.1083e-50	0.478925876025336	0	1	0.368892295927577	-0.174069063630067	1.73701e-44	185156084419338	0.601712195192304	1	0.465310013578584	0	1	0.752698589101767	0.117815183359093	0.00160113991895907	0.38420254787805	-0.123271454781824	1	0.625103947309492	0	1	148584200358599	0.465277590538697	0.0600582554828802	0.387016663483041	-0.120916676512596	1	0.496794638045928	0	1	0.351254290333358	-0.147494602571096	1	0.949480811308691	0.223209854778369	2.45709e+08	101784296323795	0.257096322222045	6.45003e+08	0.782209563662309	0.131847380734228	1	108608983208153	0.290307692389777	0.000447960076291252	159978022181139
Rlb1	0.352983087397872	0	1	0.392894289895092	0	1	0.321423924095814	0	1	0	-0.290377133672343	1	0.215914237213014	0	1	0.163432743860221	-0.142260043125825	0.00130011774634002	0.263859773666353	0	1	0.14438768365462	-0.157448260157079	0.450430217042625	0.100624310694802	-0.194742512529031	1	0.196600658218123	-0.112247597594368	1	0.347552638047783	0	1	0.278717425885042	0	1	0.249802042182551	0	1	0.356689178715268	0	1	0.507456401776185	0.1206053842396	1	0.290247437866617	0	1	0.251379546299326
mRpL47	102800156428561	0	1	10016601797001	0	1	0.964125836562809	0	1	0.440315134443339	-0.304629725282898	1	0.706843953507001	-0.139495288091818	2.48857e+08	0.676239244394968	-0.156504077379928	0.00018081559394572	0.691383522710731	-0.146050845960446	0.5559860147532	0.44732759588079	-0.303342249616069	23.2389	0.337998434893862	-0.378828859849786	1	0.6668137517528	-0.160508948011618	1	0.954626974777499	0	1	0.837138797003073	0	1	0.918198125416365	0	1	0.855006000678107	0	1	0.608558593527605	-0.194666222742036	1	0.852068490260954	0	1	0.779074911337991
JHDM2	0.0255199176424659	0	1	0.0140561685042079	0	1	0.00927810147555617	0	1	0.104914180200596	0	1	0.0181749032711363	0	1	0.0167031962269102	0	1	0	0	1	0.0116487624060459	0	1	0.143017059222923	0.115590830321921	0.0581455665895245	0.0193995385792699	0	1	0.0107518246475892	0	1	0.0175005011398382	0	1	0.0250993456736201	0	1	0.0515708207817619	0	1	0.0197418670026159	0	1	0.0315212769488913	0	1	0.080899434055429
CG8176	0.121876249738576	0	1	0.0709757424504915	0	1	0.0580516784599118	0	1	0.483231684985619	0.304188669471563	1	0.0952200908387999	0	1	0.16503593955347	0	1	0.0568039921013186	0	1	0.0689381707225972	0	1	0.35477238011234	0.213919461605896	0.0356581895050423	0.0606623300036153	0	1	0.0807290934415417	0	1	0.0625750722561507	0	1	0.0830482799712301	0	1	0.105852990726781	0	1	0.229308702408866	0.116703477268553	1	0.283752392975472	0.160387497011269	1	0.275866619715592
by	0.0671028912779676	0	1	0.0284036757724198	0	1	0.0268726695301049	0	1	0.104914180200596	-0.432724134316292	1	0.0317131519948923	-0.151361209454924	20017.7	0.139976402858172	-0.233761628311534	0.222664	0.0200452574793221	0	1	0.0710409319959491	-0.218085271519015	2.9202e+09	0.0678695993172802	-0.35839343930836	0.130518045335966	0.0242176916921218	0	1	0.0385412441157077	0	1	0.0277771983802318	0	1	0.103100349446669	0	1	0.0411681759692786	0	1	0.116980519494892	0	1	0.134895673793252	-0.163600521979557	1	0.108601321269077
mura	0.0678458452432417	0	1	0.0532369573786711	0	1	0.0640944439665887	0	1	0.873145772179504	0.545457265914532	0.000129158063646878	0.121200439816109	0	1	0.247743697410146	0.142746876652052	6.61876e-19	0.0922661346295916	0	1	0.198784356482467	0.100319526146946	0.0375469	0.948968779451492	0.586405698946961	0.000296585	0.0860508279597063	0	1	0.0765236278028604	0	1	0.069619305345194	0	1	0.16416454137184	0	1	0.173495473521908	0	1	0.235787174105576	0.129727679962767	1	0.587001619547974	0.381472476117098	1.84327e-05	0.533027644324433
RnpS1	0.865140321731929	0.162263053863446	3.61478e-61	0.661656321397533	0	1	0.502232852084297	-0.143702699701323	1.76358e-18	0.0943805802518074	-0.425905156263908	1	0.484968514221928	-0.124843689579509	0.0022397604543287	0.482020180662642	-0.125533431823214	0.165400809945452	0.411498226209955	-0.173900090864486	0.677935516315126	0.385045774209205	-0.192677363105878	0.0183654511753771	0.118912915549492	-0.40424638104466	0.127315542123944	0.421133018798635	-0.166606107624676	1	0.591479863282801	0	1	0.583200260847304	0	1	103309164595447	0.195467312169943	0.00304858775275545	0.851802200233268	0.100780909205873	1	0.739874950320432	0	1	0.596753638831055	0	1	0.662716961967201
CG9386	0.0913697396956772	0	1	0.112152968744846	0	1	0.101991885072763	0	1	0.0943805802518074	0	1	0.0691637294678335	0	1	0.0444746212747251	0	1	0.0864446989484967	0	1	0.0566851507765116	0	1	0	0	1	0.0906060009896357	0	1	0.0938497505777419	0	1	0.0934350519045857	0	1	0.0826850537453305	0	1	0.0399574466358993	0	1	0.0704586301765563	0	1	0.0668602623630973	0	1	0.138874193480512
CG8199	0.64178803455745	0	1	0.706991244422696	0	1	0.758706924379873	0	1	0.557286929385274	0	1	0.669363897423053	0	1	0.85510672238975	0.103309722912496	0.0865913436785999	0.709438542419407	0	1	0.545066104277195	0	1	0.0979835751431699	-0.424593812882327	0.0173767883305519	0.648245189342242	0	1	0.635252864176176	0	1	0.66335523556224	0	1	0.407095708569635	-0.17725688984073	1	0.318949112223589	-0.241702192098657	0.117697949097896	0.447559284565495	-0.14799200757887	1	0.316691027975109	-0.243239159797531	1	0.431754798705981
AP-1mu	0.416471769508869	0	1	0.342022910806009	0	1	0.285484599141542	0	1	0.873219333334296	0.316367042590877	1	0.310783220005696	0	1	0.467149587901073	0	1	0.351772345199481	0	1	0.331901563502429	0	1	0.596981879490394	0.157002309246384	1	0.40067226125002	0	1	0.306853099933973	0	1	0.214482215518714	-0.118784141960886	1	0.417739146018713	0	1	0.366016549967959	0	1	0.395919189952143	0	1	0.693391981502372	0.216374838925119	1	0.928610047946887
MBD-like	0.345943250743177	0	1	0.257160145443171	0	1	0.225422933983673	0	1	0.820960119846976	0.340766413119431	1	0.243148543581276	0	1	0.228328308107642	0	1	0.217402640954681	0	1	0.199436517036771	0	1	0.483261928250152	0.13576153540901	1	0.257023721652682	0	1	0.260810026696291	0	1	0.205697479138311	0	1	0.353939554414962	0	1	0.366613349099855	0	1	0.476376999674483	0.131316688817991	1	0.434281469593406	0.102381339344374	1	0.560757303181545
CG9393	0.25748210361537	0	1	0.223894012937819	0	1	0.182536205725797	0	1	0.157173393687917	0	1	0.15971038085113	0	1	0.180754397290387	0	1	0.169688356658889	0	1	0.12938034789975	0	1	0.0351587770370995	-0.166553848666803	1	0.131940115475436	0	1	0.211838297972898	0	1	0.172984949511631	0	1	0.277029185867193	0	1	0.2909490990521	0	1	0.198773963217446	0	1	0.321236154723349	0	1	0.451937911477951
Vps45	0.0178838243168246	0	1	0.0201352755573039	0	1	0.0190786765165297	0	1	0	0	1	0.0215647969928565	0	1	0.0327349035458611	0	1	0.014462139237156	0	1	0.0490326655576206	0	1	0.0650651958400678	0	1	0.0202914655164484	0	1	0.013723040948807	0	1	0.00988121422375401	0	1	0.0311837689737524	0	1	0.021717096759161	0	1	0.0278238985227092	0	1	0.0293136106542238	0	1	0.0271103252084582
CG16789	0.00271164194795459	0	1	0.00246686113973863	0	1	0.0013946691208211	0	1	0	0	1	0.00297118733622733	0	1	0.00187691389538645	0	1	0.00138645649455863	0	1	0	0	1	0	0	1	0.00551171987523883	0	1	0	0	1	0	0	1	0.00224807912878841	0	1	0	0	1	0	0	1	0.00822108807744923	0	1	0.011864253951983
CG16790	0.0471419251746604	0	1	0.056142811582469	0	1	0.0472272126243896	0	1	0	0	1	0.0348739739795477	0	1	0.0360195065074373	0	1	0.0402186881390691	0	1	0.0323293308998651	0	1	0.0389093226479528	0	1	0.0414814825018564	0	1	0.059585967012045	0	1	0.0374656481551203	0	1	0.0615856284212895	0	1	0.0899282361426693	0	1	0.0740985601743492	0	1	0.085429457656398	0	1	0.0907558752707749
CG9396	0.00103682500642801	0	1	0.000501860615140547	0	1	0.000245912928817613	0	1	0	0	1	0.00148285493467431	0	1	0.00234628985877212	0	1	0.00347315606135247	0	1	0	0	1	0	0	1	0.00216062943385581	0	1	0	0	1	0	0	1	0	0	1	0	0	1	0	0	1	0	0	1	0
CG9399	0.217999268026217	0	1	0.201371311021108	0	1	0.254559101876333	0	1	0.157173393687917	0	1	0.193714183801275	0	1	0.151427905376557	0	1	0.296157290511598	0	1	0.218635378358343	0	1	0.271627540694953	0	1	0.262717591264569	0	1	0.239081680245507	0	1	0.26975225438241	0	1	0.196048202413816	0	1	0.100394511279623	-0.109220371394522	1	0.196721528865787	0	1	0.164069292471265	0	1	0.38546268708301
Kap-alpha3	122881278894904	0	1	109568988141081	0	1	114555631112175	0	1	114483732606961	0	1	102146638969789	0	1	109237236019503	0	1	107676626988374	0	1	122666793278926	0	1	176718646678305	0.238022026942552	1	118132074880068	0	1	133300850399674	0	1	115758289259362	0	1	118541711610667	0	1	12859819688887	0	1	106779661773823	0	1	143974763846053	0.112090245643855	1	188658468156538
CG8273	0.161890394031662	0	1	0.156493705712065	0	1	0.138296566301015	0	1	0.41031298420083	0.193340244741681	1	0.1441410712962	0	1	0.157074542252246	0	1	0.113943052317509	0	1	0.122612407699122	0	1	0.1191561354698	0	1	0.0959876704406514	0	1	0.183027337327811	0	1	0.180402178805611	0	1	0.153212239804904	0	1	0.119894130631254	0	1	0.18725387040328	0	1	0.25575492450215	0	1	0.365568006329755
CG8301	0.000475289035490595	0	1	0.000718120387124671	0	1	0.00419672899645657	0	1	0	0	1	0.00835030467833807	0	1	0.00439513724078925	0	1	0.003499882228963	0	1	0	0	1	0	0	1	0.000601890288620039	0	1	0.00114619696432026	0	1	0.00470933956221979	0	1	0	0	1	0.00907566197878473	0	1	0.00894574406226238	0	1	0.00556763112884835	0	1	0
CG33654	0	0	1	0	0	1	0	0	1	0	0	1	0	0	1	0	0	1	0	0	1	0	0	1	0	0	1	0	0	1	0	0	1	0	0	1	0	0	1	0	0	1	0	0	1	0	0	1	0
P58IPK	0.189554031439504	0	1	0.179735416870473	0	1	0.166922062414284	0	1	0.284144921857405	0	1	0.151276817348474	0	1	0.268522046905013	0	1	0.212315913115116	0	1	0.170564455988742	0	1	0.172805268488813	0	1	0.246228189332764	0	1	0.2100661416663	0	1	0.150836417536714	0	1	0.226335807215863	0	1	0.19777795279198	0	1	0.17169291321518	0	1	0.22005466219985	0	1	0.307768498515023
bocks	0.0933719688969683	0	1	0.0859949038714766	0	1	0.0920621744457907	0	1	0.304208940652999	0.175478909934308	1	0.115256255943134	0	1	0.103402234051722	0	1	0.129207759721313	0	1	0.133004502213858	0	1	0.191779854763214	0	1	0.117364517869157	0	1	0.0704348946782661	0	1	0.0963936565760828	0	1	0.0807280422267638	0	1	0.0549810181786941	0	1	0.0862309701248844	0	1	0.143575495274849	0	1	0.226288406028738
CG8312	0.32082457753238	0	1	0.224685679441534	0	1	0.251887432467567	0	1	0.126502213788741	-0.121476710901458	1	0.321190657669858	0	1	0.243562203062697	0	1	0.16313225234111	0	1	0.188676921961889	0	1	117141209740183	0.536232766591381	1	0.116419778912574	-0.132123096252511	1	0.178117811188748	0	1	0.170545869066846	0	1	0.413399030794591	0.106417819028669	0.0224616171779632	0.425719952248224	0.114783191382801	1	0.374189972276157	0	1	0.529172592701727	0.18509884413381	1	0.679313677033094
CG9427	0.000909890146730626	0	1	0.00296930541047498	0	1	0.00596980618342973	0	1	0	0	1	0.00353637573067525	0	1	0.00976169335569782	0	1	0.102055171524583	0	1	0.251606583002107	0.21390597988665	5.01454e-158	0	0	1	0.398683875955532	0.326973693727733	0	0	0	1	0.00681078559994442	0	1	0.00231375862684904	0	1	0	0	1	0	0	1	0	0	1	0.0100766429462492
CG8319	0.135741332731369	0	1	0.127946607383963	0	1	0.120740163625537	0	1	0	-0.123123456988077	1	0.138935199425603	0	1	0.0808985107723512	0	1	0.145702003691276	0	1	0.0902897446310029	0	1	0.341417430327016	0.171020834733178	1	0.122233756652336	0	1	0.10830712776314	0	1	0.132564905239597	0	1	0.125693758369717	0	1	0.13953366772066	0	1	0.128004916065407	0	1	0.116925528703219	0	1	0.210703594248796
Calr	644577301087654	0	1	677336665722592	0	1	568776001308028	-0.147444190427541	1.99629e-54	101359547061843	0.39822516944548	1	617528587060565	0	1	834084136522358	0.228723944483383	143.439	708184610902489	0	1	474048167953904	-0.26792332370754	726.342	239867998000269	-0.789853247664748	2.37736e+06	997749535879568	0.390232180588926	5.35143e-14	656466860381492	0	1	554499371894465	-0.135328702480888	0.0985623592093003	744078909103828	0.122031458605337	1	720100804436299	0	1	796564229167626	0.181942529225243	1	739146281910101	0.115607182331446	1	103577028697488
SpdS	213107303008577	0	1	245462953295675	0.126536153484833	1.54264e-17	22428162503326	0	1	0.619337878775958	-0.661441674856797	1	120828170091515	-0.362184982408405	4.73555e-29	0.551448825979681	-0.71711457070552	1.24803e-85	161077465712951	-0.186382495316886	0.020058727268667	0.63566060233696	-0.657999659747617	5.38114e-34	0.150773854335222	-10040720654162	115392	138966831013848	-0.275417376280495	1.90081e+07	240680796301435	0	1	2222301239923	0	1	209000061438153	0	1	260329321877415	0.139395826472997	1	436420532247696	0.539010890332288	3.24708e+06	407824382833883	0.484522433234002	2.54326e+09	415913993987469
Scm	0.0599829498931833	0	1	0.0433081984912771	0	1	0.047990930325742	0	1	0.136701662292213	0	1	0.0490771067899358	0	1	0.0608858788296076	0	1	0.0568525011714764	0	1	0.0422462659913406	0	1	0.0292536230612161	0	1	0.0482807354387349	0	1	0.0534452407713794	0	1	0.0483756138027479	0	1	0.0867150061610885	0	1	0.0962041776275105	0	1	0.0283046924891577	0	1	0.063497251564462	0	1	0.114314753616604
Dh44	4.51523e+09	0	1	0	0	1	0.000483186064279618	0	1	0	0	1	0.000585936801911232	0	1	0	0	1	0	0	1	0	0	1	0	0	1	0	0	1	0	0	1	0.001178756127027	0	1	0	0	1	0	0	1	0	0	1	0	0	1	0
Fst	4.51523e+09	0	1	0	0	1	0	0	1	0	0	1	0	0	1	0	0	1	0	0	1	0.000728310742226576	0	1	0	0	1	0	0	1	0	0	1	0	0	1	0	0	1	0	0	1	0	0	1	0	0	1	0
CG9492	0	0	1	0	0	1	0	0	1	0	0	1	0	0	1	0.00144499420051578	0	1	0	0	1	0	0	1	0	0	1	0	0	1	0	0	1	0	0	1	0	0	1	0	0	1	0	0	1	0	0	1	0
CG43441	0	0	1	0	0	1	0	0	1	0	0	1	0	0	1	0	0	1	0	0	1	0	0	1	0	0	1	0	0	1	0	0	1	0	0	1	0	0	1	0	0	1	0	0	1	0	0	1	0
CG8358	0.000204151744194925	0	1	0	0	1	0	0	1	0	0	1	0	0	1	0	0	1	0	0	1	0	0	1	0	0	1	0	0	1	0	0	1	0	0	1	0	0	1	0	0	1	0	0	1	0	0	1	0
CG16817	928663500531067	0.291559115620664	0	79819235576413	0	1	595407823959244	-0.263768379307581	1.30912e-235	594493311131589	-0.204258163305188	1	612697830958798	-0.184468741464851	0.0018143	464255488535349	-0.42059014707407	4.70376e-51	469221671308382	-0.408574132302471	2.94273e-27	427663437154324	-0.484308337540012	1.72843e-31	255669931631809	-0.87451163885288	52286.8	459409065516464	-0.425258842273057	1.385e-21	813729146105335	0	1	656003401899255	-0.120998582035656	0.523324472523929	940234014126466	0.201760998755717	1.99642e+07	108871674488481	0.335401770314177	78.8668	100318729304089	0.259641662703141	0.00066635320745644	892245332987258	0.153356048443055	1	755795778490309
nmdyn-D7	0.076852629294534	0	1	0.0286550611526998	0	1	0.0195458131104969	0	1	0	0	1	0.020768424760486	0	1	0.00999883334740415	0	1	0.00674085098264198	0	1	0.0068077502232673	0	1	0.0174292546553539	0	1	0.00229847710811524	0	1	0.0239316009615077	0	1	0.0176909483214524	0	1	0.0747042339118372	0	1	0.145304713731321	0	1	0.176886805738504	0.119088542655629	0.338018872100034	0.108371261853425	0	1	0.0980013909700927
CG9444	0.00419317176160655	0	1	0.0023075738282298	0	1	0.0040994580945842	0	1	0	0	1	0.000504285112313372	0	1	0.0113568688122965	0	1	0.0034817215622631	0	1	0.00275072463126163	0	1	0	0	1	0.00741887614926506	0	1	0.0110756367032507	0	1	0.00889156447992691	0	1	0	0	1	0	0	1	0	0	1	0.00742668377774609	0	1	0.0210353397605273
eca	166574749148357	-0.162739446770861	2.37238e-55	189497484561391	0	1	208237510714298	0	1	215620877533388	0	1	188459057990752	0	1	279229176066969	0.246071142214519	0.00330438	301491436479389	0.30180012667382	7.75938e-10	283564784021279	0.254457254533398	475.35	257533773859407	0.180509074835327	1	468708777003822	0.65695650012707	4.79263e-50	220263960580534	0	1	258489942423019	0.185795427101534	53449.2	182851310585626	0	1	205396968063747	0	1	222026906435935	0	1	21140838080608	0	1	266099895799275
CG18542	0	0	1	0	0	1	0	0	1	0	0	1	0	0	1	0	0	1	0	0	1	0	0	1	0	0	1	0	0	1	0	0	1	0	0	1	0	0	1	0	0	1	0	0	1	0	0	1	0
Unc-115b	0.00237445966012825	0	1	0.000793047046832113	0	1	0.00208376297555439	0	1	0	0	1	0.00174507035076612	0	1	0.00827817055278893	0	1	0.00786972045119336	0	1	0	0	1	0	0	1	0.00182329699502422	0	1	0.00450565527321618	0	1	0.00702989596414307	0	1	0	0	1	0	0	1	0	0	1	0	0	1	0
p24-2	0	0	1	0	0	1	0	0	1	0	0	1	0	0	1	0	0	1	0	0	1	0	0	1	0	0	1	0	0	1	0	0	1	0	0	1	0	0	1	0	0	1	0	0	1	0	0	1	0
CG32939	0	0	1	0	0	1	0.000116443021541773	0	1	0	0	1	0	0	1	0	0	1	0	0	1	0	0	1	0	0	1	0	0	1	0	0	1	0	0	1	0	0	1	0	0	1	0	0	1	0	0	1	0
Unc-115a	0.0990883484404295	0	1	0.159451733944531	0	1	0.105520031218607	0	1	0.104914180200596	0	1	0.157327419786818	0	1	0.132038745119711	0	1	0.162840568126367	0	1	0.239577030157519	0	1	0.211863915346332	0	1	0.0893021923138162	0	1	0.291850706658465	0.139007851644073	2.27066e+08	0.155623156561626	0	1	0.0648977208683659	0	1	0.111413850148323	0	1	0.113326877030635	0	1	0.126747245264686	0	1	0.21690304986451
trbd	0.0210578843526634	0	1	0.0195535154894801	0	1	0.027880905387855	0	1	0.126502213788741	0	1	0.0158847075300493	0	1	0.034862081695498	0	1	0.0461558122696632	0	1	0.0217351001748941	0	1	0.116935525409607	0	1	0.0226811575336534	0	1	0.0267936774804476	0	1	0.0134044684926671	0	1	0.0213864976831147	0	1	0.00387875327560714	0	1	0	0	1	0.0290857252407579	0	1	0.0727728284128651
dmt	0.128112933036535	0	1	0.0620862481343812	0	1	0.062541640211414	0	1	0.136701662292213	0	1	0.0690691330709719	0	1	0.0564406719455526	0	1	0.0448148189924342	0	1	0.0600777655947331	0	1	0.0146268115306081	0	1	0.0304809560203313	0	1	0.0686036860521966	0	1	0.0479031344243402	0	1	0.113436084256375	0	1	0.13616600914308	0	1	0.127604443879064	0	1	0.120018983291379	0	1	0.194789470669292
hyd	0.175200318102037	0	1	0.1553491476042	0	1	0.170771448627491	0	1	0.504558401517207	0.249833057285849	1	0.102485235956978	0	1	0.174997313898479	0	1	0.20852730731864	0	1	0.161407079002598	0	1	0.182173433239962	0	1	0.161803615718604	0	1	0.160694128470101	0	1	0.192461545537989	0	1	0.217780375366248	0	1	0.170951321322308	0	1	0.169840642465865	0	1	0.349093534060082	0.141331659620253	1	0.240397051673686
FoxP	0.000118289437266628	0	1	0	0	1	0	0	1	0	0	1	0	0	1	0	0	1	0	0	1	0	0	1	0	0	1	0	0	1	0	0	1	0	0	1	0	0	1	0	0	1	0	0	1	0	0	1	0
alphaTub85E	0.00087387217919778	0	1	0.00193504082547799	0	1	0.00201389030824248	0	1	0	0	1	0.00209423557469594	0	1	0.000917918447351961	0	1	0.00291947958524705	0	1	0.00458937053801094	0	1	0.0382830804097821	0	1	0.000305066901934261	0	1	0	0	1	0	0	1	0	0	1	0	0	1	0	0	1	0.0131856540084388	0	1	0
CG12950	0.000107023503003401	0	1	0	0	1	0	0	1	0	0	1	0	0	1	0.000629352761033498	0	1	0	0	1	0	0	1	0	0	1	0	0	1	0	0	1	0	0	1	0.0121032180032371	0	1	0	0	1	0	0	1	0	0	1	0
Pnn	0.1854303598919	0	1	0.108436429269544	0	1	0.0984347825586034	0	1	0	-0.137943170168144	1	0.0944134591005522	0	1	0.148768518099808	0	1	0.0947886016283609	0	1	0.132126829747435	0	1	0.132716592983848	0	1	0.14503692119119	0	1	0.146823336859004	0	1	0.109612828040013	0	1	0.193018619283604	0	1	0.222277587775561	0	1	0.14270298939533	0	1	0.253003329559631	0	1	0.494851108859606
CG34409	0.00205183694685314	0	1	0.00166811110649073	0	1	0.000717289545746327	0	1	0	0	1	0	0	1	0	0	1	0	0	1	0	0	1	0	0	1	0.00542544789734493	0	1	0.000993383568740405	0	1	0.00153720008841975	0	1	0.00483338032334625	0	1	0	0	1	0	0	1	0	0	1	0.00616222678227004
CG31415	0.00323304741069233	0	1	0.00253726670905243	0	1	0.00156977778641557	0	1	0	0	1	0.00250161064952777	0	1	0	0	1	0.000626511184133078	0	1	0.00721378930252757	0	1	0	0	1	0	0	1	0.00572727855005772	0	1	0.00244524009369354	0	1	0.00315732110145041	0	1	0	0	1	0	0	1	0	0	1	0
CG12948	0.296764412275588	0	1	0.195607351506641	0	1	0.167282149659321	0	1	0.179230741656809	0	1	0.152052105206385	0	1	0.179764220685225	0	1	0.14678308907928	0	1	0.0728597179129979	-0.145595345467574	0.0103878694657349	0.0713240842709839	-0.145390847682331	1	0.156096941727443	0	1	0.190357904262863	0	1	0.175117084568335	0	1	0.312829564280052	0	1	0.308630013285181	0	1	0.507426969590327	0.197153905252314	0.0681334593501793	0.405667579131692	0.12710535183885	1	0.642049090399826
PpD3	0.367036479412333	0	1	0.309623767804656	0	1	0.316849299315114	0	1	0	-0.28806248421521	1	0.333258909368234	0	1	0.289914181011903	0	1	0.237916764292326	0	1	0.280077933455565	0	1	0.119918294686437	-0.175018038246868	1	0.258654707920342	0	1	0.341982046047449	0	1	0.284146945404587	0	1	0.397687609003357	0	1	0.317402992618767	0	1	0.377988643207727	0	1	0.349424090877327	0	1	0.404632710969523
CG16908	0.0127088627675258	0	1	0.0108709248078723	0	1	0.0142858609541361	0	1	0	0	1	0.014008663626851	0	1	0.00817491004649084	0	1	0.0137108027839895	0	1	0.0166036053874483	0	1	0.0452251307006277	0	1	0.0102862280535468	0	1	0.0199738207897497	0	1	0.0212138032974604	0	1	0.0156858569478105	0	1	0.0356047194964742	0	1	0	0	1	0	0	1	0.0288095326123919
Rpt3R	0.0300281241057136	0	1	0.0241485940209762	0	1	0.00777530722643359	0	1	0	0	1	0.00615957106486628	0	1	0.00508040962279787	0	1	0.00627521710418387	0	1	0.000834114968568463	0	1	0	0	1	0.00641988623961583	0	1	0.0155299073812743	0	1	0.00286451227415645	0	1	0.020436040671483	0	1	0.0232151614393913	0	1	0.0494729661249322	0	1	0.0584013687703596	0	1	0
CG8412	0.0714784184237705	0	1	0.0567693830454124	0	1	0.0613100529687633	0	1	0	0	1	0.0610903359492309	0	1	0.0875470356072203	0	1	0.0600003309137577	0	1	0.0560856324347799	0	1	0.0174292546553539	0	1	0.0755073554688598	0	1	0.0472481431831078	0	1	0.0491620884128222	0	1	0.062701748310239	0	1	0.0975399318419872	0	1	0.0739805912772074	0	1	0.120292454639747	0	1	0.153376109466297
CG8417	0.121822367904498	-0.109322950944019	3.77453e-73	0.184854778347335	0	1	0.310803000727347	0.10901337177604	7.6488e-89	0.0943805802518074	-0.100408939161161	1	0.244474441999711	0	1	0.240811884730248	0	1	0.3499237718044	0.111410106940102	5.86864	0.179869320763136	0	1	0.269965010131496	0	1	0.292187561684798	0	1	0.205983076625859	0	1	0.326948405318872	0	1	0.163972094869898	0	1	0.0970927082353462	0	1	0.150018714805125	0	1	0.18702302948251	0	1	0.184780019319507
Snap24	0.0577861147064221	0	1	0.0584835130788755	0	1	0.0693055655693185	0	1	0	0	1	0.0835807617414597	0	1	0.063882297647632	0	1	0.0503422449002713	0	1	0.17273543331759	0	1	0.200518608475102	0.119414696433696	1	0.0429028465099646	0	1	0.0670694479645367	0	1	0.072555935319541	0	1	0.0689351341465823	0	1	0.0766227559580248	0	1	0.104959392466361	0	1	0.0627334311870944	0	1	0.128404468486953
CG8478	0.087940182867553	0	1	0.0214516450884902	0	1	0.0238341115182881	0	1	0	0	1	0.0151528552190939	0	1	0.00851725659187946	0	1	0.0080410070427613	0	1	0.00765003918706019	0	1	0	0	1	0.00225195097180539	0	1	0.0283324423977976	0	1	0.00883638915373576	0	1	0.121438804102708	0	1	0.153418064177125	0	1	0.0394114991899274	0	1	0.0518180399710602	0	1	0
MED6	0.276151925418875	0	1	0.227958055123881	0	1	0.177467142918134	0	1	0.126502213788741	0	1	0.176416111573848	0	1	0.17614516779695	0	1	0.152566271327458	0	1	0.116694282639375	0	1	0.202599980799473	0	1	0.155446729225617	0	1	0.201087020540962	0	1	0.154414470778664	0	1	0.319507263166241	0	1	0.345889149497872	0	1	0.264259374527381	0	1	0.396287172741243	0.125595847386712	1	0.383584957116069
CG8481	0.256067199972287	0	1	0.164028250132204	0	1	0.146213779252347	0	1	0.399905538373168	0.154951947016426	1	0.200925712409925	0	1	0.187091993289681	0	1	0.118689420116977	0	1	0.0889327371509383	0	1	0.163857546582353	0	1	0.127876145816665	0	1	0.140970754944148	0	1	0.129623288283492	0	1	0.232438656612764	0	1	0.26911569196624	0	1	0.304039495792717	0	1	0.372895930565168	0.136056483012718	1	0.435387322753107
CG9471	138315603513003	0	1	155158058085376	0.168633579661432	7.71691e-43	102855345411758	-0.133967199827876	1.27448e-18	0.514558134744759	-0.393829074298051	1	12784109150709	0	1	101406211962537	-0.111333669083672	1	0.683679597013548	-0.291968833395906	404.832	0.444189833530972	-0.446334422209309	8.45407e-14	0.211430915939286	-0.617923791922685	9.10393e+09	0.444079790658813	-0.44630826941492	1.30868e-10	141045217765156	0	1	0.756793323035019	-0.248575607933216	1.00653e+08	0.842844043239721	-0.199059866861952	1	0.730513195827361	-0.261632178802701	0.347444849408511	104924209270388	0	1	0.884054075111501	-0.176118568924376	1	0.769251481085161
Whamy	0	0	1	0.000281921586555453	0	1	0.000169382029989427	0	1	0	0	1	0.000587181924285592	0	1	0.00462566255122815	0	1	0.000904513931038371	0	1	0.000899053669593191	0	1	0.0484836677737674	0	1	0.000578895663897809	0	1	0	0	1	0	0	1	0	0	1	0	0	1	0	0	1	0.0243001555209953	0	1	0
topi	0.00512549062054083	0	1	0.00126491378677348	0	1	0.00133609269135497	0	1	0	0	1	0.000941124946319569	0	1	0	0	1	0	0	1	0.000863438483159625	0	1	0	0	1	0	0	1	0.00390760697757932	0	1	0.00370188703691707	0	1	0.00315732110145041	0	1	0.0133138054326114	0	1	0.0685073391552807	0	1	0.0164812303465616	0	1	0
RpS29	865323994573876	0	1	926559463039105	0	1	964450564249358	0	1	908019653900817	0	1	947549469249538	0	1	910278018208833	0	1	95826786084419	0	1	961214291784849	0	1	71656370277646	-0.229665285953435	1	847648869254524	0	1	91155604666631	0	1	973604296956709	0	1	842857029308909	0	1	789180603125171	-0.134674898607082	934.741	705618136888225	-0.245206727374359	0.213459	57755587868751	-0.443232715829677	6.70139e-20	361286964782996
CG12947	0.0272979713444951	0	1	0.0263225615690781	0	1	0.0247244656157498	0	1	0.136701662292213	0.102550422807557	1	0.0249129512158966	0	1	0.0327544751276071	0	1	0.0201382783693459	0	1	0.0393351151289449	0	1	0	0	1	0.00347280339174944	0	1	0.0206209515824468	0	1	0.0290750157048846	0	1	0.0528402410888711	0	1	0.0139102725936132	0	1	0.0327543200300134	0	1	0.00682552856893238	0	1	0.0426406806165767
MtnA	0.146479420666804	-0.334934918686551	1.62765e-25	0.204029689800569	-0.239882850713014	8.69923e+07	0.233034718737667	-0.217754022301443	1	0	-0.376210404212916	1	0.219530188290657	-0.183753936295787	1	159458343247739	0.597862041760572	1.51485e-59	0.48909020288882	0	1	112386834535098	0.38370707792633	5.32168e-10	647962484959623	390198559655646	12090.6	0.533924531469266	0	1	0.233971228102986	-0.169577844682292	1	0.165511000559539	-0.225904290379309	1	0.20039721439983	-0.194950987219613	1	0.125777822175342	-0.258827053999767	1	0.200263425434465	-0.1941593692099	1	137178860551306	0.49042102750823	8.81491e+08	106273214572004
CG8500	0.00331915097385945	0	1	0.000504703015322691	0	1	0.00238490194659512	0	1	0	0	1	0.00375578185796482	0	1	0.00506234225768253	0	1	0	0	1	0	0	1	0	0	1	0.0004940800562856	0	1	0.00169201130398912	0	1	0	0	1	0	0	1	0.0190418158275573	0	1	0	0	1	0	0	1	0
CG12945	0.218433601914052	0	1	0.147287328511044	0	1	0.160273866195228	0	1	0.263203876080955	0	1	0.182846794807442	0	1	0.239176108875322	0	1	0.233355130672082	0	1	0.31410349153006	0	1	0.289566451982482	0	1	0.289479217887485	0	1	0.196696458401852	0	1	0.186811358606894	0	1	0.226017240577602	0	1	0.314823914952554	0	1	0.300871698374741	0	1	0.588197757407076	0.285875942135826	2.87933e+09	0.612082897357858
CG8507	0.945002704231389	0	1	0.92324900728373	0	1	0.86326829965191	0	1	0.577016796735552	-0.208578765418706	1	0.784378681667579	0	1	0.973325120077779	0	1	110984542053134	0	1	0.884657484076481	0	1	0.461517728893244	-0.285048695817468	1	149331573488798	0.253542026503798	280.75	0.918563799006007	0	1	106523503684528	0	1	0.922819593403159	0	1	115776101426555	0.105634360121823	1	139105042278629	0.208516345681295	1	18919191905494	0.400105483541723	2.83772e+09	234625132245672
CG8516	0.054710450521121	0	1	0.0285011508264853	0	1	0.0400566013314274	0	1	0.157173393687917	0.103474342375288	1	0.0525221035936173	0	1	0.0347457360663047	0	1	0.0510386778542638	0	1	0.0420076531942973	0	1	0	0	1	0.0285117932932851	0	1	0.0298438908946179	0	1	0.0519837945577951	0	1	0.0824881753312142	0	1	0.0414453165044866	0	1	0.0889091330876851	0	1	0.0508526308650538	0	1	0.0403932964816752
CG9467	0.0901568816178835	0	1	0.0648136155378862	0	1	0.0735603828265336	0	1	0.389706089869696	0.24570967020128	1	0.101234410921219	0	1	0.142401119790016	0	1	0.123686469638343	0	1	0.169843474110132	0	1	0.527962566983024	0.341237803207379	1.24093e+08	0.200041818335387	0.100306499508988	3.82019e-17	0.0952020442888536	0	1	0.0825354822539542	0	1	0.0822456452716917	0	1	0.0886028158058628	0	1	0.166977201403671	0	1	0.0991372234763807	0	1	0.0672729968900728
CG8526	0.000333310119290206	0	1	0.000416647643988775	0	1	0.000764821784589423	0	1	0	0	1	0.000904376844787454	0	1	0	0	1	0.000749844857099066	0	1	0	0	1	0	0	1	0	0	1	0	0	1	0	0	1	0	0	1	0	0	1	0	0	1	0	0	1	0
FBXO11	0.138754154309653	0	1	0.103947141052062	0	1	0.10667567656421	0	1	0.188761160503615	0	1	0.134401889135231	0	1	0.105269182374909	0	1	0.0975004024485062	0	1	0.12572975217742	0	1	0.366212901120362	0.195594259705081	1	0.0814589181340886	0	1	0.116143366804467	0	1	0.117080929469928	0	1	0.0786306843981107	0	1	0.183194753002298	0	1	0.137909392623945	0	1	0.141285056803923	0	1	0.272181310807228
CG8534	0	0	1	0	0	1	0	0	1	0	0	1	0	0	1	0	0	1	0	0	1	0	0	1	0	0	1	0	0	1	0	0	1	0	0	1	0	0	1	0	0	1	0	0	1	0	0	1	0
eloF	0	0	1	0	0	1	0	0	1	0	0	1	0	0	1	0	0	1	0	0	1	0	0	1	0	0	1	0	0	1	0	0	1	0	0	1	0	0	1	0	0	1	0	0	1	0	0	1	0
CG16904	0	0	1	0	0	1	0	0	1	0	0	1	0	0	1	0	0	1	0	0	1	0	0	1	0	0	1	0	0	1	0	0	1	0	0	1	0	0	1	0	0	1	0	0	1	0	0	1	0
CG9459	0	0	1	0	0	1	0	0	1	0	0	1	0	0	1	0	0	1	0	0	1	0	0	1	0	0	1	0	0	1	0	0	1	0	0	1	0	0	1	0	0	1	0	0	1	0	0	1	0
CG9458	0	0	1	0	0	1	0	0	1	0	0	1	0	0	1	0	0	1	0	0	1	0	0	1	0	0	1	0	0	1	0	0	1	0	0	1	0	0	1	0	0	1	0	0	1	0	0	1	0
CG42857	9.89366e+09	0	1	0.00108824802225493	0	1	0.00109721315786247	0	1	0	0	1	0.00159380024455271	0	1	0.00101023295264725	0	1	0	0	1	0	0	1	0	0	1	0.000342858631843201	0	1	0.00408171095527139	0	1	0	0	1	0	0	1	0	0	1	0	0	1	0	0	1	0
CG34302	0	0	1	0	0	1	0	0	1	0	0	1	0	0	1	0	0	1	0	0	1	0	0	1	0	0	1	0	0	1	0	0	1	0	0	1	0	0	1	0	0	1	0	0	1	0	0	1	0
Teh1	0.00146290057570619	0	1	0.000716944224775521	0	1	0.00039531206660624	0	1	0	0	1	0	0	1	0	0	1	0	0	1	0	0	1	0	0	1	0	0	1	0	0	1	0	0	1	0	0	1	0	0	1	0	0	1	0	0	1	0.0121960738399095
Glut4EF	0.405852053726328	-0.267729480063062	4.26043e-53	0.400316677172044	-0.243677298348877	7.77303e-55	0.776565118830096	0	1	0	-0.530361917190672	1	0.508961006633968	-0.122996959510246	1	150876768743758	0.402061939871326	1.20985e+08	116379696167471	0.246216748387686	0.0334003	339491610087585	0.97311115352527	1.21159e-64	132521714991422	214145279735733	0.0585536	0.604828902774431	0	1	0.567504898555246	0	1	0.968589871703536	0.149504995998674	2.09472e+07	0.750663739493899	0	1	0.774454623631845	0	1	109035432691945	0.207961114790683	1	235880742568782	0.685838315687108	642.429	329383733406504
Art4	0.0497378315905388	0	1	0.0361954675896856	0	1	0.0289381470772715	0	1	0	0	1	0.0353252670568053	0	1	0.0164687884198525	0	1	0.029269767313434	0	1	0.0207726982943729	0	1	0	0	1	0.0362217694905814	0	1	0.034247734859022	0	1	0.0264567911263732	0	1	0.031949987332418	0	1	0.0622125726678584	0	1	0.0344911834474642	0	1	0.0419214227894052	0	1	0.0511983056951251
Gr85a	0.000160608150286415	0	1	0	0	1	0.000491203973023714	0	1	0	0	1	0	0	1	0	0	1	0	0	1	0	0	1	0	0	1	0	0	1	0	0	1	0	0	1	0	0	1	0	0	1	0	0	1	0	0	1	0
Spn85F	0	0	1	0	0	1	0.00019311867188736	0	1	0	0	1	0.00146156564665949	0	1	0	0	1	0.000274649904453418	0	1	0	0	1	0	0	1	0	0	1	0	0	1	0	0	1	0	0	1	0	0	1	0	0	1	0	0	1	0
CG5359	0.108891761903121	0	1	0.0662436121373587	0	1	0.0457821953870839	0	1	0.157173393687917	0	1	0.0581643289687346	0	1	0.0242521621726082	0	1	0.0381119636443452	0	1	0.0342495636977119	0	1	0	0	1	0.0207570027571969	0	1	0.0828988513298324	0	1	0.0284273310310063	0	1	0.0936795213167902	0	1	0.132022014215423	0	1	0.200947330839655	0.109511019944718	1	0.0515464614021347	0	1	0.0902291243238722
Mical	0.0452566161250261	0	1	0.0330272705505127	0	1	0.0347345196845136	0	1	0.231082242544021	0.165438246245567	1	0.0351427722693482	0	1	0.0478618659135844	0	1	0.0464514691610983	0	1	0.0842469341588537	0	1	0.269099157951542	0.19620392209377	0.000684709945584528	0.047876207567598	0	1	0.0395113000257123	0	1	0.0298592825794208	0	1	0.071561460607662	0	1	0.0559088335223693	0	1	0.0854116978678813	0	1	0.0911061305514921	0	1	0.113587917959317
CG31407	0	0	1	0	0	1	0.000163490568098334	0	1	0	0	1	0	0	1	0	0	1	0	0	1	0	0	1	0	0	1	0	0	1	0	0	1	0	0	1	0	0	1	0	0	1	0	0	1	0	0	1	0
CG3909	0.270602259313186	0	1	0.203952716911974	0	1	0.193933472127345	0	1	0.179230741656809	0	1	0.173718207073909	0	1	0.164211591767796	0	1	0.170316904889931	0	1	0.133383780185924	0	1	0.108534822933499	-0.102884631026471	1	0.201337487025907	0	1	0.211026526067898	0	1	0.211036133225444	0	1	0.296668927089336	0	1	0.324404646355979	0	1	0.427020388391537	0.150430526180586	1	0.25923313600975	0	1	0.326137732352385
CG11722	0.382246764196492	0	1	0.350097293818621	0	1	0.425441029729611	0	1	0.430784715596533	0	1	0.359606511686473	0	1	0.287463722830499	0	1	0.32556775869585	0	1	0.179781281518787	-0.159857163248494	0.271142263336718	0.20863099763698	-0.133869018308313	1	0.298083736425269	0	1	0.328960020394445	0	1	0.358247605335141	0	1	0.269685148760592	0	1	0.417473224781712	0	1	0.260182484741894	0	1	0.547778881635277	0.114257581920589	1	0.587867821035808
mtTFB2	0.0972999668828343	0	1	0.0800256030981878	0	1	0.0717128842669347	0	1	0	0	1	0.0820028109439629	0	1	0.0478924404821444	0	1	0.0617363631202231	0	1	0.0398661477033033	0	1	0.117777990935701	0	1	0.06633158260296	0	1	0.101701948719546	0	1	0.0695662106063452	0	1	0.0705766738976122	0	1	0.0623149972039547	0	1	0.0797561005890693	0	1	0.140251266454768	0	1	0.182306328290036
CG12811	0.365702682859329	0	1	0.354154613022049	0	1	0.179565328572464	-0.127019325898334	6.5877e-27	0.47269808503683	0.12585869709991	1	0.196006886148091	0	1	0.0840942564670416	-0.184833131823366	9.39136	0.144948941560194	-0.127892787915401	1	0.092924801244932	-0.174689853362655	0.0101958779697721	0.508354557306829	0.150044898225063	1	0.133097940579362	-0.138115263078512	1	0.380825474243386	0	1	0.213586101337972	0	1	0.398831061040218	0	1	0.366933846396387	0	1	0.435194986291607	0.100378921900011	1	0.458468879236537	0.11665149411443	1	0.659242394082615
ohgt	0.0649049549398519	0	1	0.0531207431858479	0	1	0.0518090829969226	0	1	0.179230741656809	0.100296594246749	1	0.0779360975586864	0	1	0.103877463516777	0	1	0.0747272553242204	0	1	0.0867817161300325	0	1	0.337950272440484	0.227031807574366	0.003030319575292	0.0671425631847502	0	1	0.0532929342905757	0	1	0.0573572243335108	0	1	0.0699217131241472	0	1	0.072113665210352	0	1	0.122799862235808	0	1	0.191069984133916	0.110770484787218	0.237864735765952	0.294399818921503
Fancl	0.0314326665415815	0	1	0.0036715506112406	0	1	0.000918519130147902	0	1	0	0	1	0.000573208859882992	0	1	0.00320505732405277	0	1	0	0	1	0.00202805941889608	0	1	0	0	1	0	0	1	0.00160057108376269	0	1	0.000907617845327942	0	1	0.0269778682141447	0	1	0.0152085279123266	0	1	0.0251906006687072	0	1	0.06903930346932	0	1	0.00745378652355397
Npc2e	0.000694452738531659	0	1	0.000110082529312556	0	1	0.000274005273176681	0	1	0	0	1	0	0	1	0	0	1	0	0	1	0	0	1	0	0	1	0	0	1	0	0	1	0.00458844475352733	0	1	0	0	1	0	0	1	0	0	1	0	0	1	0
Npc2d	0	0	1	0	0	1	0	0	1	0	0	1	0	0	1	0	0	1	0	0	1	0	0	1	0	0	1	0	0	1	0	0	1	0	0	1	0	0	1	0	0	1	0	0	1	0	0	1	0
Npc2c	0	0	1	9.01265e+09	0	1	0	0	1	0	0	1	0	0	1	0	0	1	0	0	1	0	0	1	0	0	1	0	0	1	0	0	1	0	0	1	0	0	1	0	0	1	0	0	1	0	0	1	0
CG33630	8.50127e+09	0	1	0	0	1	0	0	1	0	0	1	0	0	1	0	0	1	0	0	1	0.00220516308063046	0	1	0	0	1	0	0	1	0	0	1	0	0	1	0	0	1	0	0	1	0	0	1	0	0	1	0
CG33631	0	0	1	0	0	1	0	0	1	0	0	1	0	0	1	0	0	1	0	0	1	0	0	1	0	0	1	0	0	1	0	0	1	0	0	1	0	0	1	0	0	1	0	0	1	0	0	1	0
CG33783	0	0	1	0	0	1	0	0	1	0	0	1	0	0	1	0	0	1	0	0	1	0	0	1	0	0	1	0	0	1	0	0	1	0	0	1	0	0	1	0	0	1	0	0	1	0	0	1	0
CG33784	0	0	1	0	0	1	0	0	1	0	0	1	0	0	1	0	0	1	0	0	1	0	0	1	0	0	1	0	0	1	0	0	1	0	0	1	0	0	1	0	0	1	0	0	1	0	0	1	0
nerfin-2	0	0	1	0	0	1	0	0	1	0	0	1	0	0	1	0	0	1	0	0	1	0	0	1	0	0	1	0	0	1	0	0	1	0	0	1	0	0	1	0	0	1	0	0	1	0	0	1	0
CG5361	0	0	1	0	0	1	0	0	1	0	0	1	0	0	1	0	0	1	0	0	1	0	0	1	0	0	1	0	0	1	0	0	1	0	0	1	0	0	1	0	0	1	0	0	1	0	0	1	0
Fmr1	0.31529610337727	0	1	0.215591775432179	0	1	0.234138122254784	0	1	0.209828360401192	0	1	0.225134455909279	0	1	0.243987491398346	0	1	0.219713400509061	0	1	0.18237348814301	0	1	0.103108786214593	-0.139700846730704	1	0.180134038087127	0	1	0.291680527603065	0	1	0.201979629710577	0	1	0.338645529261983	0	1	0.364165283995815	0	1	0.413614897965983	0.10898070013373	1	0.45967512918707	0.141323525541988	1	0.56869617179628
CG3940	0.104346316334611	0	1	0.0737082350682629	0	1	0.108626394887099	0	1	0	-0.106416025056721	1	0.0657894139537705	0	1	0.162999441001461	0	1	0.163417453675193	0	1	0.574819280350088	0.35370760231489	6.65586e-31	0.149289855123254	0	1	0.158929205074208	0	1	0.0797129459279404	0	1	0.107649248230108	0	1	0.209347956781453	0	1	0.306213492771779	0.161699882289224	1.91813e+09	0.453722763508386	0.26884196428729	3.77092e+09	0.263836523915634	0.128397136753269	1	0.17521497587347
gammaSnap2	7.87821e+08	0	1	0.000399283589412532	0	1	0.000239588706825286	0	1	0	0	1	0	0	1	0	0	1	0	0	1	0	0	1	0	0	1	0	0	1	0	0	1	0	0	1	0	0	1	0	0	1	0	0	1	0	0	1	0
ATPsynepsilonL	0.0122282141887147	0	1	0.0152038886706779	0	1	0.00700340885183063	0	1	0	0	1	0.00895667408720489	0	1	0	0	1	0	0	1	0	0	1	0	0	1	0	0	1	0.0198814874849711	0	1	0.00823466792697311	0	1	0.0269633694643139	0	1	0.0529347099773085	0	1	0.070647349328262	0	1	0.0520832358294696	0	1	0.0346612021298851
knk	0.00413554115090884	0	1	0.0137997045845654	0	1	0.0111391188464077	0	1	0	0	1	0.010559933540009	0	1	0.0197619021581415	0	1	0.0190917469419619	0	1	0.0255453698333557	0	1	0.0174292546553539	0	1	0.0198412359093821	0	1	0.0161360218361263	0	1	0.0199175052205097	0	1	0.00833190563875598	0	1	0.00629775270992299	0	1	0.0527797460141675	0	1	0.00817378112575853	0	1	0
tws	0.569029418400279	0	1	0.424235131962526	0	1	0.389833241728925	0	1	0.955542298844764	0.266985180595838	1	0.541044323491855	0	1	0.533508914558521	0	1	0.385309932619499	0	1	0.491301836928924	0	1	0.805798295917601	0.187598432891334	1	0.362046323478888	0	1	0.522347913420895	0	1	0.397708820370138	0	1	0.637380528939956	0	1	0.861676882013411	0.218977573642905	0.305098199715298	0.80939227618256	0.189916692693531	1	0.892852034777701	0.235470999369865	1	0.685695533524724
TAF1B	0.106236155359651	0	1	0.0816451846819973	0	1	0.0898104323198792	0	1	0	0	1	0.0686089913595671	0	1	0.0499935689687588	0	1	0.0521602964677679	0	1	0.0489400326169677	0	1	0.0394559868047222	0	1	0.0442640328887294	0	1	0.0695544991642022	0	1	0.0676512796702827	0	1	0.0864410332168578	0	1	0.121663971283976	0	1	0.110706122371097	0	1	0.117593582391451	0	1	0.0842277546605598
CG42759	0	0	1	0	0	1	0	0	1	0	0	1	0	0	1	0	0	1	0	0	1	0	0	1	0	0	1	0	0	1	0	0	1	0	0	1	0	0	1	0	0	1	0	0	1	0	0	1	0
Invadolysin	0.0411803994089533	0	1	0.0302208543898834	0	1	0.0206104638093722	0	1	0.104914180200596	0	1	0.0394406382255998	0	1	0.0365204057819182	0	1	0.0164772998286799	0	1	0.0191428409238556	0	1	0.0385225132291712	0	1	0.0112503266531172	0	1	0.0336932057341882	0	1	0.0373067305068641	0	1	0.0579499779056798	0	1	0.0270000050969975	0	1	0.0579500507719856	0	1	0.204696738103113	0.148158595115508	4.03448e+06	0.271312775070526
CG34303	0	0	1	0	0	1	0.000170139112089079	0	1	0	0	1	0	0	1	0	0	1	0	0	1	0	0	1	0	0	1	0	0	1	0	0	1	0	0	1	0	0	1	0	0	1	0	0	1	0	0	1	0
CG6254	0.0664100750434423	0	1	0.0591731728011436	0	1	0.0457258408073523	0	1	0.188761160503615	0.113497813742878	1	0.0650993007702881	0	1	0.0559125431917801	0	1	0.0529570759149011	0	1	0.0491916064230491	0	1	0.112666460697587	0	1	0.0351616223701769	0	1	0.0574914425045773	0	1	0.0186833158351676	0	1	0.0563020621351019	0	1	0.085761181205299	0	1	0.150091398029078	0	1	0.102009663148093	0	1	0.0921845627505317
Best1	0.0644986492579766	0	1	0.110748701264694	0	1	0.0568705139089801	0	1	0.30573295544555	0.182360660899348	1	0.0764235682077775	0	1	0.246007401892799	0.139232727382661	6.53967e-16	0.0920934171825215	0	1	0.378155412836524	0.240059768246212	8.13061e-47	106216936289478	0.641043373371384	2.25271e-14	0.0576952106040605	0	1	0.0772771216527317	0	1	0.0647097371718943	0	1	0.0243909520529892	0	1	0.0526893472736682	0	1	0.0914467173973441	0	1	0.239928922865401	0.131198362886491	1	0.302437049112824
CG12814	0	0	1	0.000124053127290021	0	1	0	0	1	0	0	1	0	0	1	0.00133342045013608	0	1	0.000274649904453418	0	1	0.00086692820469347	0	1	0	0	1	0.00109066914998998	0	1	0.00398574855745795	0	1	0	0	1	0	0	1	0	0	1	0	0	1	0	0	1	0
Syn	0.000915669752998309	0	1	0.00111999767357223	0	1	0.00138059436463922	-0.103382198835764	2.11936e-10	0	0	1	0	0	1	0	0	1	0.00182197151894122	0	1	0.00450134095226769	0	1	0	0.196633909990189	1	0.00111850666148541	0	1	0	0	1	0.001178756127027	0	1	0.00662587339937536	0	1	0.0401548098638531	0.142169556452923	1	0.168890146961212	0.14514534162378	9.4907e-14	0.480887154574569	0.383288080905996	1.34931e-265	102460040657271
Timp	0.189692448071788	-0.590608409605531	7.61839e-54	0.199877618280173	-0.524998507159536	1.2869e-29	0.344798511885825	-0.402123263531811	6.33702e-16	0	-0.610405375045845	1	0.387797781104113	-0.291767653519312	1	231035116568175	0.60780690857316	7.13643e-120	0.329965131375802	-0.32964673529497	0.382871097780136	0.34881619418686	-0.314783595328288	1	0.0174292546553539	-0.593817867853929	1	0.318592985266904	-0.337596546448426	0.162526160755856	0.246964435631862	-0.397374084761985	1	0.221317375307534	-0.415306175625008	1	0.510352663364193	-0.199426288149743	1	447901619912028	110142597569913	4.63947e-17	121359848861211	198710608348838	4.9615e-24	296060357109444	288450547127371	2.17505e-40	4873981019578
CG12420	0.00115690372362386	0	1	0.000459968567587965	0	1	0.000668465890463033	0	1	0	0	1	0	0	1	0.000425224070761027	0	1	0.00230119303051474	0	1	0	0	1	0	0	1	0.00257919083046076	0	1	0	0	1	0	0	1	0	0	1	0.00511125150015232	0	1	0.0135226504394861	0	1	0.0186576121302989	0	1	0
CG12817	0	0	1	0	0	1	0	0	1	0	0	1	0	0	1	0	0	1	0	0	1	0	0	1	0	0	1	0	0	1	0	0	1	0	0	1	0	0	1	0	0	1	0.0173355291670278	0	1	0	0	1	0
CG34107	0	0	1	0	0	1	0	0	1	0	0	1	0	0	1	0	0	1	0	0	1	0	0	1	0	0	1	0	0	1	0	0	1	0	0	1	0	0	1	0	0	1	0	0	1	0.00655933839889173	0	1	0
CG42795	0	0	1	0	0	1	0	0	1	0	0	1	0	0	1	0	0	1	0	0	1	0	0	1	0	0	1	0.000365379089025894	0	1	0	0	1	0	0	1	0	0	1	0	0	1	0	0	1	0	0	1	0
CG3999	0	0	1	0	0	1	0	0	1	0	0	1	0	0	1	0	0	1	0	0	1	0	0	1	0	0	1	0	0	1	0	0	1	0	0	1	0	0	1	0	0	1	0	0	1	0	0	1	0
Sirt6	0.0203719100557499	0	1	0.0132573324832704	0	1	0.0110566564453891	0	1	0	0	1	0.0118150560760213	0	1	0.00839591237203297	0	1	0.0120410968885787	0	1	0.0124784352432377	0	1	0	0	1	0.00920410985924307	0	1	0.0111305185875857	0	1	0.0145638395816381	0	1	0.0175629324974785	0	1	0.0531628048643994	0	1	0.0215125660889404	0	1	0.0629554892566334	0	1	0.0308466458328758
pont	107715203010388	0.147854088265122	8.49915e-54	0.97032528356399	0	1	0.763513952699015	0	1	0.462372482412231	-0.252938969772033	1	0.569407446232695	-0.18849270145687	14.6211	0.312198162004898	-0.369048453122945	1.50438e-22	0.510782582420222	-0.223546997247589	4.14319e+09	0.271123163034946	-0.397620757521558	2.60491e-07	0.144535474025794	-0.498681658265111	0.00462853993439874	0.363182955518253	-0.326926218175443	384.194	0.910251037057574	0	1	0.748567569397282	0	1	120451166907456	0.159084784810505	0.0673295265528092	106920451262259	0	1	113279266332491	0.12499737541178	1	0.839096694220842	0	1	0.725625674006254
CG43143	0.385484302955203	0	1	0.33382166769943	0	1	0.326945314609439	-0.101430908399257	2.11683e+08	0.63067494455081	0.129631313115152	1	0.315897699993884	0	1	0.698788892255405	0.175336959219762	0.00107997233488088	0.623379630138772	0.127299081512264	4.68971e+06	0.74920097004258	0.202891154760181	2.24515e+06	121140403766479	0.435283247083257	0.0510385702574779	0.763401580394198	0.211051083139088	0.0264542	0.500981322315755	0	1	0.770210006637583	0.215211604775251	135.809	11115034578209	0.392103008799888	2.19515e-06	130064053679093	0.477038891408165	0.706208	0.738823045821089	0.194544531661231	1	104083194574497	0.355864439428571	0.000140071503261002	146614981728205
CG6293	0.00652698537727997	0	1	0.00357676528079121	0	1	0.00311054888948567	0	1	0	0	1	0.00103812522430496	0	1	0.00271616455114096	0	1	0.00595352204410607	0	1	0.0020695345462042	0	1	0.0292141396435875	0	1	0.000838007298880381	0	1	0	0	1	0	0	1	0.125111670950455	0.100811272360656	1.35047e-32	0.445087362938983	0.35244941825606	1.17721e-128	0.476252463100764	0.373117337185909	1.5584e-108	0.524342112744643	0.405837070572381	3.29978e-136	0.113346117903744
Bruce	0.15024819710573	0	1	0.114734447800055	0	1	0.141354823657982	0	1	0.336404135344726	0.150294824005337	1	0.156722763782989	0	1	0.210425308411873	0	1	0.151831475656465	0	1	0.199081683135465	0	1	0.200802491447151	0	1	0.14702815637688	0	1	0.134254430205761	0	1	0.1326449522295	0	1	0.229533420051136	0	1	0.230545703540962	0	1	0.215926975912244	0	1	0.362809301634852	0.170631673817666	1	0.639699829977714
CG12818	0.121371609576033	0	1	0.0745702215837204	0	1	0.0763549659273605	0	1	0	0	1	0.0796226342565405	0	1	0.0743146154947872	0	1	0.0670325946429884	0	1	0.102359561466428	0	1	0.0254574707493661	0	1	0.0827875749035795	0	1	0.0678718049624	0	1	0.0678587875972836	0	1	0.0875977633599213	0	1	0.142801609773166	0	1	0.125935904545002	0	1	0.148795468438778	0	1	0.148682053808355
sle	0.588161769078017	0.288384129312183	7.39236e-245	0.220025400450948	0	1	0.144391440395832	-0.184995633852846	7.28392e-48	0.220882794040549	0	1	0.142983530402021	-0.147237315168615	5.07718e+07	0.0825181932768314	-0.201209870045984	152210	0.0842238536561005	-0.1979393809498	0.0034959091828671	0.0581227295852732	-0.222177460229621	8.62083e+08	0.102850263136995	-0.178297270434201	1	0.0853926837629195	-0.196386971521695	1	0.191191716867798	-0.103267854859525	0.243018358135097	0.109289086921752	-0.174517462028272	0.170173030057074	0.461616651352609	0.104619448872524	0.0132722027187282	0.64509842842279	0.22326816158681	0.0221992648832746	0.616967655037781	0.205484453597916	1	0.428065792272228	0	1	0.172639146400315
CG12592	0.0222944462961485	0	1	0.00742325750298582	0	1	0.00761695637830308	0	1	0	0	1	0.00515326031332628	0	1	0.00779842921004382	0	1	0.0157002162810026	0	1	0.00423207341565475	0	1	0	0	1	0.00774536343181563	0	1	0.0186254764762855	0	1	0.0125752953743055	0	1	0.0208844528299442	0	1	0.0160940161242372	0	1	0.0448078861879691	0	1	0.00525121828264157	0	1	0.0179533858290335
CG18545	0.000331769636681725	0	1	0	0	1	0	0	1	0	0	1	0	0	1	0	0	1	0	0	1	0	0	1	0	0	1	0	0	1	0	0	1	0	0	1	0	0	1	0	0	1	0	0	1	0	0	1	0
CG31406	0.000326266880985072	0	1	0.000436033988326149	0	1	0	0	1	0	0	1	0	0	1	0	0	1	0	0	1	0	0	1	0	0	1	0	0	1	0	0	1	0	0	1	0	0	1	0	0	1	0	0	1	0	0	1	0
jumu	0.153778671049441	0	1	0.0714061265303245	0	1	0.0373545496531473	0	1	0.304208940652999	0.178395734218383	1	0.0697087496081189	0	1	0.0417357005915528	0	1	0.021004458993624	0	1	0.0313545607305841	0	1	0.103530271102776	0	1	0.00922714361382655	0	1	0.0701289488708895	0	1	0.0332868199820157	0	1	0.122610066407547	0	1	0.105302419770962	0	1	0.178886115102854	0	1	0.0936755617791547	0	1	0.113214257155532
Rfx	0.00469496634920217	0	1	0.0075428534689144	0	1	0.00606817128078192	0	1	0	0	1	0.0131982665630616	0	1	0.0146669737664265	0	1	0.01627411361416	0	1	0.0139212278683101	0	1	0	0	1	0.0110350759522403	0	1	0.0151869658356881	0	1	0.00526159714483624	0	1	0.00776559964865682	0	1	0.00605016311239751	0	1	0	0	1	0.016186677716772	0	1	0.0432006662321607
cwo	0.472238142786829	0	1	0.444161852595492	0	1	0.414743792077869	0	1	0	-0.380419265921724	1	0.649881293670749	0.125274542410014	0.0014123526896028	0.581179455963356	0	1	0.443349038142511	0	1	0.835977140244383	0.230932334038134	1145.47	129597090414877	0.451998817337723	1	0.292388411253366	-0.125416356904126	1	0.337643952704561	0	1	0.421174623402854	0	1	0.530652482037185	0	1	0.416440080686848	0	1	0.374816302486314	0	1	0.841740210561525	0.231601750050179	1	0.579683937338278
mthl11	0	0	1	0	0	1	0	0	1	0	0	1	0	0	1	0	0	1	0	0	1	0	0	1	0	0	1	0	0	1	0	0	1	0	0	1	0	0	1	0	0	1	0	0	1	0	0	1	0
CG6325	0.028057128983563	0	1	0.0219928736334417	0	1	0.0340462124503095	0	1	0.136701662292213	0	1	0.0318624972601424	0	1	0.0291648870565481	0	1	0.0343892778944333	0	1	0.0327745921818607	0	1	0.0146268115306081	0	1	0.0328868791795918	0	1	0.0163067156270078	0	1	0.0297100883689351	0	1	0.0164965025490174	0	1	0.0162420631610262	0	1	0.0649584486225442	0	1	0.00564772645123979	0	1	0.0270619390625784
Irp-1B	0.120502893448503	0	1	0.116015226632398	0	1	0.206102126645743	0	1	103919431485426	0.559955734872151	1	0.268495666193171	0	1	0.464378442469141	0.235208445552282	1.17098e-20	0.235862656523273	0	1	0.213465352520682	0	1	0.241565696958251	0	1	0.209177061451517	0	1	0.111690683200676	0	1	0.209676280509596	0	1	0.164657727760166	0	1	0.180609930439583	0	1	0.158631466110326	0	1	0.2403283591887	0	1	0.231679491252827
Rrp46	0.918508733653068	0	1	0.840294210845306	0	1	0.817099993921966	0	1	0.199294760452403	-0.408676294237732	1	0.51721653418619	-0.179399208814971	4779.28	0.287928549283354	-0.344644555628723	9.22487e-19	0.59600897220494	-0.124674104113954	1	0.23839433851193	-0.380909782633352	3.43808e-06	0.0249732785919067	-0.566456149038173	8.86863e+08	0.470452176752936	-0.207276993833037	0.00250977195459047	0.875315410982514	0	1	0.724908739752629	0	1	0.704199428717229	0	1	0.729827293327907	0	1	0.817230101602701	0	1	0.369396616543425	-0.276990835210722	0.0651303398109326	0.273880071811694
CG6345	0.0632278183090264	0	1	0.0753420497465227	0	1	0.0702277234336186	0	1	0	0	1	0.0426404727629691	0	1	0.0502938900794356	0	1	0.0523005194439223	0	1	0.0494779029955788	0	1	0.0257660238902573	0	1	0.0388645213562325	0	1	0.055362203448088	0	1	0.0428708090357372	0	1	0.0566418556731554	0	1	0.048684494194521	0	1	0.0737611843449033	0	1	0.0443381636285492	0	1	0.0448226157522112
CG46270	0	0	1	0	0	1	0	0	1	0	0	1	0	0	1	0	0	1	0	0	1	0	0	1	0	0	1	0	0	1	0	0	1	0	0	1	0	0	1	0	0	1	0	0	1	0	0	1	0
Cyp12e1	0.000239031386829822	0	1	0.000165979592201582	0	1	0.000267546093088695	0	1	0	0	1	0	0	1	0	0	1	0	0	1	0	0	1	0	0	1	0	0	1	0	0	1	0	0	1	0	0	1	0.00769885914747877	0	1	0.0130660966813775	0	1	0.102613891129164	0	1	0.261747575784372
hth	0.00303820028920589	0	1	0.00263631942282468	0	1	0.000778437397261073	0	1	0	0	1	0.00270500852611587	0	1	0.000634672770018515	0	1	0	0	1	0	0	1	0	0	1	0.000683714010525119	0	1	0.00420604201016155	0	1	0	0	1	0.00631464220290082	0	1	0.0171282149659491	0	1	0	0	1	0	0	1	0
CG6465	0	0	1	0	0	1	0	0	1	0	0	1	0	0	1	0	0	1	0	0	1	0	0	1	0	0	1	0.000578895663897809	0	1	0	0	1	0	0	1	0	0	1	0	0	1	0	0	1	0	0	1	0
CG14688	0.0116954786569773	0	1	0.0290150726742693	0	1	0.0157600503319202	0	1	0	0	1	0.0235624849772915	0	1	0.283531532234238	0.209215322327	5.8522e-65	0.00798769259835652	0	1	0.0912300897142846	0	1	992564364275617	236368169954678	5.68735e-136	0.00438494733357271	0	1	0.00780549147871625	0	1	0.00634629609563887	0	1	0.0185091138539062	0	1	0.0107490358114877	0	1	0.00785916378497328	0	1	0.0159621372218606	0	1	0
Skeletor	0	0	1	0	0	1	0.000302846958250946	0	1	0	0	1	0.002401205275704	0	1	0.00201974772879188	0	1	0	0	1	0	0	1	0.140138456795314	0	1	0	0	1	0	0	1	0	0	1	0	0	1	0	0	1	0	0	1	0	0	1	0
pug	0.0278183649579033	0	1	0.0294107688389304	0	1	0.0207952973491611	0	1	0	0	1	0.0242111324555438	0	1	0.0162850352693512	0	1	0.0132756833871208	0	1	0.0134077205140515	0	1	0	0	1	0.0146285000156653	0	1	0.011198646303647	0	1	0.0146326706671556	0	1	0.00574478204760913	0	1	0.0407265054302868	0	1	0.0201485552932834	0	1	0.0284998615718079	0	1	0.0123738179910364
CG14683	0.457001269697453	0	1	0.366151100751315	0	1	0.403275678833969	0	1	0.325462822795828	0	1	0.356562442176055	0	1	0.238187590994982	-0.122093520962556	0.0163809423511692	0.29736890109144	0	1	0.239354294425549	-0.119822958767686	1	0.0382830804097821	-0.295764180634901	0.438524637777293	0.26903696661745	0	1	0.373490088068548	0	1	0.328525029753162	0	1	0.462910670421292	0	1	0.372530875361502	0	1	0.379889532818905	0	1	0.270014676490941	0	1	0.212919918561991
CG31391	0.00230707127884995	0	1	0.00224364188886276	0	1	0.00118422497482264	0	1	0	0	1	0.000490474687288054	0	1	0.00521658092210472	0	1	0.00248248862277885	0	1	0	0	1	0	0	1	0.00275339872655309	0	1	0	0	1	0	0	1	0	0	1	0	0	1	0	0	1	0	0	1	0
CG31467	0.0101542198753358	0	1	0.00580831985182083	0	1	0.00722584214552329	0	1	0	0	1	0.0128234514436591	0	1	0.010463911563418	0	1	0.00947410317616024	0	1	0.0237008110118986	0	1	0	0	1	0.000888314280412371	0	1	0.00908311084001398	0	1	0.0116978585182479	0	1	0.00769129717962751	0	1	0	0	1	0	0	1	0.0100795610409	0	1	0.00827450162676702
CG14684	0	0	1	0	0	1	0	0	1	0	0	1	0	0	1	0	0	1	0	0	1	0	0	1	0	0	1	0	0	1	0.00108303135711519	0	1	0	0	1	0	0	1	0	0	1	0	0	1	0	0	1	0
CG31278	0.110637718869695	0	1	0.0899488747266217	0	1	0.0819166699987188	0	1	0.126502213788741	0	1	0.045912520154385	0	1	0.0813626346988685	0	1	0.0893178066622024	0	1	0.0331896036950979	0	1	0	0	1	0.0926403706182271	0	1	0.0877255180786771	0	1	0.0750567946616255	0	1	0.0784349670168674	0	1	0.128309263151395	0	1	0.129942967682794	0	1	0.108511226003819	0	1	0.0985255097973199
CG31373	0.254813251412719	0	1	0.311123384291258	0	1	0.282980932520601	0	1	0	-0.234759202982777	1	0.238052837733032	0	1	0.115475290838766	-0.128447984748394	1.83384e+08	0.211435193121649	0	1	0.16602999469679	0	1	0	-0.235084583248909	1	0.164347997355393	0	1	0.267731814580762	0	1	0.193429349424655	0	1	0.319205422449866	0	1	0.325331450442227	0	1	0.194884581899965	0	1	0.208462050448887	0	1	0.0789386268242986
CG14689	0	0	1	0.000137509682056714	0	1	0	0	1	0	0	1	0	0	1	0	0	1	0	0	1	0	0	1	0	0	1	0	0	1	0	0	1	0	0	1	0	0	1	0	0	1	0	0	1	0	0	1	0
CG4073	0	0	1	0	0	1	0	0	1	0	0	1	0	0	1	0	0	1	0	0	1	0	0	1	0	0	1	0	0	1	0	0	1	0	0	1	0	0	1	0	0	1	0	0	1	0	0	1	0
tomboy20	0	0	1	0	0	1	0	0	1	0	0	1	0	0	1	0	0	1	0	0	1	0	0	1	0	0	1	0	0	1	0	0	1	0	0	1	0	0	1	0	0	1	0	0	1	0	0	1	0
TkR86C	0	0	1	0	0	1	0	0	1	0	0	1	0	0	1	0	0	1	0	0	1	0	0	1	0	0	1	0	0	1	0	0	1	0	0	1	0	0	1	0	0	1	0	0	1	0	0	1	0
CG14691	0	0	1	0	0	1	0	0	1	0	0	1	0	0	1	0	0	1	0	0	1	0	0	1	0	0	1	0	0	1	0	0	1	0	0	1	0	0	1	0	0	1	0	0	1	0	0	1	0
CG31272	0.00047858117592615	0	1	0	0	1	0	0	1	0	0	1	0	0	1	0	0	1	0	0	1	0	0	1	0	0	1	0	0	1	0	0	1	0	0	1	0	0	1	0	0	1	0	0	1	0	0	1	0
MED7	0.425399400584751	0	1	0.343936489989939	0	1	0.229508809343966	-0.110070647873821	4.80938e-13	0.126502213788741	-0.170712341268101	1	0.243854091124358	0	1	0.27160740045658	0	1	0.219142174622118	0	1	0.173222769906968	-0.131743497682406	1	0.251038446341378	0	1	0.182851306989839	-0.123434388296266	1	0.289192728152941	0	1	0.194791296628469	-0.113373633011028	1	0.440242780115053	0	1	0.50161958580167	0.117448951965775	1	0.633636400738543	0.201833772893186	1	0.442627877088366	0	1	0.783315758281654
Cap-H2	0.035809632895736	0	1	0.0296495302178422	0	1	0.0240565188329772	0	1	0	0	1	0.0242063730499805	0	1	0.0179969897046559	0	1	0.0197403211819731	0	1	0.00507870249761767	0	1	0	0	1	0.0228629835321448	0	1	0.0350177475437948	0	1	0.0433130120448523	0	1	0.0491026439369953	0	1	0.0431882890480377	0	1	0.0197850132307272	0	1	0.0333790617332829	0	1	0.0321027193191349
TfIIFbeta	0.196473218965953	0	1	0.15020246289535	0	1	0.143135934967241	0	1	0.0943805802518074	0	1	0.12944211485214	0	1	0.113531796727334	0	1	0.154128209588397	0	1	0.101536409239974	0	1	0.086400097004666	0	1	0.122846842635658	0	1	0.158542732587708	0	1	0.134046381887641	0	1	0.271090523647973	0	1	0.261689060208821	0	1	0.318129533554866	0.122552344227835	1	0.34671405904859	0.144246821383408	1	0.316060279162891
CG45076	0.00328459926723702	0	1	0.00328518250833017	0	1	0.00127573155459864	0	1	0	0	1	0	0	1	0.001152079507253	0	1	0	0	1	0	0	1	0	0	1	0.00360381999028967	0	1	0	0	1	0.00516607172292036	0	1	0.00797626209450558	0	1	0	0	1	0	0	1	0.0328843523097969	0	1	0.0119773101835882
fau	0.000821564862931441	0	1	0.000237687658930958	0	1	0.00111509963546365	0	1	0	0	1	0	0	1	0.000663254983967317	0	1	0.000274649904453418	0	1	0	0	1	0	0	1	0	0	1	0.00119976105558817	0	1	0	0	1	0	0	1	0	0	1	0	0	1	0.0164421761548985	0	1	0.0100766429462492
CG45078	0.00145525556274849	0	1	0.00259099441998527	0	1	0.0013972096147885	0	1	0	0	1	0	0	1	0.00233195087512286	0	1	0.00224121567954632	0	1	0	0	1	0	0	1	0.000286765856108636	0	1	0	0	1	0	0	1	0	0	1	0	0	1	0	0	1	0.0328843523097969	0	1	0.00543864286281459
Desi	0.000547334855708839	0	1	0.00135974796706103	0	1	0.00121386216280989	0	1	0	0	1	0.00143308585373725	0	1	0	0	1	0	0	1	0	0	1	0	0	1	0	0	1	0	0	1	0.000963024111427283	0	1	0	0	1	0	0	1	0	0	1	0	0	1	0
CG42633	0.000785418057500028	0	1	0.000429566455707529	0	1	0.000392959505566795	0	1	0	0	1	0	0	1	0	0	1	0	0	1	0	0	1	0	0	1	0	0	1	0	0	1	0.000987246259200518	0	1	0	0	1	0	0	1	0	0	1	0	0	1	0
mRpL37	0.536393856379261	0	1	0.519542778801674	0	1	0.49560674643717	0	1	0.0943805802518074	-0.309733144014806	1	0.386215723191419	0	1	0.315898037120412	-0.128345202474433	0.0543041388439067	0.399673259129537	0	1	0.247194026545013	-0.181242866689116	0.059133440241509	0.1859345974725	-0.229683249164778	1	0.277340739360334	-0.15702994738974	1	0.503467840005359	0	1	0.392850178650084	0	1	0.431058357013982	0	1	0.501402415491642	0	1	0.46555471137834	0	1	0.608975222986501	0	1	0.299225358831317
Rbp1	466402839481135	0.315100716702096	0	328637157398843	0	1	319124419965256	-0.129573175762993	4.33829e-26	144956710041318	-0.635396894613238	1	294407042628442	-0.164442418853022	45677.7	214470693594751	-0.393665409792361	3.56668e-29	194616951291738	-0.456595637540951	3.98598e-22	160967869272084	-0.578065219248882	3.52533e-32	124746824043475	-0.722321459844481	1.19431e+07	203166573942051	-0.426788042044586	2.00965e-14	371385724525478	0	1	304894005797582	-0.134511630877339	1	420032618496336	0.118696499155241	1	401989100384096	0.15956186176347	0.453319912282742	386673827678098	0.295700435236991	0.00133308465479401	320602523678785	0.445648058705037	556613	328546126137746
Art1	208811328869358	0.279847601054221	5.71251e-231	167733036532608	0	1	13133066064903	-0.141672673582872	5.73246e-21	0.451048449668046	-0.574005015485632	1	0.993418469123356	-0.264777277002764	4.04993e-09	0.514986444477043	-0.541345211827366	3.19576e-53	0.714403082944607	-0.41256649984812	1.8445e-11	0.533549279454393	-0.524266898643297	1.71614e-19	0.264592120006777	-0.712363941032557	7.00657e+08	0.634170457907513	-0.460057582707992	7.48454e-11	15431214481558	0	1	113620840792948	-0.189624378229153	0.0135683479906187	178471113774884	0	1	17200446371168	0	1	143992595387317	0	1	124579543495521	-0.137627475766257	1	0.802947341279406
Mcm5	0.258240630776126	0	1	0.126346658428664	0	1	0.105289358928684	0	1	0	-0.165363299514812	1	0.126066535964627	0	1	0.066757638754214	-0.103160842131547	0.0285633157951665	0.100087605042157	0	1	0.100711367922113	0	1	0	-0.165600324384048	1	0.0792584243088456	0	1	0.124688072031575	0	1	0.127428226009617	0	1	0.227024657557574	0	1	0.375785490971225	0.154622327491311	1	0.28907921740092	0	1	0.161799995086742	0	1	0.0662481573775369
CG14687	0.0039489012576912	0	1	0.00206183278398424	0	1	0.00324324689549164	0	1	0	0	1	0.000639607148172735	0	1	0	0	1	0.00175478209626071	0	1	0.00676997951128901	0	1	0.188404604407817	0.159910504446339	277.21	0.00260758200160328	0	1	0	0	1	0	0	1	0	0	1	0	0	1	0.0503207950685621	0	1	0.0472320468047907	0	1	0.0100766429462492
CG14692	0.00204662627801255	0	1	0.00649333260941755	0	1	0.00737000280388363	0	1	0.0943805802518074	0	1	0.0111302219186698	0	1	0.00289978892851566	0	1	0.00391010674948889	0	1	0.00426210346976371	0	1	0	0	1	0.000343182146154756	0	1	0.00579685983153759	0	1	0.00135866906951821	0	1	0	0	1	0	0	1	0	0	1	0	0	1	0
CG14693	9.91949e+09	0	1	0	0	1	0.000239523902377992	0	1	0	0	1	0	0	1	0.00260085464083498	0	1	0	0	1	0.00356822099562643	0	1	0	0	1	0	0	1	0	0	1	0	0	1	0	0	1	0	0	1	0	0	1	0	0	1	0
CG4089	0.00890155444035287	0	1	0.0106094873494429	0	1	0.00533620327956254	0	1	0	0	1	0.0156618678786982	0	1	0.0185545493734987	0	1	0.0070131152386047	0	1	0.00446657424401442	0	1	0	0	1	0.0108153818610486	0	1	0.00156258740723309	0	1	0.00544681975883664	0	1	0.0156526263857141	0	1	0	0	1	0.0602910568786157	0	1	0.00849554153979991	0	1	0.0319685696560267
Cad86C	0.0804801217776421	0	1	0.063258835342681	0	1	0.0706126988004914	0	1	0	0	1	0.0642132908729103	0	1	0.0499991061035417	0	1	0.0817538872471086	0	1	0.0574463148710113	0	1	0	0	1	0.0568438194633391	0	1	0.069307592362281	0	1	0.0633118884366227	0	1	0.0695181413097527	0	1	0.0285229193067942	0	1	0.0257496216607004	0	1	0.0207173163617078	0	1	0.0801279803734179
CG42394	0.327548713853522	0	1	0.348436808397008	0	1	0.134197312603469	-0.202305677619855	3.94686e-79	18313497030882	0.760806805008437	1	0.239870826755337	0	1	0.999619829815551	0.42588706367586	0.000207488	0.384910192500521	0	1	0.44135658646057	0	1	286485738734561	107530293699383	2308.88	0.703909517477686	0.256511227626838	244.734	0.444571962245626	0	1	0.19903404989201	-0.100321519424223	1	0.547128151904696	0.157437837583844	0.000407296239011279	0.384926430151552	0	1	0.195513016389426	-0.102196597095771	1	0.378902575556849	0	1	0.702742291918525
CG4565	0.00766940711332576	0	1	0.00698441001188464	0	1	0.0221996359023282	0	1	0	0	1	0.00879267642311117	0	1	0.0131662924211482	0	1	0.00950960288657308	0	1	0.00582616316034812	0	1	0	0	1	0.0317608418840269	0	1	0.0148425919733067	0	1	0.0101960624768885	0	1	0.00498897435982748	0	1	0.0111877346627346	0	1	0.0340947835650207	0	1	0	0	1	0
CG6567	0.37474695750703	0	1	0.402023560637422	0	1	0.414516897660581	0	1	0.34738500782929	0	1	0.399671756044413	0	1	0.388789861973458	0	1	0.389412773625372	0	1	0.285714886814051	0	1	0.358189387688509	0	1	0.430935315734234	0	1	0.38826822337398	0	1	0.401996992024713	0	1	0.342410556761382	0	1	0.349637843391184	0	1	0.385870907199521	0	1	0.349053156644731	0	1	0.468292495280116
CG4511	0.550226330863699	0	1	0.437380049954794	0	1	0.360354015325597	-0.103085539857945	8.47483e-05	0.325462822795828	-0.103831030444709	1	0.466297159165346	0	1	0.508266755772364	0	1	0.362976820039464	0	1	0.469523433156304	0	1	0.110118055852999	-0.281569540912795	1	0.432849394059647	0	1	0.41949295032105	0	1	0.438759979419944	0	1	0.576083188587125	0	1	0.726500288127135	0.16148475494554	0.396132781894757	0.893127250691995	0.253697369811377	0.452980475157897	0.738167236287468	0.16810656975788	1	118170390298286
CG4570	0.113222926707786	0	1	0.0319496119676618	0	1	0.0218456340952846	0	1	0	0	1	0.0330454096914393	0	1	0.0212538748390038	0	1	0.0114356544209296	0	1	0.0038797535410157	0	1	0	0	1	0.0122056005258468	0	1	0.0188201046763571	0	1	0.0150141077894279	0	1	0.109121455617365	0	1	0.251666504699419	0.153656969001177	2.31258e+07	0.229420883710342	0.135345265829342	0.0165886991830802	0.093028633805735	0	1	0.0703752447579457
CG14694	0.00197061464235944	0	1	0.00132179999295279	0	1	0.0026570281718075	0	1	0	0	1	0.00399631127989276	0	1	0.00533012778291021	0	1	0.00109029198564522	0	1	0	0	1	0.0292141396435875	0	1	0.0026650721928099	0	1	0	0	1	0	0	1	0.00292249485202532	0	1	0	0	1	0	0	1	0	0	1	0
CG6574	0.0682926224633763	0	1	0.0462525389244004	0	1	0.1368860558394	0	1	0	0	1	0.148705570917295	0	1	0.121127869603782	0	1	0.244782323695932	0.133310070855936	2.18606e-17	0.0844613240705522	0	1	0.0611182652718681	0	1	0.239470406786707	0.128598393650639	3.18555e-25	0.0672710337626764	0	1	0.192196091169976	0	1	0.0340990044771009	0	1	0.055148849758488	0	1	0.0412645768250234	0	1	0.0604017334036186	0	1	0.0620666750417387
SelR	0.503510603390107	0	1	0.471018754821042	0	1	0.460873112835964	0	1	0.608022128080044	0	1	0.343489029654995	0	1	0.355632659056581	0	1	0.456044068910328	0	1	0.306147027471277	-0.125031948773539	1	0.606350237449155	0	1	0.547254416466003	0	1	0.504614541890939	0	1	0.450743869511613	0	1	0.543982478875016	0	1	0.637861120040104	0.103513886975084	1	0.793563834568634	0.194499802952101	1	0.572801624160657	0	1	0.795313711055477
Tsp86D	0.10669911051837	0	1	0.0789814162950621	0	1	0.0807784299623266	0	1	0.273611321908616	0.143561369400501	1	0.0860043792987827	0	1	0.24165623565574	0.121348438405923	139.226	0.129179337711321	0	1	0.175114184415863	0	1	1197786921811	0.691055901293528	2.24561e-11	0.107080049439599	0	1	0.0466218823589859	0	1	0.055608554118487	0	1	0.100496429656227	0	1	0.164428939896647	0	1	0.154454903378933	0	1	0.300569653873064	0.16525304673709	0.000472814335450593	0.482115710478114
Fdh	195178917485665	0	1	188137390785948	0	1	187660681794065	0	1	119868215613012	-0.268098314164059	1	203606256076083	0	1	118762851244626	-0.279229147837097	2.03348e-06	0.985243318776391	-0.375227771622554	2.52627e-10	0.703208348844625	-0.529128989733008	1.05749e-22	110087736269672	-0.314034439801908	1	0.758516440116438	-0.49678767282605	1.25609e-16	199450535575169	0	1	161904107201777	0	1	19588925617606	0	1	188325923273923	0	1	203159752578993	0	1	238952843841615	0.165647082869493	1	662240673684042
CG4596	0.00010660357703268	0	1	0.000323428821596145	0	1	0.000309474764591067	0	1	0	0	1	0	0	1	0	0	1	0	0	1	0	0	1	0	0	1	0	0	1	0.00147588557931387	0	1	0	0	1	0	0	1	0.00336269639828314	0	1	0	0	1	0	0	1	0
Sodh-2	0.0266222974602623	0	1	0.0226017177963976	0	1	0.017633174077675	0	1	0	0	1	0.0103095802102764	0	1	0.0157636615251592	0	1	0.0154231518602912	0	1	0.00740810559386881	0	1	0.0123165450613118	0	1	0.0214556431922381	0	1	0.0289718077980192	0	1	0.0217886494342273	0	1	0.374223499926759	0.241718044259662	1.84169e-59	0.97043216717132	0.604170572764185	6.24469e-105	151223697870997	0.847344979361301	1.91473e-89	300609714949531	132163523726125	1.29049e-167	369864705608507
CG14695	0.000545236534437076	0	1	0.000402191500910832	0	1	0.000327420704401224	0	1	0	0	1	0.000593724592298228	0	1	0.0301780159400465	0	1	0	0	1	0.0032598933688879	0	1	0	0	1	0	0	1	0	0	1	0	0	1	0	0	1	0	0	1	0	0	1	0.00618934442463854	0	1	0.0730252899706131
Tpc1	0.0693929300668012	0	1	0.0501602008920297	0	1	0.0525038478307247	0	1	0.136701662292213	0	1	0.0640122564776789	0	1	0.0456966260829128	0	1	0.042682858290238	0	1	0.0838155567442967	0	1	0.0752733429254244	0	1	0.0349026362015289	0	1	0.0511244178773744	0	1	0.042235109827228	0	1	0.113554728193485	0	1	0.0824949720993622	0	1	0.0994485963708252	0	1	0.211248476336869	0.124206135428608	0.297166673273135	0.418612028028022
CG14696	0.00763426793302504	0	1	0.00562543316901517	0	1	0.00267639296961461	0	1	0	0	1	0.000266016968105124	0	1	0.000459557408531876	0	1	0.00625452324000473	0	1	0.027824126503611	0	1	0.0583662129666379	0	1	0.00625358057803366	0	1	0.00386207450559653	0	1	0.0109574773111466	0	1	0.179393743244085	0.142951876781143	1.38737e-48	0.185577186747835	0.147712344447627	1.7162e-17	0.256549099121882	0.205804390201818	2.20003e-27	0.533020717738832	0.406129279513109	9.26564e-131	0.807232146756386
Leash	0.0458229195837202	0	1	0.0304013672841136	0	1	0.035821628842752	0	1	0	0	1	0.0329079575045808	0	1	0.0356767933989863	0	1	0.0455852285745423	0	1	0.219433825942092	0.158678821201477	1.37426e-19	0.437700662473595	0.321674987977752	2.58115e+09	0.0724311234355356	0	1	0.032470298271818	0	1	0.0380678505356551	0	1	0.0554497168306177	0	1	0.0603427022711011	0	1	0.0470724801622626	0	1	0.0170923003673423	0	1	0.00769908288524671
Adk3	0.150383972186583	0	1	0.215822461732096	0	1	0.261378591170851	0	1	0	-0.203410760300654	1	0.208078382196552	0	1	0.336196206294555	0	1	0.499695486423198	0.205643552032859	1.04817e-22	0.893326484267157	0.442793487253396	1.83696e-45	127746072513031	0.62142895869469	1.27373e+07	0.528383381522242	0.224331839841499	3.68383e-22	0.238222531832222	0	1	0.251774621092215	0	1	0.153296788145913	0	1	0.215075908971975	0	1	0.122768781941973	0	1	0.0431920689667304	-0.161722040765971	1	0.0566525282585981
CG6621	0.0846613438242725	0	1	0.0805587709492025	0	1	0.0884784780340355	0	1	0.104914180200596	0	1	0.088681870911064	0	1	0.0605679527387377	0	1	0.0889629707636556	0	1	0.0969629721342239	0	1	0.0515320477805147	0	1	0.0811597037143234	0	1	0.064485388137765	0	1	0.0909668491687684	0	1	0.0581924334493176	0	1	0.0647483167909259	0	1	0.0656671231981406	0	1	0.106073633245814	0	1	0.117056833671111
Tengl4	0.000245063826383454	0	1	0	0	1	6.56724e+08	0	1	0	0	1	0	0	1	0	0	1	0	0	1	0	0	1	0	0	1	0	0	1	0	0	1	0	0	1	0	0	1	0	0	1	0	0	1	0	0	1	0
CG34114	0	0	1	0	0	1	0	0	1	0	0	1	0	0	1	0	0	1	0	0	1	0	0	1	0	0	1	0	0	1	0	0	1	0	0	1	0	0	1	0	0	1	0	0	1	0	0	1	0
CG43449	0	0	1	0	0	1	0	0	1	0	0	1	0	0	1	0	0	1	0	0	1	0	0	1	0	0	1	0	0	1	0	0	1	0	0	1	0	0	1	0	0	1	0	0	1	0	0	1	0
CG6629	0	0	1	0	0	1	0	0	1	0	0	1	0	0	1	0	0	1	0	0	1	0	0	1	0	0	1	0	0	1	0	0	1	0	0	1	0	0	1	0	0	1	0	0	1	0	0	1	0
Ugt86Dd	8.04738e+09	0	1	0	0	1	0	0	1	0	0	1	0	0	1	0	0	1	0	0	1	0	0	1	0	0	1	0	0	1	0	0	1	0	0	1	0	0	1	0	0	1	0	0	1	0.00655933839889173	0	1	0.0902939277931533
CG4706	0	0	1	0	0	1	0	0	1	0	0	1	0	0	1	0	0	1	0	0	1	0	0	1	0	0	1	0	0	1	0	0	1	0	0	1	0	0	1	0	0	1	0	0	1	0	0	1	0
CheA86a	8.36477e+09	0	1	0.00157042589227431	0	1	0.000741100636962376	0	1	0	0	1	0	0	1	0	0	1	0.000717673131466235	0	1	0	0	1	0	0	1	0.00499249002918368	0	1	0	0	1	0.00382622070788909	0	1	0	0	1	0	0	1	0	0	1	0	0	1	0
Ugt86Di	0.0260782302316194	0	1	0.0872641780947803	0	1	0.11307403808273	0	1	180927932208864	0.946988829055834	0.0635221932824889	0.223541973612378	0.119773739355318	2.77054e-06	0.422896041829729	0.274041332344052	2.37593e-95	0.204378292809005	0.101088821859166	3.05095e-08	0.159726321893483	0	1	0	0	1	0.229276443445782	0.121596179005295	0.0730578	0.0697747187881106	0	1	0.205805124187011	0.10212486146352	12241.7	0.0109531963519479	0	1	0.00702795023177213	0	1	0	0	1	0	0	1	0.0264566378354369
Ugt86Dc	0.000718873976970057	0	1	0.0016085754585155	0	1	0.000520981309306203	0	1	0	0	1	0.000664138159864431	0	1	0.00143102702581891	0	1	0	0	1	0	0	1	0	0	1	0.00175948848150866	0	1	0	0	1	0.000958548159951781	0	1	0	0	1	0	0	1	0	0	1	0	0	1	0
Ugt86Da	0.219634463278649	0	1	0.203817516952718	0	1	0.223703015850242	0	1	0.45196503658457	0.159305809962716	1	0.28958130864178	0	1	0.48111500148468	0.184220720398353	1.50118e-05	0.156236570806671	0	1	0.223044268750825	0	1	0.279295411448543	0	1	0.0711942858594445	-0.146791114711742	0.255109876780824	0.171428471281587	0	1	0.132214673690601	0	1	0.260456950038036	0	1	0.645725466497775	0.286271950368467	2.85656e+06	0.809168944683772	0.380816200440868	6.60847e+08	110288021702831	0.532795359525649	6.85482e-07	182202294298587
CG4757	0.0012214306256555	0	1	0.000962107457315878	0	1	0.00135827858857308	0	1	0	0	1	0.000585936801911232	0	1	0.00147303824449194	0	1	0.00198350713814631	0	1	0	0	1	0	0	1	0	0	1	0	0	1	0	0	1	0	0	1	0	0	1	0	0	1	0	0	1	0
Ugt86Dg	0	0	1	0	0	1	0	0	1	0	0	1	0	0	1	0	0	1	0	0	1	0	0	1	0	0	1	0	0	1	0	0	1	0	0	1	0	0	1	0	0	1	0	0	1	0	0	1	0
Ugt86De	0	0	1	0	0	1	0	0	1	0	0	1	0	0	1	0	0	1	0	0	1	0	0	1	0	0	1	0	0	1	0	0	1	0	0	1	0	0	1	0	0	1	0	0	1	0	0	1	0
Ugt35b	0.000796207577995478	0	1	0	0	1	0	0	1	0	0	1	0	0	1	0	0	1	0	0	1	0	0	1	0	0	1	0	0	1	0	0	1	0	0	1	0	0	1	0	0	1	0.0270453008789723	0	1	0.0224012851608155	0	1	0.0572410522172055
Ugt35a	0.0274594965921384	0	1	0.0213171441730588	0	1	0.0136726967951374	0	1	0	0	1	0.0418910934709945	0	1	0.130922388915905	0	1	0.00387029733575568	0	1	0.0080005468524719	0	1	0.0366725734183629	0	1	0.00864901482221763	0	1	0.0104372801261074	0	1	0.00229470480802614	0	1	0.0350899001090995	0	1	0.0409754372596637	0	1	0.15413845739982	0.116047395609019	880755	0.188739708558004	0.145861795220659	0.851052	0.299612758394499
Ugt86Dj	8.26655e+09	0	1	0	0	1	0	0	1	0	0	1	0	0	1	0.00156648032860998	0	1	0	0	1	0	0	1	0	0	1	0	0	1	0	0	1	0	0	1	0	0	1	0	0	1	0.0159401276482818	0	1	0	0	1	0
Ugt86Dh	0	0	1	0	0	1	0.000165533589248262	0	1	0	0	1	0	0	1	0	0	1	0	0	1	0	0	1	0	0	1	0	0	1	0	0	1	0	0	1	0	0	1	0	0	1	0.00708014726706315	0	1	0	0	1	0.0228831078488646
CG18577	0.000393936758696783	0	1	0.000216397569076268	0	1	0	0	1	0	0	1	0	0	1	0	0	1	0	0	1	0	0	1	0	0	1	0	0	1	0	0	1	0	0	1	0	0	1	0	0	1	0	0	1	0	0	1	0
cu	0.0627375967925766	0	1	0.0851351169460204	0.110268723261496	0.0282505	0.088927557977905	0	1	0.136701662292213	-0.100714549840684	1	0.0579351503944001	0	1	0.0708529712560344	0.120851539653392	0.147687985294166	0.0969908268207834	-0.289210761135106	172878	0.0533758221585905	-0.345680704186451	0.00298097	0.135397174267351	-0.433219139594814	0.0262845389204819	0.0871053301114205	-0.281571542630474	3.33854e+08	0.107667105138535	-0.151672791117999	1.0066e+08	0.0949598351587529	-0.262738305401998	3.20553e+06	0.0544475851125701	-0.124883387253444	1	0.115744696847342	-0.133987447900671	1	0.022775195263284	-0.171571653486848	1	0.103442219797021	-0.193635611108788	1	0.126837778386172
SdhC	34902884623046	0	1	356147626752015	0	1	334707323014066	0	1	161594979453326	-0.519240938734309	1	354858086867473	0	1	29815903946882	-0.101462301043144	0.127599591896895	26749334315504	-0.181875738341599	1.51773e+09	226300721282178	-0.301711073432935	0.00157815	106134645952722	-0.758388043524397	1.98419e+06	251663637588147	-0.225978493369843	8339.78	348654903752544	0	1	273378092720303	-0.165527467478692	7.94074e+09	300626435347971	0	1	337242990828489	0	1	335224928589998	0	1	350401622892451	0	1	471589067301393
Tctp	208450988841286	0	1	214177145798005	0	1	214401021080173	0	1	155115854369786	-0.267507784294739	1	191832119240377	0	1	155434475101727	-0.27152177119409	1.45451e-62	197050822104558	0	1	174586205233272	-0.157993289687895	0.000181112	852457523922744	-0.818700326114409	1.24558	190342752866377	0	1	207336886779832	0	1	217962195258766	0	1	209304085075277	0	1	200574530917229	0	1	172495613087822	-0.167874997106985	0.0125837774380742	140072656913748	-0.364315934278011	5.72631e-05	124303027525476
ZnT86D	0.276464573532021	0	1	0.258743455159327	0	1	0.254036242053451	0	1	0.284144921857405	0	1	0.21649319100169	0	1	0.353503550001777	0	1	0.369505735375837	0	1	0.288262568987409	0	1	0.0485881149888784	-0.196341190713027	1	0.668431051211612	0.272755252947678	7.88398e-19	0.29877887028686	0	1	0.319003290065636	0	1	0.314457999465983	0	1	0.313268971877127	0	1	0.42024490832309	0.107797240343023	1	0.271598428438335	0	1	0.534854255701665
RpS25	109351398280597	0	1	120060614929689	0	1	126934210319951	0.11399242643017	0	123040432641081	0	1	128967638346583	0.103420772339015	5.23341e-36	120349129692249	0	1	124569973118532	0	1	123221518779562	0	1	905155716061842	-0.251762044804723	1	107174603105652	0	1	117515634341019	0	1	125442120496247	0	1	102537665924269	-0.128937765508327	5.21695e-05	966619171394251	-0.187235734263726	1.46162e-05	883152013756644	-0.276512281233837	0.00256068	729359113138253	-0.466317080424915	4.22149e-20	487085161608483
CG4820	0.0682887513903722	0	1	0.0501867161448363	0	1	0.0423897147006728	0	1	0	0	1	0.0349193680697106	0	1	0.0276335833077874	0	1	0.0378714401750163	0	1	0.0225858642977978	0	1	0.0546405772326851	0	1	0.0408438753411144	0	1	0.0345108664175982	0	1	0.0391289164522827	0	1	0.036680016845863	0	1	0.094844377549123	0	1	0.145230885324643	0	1	0.119122953520851	0	1	0.124454847636521
CG6689	0.0510341982890722	0	1	0.0376380671424458	0	1	0.0298273889932299	0	1	0.104914180200596	0	1	0.0441452702907205	0	1	0.05033013747514	0	1	0.025649944828529	0	1	0.0394132732604809	0	1	0.0254574707493661	0	1	0.0187745224232011	0	1	0.0360978633953898	0	1	0.0188947587892218	0	1	0.0710061943509575	0	1	0.0307147186171252	0	1	0.0478303312356564	0	1	0.0567997639022958	0	1	0.172470703639132
CG6693	0.336824611622353	0	1	0.194756034706735	0	1	0.145029219403992	-0.122419490498808	1.40635e-16	0.231416393989337	0	1	0.169640585481868	0	1	0.155781878016387	0	1	0.12114317191302	-0.115475451351739	1	0.139700788884461	0	1	0.079119789847538	-0.152178461927504	1	0.162371754616535	0	1	0.160395739476982	0	1	0.123080557713447	-0.113554017672121	1	0.435892634428452	0.13498469872819	0.000992898138775433	0.519085684247734	0.191192552421172	0.00706858175581496	0.499387431122839	0.177697206951401	1	0.546578896622632	0.209049449065695	0.126011619858778	0.563760190374306
RpL3	504091888250556	0	1	528002853140893	0	1	525985742890027	0	1	416431121712543	-0.191844808873964	1	520965580430314	0	1	439751331186443	-0.141883121415951	5.57009e-13	488822279527693	0	1	462908750633478	0	1	357106954326824	-0.342141123155223	0.00671097988123654	441819909084128	-0.135685341703553	0.0334838	50830143037881	0	1	537634839374191	0	1	513948712536031	0	1	487744096159201	0	1	435857578446579	-0.147706738148393	0.0134148162854796	361278278396745	-0.331544965269697	2.09406e-07	245548701392037
scpr-C	0.0598921622408781	0	1	0.113586407136322	0	1	0.159028083281693	0	1	0	0	1	0.069109617296278	0	1	0.0829438631110988	0	1	0.172980543962573	0	1	0.0985066127051896	0	1	0.0470271195184375	0	1	0.142061176496014	0	1	0.120636916996873	0	1	0.185326812375571	0	1	0.045335647784722	0	1	0.059186036164269	0	1	0.0296789769529959	0	1	0	0	1	0.00903171033498613
CG17726	0.120485998488936	0	1	0.133010966892181	0	1	0.15075943051114	0	1	0	-0.122560844078022	1	0.14275901057232	0	1	0.0829634062331553	0	1	0.0984884753839769	0	1	0.0637038065790536	0	1	0	-0.122740230906702	1	0.0745384647204583	0	1	0.111322260262095	0	1	0.133168414399593	0	1	0.0677048974013485	0	1	0.189919026404726	0	1	0.204964994157224	0	1	0.121651495394901	0	1	0.110155046080361
GCC88	0.171770761585576	0	1	0.17116821154581	0	1	0.153307745206397	0	1	0.0943805802518074	0	1	0.154301185178431	0	1	0.119740732323367	0	1	0.153220741305374	0	1	0.0833994309213812	0	1	0.110396763189035	0	1	0.131365012944826	0	1	0.155497512779968	0	1	0.170103088559845	0	1	0.150046858439501	0	1	0.126670319880737	0	1	0.0902461779417004	0	1	0.223920581856344	0	1	0.25133330150295
CG17187	0.0868870771644268	0	1	0.0610027214858489	0	1	0.0575452641276452	0	1	0	0	1	0.0629242150027925	0	1	0.0531272046779852	0	1	0.0496473054626956	0	1	0.0349391356255434	0	1	0.0674535183101939	0	1	0.0445260409715648	0	1	0.0631364126141484	0	1	0.0572918895207235	0	1	0.104533460236222	0	1	0.133642733076181	0	1	0.0847798201898223	0	1	0.0668327552930573	0	1	0.232898602552512
CG14701	0.182935290988861	0	1	0.248044713294279	0	1	0.27227130027377	0	1	0.314346787375833	0	1	0.144512951443173	0	1	0.093651511736244	-0.111755894084772	0.0122492419261808	0.202684588091036	0	1	0.131422434065679	0	1	0.0676358312231602	-0.133396139224776	1	0.193701266746433	0	1	0.299391092747656	0	1	0.260368683876068	0	1	0.16541201911883	0	1	0.167345455057859	0	1	0.225514942190447	0	1	0.078528014106827	-0.12352378391476	1	0.062040173343346
Arfip	0.0180305482489578	0	1	0.0152115395925951	0	1	0.0175085433473452	0	1	0	0	1	0.0140703965162167	0	1	0.0387957562962781	0	1	0.0129352934674972	0	1	0.0370763032586456	0	1	0.0354563599311839	0	1	0.0194881014515486	0	1	0.00997948152775838	0	1	0.003956367412504	0	1	0.017024034902224	0	1	0.00377438820941514	0	1	0.0173355291670278	0	1	0.0073239898753164	0	1	0.0179886527578404
CG17721	0.247413745540464	0	1	0.23317939211308	0	1	0.211069709388962	0	1	0.314742540601788	0	1	0.184630472136386	0	1	0.353899743779019	0	1	0.225609015272806	0	1	0.157878016083267	0	1	0.213219289742713	0	1	0.285434334425056	0	1	0.233999139973243	0	1	0.161049956041555	0	1	0.258721623077459	0	1	0.324564726254942	0	1	0.464780654940759	0.169335607662842	1	0.652234574139963	0.290629848359624	0.634033322678603	0.294212960684825
CG31441	0.0488405475940204	0	1	0.0294065975971118	0	1	0.0282951514927868	0	1	0	0	1	0.0363443302887941	0	1	0.020326336111247	0	1	0.0192936534697876	0	1	0.0197896157877788	0	1	0.0747224408373645	0	1	0.0241227435786828	0	1	0.0143846503334303	0	1	0.0180793567155794	0	1	0.0615695166402196	0	1	0.057270130429493	0	1	0.0573683968241757	0	1	0.109850706307518	0	1	0.0917449381921089
CG31388	0.0334225056747514	0	1	0.0159698687938807	0	1	0.0100514990176766	0	1	0	0	1	0.0180692205942867	0	1	0.00590425775586701	0	1	0.0111853996158597	0	1	0.011470268593216	0	1	0.0146268115306081	0	1	0.017808800898056	0	1	0.0204285464361131	0	1	0.018970152456797	0	1	0.050454930166877	0	1	0.0303754508600722	0	1	0.0130660966813775	0	1	0.047196714862597	0	1	0.0361351665075491
scpr-B	0.000525892733938454	0	1	0	0	1	0	0	1	0	0	1	0	0	1	0	0	1	0	0	1	0	0	1	0	0	1	0.00291664149969766	0	1	0.000686267566390897	0	1	0	0	1	0	0	1	0	0	1	0	0	1	0	0	1	0
scpr-A	0	0	1	0.00206967426506686	0	1	0.00124136923119006	0	1	0	0	1	0	0	1	0.000382184748413131	0	1	0.00202025589369252	0	1	0.000562957286685492	0	1	0	0	1	0.00250729872072843	0	1	0	0	1	0	0	1	0	0	1	0	0	1	0	0	1	0	0	1	0
CG17734	148207694903674	-0.155638723483758	7.91247e-44	197268991988121	0	1	177498624133944	0	1	0.945542565617212	-0.352071381135881	1	179980496482307	0	1	17973657010166	0	1	194111465314837	0	1	259241339015839	0.265599893067333	744.41	237960621440032	0.200711589103265	1	216387358787808	0.136317832072651	0.000614946158062168	225468977397769	0.166946740748889	8.18637e+08	197923630764632	0	1	134027014878318	-0.168556380858311	1	142483527303244	-0.132388180023646	1	163618272043452	0	1	169386099500223	0	1	427383670777997
CG5214	125675599208329	0	1	134270589440154	0	1	142924645891148	0	1	177675472693399	0.173388076129365	1	15398431254102	0	1	165916046791384	0.133650976029277	0.0008623561023146	116669021376632	0	1	107217475683856	-0.120977462173558	0.69115433776812	0.497489297899946	-0.444894749224321	0.0541835121917155	113598413312535	0	1	130405543724713	0	1	109456974102009	-0.110166240343735	1	125324127721227	0	1	115600587196551	0	1	119252568319108	0	1	141850387700624	0	1	168104464534634
pros	0.000426097741185701	0	1	0.00027821560176154	0	1	0.000555758474913625	0	1	0	0	1	0.000494196575484598	0	1	0.0043016146480258	0	1	0.00299835102341682	0	1	0.00231242263501022	0	1	0	0	1	0.000365379089025894	0	1	0.00792378133102181	0	1	0	0	1	0	0	1	0	0	1	0	0	1	0.0138292693720405	0	1	0
KP78a	0	0	1	0	0	1	0	0	1	0	0	1	0	0	1	0	0	1	0	0	1	0	0	1	0	0	1	0	0	1	0	0	1	0	0	1	0	0	1	0	0	1	0	0	1	0	0	1	0
KP78b	0	0	1	0	0	1	0	0	1	0	0	1	0	0	1	0	0	1	0	0	1	0	0	1	0	0	1	0	0	1	0	0	1	0	0	1	0	0	1	0	0	1	0	0	1	0	0	1	0
mRpL40	0.832151770310384	0	1	0.922342410790854	0	1	0.915562468647926	0	1	0.179230741656809	-0.452897679469871	1	0.793128054564094	0	1	0.674226277931351	-0.104777527932744	1	0.705812810381943	0	1	0.489268972152492	-0.222120997661514	5.4571e+07	0.156892055148867	-0.472612985254198	0.00372778738960401	0.572095900734371	-0.167318118422806	0.260772576730859	0.833517300791004	0	1	0.726181053403593	0	1	0.802265729880911	0	1	0.608566627163025	-0.142976957265301	1	0.641752095204187	-0.122247803419092	1	0.765843184462108	0	1	0.820459988538596
mgr	130492996438032	0	1	134454272757734	0	1	109264505252368	0	1	0.810552674019314	-0.20462273126467	1	0.92157008912292	-0.150132117367766	2.23243e+06	0.944549108018219	-0.136380928541325	0.00472885347704202	0.985929708388409	-0.113844688007072	1	0.985726569226434	-0.113701843955701	1	0.501078702462513	-0.392634277058992	0.903081718688016	0.925339653699898	-0.144932154633068	0.572581521964748	141970205007542	0	1	121926680007551	0	1	142017115363351	0	1	131887860228631	0	1	121687932676701	0	1	138474486618629	0	1	15054447464635
Irbp	0.0841440245575114	0	1	0.0620137860010452	0	1	0.0519948524346068	0	1	0.157173393687917	0	1	0.0403282223421248	0	1	0.0537456160232246	0	1	0.0428026373178513	0	1	0.0513428449024518	0	1	0	0.145885925873664	1	0.0215416802073012	0	1	0.0582582003294577	0	1	0.0427503316273924	0	1	0.0866053404727917	0	1	0.103886324423999	0	1	0.0260760390908542	0	1	0.148155731026642	0	1	0.312520106157392
Ranbp9	0.171651552193332	0	1	0.155581608056209	0	1	0.199665449505898	0	1	0.136701662292213	0	1	0.168290473348705	0	1	0.135379942539887	0	1	0.174537755576622	0	1	0.144796617429224	0	1	0.0146268115306081	-0.14217187341348	1	0.134811395005394	0	1	0.131467726515567	0	1	0.123985286254532	0	1	0.188889277473545	0	1	0.165504990592829	0	1	0.221298161844355	0	1	0.107454844843175	0	1	0.0522346722179075
CG6723	0	0	1	0	0	1	0	0	1	0	0	1	0	0	1	0	0	1	0	0	1	0	0	1	0	0	1	0	0	1	0	0	1	0	0	1	0	0	1	0	0	1	0	0	1	0	0	1	0
CG45676	0	0	1	0	0	1	0.000333359335361492	0	1	0	0	1	0	0	1	0	0	1	0.00237296734583365	0	1	0	0	1	0	0	1	0	0	1	0	0	1	0	0	1	0	0	1	0	0	1	0	0	1	0	0	1	0
ninaG	0	0	1	0	0	1	3.74452e+09	0	1	0	0	1	0	0	1	0	0	1	0	0	1	0	0	1	0	0	1	0	0	1	0	0	1	0	0	1	0	0	1	0	0	1	0	0	1	0	0	1	0
CG5270	0.0114509505088977	0	1	0.0128145115008468	0	1	0.0180905567475608	0	1	0	0	1	0.0283145651903032	0	1	0.0234001912135893	0	1	0.0252459688544291	0	1	0.0304032036316182	0	1	0.31550976519042	0.259404488451583	3.57849e-13	0.0121718983418842	0	1	0.00548399987177563	0	1	0.0110366607716035	0	1	0.00668792535205239	0	1	0.00928707040201682	0	1	0.0155281694983825	0	1	0.0281494906629613	0	1	0.0164661094535228
CG18643	0.164124735962313	0	1	0.173784034155233	0	1	0.21313115859443	0	1	0.157173393687917	0	1	0.163973902787732	0	1	0.10658883700868	0	1	0.217653180883679	0	1	0.123751642027918	0	1	0.0291831064833189	-0.141767881250296	1	0.155300702949912	0	1	0.157241144285583	0	1	0.171596401384468	0	1	0.196430336087632	0	1	0.281839674900556	0	1	0.275427646203282	0	1	0.371206561855218	0.146129210466647	1	0.153587465841518
RpL24-like	515311232318157	0	1	589016893756588	0	1	629357970250311	0.152223292774262	4.50877e-103	306663427079539	-0.473163561504077	1	499916407215953	0	1	312452070086789	-0.468388092392581	3.86199e-67	508583850345008	0	1	394242627283011	-0.281413216814005	0.000423646	27767667489049	-0.547784964552079	0.000395896356502088	37716887490152	-0.316862779495249	3.05624e-07	58808799251526	0	1	628356126196875	0.111538782964573	0.00037450438528778	47615874901204	-0.12562332272251	1	470459465803612	-0.13522619178216	1	429490479866159	-0.209742372396053	1	488417179696073	-0.103999787149484	1	443598558004135
CG5276	0.0338775255840754	0	1	0.0286343996237198	0	1	0.0246890319237863	0	1	0.126502213788741	0	1	0.0141190793759419	0	1	0.0312410904975274	0	1	0.0207317597182944	0	1	0.0248744835744039	0	1	0.0611182652718681	0	1	0.0408775006959896	0	1	0.0432326677747322	0	1	0.0141789650006332	0	1	0.0413492615195369	0	1	0.0344070480039754	0	1	0.0227660673004414	0	1	0.0358644093774409	0	1	0.139959095344076
CG6744	0.13749840979691	0	1	0.117038378059276	0	1	0.11250432095443	0	1	0.209828360401192	0	1	0.114827364934779	0	1	0.181403466179243	0	1	0.113236565591017	0	1	0.11168853563284	0	1	0.301925582020407	0.139937543444158	1	0.132103483812213	0	1	0.119464203902132	0	1	0.0913465143236461	0	1	0.224441676430409	0	1	0.257881994228218	0.105824210874589	1	0.162825576579751	0	1	0.312051515482426	0.148109031640565	1	0.327005519839251
CG5281	0.00198982751370293	0	1	0.00100276071104724	0	1	0.000753812243599203	0	1	0	0	1	0	0	1	0	0	1	0	0	1	0	0	1	0.0283424218032582	0	1	0	0	1	0.00142539381849463	0	1	0	0	1	0.00348657165004243	0	1	0.011026569429614	0	1	0.0412361700858519	0	1	0.0147708548814195	0	1	0.0324695014916421
sals	0.000229216638983779	0	1	0.000461125293275687	0	1	6.87428e+09	0	1	0	0	1	0	0	1	0.000601103867141619	0	1	0.000561304435584815	0	1	0	0	1	0	0	1	0.000275495185377267	0	1	0	0	1	0	0	1	0	0	1	0	0	1	0	0	1	0.00822108807744923	0	1	0
CG17230	0.0231255126710139	0	1	0.0171608730560067	0	1	0.00554380523856298	0	1	0	0	1	0.0152251359102024	0	1	0.0136931568544467	0	1	0.00514054276819223	0	1	0	0	1	0.0336387067110366	0	1	0.00296102109262741	0	1	0.0240150958382611	0	1	0.00511115087572653	0	1	0.0281541366969572	0	1	0.0185039375874704	0	1	0.0161356342845674	0	1	0.0712358917415689	0	1	0.0438845073249065
PGRP-LB	0.0149950605541786	-0.127882218822052	6.35484e-99	0.0423338044369644	0	1	0.176287218106202	0	1	0.157173393687917	0	1	0.308037331267196	0.171768907767852	2.0909e-19	0.370130638001233	0.217468843549607	3.9355e-37	0.175197327200476	0	1	0.798074445859471	0.492029841441662	2.36138e-72	0.0655593328479839	0	1	0.0757012834884208	0	1	0.0391931446809954	0	1	0.0567729827809987	0	1	0.0561044988272742	0	1	0.0546009388228401	0	1	0.0607279563161372	0	1	0.206007738590754	0	1	139415705782145
dpr5	0	0	1	0	0	1	0	0	1	0	0	1	0	0	1	0	0	1	0	0	1	0	0	1	0	0	1	0	0	1	0	0	1	0	0	1	0	0	1	0	0	1	0	0	1	0	0	1	0
dpr4	0	0	1	0.00102256688239138	0	1	0	0	1	0	0	1	0	0	1	0.00242092414421542	0	1	0	0	1	0	0	1	0	0	1	0.000827316672830176	0	1	0	0	1	0	0	1	0	0	1	0	0	1	0	0	1	0	0	1	0
CG14708	0	0	1	0	0	1	0	0	1	0	0	1	0	0	1	0	0	1	0	0	1	0.00312780133707252	0	1	0	0	1	0	0	1	0	0	1	0	0	1	0.00219604053890835	0	1	0	0	1	0	0	1	0	0	1	0
CG10898	0.0637391592859762	0	1	0.0367350276118802	0	1	0.0362982787449397	0	1	0	0	1	0.0354904030048786	0	1	0.0420241716941065	0	1	0.040267129901798	0	1	0.0508027648566326	0	1	0	0	1	0.0496592953173423	0	1	0.0253888669659117	0	1	0.0463120025151047	0	1	0.0694303731691165	0	1	0.0435672310866365	0	1	0.0347340216965632	0	1	0.0360089960896031	0	1	0.0751940300377478
fabp	133348722335446	0.497951209233164	0	836216319986366	-0.147415372021326	2.60395e-21	750672503428429	-0.27493715059418	1.94511e-111	44319067714793	-0.660490757666186	1	585695259469451	-0.440392353466337	2.94398e-50	799610357861402	-0.159526722976095	11453.9	836057006197843	-0.117884192698133	1	108338815510955	0.120181843504317	1	364666954806574	12759644016479	2.08512e+09	823683019365588	-0.131069116306374	1	933943778235871	0	1	66861211402777	-0.317176141928267	16675.3	72135961428104	-0.248682497452684	0.0144296554189223	296234467948279	-0.979093946899309	3.49364e-15	32450897264172	-0.908921849084614	0.0823073	262075325437236	-10688636073083	1.29351e-12	22523086298818
sea	0.00772750852326386	0	1	0.010985065197125	0	1	0.00986516255940122	0	1	0	0	1	0.0120752087406653	0	1	0.00970848062622289	0	1	0.0119588256081626	0	1	0.014548592109043	0	1	0	0	1	0.00726514615914857	0	1	0.0128067814474005	0	1	0.013725677945753	0	1	0.00980234550523249	0	1	0.0100299896890349	0	1	0.0358240579895301	0	1	0	0	1	0.0208294278156179
Mrp4	0.0891678956046404	0	1	0.0256397911362307	0	1	0.0170157896085452	0	1	0	0	1	0.0183716294214165	0	1	0.093115346179224	0	1	0.00988605639090821	0	1	0.0505976650450655	0	1	0.468683289810383	0.338175311854436	1	0.0123127656519407	0	1	0.0288031413427534	0	1	0.0114739801351323	0	1	0.0894793807957366	0	1	0.119047502148556	0	1	0.123842287658743	0	1	0.0914284307554665	0	1	0.0910570020179917
CG6790	0	0	1	0.000467471565195845	0	1	0	0	1	0	0	1	0	0	1	0	0	1	0	0	1	0	0	1	0	0	1	0	0	1	0	0	1	0	0	1	0	0	1	0	0	1	0	0	1	0	0	1	0
CG5342	0.000106387965376335	0	1	0	0	1	0	0	1	0	0	1	0.00323396752514491	0	1	0	0	1	0	0	1	0	0	1	0	0	1	0	0	1	0	0	1	0	0	1	0	0	1	0	0	1	0	0	1	0	0	1	0
wkd	0.0633236844274075	0	1	0.0579464161999529	0	1	0.0556455247451284	0	1	0	0	1	0.0844173161508612	0	1	0.132460654691423	0	1	0.107036339421186	0	1	0.187189160960355	0.10289823184069	2.92981	0.384248995081371	0.255521953413646	0.0912027575290101	0.0984833232688285	0	1	0.0551010776824701	0	1	0.06577141236434	0	1	0.05979835389923	0	1	0.0815826936670353	0	1	0.0849489809222295	0	1	0.116799262191022	0	1	0.260010285830373
CG6791	0.00677999661654381	0	1	0.00426857806012821	0	1	0.00622491902450912	0	1	0	0	1	0.0123388803303365	0	1	0.013225164394721	0	1	0.00951393521150868	0	1	0.00898475408532351	0	1	0.0163302632438435	0	1	0.00300720620146455	0	1	0.0038605581826654	0	1	0.00661671902157598	0	1	0.0207510012226523	0	1	0.0147400124777924	0	1	0	0	1	0	0	1	0.011864253951983
Jupiter	352659637600574	0.212386689805441	0	157168568232069	-0.522723678370463	3.33616e-141	126574629361767	-0.688310176252192	0	290140115332085	0	1	159860118895706	-0.428434763868374	0.000399677	521622282276924	0.471698676840387	2.16656e-11	147853955852535	-0.469066707403914	2.19054e+07	265025302802582	0	1	819498085826181	0.850688961249024	5.33254e+09	175071723381762	-0.362950001363222	0.662135116716439	23536960833653	-0.164180167446802	1	240951365867814	-0.146051268101371	1	141393460524261	137169120560852	2.14137e-50	188574802165912	164000245377639	3.49328e-30	16003789426898	147463792144723	2.45749e-13	150927821961278	142185667636317	3.48579e-21	124573556629306
CG14710	0.0463309748939749	0	1	0.0361985142614319	0	1	0.0355827332660007	0	1	0.126502213788741	0	1	0.0421954362410569	0	1	0.0459836078417058	0	1	0.0247318768140287	0	1	0.0242899507250444	0	1	0	0	1	0.0206944322289622	0	1	0.0518428121136188	0	1	0.0240475319295903	0	1	0.0404000792891271	0	1	0.0633556844917492	0	1	0.0784234699230541	0	1	0.0282712342615335	0	1	0.0838357711382407
CG6808	0.0339799424448374	0	1	0.034850407729731	0	1	0.012905154527659	0	1	0.126502213788741	0	1	0.0234848369431144	0	1	0.0131407634046048	0	1	0.00949994343827274	0	1	0.00793946246733663	0	1	0	0	1	0.0158763236661748	0	1	0.0162639465607291	0	1	0.00860401136961295	0	1	0.00988395726703618	0	1	0	0	1	0.0273972602739726	0	1	0.00562272841771924	0	1	0.038210910636722
CG14711	0.106098491885566	0	1	0.0691328471572411	0	1	0.0815447604726884	0	1	0	0	1	0.0645944657032437	0	1	0.0718050512681186	0	1	0.102084767432801	0	1	0.063833998042119	0	1	0.158872141907975	0	1	0.0545108980489781	0	1	0.0533811102533357	0	1	0.0878557812416031	0	1	0.0924991898667312	0	1	0.0997438077842636	0	1	0.069847674636126	0	1	0.112609579081273	0	1	0.26790952389671
CG6813	0.047005409695219	0	1	0.0272986470556141	0	1	0.0215753397108398	0	1	0	0	1	0.0225746409397369	0	1	0.0206707948266676	0	1	0.0209903245177951	0	1	0.0145780531662985	0	1	0	0	1	0.0151551849755596	0	1	0.0220914724047751	0	1	0.0214741298834409	0	1	0.0786938078170288	0	1	0.0702456542490962	0	1	0.00538996388724196	0	1	0.0653058711344816	0	1	0.0359066048579273
CG18764	0.0344220408148442	0	1	0.0171935337563598	0	1	0.0161103700200377	0	1	0	0	1	0.0201021038971037	0	1	0.0356741130641978	0	1	0.0183492978554509	0	1	0.0163388602946174	0	1	0	0	1	0.0287210643094971	0	1	0.0151829737062755	0	1	0.0215726044803432	0	1	0.0322183664476265	0	1	0.0342375921568372	0	1	0.0143428350302306	0	1	0.0879948933569948	0	1	0.0686603932085169
CG14712	0.0364368592754869	0	1	0.0342627844005475	0	1	0.0376808554495013	0	1	0	0	1	0.0347706228213655	0	1	0.0312384267281602	0	1	0.0526616128030095	0	1	0.0328720256311955	0	1	0	0	1	0.0332119823817486	0	1	0.0568693989279557	0	1	0.036624569941477	0	1	0.0479135913969453	0	1	0.015015791370013	0	1	0.0549729620699081	0	1	0.0479229351266344	0	1	0.0294448999101489
Csk	0.380791362131065	0	1	0.296475546663113	0	1	0.277018533303148	0	1	0.620996329737906	0.180224344020479	1	0.385095108243114	0	1	0.452907543082621	0	1	0.271496760187323	0	1	0.586621919796032	0.161159273876254	21775.2	158700740058175	0.649406384511788	0.00690334593588172	0.242016833872319	0	1	0.355695419954097	0	1	0.279013237932961	0	1	0.464312836802693	0	1	0.390235519859898	0	1	0.580540476844826	0.155459815856484	1	0.671896622879458	0.212124934145768	0.878481313895027	0.577997138325359
Elp1	0.0808619911073494	0	1	0.0858715308498142	0	1	0.106163244304554	0	1	0	0	1	0.0466398944266233	0	1	0.0618684872443064	0	1	0.108872776980334	0	1	0.0472994959573915	0	1	0	0	1	0.0982651419111411	0	1	0.090841977708971	0	1	0.10527217022633	0	1	0.0967164730172924	0	1	0.0540379891266485	0	1	0.0795637942982348	0	1	0.0734277314401802	0	1	0.0303514646516819
CG42327	0.0442770834739059	0	1	0.0165908038217603	0	1	0.0137566205867689	0	1	0	0	1	0.0199434830609625	0	1	0.0494989958989012	0	1	0.0716210490813611	0	1	0.0730969548051902	0	1	0.297306910316136	0.226035690445659	1	0.0627540213175464	0	1	0.0311454774380947	0	1	0.0150715287834241	0	1	0.0684380031628857	0	1	0.0789813666074192	0	1	0.0580363661217907	0	1	0.145845407442002	0.101871112217312	1	0.364813115905519
CG14715	147319004348443	0	1	144903304937163	0	1	119732696506055	0	1	0.650750922720558	-0.349299394902462	1	121173678674744	0	1	0.969199593431712	-0.176892902566183	0.00178499449069396	0.841218601952882	-0.243505988127567	0.00017542537255124	0.77731088672472	-0.278724674686438	6.57511e+06	0.20456752783957	-0.665244567885918	0.000593869896951972	0.834808903347668	-0.246474596974529	6.22911e+09	137323660063765	0	1	115548069074036	0	1	17608523075391	0.166694774639238	1	221229134605746	0.318589475171763	0.0335593701284194	213751293319642	0.294231684969976	1	177873116801667	0.172439018716461	1	16785367934485
CG18476	0.0135562724283626	0	1	0.0085685404849931	0	1	0.0139102225650511	0	1	0	0	1	0.010872493792165	0	1	0.0226052950016639	0	1	0.0144950364589005	0	1	0.0129988491413037	0	1	0.062130044167729	0	1	0.0153980992683493	0	1	0.00101516019938558	0	1	0.0208368201888829	0	1	0.0178011804429895	0	1	0.00377438820941514	0	1	0	0	1	0.0568205943610654	0	1	0.0124214371824631
Taf12	0.470022587517367	0	1	0.402397936725534	0	1	0.414799408949041	0	1	0.452842063565425	0	1	0.415640511102106	0	1	0.479250201645715	0	1	0.360996944878354	0	1	0.33936828130979	0	1	0.512169222911607	0	1	0.417565344688885	0	1	0.485435015268038	0	1	0.39430481295197	0	1	0.569351024023938	0	1	0.62424463347694	0.11158156085439	1	0.579646332910014	0	1	0.594142266372178	0	1	0.967640942924614
Ho	0.16899676940651	0	1	0.14133158753116	0	1	0.136469532047721	0	1	0.284144921857405	0	1	0.162472998788186	0	1	0.235871580684686	0	1	0.139508416237574	0	1	0.232263835976	0	1	371253257745508	139711212416373	5.57773e-14	0.117373899455692	0	1	0.116534089310103	0	1	0.126785962805687	0	1	0.205310282559863	0	1	0.283610633075106	0	1	0.240901081025906	0	1	0.507066014252076	0.252352041932616	0.000166717259256664	0.618554572540044
CG6830	0	0	1	0	0	1	4.95667e+09	0	1	0	0	1	0	0	1	0	0	1	0	0	1	0	0	1	0.140771954546181	0.131692529309717	0	0	0	1	0	0	1	0	0	1	0	0	1	0	0	1	0	0	1	0	0	1	0
CG6834	0	0	1	0	0	1	0	0	1	0	0	1	0	0	1	0	0	1	0	0	1	0	0	1	0.0309570747744516	0	1	0	0	1	0	0	1	0	0	1	0	0	1	0	0	1	0	0	1	0	0	1	0
CG6908	0.00120584711954644	0	1	0.00104103785641019	0	1	0.000435615708796505	0	1	0	0	1	0	0	1	0	0	1	0.000630489554332784	0	1	0	0	1	0.467295694002799	0.381610271414385	1.66283e-37	0.00271419769673183	0	1	0.00239282577040096	0	1	0	0	1	0	0	1	0	0	1	0	0	1	0	0	1	0.0603957126473816
CG18765	0	0	1	0	0	1	0	0	1	0	0	1	0	0	1	0	0	1	0	0	1	0	0	1	0	0	1	0	0	1	0	0	1	0	0	1	0	0	1	0	0	1	0	0	1	0	0	1	0
Fer3	0	0	1	0	0	1	0	0	1	0	0	1	0	0	1	0	0	1	0	0	1	0.000303970918007979	0	1	0	0	1	0.000578895663897809	0	1	0	0	1	0	0	1	0	0	1	0	0	1	0	0	1	0	0	1	0
CG14717	0	0	1	0	0	1	0	0	1	0	0	1	0	0	1	0	0	1	0	0	1	0	0	1	0	0	1	0	0	1	0	0	1	0	0	1	0	0	1	0	0	1	0	0	1	0	0	1	0
CG14718	0	0	1	0	0	1	0	0	1	0	0	1	0	0	1	0	0	1	0	0	1	0	0	1	0	0	1	0	0	1	0	0	1	0	0	1	0	0	1	0	0	1	0	0	1	0	0	1	0
I-t	0	0	1	0	0	1	0	0	1	0	0	1	0	0	1	0	0	1	0	0	1	0	0	1	0	0	1	0	0	1	0	0	1	0	0	1	0	0	1	0	0	1	0	0	1	0	0	1	0
CG14720	0	0	1	0	0	1	0	0	1	0	0	1	0	0	1	0	0	1	0	0	1	0	0	1	0	0	1	0	0	1	0	0	1	0	0	1	0	0	1	0	0	1	0	0	1	0	0	1	0
CG12594	0	0	1	0	0	1	0	0	1	0	0	1	0	0	1	0	0	1	0	0	1	0	0	1	0	0	1	0	0	1	0	0	1	0	0	1	0	0	1	0	0	1	0	0	1	0	0	1	0
CG14721	0.221115088762976	-0.146821836847742	2.26233e-81	0.428671995580219	0	1	0.469598343746808	0.113196880046904	1.49058e-54	0.136701662292213	-0.173816281180467	1	0.352077558319015	0	1	0.217432380639733	-0.107725682283445	0.0962729084696526	0.395297103363749	0	1	0.195011353642407	-0.125379749496395	1	0.0162094520556827	-0.286292000858902	1	0.26689987646063	0	1	0.466651121636049	0	1	0.452523124122265	0	1	0.224433930557229	-0.100222104314747	1	0.237192225971995	0	1	0.194732247140445	-0.124370081188729	1	0.206603445897654	-0.114559077188205	1	0.145771138057777
Blm	0.0504450447006898	0	1	0.0374244136571722	0	1	0.0298620273258754	0	1	0.136701662292213	0	1	0.0294361259692515	0	1	0.0333914886648841	0	1	0.0126152628635164	0	1	0.0233799410516725	0	1	0.0813175251793757	0	1	0.0174526126128463	0	1	0.0278623363275594	0	1	0.014646194971336	0	1	0.0769545742603539	0	1	0.0376053092753027	0	1	0.052789253340499	0	1	0.0788586359579252	0	1	0.00543864286281459
CG14722	0.32794219439289	0	1	0.379618791649291	0	1	0.371212545793363	0	1	0	-0.296107998626688	1	0.270790053571184	0	1	0.214357914846674	-0.104295875645265	0.531846595106605	0.329535595298301	0	1	0.217283234257126	-0.100724235883205	1	0.0881430458435721	-0.211904202918902	1	0.377271325131993	0	1	0.388945498101519	0	1	0.387843365257382	0	1	0.334971987901185	0	1	0.248520286238035	0	1	0.378788337791778	0	1	0.356110219288648	0	1	0.338639593175896
CG6923	0.0173886950712139	0	1	0.0151575575940492	0	1	0.0196229668431983	0	1	0	0	1	0.0205429304482806	0	1	0.0301726249259738	0	1	0.0224956360781821	0	1	0.0324056750625863	0	1	0.106031583524325	0	1	0.023836896713191	0	1	0.0104809029728828	0	1	0.0206849032378421	0	1	0.0177576924747572	0	1	0.00454394265180858	0	1	0.0383338903187744	0	1	0.0553674757768149	0	1	0.0361001015989273
CG43062	0.00213399264676093	0	1	0.000893138292772741	0	1	0.0011512654331956	0	1	0	0	1	0.000397198179926724	0	1	0.00421978684581427	0	1	0.003499882228963	0	1	0.000652088659539164	0	1	0	0	1	0	0	1	0.00131285438042398	0	1	0.0013803049259218	0	1	0	0	1	0	0	1	0.00914285714285715	0	1	0	0	1	0.0359395248112047
Lk6	267543750146356	0	1	179832686534825	-0.305789453145101	6.60754e-132	231578852745207	0	1	355373474205475	0.242737612233137	1	241522870869264	0	1	288012509343554	0	1	267229305420326	0	1	339429978207884	0.2102619665862	307600	45292099569837	0.437803136235319	1	189583807559335	-0.212691388718393	0.661502172625312	219294862675933	-0.114982981934622	1	241687843006711	0	1	362817012408899	0.261403490495626	411522	382835058224029	0.303075053217067	2.3443e+09	495299957328764	0.512930304014539	41148	944792922611075	108184484997395	1.29092e-15	127949430745986
l(3)neo38	0.853662239471642	0	1	0.889347409232475	0	1	0.987230165378755	0	1	0.746101409621257	-0.10967724512726	1	0.909474246231649	0	1	0.97671708847146	0	1	105767640436021	0	1	0.825548476883845	0	1	131318497650002	0.17197719852618	1	0.949453452625547	0	1	130074819308704	0.17065656466577	8.309e+09	138490234391969	0.205497904547455	1.34916e+07	0.990394116769609	0	1	102250778971482	0	1	12033729962032	0.123433923270091	1	154967697502823	0.270348634212629	0.628250598782913	18954046952451
CG17360	0.0111680375742553	0	1	0.00857092010042514	0	1	0.0116878870548117	0	1	0	0	1	0.0137748836746651	0	1	0.0208796968023103	0	1	0.0268935675343252	0	1	0.0308024019136067	0	1	0.0945209347077077	0	1	0.0219193162362719	0	1	0.01682472430119	0	1	0.0100688878969002	0	1	0.0302863654245841	0	1	0.00511125150015232	0	1	0.0326140474035464	0	1	0.00513338589920494	0	1	0.0179533858290335
HisCl1	0.000179711970213932	0	1	0.000791634444664375	0	1	0	0	1	0	0	1	0.000461257208181707	0	1	0	0	1	0	0	1	0	0	1	0	0	1	0	0	1	0	0	1	0	0	1	0	0	1	0	0	1	0	0	1	0	0	1	0
Sbf	0.019236783653339	0	1	0.0164899737498947	0	1	0.0143632685230985	0	1	0.0943805802518074	0	1	0.0167330772376925	0	1	0.0479976404823766	0	1	0.016590012114323	0	1	0.0135007678681617	0	1	0.114203237188265	0	1	0.0165871660654875	0	1	0.00563798206503865	0	1	0.00737741953093617	0	1	0.0546898312075251	0	1	0.0133458260687965	0	1	0.0232160503407409	0	1	0.0164415778292092	0	1	0.0327204448952489
ClC-a	0.00411344387966826	0	1	0.00743798626059269	0	1	0.00995845272458715	0	1	0	0	1	0.00357665677837339	0	1	0.0687805680839487	0	1	0.065334193104979	0	1	0.141718039679161	0.122753187927641	8.12887e-100	0.16802387588191	0.144006166153572	6.8311e+08	0.0389345187848433	0	1	0.00489683351157807	0	1	0.00520282902280348	0	1	0	0	1	0	0	1	0	0	1	0	0	1	0
glo	0.858424790335736	0.156719662775926	6.35406e-64	0.555924340873506	-0.126289456998998	3.30007e-11	0.523845727641442	-0.125099768030643	9.90203e-09	0.336404135344726	-0.226013691391767	1	0.535256903885374	0	1	0.534469194068775	0	1	0.508731797350727	-0.106285926127536	1	0.460268068512183	-0.139115725996579	1	0.463564079468332	-0.13528597371517	1	0.435334046382045	-0.156508234972076	1	0.561038625446022	0	1	0.459538408951363	-0.139715033746299	1	0.838186477159467	0	1	10191759011703	0.187886641316622	1	0.766093607789195	0.264131263204555	1	100582268999936	0.181039502508124	1	128463013756348
COX5A	926517604455362	0	1	957142551517425	0	1	980951090785352	0	1	514808642052904	-0.513647359506078	1	946384246450021	0	1	843407075251588	0	1	856704863407533	0	1	690169550923501	-0.265823679984799	5.33028e-06	219843328724667	-116831940993555	3.34477	701866950562693	-0.250903391774574	1.88513e-05	968226090189483	0	1	80546647790192	-0.128112867675804	0.000451840663896751	781473378945123	-0.154426052898361	0.0013961424341844	761646742623136	-0.176812395999987	0.0358221996093862	765204575560821	-0.172381138332881	1	747498035439595	-0.193293823377684	0.0543804448627764	919512391751745
CG6950	0.856076558019549	0.118694897367897	4.37776e-29	0.739252146348716	0	1	0.603256260974933	0	1	0.283141740755422	-0.29012406094551	1	0.48140654220573	-0.151477614927572	55719.1	0.454339743428905	-0.168717258514739	1.07969e+09	0.62826435956061	0	1	0.368624284875091	-0.228394033851122	2.30646e+07	0.377925440191975	-0.219138788501181	1	0.676054558005942	0	1	0.575051900473209	0	1	0.39644429957856	-0.208174984979223	0.000652600034686225	0.655868816354307	0	1	0.674118489449191	0	1	0.87495592933552	0	1	103577041719057	0.172394568404172	1	14639856271274
CG6959	0.292165724465002	0	1	0.265552385497791	0	1	0.349211021061015	0	1	0.809436371826872	0.305298023307083	1	0.368293208100328	0	1	0.341183961017199	0	1	0.336890478098366	0	1	0.324157207513392	0	1	0.293681153628732	0	1	0.384679366557876	0	1	0.54364171424722	0.150143224446089	0.156230091159705	0.567952119439352	0.164535724413638	107000	0.516442035529027	0.129689585519552	0.114908096444207	0.504589417965532	0.121343102972746	1	0.554869384428237	0.154110669882919	1	0.845467859584398	0.326606989339452	0.00306254194575952	130042775982164
sad	0.00792377460679269	-0.157252093644175	4.34869e-238	0.0424502224622372	0	1	0.27322967236621	0.170375260005029	0	0.126502213788741	0	1	0.110412088296533	0	1	0.0874454573817806	0	1	0.516520104985918	0.30477541825768	2.13843e-71	0.293811931624613	0.14230415278562	0.219778	0.0258107145438214	0	1	0.534253984574285	0.315705182323698	3.95265e-68	0.181452537401408	0	1	0.708661691221198	0.426080194288356	7.47706e-84	0.00851987856444602	-0.109845683195891	0.0968106221668168	0.00732286620265619	-0.110699512636051	1	0.0112700210534727	-0.106583350031027	1	0.0315920345693829	0	1	0.150930185367572
CG6962	0.0628505031689498	0	1	0.0539445988888267	0	1	0.0407855809857385	0	1	0.0943805802518074	0	1	0.0465525218962236	0	1	0.0555333387611333	0	1	0.0456547556395954	0	1	0.035719812062319	0	1	0.0675381918741162	0	1	0.027452969447947	0	1	0.0566758573446015	0	1	0.0444662876558351	0	1	0.0413012943034834	0	1	0.102790433461259	0	1	0.0929037344895958	0	1	0.063465353783381	0	1	0.0231325823329105
CG31368	0.0653078061844908	0	1	0.0503272997933349	0	1	0.0554403387189652	0	1	0.179230741656809	0.108371785445919	1	0.0655880307090475	0	1	0.067020190498313	0	1	0.0627670524047953	0	1	0.0516713609529228	0	1	0.0415825334229326	0	1	0.0607862451320634	0	1	0.0471806484111265	0	1	0.0193065610541706	0	1	0.0618693469692497	0	1	0.104232396987018	0	1	0.0475319144107055	0	1	0.053003667657789	0	1	0.0382847261968928
mthl5	0.0975132033807305	0	1	0.0560922970302278	0	1	0.0537021897856293	0	1	0	0	1	0.0806918974860146	0	1	0.153228157783528	0	1	0.0790805171203093	0	1	0.345900755114059	0.215842376370182	9.84685e-29	0.203777631358145	0.101076812437966	1	0.0625278379630616	0	1	0.0959564179652139	0	1	0.146648305545	0	1	0.0899141107571435	0	1	0.0492658943980816	0	1	0.089238449741442	0	1	0.411439869443421	0.261360326110355	0.0289801	0.697917763292878
CG6971	0	0	1	0	0	1	0.000429356042202869	0	1	0	0	1	0	0	1	0	0	1	0	0	1	0	0	1	0	0	1	0	0	1	0	0	1	0	0	1	0	0	1	0	0	1	0	0	1	0	0	1	0
Cad87A	0.0297594092156155	0	1	0.0195381561069387	0	1	0.0196556463035263	0	1	0	0	1	0.02587993982655	0	1	0.0241287117015625	0	1	0.0145201314964182	0	1	0.0224404385696126	0	1	0.134726154722133	0	1	0.0279243567685031	0	1	0.0224455288538392	0	1	0.0144818656058144	0	1	0.0397583283637348	0	1	0.0237574237592252	0	1	0.0498818241619812	0	1	0.0673264074821031	0	1	0.026197559359255
CG34307	0.000364931559487984	0	1	0	0	1	0	0	1	0	0	1	0.00254638050110361	0	1	0.00133342045013608	0	1	0	0	1	0	0	1	0	0	1	0.00774536343181563	0	1	0	0	1	0	0	1	0	0	1	0	0	1	0	0	1	0	0	1	0
CG14731	0	0	1	0	0	1	0	0	1	0	0	1	0	0	1	0	0	1	0	0	1	0	0	1	0	0	1	0	0	1	0	0	1	0	0	1	0	0	1	0	0	1	0	0	1	0	0	1	0
CG31211	0.0542473504066976	0	1	0.0518833304172361	0	1	0.0644787288189787	0	1	0.157173393687917	0	1	0.0799672804721854	0	1	0.10647838667678	0	1	0.0791923182946099	0	1	0.0659917315405885	0	1	0.0482655182416447	0	1	0.0891782382970845	0	1	0.0528693752891354	0	1	0.0806867466562682	0	1	0.0836516926364364	0	1	0.0969844466331384	0	1	0.0620363262870404	0	1	0.118890139399925	0	1	0.265517196760692
Hsp70Aa	0.00506601111533026	0	1	0.00600353279003162	0	1	0.00763580480764944	0	1	0	0	1	0.00471328004359216	0	1	0.0267591906081392	0	1	0.00357859785645181	0	1	0.016840871922971	0	1	0.098833102073483	0	1	0.0169202670778272	0	1	0.00876195914483662	0	1	0.00744288323824957	0	1	0.00276188466590586	0	1	0.00758861222495075	0	1	0	0	1	0	0	1	0
Hsp70Ab	0.102108197807106	0	1	0.136263172500038	0	1	0.243223752603629	0	1	0.462372482412231	0.222314675412722	1	0.176720892780118	0	1	0.481029520520781	0.241791186039687	1.42186e-14	0.263497281429784	0	1	0.327322862327523	0.127216203819441	8.86838e+09	112488079929231	0.597478685883825	2.76658e+09	0.19291545374763	0	1	0.143290258445091	0	1	0.272563994486988	0	1	0.040176791744776	-0.11942962310948	1	0.0754905056478069	0	1	0.140201928498427	0	1	0.134656364717352	0	1	0.111025598916595
CG3281	0.0209057634459642	0	1	0.016752122007005	0	1	0.0114762569766061	0	1	0	0	1	0.0166382859924564	0	1	0.0241187961472073	0	1	0.0073356483161315	0	1	0.0193453036005865	0	1	0.0346296062348003	0.889276615339709	2.89934e-132	0.0200166353631937	0	1	0.0100438157025392	0	1	0.00845020827968058	0	1	0.0292568621747177	0.118248035565652	0.017902	0.0267729629405019	0.219371663540452	9.46057e-15	0.0202891453639078	0.290498294019145	10.8393	0.111147259497245	0	1	0.0659847695174715
aurA	0.173519842580285	0.114326879844813	1.0247e-156	0.0529467367729703	0	1	0.0126095406137764	0	1	0	0	1	0.0142691878036868	0	1	0.0202606696398367	0	1	0.019381107353484	0	1	0.00949736285131422	0	1	0	0	1	0.00939169460513354	0	1	0.0180216990738348	0	1	0.00732491145359094	0	1	0.152056700628307	0	1	0.245357576902995	0.136478335690704	0.00667302655885764	0.160069913376058	0	1	0.242762258007791	0.134256968049277	0.812375255759141	0.137260931298641
CG12213	0.0956508638461659	0	1	0.0850348456733128	0	1	0.0984672178390074	0	1	0.179230741656809	0	1	0.0958915180051735	0	1	0.177363793132354	0	1	0.115388419097165	0	1	0.119621030396968	0	1	0.213058924705743	0	1	0.115265404195384	0	1	0.123993662886515	0	1	0.100667285406667	0	1	0.112837970380814	0	1	0.209856765216531	0	1	0.144097277058574	0	1	0.239735352165181	0.115441299215564	1	0.319130155860653
GC1	0.309990899989188	0	1	0.282541940951482	0	1	0.385123032436303	0	1	0	-0.279031193404345	1	0.30342540274894	0	1	0.303172765562528	0	1	0.395727640339415	0	1	0.232462123382423	0	1	0.139674513566886	-0.148458001114338	1	0.332359382142971	0	1	0.328219118143793	0	1	0.304480308608972	0	1	0.179996090374995	-0.114347522441514	1	0.257114321967632	0	1	0.19329106193384	-0.102556952160997	1	0.196391505943099	-0.100048171707498	1	0.175067487375343
Tango9	0.150159008687343	0	1	0.115335772825068	0	1	0.116261510933097	0	1	0.53668003505414	0.285643813418404	1	0.168560142387821	0	1	0.29435955958053	0.117035621659213	0.00379567	0.147857076514096	0	1	0.159643157650653	0	1	157091237534993	0.802569960545733	0.0548442	0.189785406020174	0	1	0.147625555807863	0	1	0.14598120215212	0	1	0.253780878794593	0	1	0.368576617439749	0.170648110677624	0.0237573353488144	0.344354194197772	0.152373833235606	1	0.614551892230506	0.336743376584174	2.29033	0.749034105203414
GC2	0.00119550457904536	0	1	0.00132563193738321	0	1	0.00149784092765683	0	1	0	0	1	0.00271190732440322	0	1	0	0	1	0.000799520607443777	0	1	0.0045237971832268	0	1	0	0	1	0.000738806708955963	0	1	0	0	1	0	0	1	0	0	1	0.00409699051464756	0	1	0	0	1	0	0	1	0
CG10005	0.000754441988507429	0	1	0.000325875954900464	0	1	0.00031265792218015	0	1	0	0	1	0	0	1	0.000649243734927807	0	1	0.00165084251573212	0	1	0.000442255280804462	0	1	0	0	1	0.00188968236091086	0	1	0	0	1	0.000946994358281111	0	1	0.0122410274302247	0	1	0	0	1	0	0	1	0.0264625932927906	0	1	0
CG18547	0.00698437558243238	0	1	0.00888716239344209	0	1	0.0189303702123227	0	1	108351700811624	0.707241195018775	8121.21	0.0452012958914016	0	1	0.129964761085085	0	1	0.0681606001406195	0	1	0.123276205879458	0	1	0.0297457997166657	0	1	0.193037840726389	0.151499523116469	2.62436e-117	0.00950170165942989	0	1	0.0538552427428153	0	1	0.0244845001304899	0	1	0.036408817471893	0	1	0.0827785786242475	0	1	0.0411831981665583	0	1	0.294239915877158
CG12224	0.00104171847973978	0	1	0.00295780890363419	0	1	0.00625152417205269	0	1	0.136701662292213	0.117514798848997	1	0.00324545659638203	0	1	0.00732958263999472	0	1	0.0141319690537542	0	1	0.0263900180577696	0	1	0.044856260360838	0	1	0.0381661695677737	0	1	0.00476719173853454	0	1	0.0161260040789326	0	1	0.00872130393101984	0	1	0.0139793906913017	0	1	0.0170950228222351	0	1	0.124406340721643	0.107096744702834	6.28484e-05	0.522168527363124
CG3397	0.00267301365655436	-0.137976485405673	7.13303e-12	0.00162172624272204	-0.200259356671808	5.72625e-66	0.0024389350591761	0	1	0.284144921857405	0.241985461846963	4.21388e+06	0.00146324156165856	-0.112481556708315	1	0.0567433500937077	0.151617591700714	1.21137e+06	0.0194660354038095	0	1	0.0503231438046287	0.278912638606755	0.150142	0.0585109512808661	0	1	0.039265286144517	0	1	0	0	1	0	0.194432162726288	4.56314e+08	0.0163541109638961	0.140602009479903	0.129521126133522	0.0392886976929281	0.387139794573486	4.56426e+08	0.0410891310263043	0.459656178147685	3.99629e+08	0.107706443821869	0.742992543082083	0.904412	0.175896658694597
mfas	0.127380834945592	0	1	0.0308650929016184	0	1	0.0134592817448774	-0.108564390987557	2.54938e-55	0	0	1	0.0224889892261907	0	1	0.0267587344338581	0	1	0.0543246950781263	0	1	0.190920507744262	0	1	0.0891105077301027	0	1	0.815820785487065	0.510290695831631	1.56659e-42	0.0199234363024618	0	1	0.0325136922191301	0	1	0.161838358697115	0	1	0.240676293084686	0.120980699958085	1.02638e+08	0.252165999933247	0.129999191496241	0.00573048809204754	130099235366263	0.742939544107128	1.10536e-34	138209829759759
Tk	0	0	1	0	0	1	0	0	1	0	0	1	0	0	1	0	0	1	0	0	1	0.00651513759644847	0	1	0	0	1	0	0	1	0	0	1	0	0	1	0	0	1	0	0	1	0	0	1	0	0	1	0
Ect3	0.603354441318178	-0.115967244964319	60746.8	105432119718222	0.222417646928668	1.01512e-54	0.706251143500832	0	1	0.136701662292213	-0.424392521436026	1	0.457479981361052	-0.181748656301939	1.17974e+09	0.279971165037118	-0.312358045764632	0.00608579	0.22589948112372	-0.353567946132661	5531.55	0.292777778629538	-0.29922129571222	2.8979e+09	0.466747062247235	-0.16963812799951	1	0.222664091503566	-0.355469176892896	7.01304e+06	0.553282487052645	-0.114599675907387	1	0.197150070263209	-0.377076229890083	0.0754613	0.909024553891381	0	1	227868895509217	0.639861020763927	0.0317081	26277882155014	0.740105863900358	1106.45	42952787105395	112377144114124	3.01488e-13	323483357545902
KLHL18	0.0623013888084776	0	1	0.0454340472383776	0	1	0.042152430159354	0	1	0.231416393989337	0.151708627080731	1	0.0314808110819185	0	1	0.0328498843532616	0	1	0.0522378914620528	0	1	0.0427269688008812	0	1	0.117177292344251	0	1	0.0311022447158634	0	1	0.0242333131844885	0	1	0.0357516791537709	0	1	0.132737959413999	0	1	0.0985369439670855	0	1	0.0939128457811385	0	1	0.131609415284581	0	1	0.2723512992308
GCC185	0.0344889887174884	0	1	0.0301321461956364	0	1	0.0324527620305137	0	1	0	0	1	0.0353824752806576	0	1	0.0520180265427616	0	1	0.0506658165201545	0	1	0.0453605797758318	0	1	0.114009332318514	0	1	0.0456152125876288	0	1	0.0288797857413849	0	1	0.0345421060044864	0	1	0.0459583436056562	0	1	0.0524129871440125	0	1	0.0610448616059432	0	1	0.0469240175304535	0	1	0.0191053817657489
DCAF12	0.037311278800255	0	1	0.0285426709402628	0	1	0.0308626848607192	0	1	0.0943805802518074	0	1	0.023551175240963	0	1	0.0471321965381291	0	1	0.0399760637366184	0	1	0.0223734053746193	0	1	0.0291831064833189	0	1	0.0398392812164266	0	1	0.0245323179087631	0	1	0.0221791319560956	0	1	0.0444787774343203	0	1	0.0716550839548546	0	1	0.0628687635072076	0	1	0.0379035333612019	0	1	0.0915369494834654
Spt3	0.130497367400676	0	1	0.0897870596812227	0	1	0.0983413991864551	0	1	0.188761160503615	0	1	0.110977620609173	0	1	0.109915301541482	0	1	0.104184042012647	0	1	0.0846875748711143	0	1	0.234646526350033	0.104702605380425	1	0.091967962989746	0	1	0.115210107592548	0	1	0.0701440285893415	0	1	0.13712012947188	0	1	0.172231787000706	0	1	0.126535257519613	0	1	0.255333521500825	0.121685284339873	1	0.318888783453068
CG31358	0	0	1	0	0	1	0	0	1	0	0	1	0	0	1	0	0	1	0	0	1	0	0	1	0	0	1	0	0	1	0	0	1	0	0	1	0	0	1	0	0	1	0	0	1	0	0	1	0
CG42505	0	0	1	0	0	1	0	0	1	0	0	1	0	0	1	0	0	1	0	0	1	0	0	1	0	0	1	0	0	1	0	0	1	0	0	1	0	0	1	0	0	1	0	0	1	0	0	1	0
CG42504	0	0	1	0	0	1	0	0	1	0	0	1	0	0	1	0	0	1	0	0	1	0	0	1	0	0	1	0	0	1	0	0	1	0	0	1	0	0	1	0	0	1	0	0	1	0	0	1	0
ssp5	0.00147745286060657	0	1	0.00189838362133003	0	1	0.00222678927537158	0	1	0	0	1	0.00165701702800408	0	1	0.00312225256009754	0	1	0	0	1	0.00237448642826665	0	1	0	0	1	0	0	1	0	0	1	0	0	1	0	0	1	0	0	1	0.00737164129593454	0	1	0	0	1	0
CG14736	0.000653567679242312	0	1	0.00077368529399292	0	1	0.000469334808786129	0	1	0	0	1	0	0	1	0	0	1	0	0	1	0	0	1	0	0	1	0	0	1	0	0	1	0	0	1	0	0	1	0	0	1	0	0	1	0	0	1	0
CG14739	0	0	1	0	0	1	0	0	1	0	0	1	0	0	1	0	0	1	0	0	1	0	0	1	0	0	1	0	0	1	0	0	1	0	0	1	0	0	1	0	0	1	0	0	1	0	0	1	0
CG14740	0	0	1	0	0	1	0	0	1	0	0	1	0	0	1	0	0	1	0	0	1	0	0	1	0	0	1	0	0	1	0	0	1	0	0	1	0	0	1	0	0	1	0	0	1	0	0	1	0
ATP8B	0.00621162895446681	0	1	0.00362093493408314	0	1	0.00405190538033765	0	1	0	0	1	0.00540842731145743	0	1	0.0128807623939125	0	1	0.00582397546128042	0	1	0.00935828947380225	0	1	0.056984249931891	0	1	0.00333317502051183	0	1	0.0186519774820502	0	1	0.0185461515322698	0	1	0.00165406544475339	0	1	0	0	1	0	0	1	0	0	1	0.0581827486096955
dpr17	0.00189469102543824	0	1	0.00304610635828592	0	1	0.00199661908390509	0	1	0	0	1	0	0	1	0.0024226085583008	0	1	0	0	1	0.000909475617277017	0	1	0	0	1	0.0128397724792317	0	1	0	0	1	0	0	1	0.0315904415446625	0	1	0.077691955973142	0	1	0.550548021134315	0.40498906863722	2.45772e-27	0.932524619041213	0.627381072514377	6.46699e-48	444420708423554
CG4702	0.000119638087129595	0	1	0.000112835987205663	0	1	0	0	1	0	0	1	0	0	1	0	0	1	0	0	1	0	0	1	0	0	1	0	0	1	0	0	1	0	0	1	0	0	1	0	0	1	0	0	1	0	0	1	0
dpr15	0	0	1	0	0	1	0	0	1	0	0	1	0	0	1	0	0	1	0	0	1	0	0	1	0	0	1	0	0	1	0	0	1	0	0	1	0	0	1	0	0	1	0	0	1	0	0	1	0
Cpn	0	0	1	0	0	1	0	0	1	0	0	1	0	0	1	0	0	1	0	0	1	0	0	1	0	0	1	0	0	1	0	0	1	0	0	1	0	0	1	0	0	1	0	0	1	0	0	1	0
eIF3d2	0	0	1	0	0	1	0	0	1	0	0	1	0	0	1	0	0	1	0	0	1	0	0	1	0	0	1	0	0	1	0	0	1	0	0	1	0	0	1	0	0	1	0	0	1	0	0	1	0
CG43450	0	0	1	0	0	1	0	0	1	0	0	1	0	0	1	0	0	1	0	0	1	0	0	1	0	0	1	0	0	1	0	0	1	0	0	1	0	0	1	0	0	1	0	0	1	0	0	1	0
CG3809	0	0	1	0	0	1	0	0	1	0	0	1	0	0	1	0	0	1	0	0	1	0	0	1	0	0	1	0	0	1	0	0	1	0	0	1	0	0	1	0	0	1	0	0	1	0	0	1	0
CG4830	0	0	1	0	0	1	0	0	1	0	0	1	0	0	1	0	0	1	0	0	1	0	0	1	0	0	1	0	0	1	0	0	1	0	0	1	0	0	1	0	0	1	0	0	1	0	0	1	0
Cog1	0.0355704793460067	0	1	0.0358586265555412	0	1	0.0321303956231836	0	1	0.251553973939724	0.185227576371824	1	0.0360249831010776	0	1	0.0532149593026496	0	1	0.0508325783881044	0	1	0.0494017852108586	0	1	0.142252679057082	0	1	0.0619037248356412	0	1	0.0313580243961053	0	1	0.029713204794224	0	1	0.034790961527675	0	1	0.0435503434212211	0	1	0.0746053981085731	0	1	0.0439882346822299	0	1	0.127547114589673
CG14742	0.000339487586941922	0	1	0	0	1	0	0	1	0	0	1	0.000566742646074941	0	1	0	0	1	0	0	1	0	0	1	0	0	1	0	0	1	0	0	1	0	0	1	0	0	1	0	0	1	0	0	1	0	0	1	0
CG4860	0.40071455756696	0	1	0.295339340691778	0	1	0.286104693805216	0	1	0.126502213788741	-0.176016522790593	1	0.270369928120562	0	1	0.639607953260618	0.205142559471381	0.0914007	0.350776097430663	0	1	0.48906616031336	0.104631057056543	0.00131490163362345	0.161255391484289	-0.145832104829771	1	0.218896716607218	0	1	0.255852152028381	0	1	0.233404917163304	0	1	0.505156942490459	0.114878890521402	0.0261043542010089	0.652587024274513	0.208518802626566	0.535314469203376	0.526010826728477	0.128073300681442	1	0.416106719784192	0	1	0.462095822626555
CG10014	0	0	1	0.000113783288894132	0	1	0	0	1	0	0	1	0	0	1	0	0	1	0	0	1	0	0	1	0	0	1	0	0	1	0	0	1	0	0	1	0	0	1	0	0	1	0	0	1	0	0	1	0
CG17404	0	0	1	0	0	1	0	0	1	0	0	1	0	0	1	0	0	1	0	0	1	0	0	1	0	0	1	0	0	1	0	0	1	0	0	1	0	0	1	0	0	1	0	0	1	0	0	1	0
CG12256	0	0	1	0	0	1	0	0	1	0	0	1	0	0	1	0	0	1	0	0	1	0	0	1	0	0	1	0	0	1	0	0	1	0	0	1	0	0	1	0	0	1	0	0	1	0	0	1	0
CG3916	0	0	1	0	0	1	0	0	1	0	0	1	0	0	1	0	0	1	0	0	1	0	0	1	0	0	1	0	0	1	0	0	1	0	0	1	0	0	1	0	0	1	0	0	1	0	0	1	0
Pglym87	0	0	1	0	0	1	0	0	1	0	0	1	0	0	1	0	0	1	0	0	1	0	0	1	0	0	1	0	0	1	0	0	1	0	0	1	0	0	1	0	0	1	0	0	1	0	0	1	0
Cyp313a5	8.81128e+09	0	1	0	0	1	0	0	1	0	0	1	0	0	1	0	0	1	0	0	1	0	0	1	0	0	1	0	0	1	0	0	1	0	0	1	0	0	1	0	0	1	0	0	1	0	0	1	0
Cyp313a2	0	0	1	0	0	1	0	0	1	0	0	1	0	0	1	0	0	1	0	0	1	0	0	1	0	0	1	0	0	1	0	0	1	0	0	1	0	0	1	0	0	1	0	0	1	0	0	1	0
Cyp313a3	0	0	1	0	0	1	0	0	1	0	0	1	0	0	1	0	0	1	0	0	1	0	0	1	0	0	1	0	0	1	0	0	1	0	0	1	0	0	1	0	0	1	0	0	1	0	0	1	0
CG3942	0	0	1	0	0	1	0	0	1	0	0	1	0	0	1	0	0	1	0	0	1	0	0	1	0	0	1	0	0	1	0	0	1	0	0	1	0	0	1	0	0	1	0	0	1	0	0	1	0
svp	0.00174331651262597	0	1	0.00045706847251373	0	1	0	0	1	0	0	1	0	0	1	0.00243000551368251	0	1	0	0	1	0.00331735254036223	0	1	0	0	1	0	0	1	0	0	1	0	0	1	0	0	1	0	0	1	0.00722961249277039	0	1	0	0	1	0
CG44037	0	0	1	0	0	1	0	0	1	0	0	1	0	0	1	0	0	1	0	0	1	0	0	1	0	0	1	0	0	1	0	0	1	0	0	1	0	0	1	0	0	1	0	0	1	0	0	1	0
CG44038	0	0	1	0	0	1	0	0	1	0	0	1	0	0	1	0	0	1	0	0	1	0	0	1	0	0	1	0	0	1	0	0	1	0	0	1	0	0	1	0	0	1	0	0	1	0	0	1	0
CG17738	8.46697e+09	0	1	0	0	1	0	0	1	0	0	1	0	0	1	0	0	1	0	0	1	0	0	1	0	0	1	0	0	1	0	0	1	0	0	1	0	0	1	0	0	1	0	0	1	0	0	1	0
Sfp87B	0	0	1	0	0	1	0	0	1	0	0	1	0	0	1	0	0	1	0	0	1	0	0	1	0	0	1	0	0	1	0	0	1	0	0	1	0	0	1	0	0	1	0	0	1	0	0	1	0
CG4066	0.000121216261359644	0	1	0.000794547484476602	0	1	0	0	1	0	0	1	0	0	1	0	0	1	0	0	1	0	0	1	0	0	1	0	0	1	0	0	1	0	0	1	0	0	1	0	0	1	0	0	1	0	0	1	0
CG10013	0.000595022919617167	0	1	0.00064034496736195	0	1	0.000312455919144085	0	1	0	0	1	0.00109020176800201	0	1	0	0	1	0.0017132358433609	0	1	0	0	1	0	0	1	0	0	1	0	0	1	0	0	1	0	0	1	0.0099597855155513	0	1	0	0	1	0	0	1	0
CG44956	0	0	1	0	0	1	0	0	1	0	0	1	0	0	1	0	0	1	0	0	1	0	0	1	0	0	1	0	0	1	0	0	1	0	0	1	0	0	1	0	0	1	0	0	1	0	0	1	0
CG10038	0.367492604845469	0.106399150232384	1.87414e-36	0.235607649121486	0	1	0.202999429057854	0	1	0.567486377888746	0.207676342232354	1	0.19215229009633	0	1	0.184843569676293	0	1	0.186181231250223	0	1	0.165085669963835	0	1	0.163416385991486	0	1	0.176802893592865	0	1	0.223160538240419	0	1	0.182428953285121	0	1	0.359796006901193	0	1	0.356597379879719	0	1	0.388878981510228	0	1	0.370666008763747	0	1	0.524969635178527
CG10041	0.000914622707816438	0	1	0.00118097118893986	0	1	0.00119771456451906	0	1	0	0	1	0	0	1	0.00158854594829442	0	1	0	0	1	0.000449526834796596	0	1	0.0223130611734885	0	1	0.000297678982092674	0	1	0.00140979378100489	0	1	0	0	1	0	0	1	0	0	1	0	0	1	0	0	1	0
MBD-R2	0.0729121927506715	0	1	0.0415264800567367	0	1	0.0599418510668491	0	1	0	0	1	0.0514021503453106	0	1	0.0649017195213369	0	1	0.0626175361354707	0	1	0.0799243356519549	0	1	0.0432399691991753	0	1	0.0651587943248342	0	1	0.0640376353922381	0	1	0.0706381287324116	0	1	0.0683639610766954	0	1	0.0685373339046985	0	1	0.0988762367123197	0	1	0.109164834135744	0	1	0.0912256978879096
CG4115	0.000198074114099331	0	1	0	0	1	0	0	1	0	0	1	0	0	1	0.00560928963909395	0	1	0	0	1	0	0	1	0	0	1	0	0	1	0.0028914453120708	0	1	0	0	1	0	0	1	0	0	1	0	0	1	0	0	1	0
Tim17a1	0.000801788496038631	0	1	0.000251023271262976	0	1	0.000993776065537419	0	1	0	0	1	0.00161536326773774	0	1	0.00777245436975016	0	1	0.00252862402395113	0	1	0	0	1	0	0	1	0.0034112438851726	0	1	0	0	1	0.00310351494792457	0	1	0	0	1	0	0	1	0	0	1	0	0	1	0
GstD10	0.0251695360313418	0	1	0.0312720829439854	0	1	0.034789548749317	0	1	0.157173393687917	0.110983812626279	1	0.0766638325100569	0	1	0.162622506112914	0.11882283748429	1.18796e-11	0.0242453817686892	0	1	0.0830474145693596	0	1	0.0999056402904198	0	1	0.01226513298168	0	1	0.0285508810810743	0	1	0.0243541107988059	0	1	0.0128146521581041	0	1	0.00988151768536537	0	1	0.0315713439475986	0	1	0.0713409981444832	0	1	0.112597463264882
GstD9	0.219426159546313	0	1	0.195908421068873	0	1	0.144646446524794	-0.105082764390956	3.24807e+07	339379583125487	1266843780767	1	0.380629152585801	0.112442551385595	0.00589476794619351	0.83378708099074	0.404504123412393	3.56484e-20	0.136872062737121	0	1	0.26623718077864	0	1	0.141904645176677	0	1	0.071803628996526	-0.14696790858737	1	0.126769036925577	0	1	0.105210849234692	-0.116008888609549	1	0.482641582606927	0.181104403532908	197669	0.862690678899081	0.410310063906168	0.0775873	141229288698885	0.669506542626224	0.00405047	161253313412227	0.75093194119432	8.63311e-08	202422332441283
GstD1	579596829423035	0	1	578473277185351	0	1	488642140062146	-0.2692411795988	1.36728e-59	5876089797308	211357896277472	0.346744634844788	883182396285276	0.319409379221814	4.78416e-31	192264642518272	107486232245773	1.2522e-109	561593094242774	0	1	143473949169774	0.767165282056536	1.28477e-16	627353256209998	0	1	274600672885133	-0.665869977789735	1.47131e-24	467086794961574	-0.249807925594902	2.71036e+08	446316348349478	-0.28548988238819	7.52519e+09	883181150642841	0.308884751010553	0.196662	876457280114463	0.300791974061613	1.37018e+06	831378442993649	0.252660187912399	0.0663365471125939	101590119562923	0.434855381182958	152044	156039152074988
GstD2	0.0155645852893424	0	1	0.023413585959368	0	1	0.0317410848879728	0	1	0	0	1	0.0314725354588564	0	1	0.839550356074222	0.523896976859004	1.38949e-92	0.455586002562821	0.27769610127785	7.96687e-05	349303306880534	144407188770003	4.26295e-283	178093542695217	0.922862981228924	122.72	0.239293415042421	0.113274376715643	1.0803e-05	0.0198381098603131	0	1	0.04695155094907	0	1	0.0044705324851243	0	1	0.00532967220384077	0	1	0.0349711488022382	0	1	0	0	1	0.450744908278689
GstD3	0.485679295251828	-0.130337019107686	1	0.554643253124624	0	1	0.301905066563539	-0.288459018790452	7.82443e-51	119797736876915	208005716591011	0.0507354769107636	107535392640524	0.254344668243794	4.79519e-15	411431219063015	120309944968246	5.16383e-117	0.591707469784325	0	1	213166929550137	0.66853976115705	1.21173e-14	0.841315664871523	0.124445935401506	1	0.745346047347526	0	1	0.547335796178317	0	1	0.409243818205603	-0.145238385102879	1	0.571402719147233	0	1	0.260188401264695	-0.256247837903266	1	0.289610541499515	-0.232688566792457	1	0.592031925444606	0	1	304127898494355
GstD4	0.0135298783421037	0	1	0.0110490417984539	0	1	0.00922019444777255	0	1	0.126502213788741	0.104892591000317	1	0.0227808321126671	0	1	0.0770961502486787	0	1	0.00810208416568188	0	1	0.0465400568595282	0	1	0	0	1	0.0326907038709425	0	1	0.00875090721216342	0	1	0.0119984426824991	0	1	0.0304085876713904	0	1	0	0	1	0.00791734293970943	0	1	0.00618934442463854	0	1	0.0287198213660816
GstD5	0.000431825344012644	0	1	0.00112431683989486	0	1	0.000273888142891787	0	1	0	0	1	0	0	1	0.0177470284337871	0	1	0.00238159050446226	0	1	0.00691100504264899	0	1	0	0	1	0.00164238555254361	0	1	0	0	1	0	0	1	0.00167000556445854	0	1	0	0	1	0	0	1	0.00656705753793133	0	1	0
GstD6	0.000149363483018989	0	1	0	0	1	0.00018295990484914	0	1	0	0	1	0	0	1	0.00312465654404046	0	1	0	0	1	0	0	1	0.0382830804097821	0	1	0.00173925898870786	0	1	0	0	1	0	0	1	0	0	1	0	0	1	0	0	1	0	0	1	0
GstD7	7.48815e+09	0	1	0.000109822681177552	0	1	0.000175463254312548	0	1	0	0	1	0	0	1	0.00692012743758655	0	1	0	0	1	0.000303970918007979	0	1	0	0	1	0.000244470325702926	0	1	0	0	1	0	0	1	0	0	1	0	0	1	0	0	1	0	0	1	0.0205424015710829
GstD8	0	0	1	0	0	1	4.8111e+09	0	1	0	0	1	0	0	1	0	0	1	0	0	1	0	0	1	0	0	1	0.00026133511668417	0	1	0	0	1	0	0	1	0	0	1	0	0	1	0	0	1	0	0	1	0
CG10035	0	0	1	0	0	1	0	0	1	0	0	1	0	0	1	0	0	1	0	0	1	0	0	1	0	0	1	0	0	1	0	0	1	0	0	1	0	0	1	0	0	1	0	0	1	0	0	1	0
GstD11	0	0	1	0	0	1	0	0	1	0	0	1	0	0	1	0.00143218158814179	0	1	0.00069336178890115	0	1	0	0	1	0	0	1	0	0	1	0	0	1	0	0	1	0	0	1	0	0	1	0	0	1	0	0	1	0
CG34402	0.000511125203243585	0	1	0.000307644782460096	0	1	0	0	1	0	0	1	0.00267418218828863	0	1	0	0	1	0	0	1	0.000289457425082267	0	1	0	0	1	0	0	1	0	0	1	0	0	1	0	0	1	0	0	1	0	0	1	0	0	1	0
CG33098	0	0	1	0	0	1	0	0	1	0	0	1	0	0	1	0	0	1	0	0	1	0	0	1	0	0	1	0	0	1	0	0	1	0	0	1	0	0	1	0	0	1	0	0	1	0	0	1	0
CG10096	0	0	1	0	0	1	0	0	1	0	0	1	0	0	1	0	0	1	0	0	1	0	0	1	0	0	1	0	0	1	0	0	1	0	0	1	0	0	1	0	0	1	0	0	1	0	0	1	0
CG10097	0	0	1	0	0	1	0	0	1	0	0	1	0	0	1	0	0	1	0	0	1	0	0	1	0	0	1	0	0	1	0	0	1	0	0	1	0	0	1	0	0	1	0	0	1	0	0	1	0
Cyp9f3	0.00709286225784823	0	1	0.00522945807010199	0	1	0.00468861670704365	0	1	0	0	1	0.0102436122930862	0	1	0.0064488850446365	0	1	0.00613064685600381	0	1	0.0040278072447696	0	1	0.0162094520556827	0	1	0.00390424260502328	0	1	0.0028914453120708	0	1	0.00495348202442338	0	1	0.0126061632092276	0	1	0.0179515160321241	0	1	0	0	1	0.00513338589920494	0	1	0
lig3	0.0698556448359786	0	1	0.0610929632146575	0	1	0.0530900415042371	0	1	0.179230741656809	0.10467421971449	1	0.0524914820638611	0	1	0.0526110834591516	0	1	0.0608356533286857	0	1	0.0592936531311506	0	1	0.168896919559292	0	1	0.0894316801475154	0	1	0.0481339032076312	0	1	0.045533375234057	0	1	0.0480927294651228	0	1	0.100809804668342	0	1	0.0636601525357046	0	1	0.0621103012593613	0	1	0.0954637557134989
Cyp9f2	0.00376743622104553	0	1	0.00118223983271529	0	1	0.00151499178615185	0	1	0	0	1	0.00522080530109065	0	1	0.000640043923590173	0	1	0	0	1	0.00428671088328566	0	1	0.1596096695681	0.144197116964621	3.51705e+07	0.00106691526550014	0	1	0.000922607358513318	0	1	0.000410463334295459	0	1	0.00244539554028325	0	1	0.00605016311239751	0	1	0.00539709096796826	0	1	0	0	1	0
CG5167	0.0341564568904675	0	1	0.0393546610441182	0	1	0.0887476592123349	0	1	0	0	1	0.0540833605754463	0	1	0.112197103934722	0	1	0.160828689454177	0	1	0.212511926976183	0.132038317589033	8.39244e-06	0.474802542612717	0.326651238504481	0.000270329184075895	0.238691537857993	0.153703125911294	1.26882e-50	0.0537740271711055	0	1	0.0906299492050992	0	1	0.036665526361999	0	1	0.0168337224176298	0	1	0.00536927165829955	0	1	0.00562272841771924	0	1	0.0421246732968225
CG5196	0.214726311553495	0	1	0.142076845614635	0	1	0.119677877670146	0	1	0.157173393687917	0	1	0.186937630521642	0	1	0.443772046269503	0.206460842679834	5.01253	0.166310713572056	0	1	0.157806405915601	0	1	0.495950853229198	0.236699339195226	0.604457124477915	0.135001038375594	0	1	0.18393991768772	0	1	0.0736703791658962	0	1	0.259652241837841	0	1	0.305851305138515	0.100833760358612	1	0.315060484427174	0.107693568197073	1	0.337498946478904	0.124811366670976	1	0.558060162099712
Dip-C	0.23734724639004	0	1	0.242524235160789	0	1	0.203145442869777	0	1	0.199294760452403	0	1	0.208569037697086	0	1	0.311679973201081	0	1	0.197541508315428	0	1	0.181601605456763	0	1	4408773617367	14683768888171	0.00866299	0.238422658642238	0	1	0.265677055128405	0	1	0.226709084523798	0	1	0.329896890526732	0	1	0.298606153537936	0	1	0.258232357994581	0	1	0.466325043449079	0.15730167640051	1	0.640428374010113
pps	0.0628322166552789	0	1	0.0411413194492599	0	1	0.0404287322304386	0	1	0.104914180200596	0	1	0.0346489374926942	0	1	0.0653612857182742	0	1	0.0297504497806657	0	1	0.044145443851303	0	1	0.0204631213626802	0	1	0.0381024771484838	0	1	0.0497006217294862	0	1	0.0288814881167805	0	1	0.0475544330461398	0	1	0.0222531401427728	0	1	0.0650200724852731	0	1	0.0850637380639005	0	1	0.0854488752045854
Scgbeta	0.000934967155725834	0	1	0.00217280854769847	0	1	0.000755499756022849	0	1	0	0	1	0	0	1	0.000595246457033563	0	1	0.000343209495453555	0	1	0	0	1	0	0	1	0.00436257839547848	0	1	0	0	1	0	0	1	0.00186926369702974	0	1	0.00565007503299644	0	1	0.00785916378497328	0	1	0	0	1	0
CG17202	119456298573391	0	1	115948562490022	0	1	103545127619108	0	1	0.798568620432767	-0.165369066746171	1	122465994516709	0	1	105010092959465	0	1	0.866245247244266	-0.130361182287007	1	0.577868189843876	-0.299865334677449	2513.08	0.465760694758491	-0.370533219883525	1	0.843481455942798	-0.14246839887478	1	128719209249697	0	1	0.907103288764304	-0.108223916946541	1	114844230624767	0	1	106579863629379	0	1	140985347008741	0.127750889858417	1	113108446203627	0	1	153104408457279
Pp1-87B	278299388413949	0.248601615186876	9.83898e-224	206587116325242	0	1	176933267872655	-0.196311232820158	4.03665e-78	120999718006001	-0.375569333995287	1	184341739097225	-0.127807492053621	1.96907e+09	179478554884587	-0.144077163929381	0.00102616807211787	142906607704073	-0.284970813599495	2.86178	143549397761169	-0.281731718352388	1177	107984284000838	-0.43683513148089	0.111671497160018	148243384264827	-0.262368698442921	1.04767e+06	211820630817752	0	1	173376947063918	-0.16499203279312	0.183305717298175	270253953681073	0.141902468383245	0.0945289884923037	258048649807641	0.107680131258356	1	286176419007905	0.183406015304513	1	214555971537621	0	1	24842831978868
NANS	0.00132436783670932	0	1	0.000153662968675128	0	1	0.00015525728962338	0	1	0	0	1	0.000526322714772563	0	1	0.00146806963230434	0	1	0	0	1	0	0	1	0	0	1	0	0	1	0	0	1	0	0	1	0	0	1	0	0	1	0	0	1	0	0	1	0
CG5641	0.690984745925763	0.12647102468602	1.26657e-36	0.555523101302742	0	1	0.416978626428858	-0.122365798712502	7.79709e-12	0.608022128080044	0	1	0.424664704510802	0	1	0.411368911662008	0	1	0.307479081672327	-0.17562849661178	0.0529923616406981	0.22261944151917	-0.243140243201065	1.00838e+08	0.110545946672049	-0.336814098513725	0.990575888846641	0.317845891555295	-0.167223154446761	1	0.518345369194538	0	1	0.38556298234409	-0.116618730352138	1	0.731757466068847	0.10902710473122	1	0.699733748636359	0	1	0.715507730763382	0	1	0.961026150088985	0.233554414370381	0.127755795694734	0.966189751419108
CG5245	0.00580468865581439	0	1	0.00205560282828901	0	1	0.00142529653115235	0	1	0	0	1	0.00546365084903061	0	1	0.000767697971649835	0	1	0.000630489554332784	0	1	0	0	1	0.035660794522502	0	1	0.00809414211506021	0	1	0.00480432004458409	0	1	0.000410463334295459	0	1	0.00383418528930462	0	1	0.0175278972276053	0	1	0.0405548235387879	0	1	0.00781210939453027	0	1	0.0389677386605558
Prosalpha2	353958987074377	0.198503281109724	2.3987e-154	301901239758631	0	1	238732260327527	-0.212188948171177	2.00929e-120	347834438890161	0.117028719952208	1	267549158235074	0	1	309709603559097	0	1	204305730927557	-0.273319992469132	0.217711	181863518096134	-0.35018130118563	8.37077e-06	173697648529528	-0.376042814879151	1	222596212213948	-0.213696770148249	1.65751e+08	322451119754348	0	1	236176005722941	-0.172147379208595	0.00447422427035781	334884190944629	0	1	327991093926594	0	1	297482058949179	0	1	309323177407956	0	1	319198643565848
Aos1	180375324420635	0.402657222523567	0	0.945529981538464	-0.140153447694029	3.19182e-15	0.715337064201879	-0.305469394883385	5.35964e-130	0.873019618058377	-0.148146917729419	1	0.704987823665338	-0.250189573681707	0.104296	0.596994791140401	-0.314373181834193	0.00211339	0.451024482221689	-0.408855328498783	0.000138335	0.387998970532849	-0.452904471566437	5.01402e-07	0.188251577618845	-0.604053707009302	0.00060795125759812	0.490307572669247	-0.381026793822405	91.7404	0.914353120369457	-0.129163178094207	1	0.536938985186597	-0.350214273258089	3967.31	173278188702118	0.231923925661786	1.20935e+08	207873624424502	0.351131928286559	2.45171e+08	174464831473711	0.23494630527891	1	113308922722514	0	1	131607822335304
CG5844	0.680558070843853	0	1	0.6434771033865	0	1	0.480057173892283	-0.101494379307756	0.108935	0.851088424210612	0.147169976690736	1	0.398685455029163	-0.137846331070567	4.46082e+08	0.441816412826183	-0.105302092417613	1	0.46536110521535	0	1	0.39327544773041	-0.138835278651589	1	0.247791850499928	-0.24772907030109	1	0.476777927966093	0	1	0.545402198102852	0	1	0.409982101818462	-0.126852304466673	1	0.674533556246057	0	1	0.739997569887825	0	1	0.683131785006943	0	1	0.626343079259944	0	1	0.910720110553061
Desat2	0.00150877602992053	0	1	0.00142001999389446	0	1	0.000974083136992348	0	1	0	0	1	0	0	1	0	0	1	0	0	1	0.00199251610949275	0	1	0	0	1	0	0	1	0.00128477896662658	0	1	0	0	1	0	0	1	0	0	1	0	0	1	0	0	1	0
CG17207	0	0	1	0	0	1	0	0	1	0	0	1	0	0	1	0	0	1	0	0	1	0	0	1	0	0	1	0	0	1	0	0	1	0	0	1	0	0	1	0	0	1	0	0	1	0	0	1	0
Desat1	151173380893608	0.128351908313241	2.04092e-36	112435439612316	-0.10486003202305	5.1876e-08	10772132257821	-0.137886720723804	2.38551e-17	583235496055462	108696340743893	0.657410197272501	161689647367181	0.131567654073426	1	179378163666263	0.197370099618377	7.62791e+09	141902972771578	0	1	143247520577043	0	1	100684665336311	-0.139229772035935	1	150547086899053	0	1	113956926443634	0	1	14822113583528	0	1	101581822121314	-0.135604636233894	1	0.986683030552953	-0.149817563165324	1	13518304547115	0	1	178257136176729	0.18877559301646	1	193737417254142
CG5538	0.000188133193956486	0	1	0.000203752335613023	0	1	0.000488367941547446	0	1	0	0	1	0.00207915293646046	0	1	0	0	1	0.00254075822633174	0	1	0	0	1	0	0	1	0	0	1	0.00477783380385142	0	1	0	0	1	0	0	1	0	0	1	0	0	1	0	0	1	0
CG18549	0.0840449389534648	0	1	0.0694546512444483	0	1	0.0748167897331204	0	1	0.126502213788741	0	1	0.108153826162071	0	1	0.189062057988466	0	1	0.0968948444091441	0	1	0.0462773121003396	0	1	0.482092593946446	0.311529952918439	0.000387186531382442	0.0737452446142017	0	1	0.0714990537022539	0	1	0.0502631072236737	0	1	0.0649795597789174	0	1	0.0794186784522687	0	1	0.160573752183064	0	1	0.147677927017312	0	1	0.147582621593895
CG5509	0.000111086065775412	0	1	9.43807e+08	0	1	0.00152073224638223	0	1	0	0	1	0	0	1	0	0	1	0	0	1	0	0	1	0	0	1	0.000366840145371413	0	1	0.000955386872449356	0	1	0	0	1	0	0	1	0	0	1	0	0	1	0	0	1	0
trus	0.178883453473732	0	1	0.201359821635099	0	1	0.185595624201811	0	1	0	-0.167442942822367	1	0.135910773207446	0	1	0.0983197920988633	0	1	0.125729917963478	0	1	0.0929785055664113	0	1	0.0562093449535407	-0.112902203091384	1	0.0879798936556426	0	1	0.194571234044096	0	1	0.230959137361657	0	1	0.22122094453732	0	1	0.139235305883383	0	1	0.160907240884544	0	1	0.147857894993721	0	1	0.215765522147467
CG5961	0.078361945518027	0	1	0.0690849963515166	0	1	0.0779395513525376	0	1	0.126502213788741	0	1	0.0819244707396693	0	1	0.0502033740006271	0	1	0.0645613142484489	0	1	0.0602395814001923	0	1	0.0925476080902613	0	1	0.0687729730341493	0	1	0.0561759873275761	0	1	0.0736603390933942	0	1	0.081290751219933	0	1	0.121383854302796	0	1	0.143472425863802	0	1	0.226768746576385	0.130309962268867	0.929594115911736	0.262731079142946
CG12267	0.182094114914342	0	1	0.195766597277401	0	1	0.16014491965264	0	1	0.0943805802518074	0	1	0.135682354988556	0	1	0.089196411767837	0	1	0.126000827412098	0	1	0.0570235822830247	-0.104654288643158	1	0.0600078927907351	-0.10062796904353	1	0.100065131452994	0	1	0.166722020004531	0	1	0.129093378695439	0	1	0.15401059068716	0	1	0.126359177002486	0	1	0.194197713393658	0	1	0.171655977816656	0	1	0.0705971520991277
CG5608	0.0441608956168515	0	1	0.0290306988830835	0	1	0.0352583641494593	0	1	0	0	1	0.0190527448965053	0	1	0.0464548684706133	0	1	0.0335847768212405	0	1	0.0430883050319163	0	1	0.112339387080199	0	1	0.0534518354639571	0	1	0.0172421987138712	0	1	0.0342243874078219	0	1	0.0573012366307504	0	1	0.0990677974943235	0	1	0.0956408970801986	0	1	0.0952949364230459	0	1	0.241487593968703
Hsp70Ba	0.00303217357572911	0	1	0.00312400195911404	0	1	0.00143444193234296	0	1	0	0	1	0.000993748501010921	0	1	0.00148274672867226	0	1	0.00621244240359583	0	1	0.000449526834796596	0	1	0	0	1	0.000503401863946082	0	1	0	0	1	0.00303223654720518	0	1	0	0	1	0.00816225453043495	0	1	0	0	1	0.00882768361581921	0	1	0.00496765065890918
Hsp70Bbb	0.00033902548069904	0	1	0	0	1	0	0	1	0	0	1	0	0	1	0	0	1	0	0	1	0	0	1	0	0	1	0	0	1	0	0	1	0	0	1	0	0	1	0	0	1	0	0	1	0	0	1	0
Hsp70Bb	0.00501126538322019	0	1	0.00375397092207405	0	1	0.00368981451609268	0	1	0	0	1	0.00294624632426231	0	1	0.00800756458372339	0	1	0.00159494669847628	0	1	0.000449526834796596	0	1	0	0	1	0.00405495120241977	0	1	0.00318272765444296	0	1	0.00683889445538589	0	1	0	0	1	0.00526231592418897	0	1	0.0050358806496286	0	1	0.0136849446821399	0	1	0.00745378652355397
Hsp70Bc	0.437044765736251	0	1	0.437836940281396	0	1	0.490913682241146	0	1	0	-0.393779715135256	1	0.345721273201066	-0.100195617740515	1	0.792064321321951	0.19517049586652	7.10399e+09	0.447772812318548	0	1	0.476818589020989	0	1	0.431078198559009	0	1	0.671476041296112	0.121846438413957	5.76858e+09	0.366964234902428	0	1	0.660842979073464	0.115487002066055	1	0.363541620980664	0	1	0.375586181592098	0	1	0.81677634176474	0.204220758604808	1	0.685896563850578	0.129278592897019	1	196524346586182
Octbeta3R	9.00647e+08	0	1	0.000111372574316469	0	1	0	0	1	0	0	1	0	0	1	0.00479877665557677	0	1	0	0	1	0	0	1	0	0	1	0	0	1	0	0	1	0	0	1	0	0	1	0	0	1	0	0	1	0	0	1	0
Hug	0	0	1	0	0	1	0	0	1	0	0	1	0	0	1	0	0	1	0	0	1	0	0	1	0	0	1	0	0	1	0	0	1	0	0	1	0	0	1	0	0	1	0	0	1	0	0	1	0
Octbeta2R	0.00178781878888725	0	1	0.00290835030565156	0	1	0.00215175981257199	0	1	0	0	1	0.000518826205517333	0	1	0.000614605560287335	0	1	0	0	1	0.00239451330798661	0	1	0	0	1	0.000959547400682046	0	1	0.0013070952265928	0	1	0.00119635170155906	0	1	0	0	1	0	0	1	0	0	1	0	0	1	0.016413407784551
Vha55	14578507293938	-0.393837215562234	0	198239326675313	-0.115278027441305	0.182377	292106972931092	0.254606183503236	1.33171e-200	232423796104175	0	1	454227090745846	0.556128357251055	1.45028e-98	586130534587873	0.77190192295427	1.41436e-101	258527932717511	0	1	287949928007406	0.175343029351384	4.79947e+08	303501660738726	0.212427448046638	1	251372126837554	0	1	203535437822998	0	1	23884940730229	0	1	155789904596168	-0.245741414174156	0.167550155855868	15139648902411	-0.262427775133889	1	173105393218867	-0.178941029111642	1	170958883054584	-0.187024090493394	1	188653628659271
Snx3	0.701597499618148	0	1	0.551183850087942	0	1	0.494865100301314	-0.136786164347602	7.34667e-08	100925196596984	0.192153586671291	1	0.530974929919449	0	1	126258208469412	0.320326623736252	0.0851202	0.601234603181348	0	1	145811309490565	0.400589564605541	1.91005e-14	372133154934685	10500558227069	794.118	0.623494145565966	0	1	0.642484077568188	0	1	0.559030652866233	0	1	0.847398246837327	0.109071202599472	0.738740388330466	100024730071249	0.188685151007723	0.0172248643246551	126151077657158	0.311623569942611	0.0124318276095453	140959178856578	0.375816578142413	1.31134e+08	153841080584534
Not10	0.120373825602159	0	1	0.111324986205283	0	1	0.124455863440542	0	1	0	-0.116348976764202	1	0.115508444560341	0	1	0.127298299157126	0	1	0.131303663267363	0	1	0.0917162074093107	0	1	0.110284681653753	0	1	0.132342388512974	0	1	0.0942567737512217	0	1	0.0908000180241294	0	1	0.122036473237687	0	1	0.096989743853383	0	1	0.133078521315106	0	1	0.180564957580522	0	1	0.125170439236028
CG18530	0.000995067724724312	0	1	0	0	1	0.00153528997829679	0	1	0	0	1	0	0	1	0	0	1	0.000630489554332784	0	1	0	0	1	0	0	1	0	0	1	0	0	1	0.00360292846025249	0	1	0	0	1	0	0	1	0	0	1	0	0	1	0
CG11598	0.000423202423257539	0	1	0	0	1	0.000607924050930843	0	1	0	0	1	0.00176240180117464	0	1	0	0	1	0	0	1	0	0	1	0	0	1	0	0	1	0	0	1	0.00185921468630865	0	1	0	0	1	0	0	1	0	0	1	0	0	1	0
CG11600	0	0	1	0	0	1	0.000280785931052453	0	1	0	0	1	0	0	1	0	0	1	0	0	1	0.00231242263501022	0	1	0	0	1	0	0	1	0	0	1	0	0	1	0	0	1	0	0	1	0	0	1	0	0	1	0
CG11608	0.00024514499629661	0	1	8.23047e+08	0	1	0	0	1	0	0	1	0	0	1	0	0	1	0	0	1	0.00231242263501022	0	1	0	0	1	0	0	1	0	0	1	0	0	1	0.00231375862684904	0	1	0	0	1	0	0	1	0	0	1	0
CG6753	0.0014032802035486	0	1	0.00314845838062258	0	1	0.00915016472044619	0	1	0	0	1	0	0	1	0.00890857289288012	0	1	0.0235634138477612	0	1	0.0149583101256944	0	1	0	0	1	0.0249457042341225	0	1	0.00497169381869305	0	1	0.0170247770539305	0	1	0.00169809846933404	0	1	0	0	1	0	0	1	0	0	1	0
Dtg	0.000299302150734296	0	1	0.000152781795939011	0	1	0.00355036718002363	0	1	0	0	1	0	0	1	0	0	1	0.0145418347451736	0	1	0.00555541005004267	0	1	0	0	1	0.00990986277799967	0	1	0	0	1	0.00230091215080186	0	1	0	0	1	0	0	1	0	0	1	0	0	1	0.0296659535986019
CG6225	0.000415619825496875	0	1	0	0	1	5.14801e+09	0	1	0	0	1	0	0	1	0	0	1	0	0	1	0	0	1	0.0123165450613118	0	1	0	0	1	0	0	1	0	0	1	0	0	1	0	0	1	0	0	1	0.0208607673421344	0	1	0.129912984440084
CG14395	0.000153008136999555	0	1	0	0	1	0	0	1	0	0	1	0	0	1	0	0	1	0	0	1	0	0	1	0	0	1	0	0	1	0	0	1	0	0	1	0	0	1	0	0	1	0	0	1	0	0	1	0
Gnmt	0.000243231242392274	0	1	0	0	1	2.63415e+09	0	1	0	0	1	0	0	1	0.000433165695321473	0	1	0	0	1	0	0	1	0.0163302632438435	0	1	0.000720539892428143	0	1	0	0	1	0	0	1	0.00436529866936966	0	1	0	0	1	0	0	1	0	0	1	0
CG43630	0.00955639627530141	0	1	0.00775133735873358	0	1	0.00278686530018116	0	1	0	0	1	0	0	1	0.168695822532336	0.14943821875178	1.78299e-91	0.00248926936946963	0	1	0.0235300331204102	0	1	0.0291831064833189	0	1	0.00551928644764794	0	1	0.00604462629149005	0	1	0	0	1	0	0	1	0	0	1	0	0	1	0	0	1	0
mbo	0.342079189724672	0.120298102755306	7.8796e-60	0.214190425632743	0	1	0.155962125557977	0	1	0	-0.214118448475604	1	0.138334541257892	0	1	0.229693111665388	0	1	0.120850576667841	-0.10152371666814	1	0.105017215960879	-0.11571131423048	1	0.1613510475332	0	1	0.13623660387136	0	1	0.185466288004223	0	1	0.125662950562914	0	1	0.269847114629749	0	1	0.30396935966228	0	1	0.271249809145148	0	1	0.153145332283399	0	1	0.224602048263134
Cyp313a4	0.00108358139865323	0	1	0.00137293731184275	0	1	0.00053743184789028	0	1	0	0	1	0	0	1	0.0142467631151576	0	1	0.00479538575311465	0	1	0	0	1	0	0	1	0.00157586623102939	0	1	0	0	1	0	0	1	0	0	1	0	0	1	0	0	1	0	0	1	0
kar	0.73048172086316	-0.363590993794525	1.07974e-237	130993591150926	0	1	169622329207355	0.253518594074839	5.23602e-185	0.251553973939724	-0.58509429497331	1	192253405028191	0.274620529720842	8.64221e-17	368596590834886	0.763910109825423	3.47337e-97	18329683589733	0.236368797093523	0.0410027	171858811309698	0.193818435243387	4.78261e+09	0.427526937739472	-0.454070460102198	0.261294603382038	163882745569103	0.163482559224483	3.31994e+09	0.676683977358011	-0.298669552953791	0.891918	113763944568459	0	1	0.326126945932043	-0.5305805858296	0.0351165	0.192694953914471	-0.635602834847462	4.96997	0.237521323444327	-0.597770930886203	3.26464e+06	0.166979515293371	-0.657051114367003	143.582	0.174927743979962
Su(fu)	0.250027181902479	0	1	0.290986807935267	0	1	0.344763239219534	0	1	0.157173393687917	-0.120459875893044	1	0.392348191768988	0	1	0.709049631587053	0.277617726745696	1.06981e-17	0.283609709099755	0	1	0.322423550140992	0	1	0.447102734982733	0.103386468473779	1	0.32967383820428	0	1	0.273472639831155	0	1	0.390401350819201	0	1	0.345450032301073	0	1	0.291099414345112	0	1	0.239265229739202	0	1	0.173627866053286	-0.106749750628525	1	0.315259141165843
CG31347	0	0	1	0	0	1	4.08274e+09	0	1	0	0	1	0	0	1	0	0	1	0	0	1	0	0	1	0	0	1	0	0	1	0.00173062628769412	0	1	0	0	1	0	0	1	0	0	1	0	0	1	0	0	1	0
Arp1	0.808717313351997	0	1	0.721333454960243	0	1	0.631142068019108	-0.109121328695201	8.55642e-06	122046917822816	0.226123505169496	1	0.683779415454855	0	1	11959827366328	0.22117795636916	6.9328	0.725603136651022	0	1	102129349268735	0.134047312194616	0.00143532097751246	151516817928804	0.351468933128316	0.328320551404485	0.734383332437219	0	1	0.727075016163667	0	1	0.601529280869768	-0.102176785893713	1	106002644707567	0.152432814825817	0.00117076678199595	0.967761544514391	0.105792413375963	1	108381251097306	0.163121601290641	1	118250783907209	0.209825859970259	1	196212579251854
CG14391	6.02525e+09	0	1	0	0	1	8.60787e+09	0	1	0	0	1	0	0	1	0	0	1	0	0	1	0	0	1	0	0	1	0	0	1	0	0	1	0	0	1	0	0	1	0	0	1	0	0	1	0	0	1	0
NijC	0.00611012347039342	-0.106587197184717	2.34007e-109	0.11138851715842	0	1	0.114524329807464	0	1	0.104914180200596	0	1	0.163900009324576	0	1	0.331759096793231	0.212715477429178	1.71905e-38	0.164389527275053	0	1	0.226263730140128	0.126085672423624	56.2278	0.644877946641601	0.418922329403359	1	0.0867288462660519	0	1	0.0824850793043282	0	1	0.0747398911340684	0	1	0.00738814390432867	0	1	0.0107490358114877	0	1	0	0	1	0	0	1	0.00799682685910231
Past1	0.328120868217857	-0.137241064721594	9.33668e-19	0.360387189972845	0	1	0.409445884507291	0	1	0.231416393989337	-0.170980144114558	1	0.409176264024826	0	1	258974241383694	0.93760601795412	8.56289e-103	0.684543478639132	0.144955092188383	643307	114355542844446	0.39006337206087	4.01295e-16	171999653903417	0.623259370566574	7.70988e+09	0.689488917668466	0.147532229676603	64.6117	0.361006135357041	0	1	0.625984731547715	0.108727272278338	0.000145885873790055	0.425907646369023	0	1	0.692152283725345	0.147776205220965	0.026456057481655	0.689575434098793	0.145952835207071	1	0.92379285915285	0.276658195445491	0.0589306947933679	0.930127102445126
CG12279	154864672290883	0.206636566568779	2.89152e-117	125505922113107	0	1	0.958952520937094	-0.167541453875543	4.53193e-39	0.609138430272486	-0.324263199633635	1	106665156721369	0	1	0.765039588931122	-0.23703151956076	0.906686	0.621167167535622	-0.321185956112919	0.847285	0.356921270296844	-0.500167862120506	1.41751e-18	0.33846258571087	-0.509111733438212	0.018118103875405	0.459936971361931	-0.426237777534359	1.11787e-07	128376274127998	0	1	0.73248687839011	-0.253595540714639	2.85987e+07	167855685995474	0.187203882415427	0.00628382209985014	15026971535415	0.118196718009513	1	191808513065019	0.272185778860291	0.251190536067071	12712351672254	0	1	124258240786775
mus308	0.0169264812472978	0	1	0.0192732991344685	0	1	0.0213276925824217	0	1	0	0	1	0.0143503823730442	0	1	0.0356698318612035	0	1	0.0325910239394689	0	1	0.0330028506556675	0	1	0	0	1	0.0168973190923926	0	1	0.0184437024788284	0	1	0.0202541431893349	0	1	0.0247607081488895	0	1	0.00377438820941514	0	1	0.0273448181569593	0	1	0.0435946863924148	0	1	0
Men	0.117121289706703	-0.246945514959202	2.04235e-206	0.533647884851223	0.188458858859744	6.27509e-59	0.338577009611059	-0.101742488794398	0.00101469806176245	0.104914180200596	-0.185367091620892	1	0.674450422794435	0.240280714851682	1.47997e-23	0.357919939841087	-0.210915180682615	920365	0.287928152517953	-0.306133371306907	5676.42	0.373818128971755	-0.171109220565016	1	22281047287699	0.889661656714992	0.0147069258719117	0.436072255985927	-0.404376791736746	1.25923e-05	0.540552990583869	0.150968529273149	1.65565e+08	0.584308662323834	0.177953028259941	268.5	0.0784104864596994	-0.211215234954498	0.00552039406103056	0.0311847916109927	-0.255564747336566	0.00378764063842475	0.102708179091125	-0.187898496386402	1	0.082381870546948	-0.206742823457898	1	0.188342605434832
CG5724	0	0	1	0	0	1	0	0	1	0	0	1	0	0	1	0	0	1	0	0	1	0	0	1	0	0	1	0	0	1	0	0	1	0	0	1	0	0	1	0	0	1	0	0	1	0	0	1	0
CG5999	0	0	1	0	0	1	0	0	1	0	0	1	0	0	1	0	0	1	0	0	1	0	0	1	0	0	1	0	0	1	0	0	1	0	0	1	0	0	1	0	0	1	0	0	1	0	0	1	0
beat-Vc	0	0	1	0	0	1	0	0	1	0	0	1	0	0	1	0	0	1	0	0	1	0	0	1	0	0	1	0	0	1	0	0	1	0	0	1	0	0	1	0	0	1	0	0	1	0	0	1	0
CG31345	0	0	1	0	0	1	0	0	1	0	0	1	0	0	1	0	0	1	0	0	1	0	0	1	0	0	1	0	0	1	0	0	1	0	0	1	0	0	1	0	0	1	0	0	1	0	0	1	0
beat-Va	0	0	1	0	0	1	0	0	1	0	0	1	0	0	1	0.00105046397418044	0	1	0	0	1	0.0023273090163675	0	1	0	0	1	0	0	1	0	0	1	0	0	1	0	0	1	0	0	1	0	0	1	0	0	1	0
CG10126	0.00194874346634672	0	1	0.00443274470869266	0	1	0.00308763878637265	0	1	0	0	1	0.00633852608339544	0	1	0.0295858426207603	0	1	0.00195262391300519	0	1	0.0123120413160315	0	1	214100259983548	113774293303306	3.56497e-65	0.00467457316456202	0	1	0.00108898866929069	0	1	0.00559511468293605	0	1	0.0071124653789837	0	1	0	0	1	0	0	1	0.0519510152138113	0	1	0.380568259645314
d-cup	0	0	1	0	0	1	0	0	1	0	0	1	0	0	1	0	0	1	0	0	1	0	0	1	0	0	1	0	0	1	0	0	1	0	0	1	0	0	1	0	0	1	0	0	1	0	0	1	0
CG10909	0	0	1	0	0	1	0	0	1	0	0	1	0	0	1	0	0	1	0	0	1	0	0	1	0	0	1	0	0	1	0	0	1	0	0	1	0	0	1	0	0	1	0	0	1	0	0	1	0
beat-Vb	0	0	1	0	0	1	0	0	1	0	0	1	0	0	1	0	0	1	0	0	1	0	0	1	0	0	1	0	0	1	0	0	1	0	0	1	0	0	1	0	0	1	0	0	1	0	0	1	0
grsm	0.604583898061229	0	1	0.63719243014199	0	1	0.451377507628777	-0.111050442574555	1.84421e-05	0.989136427864428	0.231398991376507	1	0.556916824122495	0	1	0.749768912720562	0.10589746493887	0.536011106585377	0.522779777420149	0	1	0.482308985020263	0	1	0.276790980140878	-0.212440111342609	1	0.658688246369464	0	1	0.565479749139149	0	1	0.344482510393176	-0.162618274782221	0.287666256266376	0.644437585986779	0	1	0.584229718191929	0	1	0.581828051821278	0	1	0.68800234929891	0	1	0.876142975211378
Spc25	0.246920558162452	0.155783833773484	1.75278e-274	0.0629301338854712	0	1	0.0211776472424727	-0.127483909718165	2.27256e-96	0	-0.117508736243099	1	0.0229186998690718	0	1	0.00848625509882924	-0.11169180335252	114102	0.00881147674317843	-0.110393878122081	0.000705145764557153	0.0139614911252606	-0.104997341544338	0.0898254492566267	0.0190101057722285	0	1	0.0200742710936924	0	1	0.069053681512129	0	1	0.0293709491199986	0	1	0.269091907429837	0.12195566917853	89746.6	0.306456634709783	0.150728779807741	8.89164e+09	0.370527516391239	0.198508263072679	0.0025932213689018	0.292804350903951	0.140030482402654	0.00647885609066681	0.178290879851953
Cyp304a1	0	0	1	0	0	1	0	0	1	0	0	1	0	0	1	0.00119724719347299	0	1	0	0	1	0	0	1	0	0	1	0	0	1	0	0	1	0	0	1	0	0	1	0	0	1	0	0	1	0	0	1	0
CG14384	0	0	1	0	0	1	0	0	1	0	0	1	0	0	1	0	0	1	0	0	1	0	0	1	0	0	1	0	0	1	0	0	1	0	0	1	0	0	1	0	0	1	0	0	1	0	0	1	0
CG7381	0.000270653006176067	0	1	6.1912e+08	0	1	0.000296840763567202	0	1	0	0	1	0	0	1	0	0	1	0	0	1	0	0	1	0	0	1	0	0	1	0	0	1	0	0	1	0.0026497450415321	0	1	0	0	1	0	0	1	0	0	1	0
CG7091	0.00252045214999855	0	1	0.00241164262497435	0	1	0.00296111108918982	0	1	0	0	1	0.00324443390133309	0	1	0.00230017780374423	0	1	0.000700758276515852	0	1	0.00178094897509948	0	1	0.0163302632438435	0	1	0.00130868847036394	0	1	0	0	1	0.00205280976283478	0	1	0	0	1	0	0	1	0.0411758387808087	0	1	0	0	1	0
Paip2	0.268593225595372	0	1	0.213223771642444	-0.118645670341018	6.95574e-25	0.253631173907816	0	1	0.997997817054568	0.40608003536955	1	0.361858039296538	0	1	0.566967521316657	0.167471955461389	1.04839	0.356703190274563	0	1	0.976409534262724	0.40192621873632	5.55155e-38	114790858902442	225448868261641	2.73729e-08	0.239033131785151	0	1	0.201660291391336	-0.104959495670073	0.414462970984439	0.253961579551474	0	1	0.434020085759735	0	1	0.323299995472133	0	1	0.630009484021987	0.203102388285903	1	130469797908183	0.551993241701967	3.99795e-05	220065896105816
CG31342	0.0363894551737361	0	1	0.019948634533244	0	1	0.0309719484831474	0	1	0	0	1	0.0355141989872172	0	1	0.0436783771658857	0	1	0.0288767886936562	0	1	0.0267679255192519	0	1	0	0	1	0.0222820013453391	0	1	0.0320895674218415	0	1	0.0543835658364087	0	1	0.0455976669624155	0	1	0.0678139285512485	0	1	0.00785916378497328	0	1	0.0816927218472776	0	1	0.0213223780705282
CG14383	0	0	1	0	0	1	0	0	1	0	0	1	0	0	1	0	0	1	0	0	1	0	0	1	0	0	1	0	0	1	0	0	1	0	0	1	0	0	1	0	0	1	0	0	1	0	0	1	0
yellow-f	0.000216566791099348	0	1	0.000292173835156903	0	1	7.52507e+09	0	1	0	0	1	0	0	1	0.000718787015285078	0	1	0	0	1	0	0	1	0.0883503841830599	0	1	0.000330815660747217	0	1	0	0	1	0	0	1	0	0	1	0	0	1	0	0	1	0	0	1	0.0250473481083349
yellow-f2	0.00042895689315326	0	1	0	0	1	6.31685e+09	0	1	0	0	1	0	0	1	0	0	1	0	0	1	0	0	1	0	0	1	0.000306421272254994	0	1	0	0	1	0	0	1	0	0	1	0	0	1	0	0	1	0	0	1	0
CG7488	0.288443466980124	0	1	0.183544689683847	0	1	0.161867812631246	0	1	0	-0.195573123360664	1	0.129269235501785	0	1	0.123240927734026	0	1	0.11050959934708	0	1	0.115723368185074	0	1	0.0892635900225311	-0.110202225193955	1	0.0986966431794779	-0.102717297058273	1	0.232179104049725	0	1	0.147088916250917	0	1	0.3008720134114	0	1	0.353565103933988	0.107854513358561	1	0.20908621243314	0	1	0.332796144383178	0	1	0.346996122181673
CG17327	0	0	1	0	0	1	0	0	1	0	0	1	0	0	1	0	0	1	0	0	1	0	0	1	0	0	1	0	0	1	0	0	1	0	0	1	0	0	1	0	0	1	0	0	1	0	0	1	0
CG44194	0	0	1	0	0	1	0	0	1	0	0	1	0	0	1	0	0	1	0	0	1	0	0	1	0	0	1	0	0	1	0	0	1	0	0	1	0	0	1	0	0	1	0	0	1	0	0	1	0
CG7518	0.179349957935172	0	1	0.116841785060023	0	1	0.130288028282179	0	1	0	-0.145338358477748	1	0.142254901995757	0	1	0.1625240274253	0	1	0.176585954437143	0	1	0.144600064313948	0	1	0.17434631568799	0	1	0.151713628590787	0	1	0.142420530762804	0	1	0.135684649610738	0	1	0.240033242803519	0	1	0.306779993778574	0.122986514598678	0.130961572994254	0.352287334891776	0.157116406244214	1	0.278310014351356	0.100736286919432	1	0.564751104945611
CG8031	0.372868466698868	0	1	0.402895922657732	0	1	0.264829031666912	-0.122854139248822	5.53761e-09	0.682734442762212	0.192624303275269	1	0.423635194905614	0	1	0.773384378904742	0.252245210044719	2.01359e-10	0.444531213863502	0	1	0.437519955252674	0	1	203164330883503	0.783565823242141	6.07295e+06	0.469544547128066	0	1	0.386509375138588	0	1	0.239550790125422	-0.114736455507231	1	0.476021794214078	0	1	0.528594642023017	0	1	0.506411892902951	0	1	0.816522810513771	0.270439697094676	0.00186243656786247	113253623588639
CG11656	0.000815565826424519	0	1	0.000101300109922775	0	1	0.000783308263499721	0	1	0	0	1	0.000439419323183509	0	1	0	0	1	0	0	1	0	0	1	0	0	1	0	0	1	0.00116613397666613	0	1	0.00304640837591704	0	1	0	0	1	0.00438187516212938	0	1	0	0	1	0	0	1	0
CtBP	338242278253467	0.376091820716435	0	192471597062502	-0.208238515958308	7.49425e-34	119142102356194	-0.570899747888594	0	464356757894751	0.492831919080687	1	315607678999091	0.194415116683987	0.000263867	250098080889579	0	1	121303418913177	-0.449508113035744	1.23748e-06	145696631515441	-0.343113091537445	117857	352324806243825	0.271893305396829	1	124719781786987	-0.433118165515369	0.0739667	190861033115894	-0.174108074817132	0.281266611939696	189918829230736	-0.175904756507868	1	421939537029233	0.418896008933765	2.66615e-05	404701688512591	0.383345303894829	4731.23	412048305136206	0.3970125771363	0.000205691958164063	47214736031266	0.509266497869736	4.22958	515495264309033
CG46280	0.231338415689595	0	1	0.147234652450104	0	1	0.145978568766878	0	1	0.283675607476658	0	1	0.140889697028477	0	1	0.223195228660847	0	1	0.222706260211666	0	1	0.18290331533505	0	1	0.226964582556973	0	1	0.346246805805411	0.125342945118955	1.70173e-05	0.1913808379495	0	1	0.150319790012849	0	1	0.196334748015282	0	1	0.267258308045763	0	1	0.316941551485089	0.101877097308762	1	0.265353157772077	0	1	0.296863261293127
CG46281	0.00425732552285384	0	1	0.00195649686516116	0	1	0.00230806213532761	0	1	0	0	1	0.00260133694710774	0	1	0.00381591177824778	0	1	0.00433135113025488	0	1	0.0034695955905568	0	1	0	0	1	0.00338405459682942	0	1	0.00138770875823241	0	1	0.00151304082320315	0	1	0.00590229262818949	0	1	0.00565007503299644	0	1	0.00722961249277039	0	1	0.00618273187717632	0	1	0.0265050916281018
l(3)87Df	0.399942424888011	0	1	0.411150746571559	0	1	0.477840266858815	0	1	0.157173393687917	-0.201413944585461	1	0.320168458708303	0	1	0.264466110870078	-0.115432286339748	0.680802705776807	0.301990691966203	0	1	0.165861896501992	-0.196362788634413	0.00105107436758496	0.096258588984672	-0.255860003289199	1	0.259477705842267	-0.118154344543834	1	0.345480574733535	0	1	0.409417030083623	0	1	0.343583520043431	0	1	0.3977504207513	0	1	0.433750011050342	0	1	0.497530793861822	0	1	0.663524992615768
ry	0.000152547182073559	0	1	0	0	1	0	0	1	0	0	1	0	0	1	0.00064160205466642	0	1	0	0	1	0	0	1	0	0	1	0	0	1	0	0	1	0	0	1	0	0	1	0	0	1	0	0	1	0	0	1	0
CG11668	0.00149283309952824	0	1	0.001253293764556	0	1	0.000301064843506909	0	1	0	0	1	0	0	1	0.00422104896069308	0	1	0	0	1	0	0	1	0.0146268115306081	0	1	0	0	1	0	0	1	0	0	1	0	0	1	0	0	1	0	0	1	0.0110198180407645	0	1	0
snk	7.827e+09	0	1	0.00037665623278681	0	1	0.000334585373426199	0	1	0	0	1	0	0	1	0.00288774136464261	0	1	0.00182028606887744	0	1	0	0	1	0	0	1	0	0	1	0	0	1	0	0	1	0	0	1	0	0	1	0	0	1	0	0	1	0
CG11670	0.000600626473285159	0	1	0.000383703469047716	0	1	2.42868e+08	0	1	0	0	1	0.000514561313325131	0	1	0.00153109180472394	0	1	0	0	1	0	0	1	0.0254574707493661	0	1	0	0	1	0.00151026648954261	0	1	0	0	1	0	0	1	0	0	1	0	0	1	0	0	1	0
CG45122	0.000326914501377679	0	1	0.000138524062682471	0	1	0.00021755062707663	0	1	0	0	1	0	0	1	0.00155530689844349	0	1	0	0	1	0	0	1	0	0	1	0	0	1	0	0	1	0	0	1	0	0	1	0	0	1	0	0	1	0	0	1	0
Hsc70-2	0.00276540082617439	0	1	0.000242245938733906	0	1	0.000899705040662002	0	1	0	0	1	0.000585936801911232	0	1	0.000983887238597325	0	1	0.000760007782479693	0	1	0.00205044614670226	0	1	0	0	1	0.00295466484439317	0	1	0	0	1	0.00082736427926705	0	1	0	0	1	0.0155306842380071	0	1	0	0	1	0	0	1	0
CG31157	1.18791e+09	0	1	0	0	1	6.3923e+09	0	1	0	0	1	0	0	1	0	0	1	0.000760007782479693	0	1	0	0	1	0	0	1	0	0	1	0	0	1	0	0	1	0	0	1	0	0	1	0	0	1	0	0	1	0
CG7966	0.00555358611573474	0	1	0.00757227018495869	0	1	0.0109333854357133	0	1	0	0	1	0.0169146529381191	0	1	0.014374837717409	0	1	0.00921489625925783	0	1	0.00482006479535536	0	1	0	0	1	0.0131543984596731	0	1	0.000873590341864729	0	1	0.0170055474149123	0	1	0.00603022582821297	0	1	0	0	1	0	0	1	0.0150625990777312	0	1	0.0991598669142839
pic	0.193170863334541	0	1	0.164877939256882	0	1	0.181484580947276	-0.14637963453898	1.2598e-17	0.398789236180726	0.171120997799689	1	0.155676196806999	0.140107574163368	647825	0.118784402366131	0	1	0.166308910533644	-0.197055370669441	0.0305400295411918	0.116622779146703	-0.140390443647103	1	0.0249732785919067	-0.140156894484149	1	0.186336103370106	-0.309803578286624	295138	0.197204619527038	0	1	0.158444005286663	0	1	0.184142284940385	0.255199141272443	7.88805e+08	0.213750230429067	0.253860228958621	0.00117132336895748	0.213376901591486	0.152144109528705	1	0.242001720460769	0.347524467932003	0.000438215060661986	0.118492681459072
sim	0.00107811153627117	0	1	0.000268578083982062	0	1	0.001316401266971	0	1	0	-0.100516012783925	1	0.000265014657165644	0	1	0.00557301424988922	0	1	0.0016949899487096	0	1	0.0247027168480789	0	1	14322085179825	0.886503475873409	0	0.000822552215533986	0	1	0	0	1	0	0	1	0.0172679377645783	0	1	0	0	1	0	0.218758523505628	1	0	0.46474398027552	36974.6	0
CG43063	0	0	1	0	0	1	0	0	1	0	0	1	0	0	1	0	0	1	0	0	1	0	0	1	0	0	1	0	0	1	0	0	1	0	0	1	0	0	1	0	0	1	0	0	1	0	0	1	0
timeout	0.0358015787500927	0	1	0.0299696778933668	0	1	0.0387557889380261	0	1	0	0	1	0.0308451133923466	0	1	0.0205464118851646	0	1	0.0509163505068738	0	1	0.0329546929585017	0	1	0.0350346141988284	0	1	0.0420381472244531	0	1	0.0296836888835281	0	1	0.05684887765692	0	1	0.0484258851684555	0	1	0.0321039459669211	0	1	0.0563089992700486	0	1	0.0410381991461913	0	1	0
CG34308	0.000343738894335835	0	1	0	0	1	6.11996e+09	0	1	0	0	1	0	0	1	0.00168482146031226	0	1	0	0	1	0	0	1	0	0	1	0	0	1	0	0	1	0	0	1	0	0	1	0	0	1	0	0	1	0	0	1	0
2mit	0.000445637752528764	0	1	0	0	1	5.79122e+08	0	1	0	0	1	0	0	1	0	0	1	0	0	1	0	0	1	0	0	1	0	0	1	0	0	1	0	0	1	0	0	1	0	0	1	0	0	1	0	0	1	0
CG8138	0	0	1	0	0	1	0	0	1	0	0	1	0	0	1	0	0	1	0	0	1	0	0	1	0	0	1	0	0	1	0	0	1	0	0	1	0	0	1	0	0	1	0	0	1	0	0	1	0
CG8508	0	0	1	0	0	1	0	0	1	0	0	1	0	0	1	0	0	1	0	0	1	0	0	1	0	0	1	0	0	1	0	0	1	0	0	1	0	0	1	0	0	1	0	0	1	0	0	1	0
CG14380	0	0	1	0	0	1	0	0	1	0	0	1	0	0	1	0	0	1	0	0	1	0	0	1	0	0	1	0	0	1	0	0	1	0	0	1	0	0	1	0	0	1	0	0	1	0	0	1	0
CG8141	0	0	1	0	0	1	0	0	1	0	0	1	0	0	1	0	0	1	0	0	1	0	0	1	0	0	1	0	0	1	0	0	1	0	0	1	0	0	1	0	0	1	0	0	1	0	0	1	0
CG8483	0.00125385787686296	0	1	0.00186396110317221	0	1	7.59068e+09	0	1	0	0	1	0.00174067312526023	0	1	0	0	1	0	0	1	0.00909475617277017	0	1	0	0	1	0	0	1	0	0	1	0	0	1	0	0	1	0	0	1	0	0	1	0.00882768361581921	0	1	0.219857955924889
CG8476	0	0	1	0	0	1	0	0	1	0	0	1	0	0	1	0	0	1	0	0	1	0	0	1	0	0	1	0	0	1	0	0	1	0	0	1	0	0	1	0	0	1	0	0	1	0	0	1	0
Ace	0.00176704510697841	0	1	0.00164881542348248	0	1	0.000840278957748416	0	1	0	0	1	0	0	1	0.00411789745233282	0	1	0	0	1	0.00665390071214725	0	1	0.0382830804097821	0	1	0.00345378445981757	0	1	0.00209597740679218	0	1	0.0108643378337756	0	1	0	0	1	0	0	1	0.00802278470857234	0	1	0.0392030384918524	0	1	0.314004908051384
CG11686	0.0588035600392452	0	1	0.0475957808115047	0	1	0.0147737486492485	0	1	0	0	1	0.00856203838016584	0	1	0.0269259099501269	0	1	0.00969016811145381	0	1	0.0249165459298762	0	1	0.148854228650374	0	1	0.0579200934051742	0	1	0.0385216702540663	0	1	0.00802797747730941	0	1	0.105793020774684	0	1	0.101415447101034	0	1	0.110761262497096	0	1	0.343347146952991	0.238611133846339	8.63413	102735993423311
Ravus	0.0830767711636293	0	1	0.0715785749588286	0	1	0.0589994637956387	0	1	0.126502213788741	0	1	0.0608755681150892	0	1	0.0854670732337462	0	1	0.0478497482199601	0	1	0.0519871601666856	0	1	0.0767289451596274	0	1	0.0435357353819318	0	1	0.0625831164790494	0	1	0.0630884434301728	0	1	0.103070792463747	0	1	0.120066987444204	0	1	0.155072544961314	0	1	0.184225904515107	0	1	0.392917534965
Su(var)3-7	0.0478722889021085	0	1	0.0287061021353698	0	1	0.0301782928831168	0	1	0	0	1	0.039569688551909	0	1	0.05379411581606	0	1	0.0312063415603722	0	1	0.0228007271542957	0	1	0.0620332894852081	0	1	0.033110426955083	0	1	0.03033884815406	0	1	0.021075827172275	0	1	0.038478007811146	0	1	0.0468065355242878	0	1	0.0477551218723211	0	1	0.0457903423256497	0	1	0
TBC1D5	0.101932191008561	0	1	0.0811787242103217	0	1	0.0661734978565963	0	1	0	0	1	0.104439793532306	0	1	0.0678452037649885	0	1	0.0521654090696512	0	1	0.0537082780930348	0	1	0.0414617222347718	0	1	0.0633493575095632	0	1	0.0668916315678284	0	1	0.0385404774483972	0	1	0.148808948652727	0	1	0.110400566834125	0	1	0.101589251741635	0	1	0.19460678472011	0	1	0.211592140048646
CG8630	0	0	1	0	0	1	0	0	1	0	0	1	0	0	1	0	0	1	0	0	1	0	0	1	0	0	1	0	0	1	0	0	1	0	0	1	0	0	1	0.00387875327560714	0	1	0	0	1	0	0	1	0
CG15888	0	0	1	0	0	1	0	0	1	0	0	1	0	0	1	0	0	1	0	0	1	0	0	1	0	0	1	0	0	1	0	0	1	0	0	1	0	0	1	0	0	1	0	0	1	0	0	1	0
CG15887	0	0	1	0	0	1	0	0	1	0	0	1	0	0	1	0	0	1	0	0	1	0	0	1	0	0	1	0	0	1	0	0	1	0	0	1	0	0	1	0	0	1	0	0	1	0	0	1	0
Osi22	0	0	1	0	0	1	0	0	1	0	0	1	0	0	1	0	0	1	0	0	1	0	0	1	0	0	1	0	0	1	0	0	1	0	0	1	0	0	1	0	0	1	0	0	1	0	0	1	0
wntD	0	0	1	0	0	1	0	0	1	0	0	1	0	0	1	0	0	1	0	0	1	0	0	1	0	0	1	0	0	1	0	0	1	0	0	1	0	0	1	0	0	1	0	0	1	0	0	1	0
CG8773	0	0	1	0	0	1	0	0	1	0	0	1	0	0	1	0	0	1	0	0	1	0	0	1	0	0	1	0	0	1	0	0	1	0	0	1	0	0	1	0	0	1	0	0	1	0	0	1	0
CG8774	0	0	1	0	0	1	0	0	1	0	0	1	0	0	1	0	0	1	0	0	1	0	0	1	0	0	1	0	0	1	0	0	1	0	0	1	0	0	1	0	0	1	0	0	1	0	0	1	0
CG32473	0.0564963812607666	0	1	0.0584362114965229	0	1	0.0510203721025876	0	1	0.126502213788741	0	1	0.0441032864613711	0	1	0.22628159934329	0.140728867662946	5.18449e-05	0.0592037505294314	0	1	0.0856217343902927	0	1	0.271233003627663	0.173283031449686	1	0.0886636514461032	0	1	0.0559626920395821	0	1	0.0704814669413396	0	1	0.0668861908614575	0	1	0.0596903333213447	0	1	0.110184410852473	0	1	0.0751263996877098	0	1	0.175730162272428
CG43208	0	0	1	0	0	1	0	0	1	0	0	1	0	0	1	0	0	1	0	0	1	0	0	1	0	0	1	0	0	1	0	0	1	0	0	1	0	0	1	0	0	1	0	0	1	0	0	1	0
CG44142	0	0	1	0	0	1	0	0	1	0	0	1	0	0	1	0	0	1	0	0	1	0	0	1	0	0	1	0	0	1	0	0	1	0	0	1	0	0	1	0	0	1	0	0	1	0	0	1	0
CG45080	0	0	1	0	0	1	0	0	1	0	0	1	0	0	1	0	0	1	0	0	1	0	0	1	0	0	1	0	0	1	0	0	1	0	0	1	0	0	1	0	0	1	0	0	1	0	0	1	0
PK2-R2	0	0	1	0	0	1	0	0	1	0	0	1	0	0	1	0	0	1	0	0	1	0	0	1	0	0	1	0	0	1	0	0	1	0	0	1	0	0	1	0	0	1	0	0	1	0	0	1	0
PK2-R1	0	0	1	0	0	1	0	0	1	0	0	1	0	0	1	0	0	1	0	0	1	0	0	1	0	0	1	0	0	1	0	0	1	0	0	1	0	0	1	0	0	1	0	0	1	0	0	1	0
mthl12	0	0	1	0	0	1	0	0	1	0	0	1	0	0	1	0	0	1	0	0	1	0	0	1	0	0	1	0	0	1	0	0	1	0	0	1	0	0	1	0	0	1	0	0	1	0	0	1	0
poly	121359346825674	0	1	114744886973174	0	1	0.931393322352089	0	1	0.914797824563244	0.143003512860029	1	0.999460138394079	0	1	0.723689607157448	-0.193205491080014	308416	0.749382917729153	-0.176591296024236	0.00807382629424708	0.652242351564854	-0.234013058473917	2.35974e+08	0.972783380296558	0	1	0.633147970544251	-0.245704874568575	1.30816e+07	101986191932561	0	1	0.829641194350798	-0.130903639604239	1	103149044798676	0	1	109109995942429	0	1	111356296873994	0	1	155996385143611	0.207823147011959	0.713320663343989	158262038642821
Dic1	0.792897834689495	0	1	0.806008259969812	0	1	105795637109482	0.123619331848355	3.3902e-43	0.345934554191531	-0.334110271063683	1	0.725342774826963	0	1	108753783046365	0.107785274576944	1	100970007695579	0	1	239446471724042	0.602610637139509	2.04272e-26	0.819401376026913	0	1	0.557159952758864	-0.190605548240193	1	0.694150724635329	-0.106312330417485	1	0.690890347686713	-0.107325220438183	1	0.572212919196093	-0.180013586925973	1	0.51119634733888	-0.219233223800729	1	0.749320711828637	0	1	0.515971684765965	-0.215899268035705	1	106765603385741
CheA87a	0.00048715618918797	0	1	0.000302289272938677	0	1	0.00034439689608186	0	1	0	0	1	0	0	1	0.00428606758014196	0	1	0	0	1	0	0	1	0	0	1	0	0	1	0	0	1	0	0	1	0	0	1	0	0	1	0	0	1	0	0	1	0
Lip3	0.000310324451040701	0	1	0	0	1	0	0	1	0	0	1	0	0	1	0	0	1	0	0	1	0	0	1	0.0382830804097821	0	1	0.000365379089025894	0	1	0	0	1	0	0	1	0	0	1	0	0	1	0	0	1	0	0	1	0
CG34309	0	0	1	0	0	1	0	0	1	0	0	1	0	0	1	0.00248706725029845	0	1	0	0	1	0	0	1	0	0	1	0	0	1	0	0	1	0	0	1	0	0	1	0	0	1	0	0	1	0	0	1	0
CG9813	0.00317189766588571	0	1	0.00105081653176746	0	1	0.000486083878665972	0	1	0	0	1	0.00111380627478358	0	1	0	0	1	0.000274649904453418	0	1	0.00220516308063046	0	1	0	0	1	0	0	1	0	0	1	0	0	1	0	0	1	0	0	1	0	0	1	0	0	1	0
CG8870	0.0275949863334979	0	1	0.023370027299067	0	1	0.00686980557799205	0	1	0	0	1	0.0053973372617043	0	1	0.00142360168619997	0	1	0.00503138578452386	0	1	0	0	1	0	0	1	0.00452601555720748	0	1	0.0197867437548382	0	1	0.00318236714014986	0	1	0.014157901757677	0	1	0	0	1	0	0	1	0	0	1	0
mRpS21	202632348060208	0	1	18608297279649	0	1	187519566000608	0	1	18594723720139	0	1	161957308131249	0	1	135038449336985	-0.202792062599259	314469	161928926557266	0	1	137810356212613	-0.18882637419596	0.0676606397567556	0.420472777072129	-0.702718747558729	3.5595e+08	14589638187331	-0.154947610229152	1	196352278356225	0	1	16996258153807	0	1	16389212995001	0	1	158955168814346	-0.101744921891318	1	123444181571376	-0.249498634487224	1	134003089812117	-0.203378028701794	1	158585378847542
Droj2	166688548699892	0	1	146496557952524	0	1	13224249725184	0	1	133585240603705	0	1	113749034863443	-0.163594018720264	4.77691e+06	108472786951491	-0.187405989441322	1.5748e+07	100237771148069	-0.226682152060028	1.91488e+08	0.839377028836628	-0.312050090265698	109.942	106260932415083	-0.1940829605355	1	108712153983255	-0.184238095348356	0.0936898632602476	157357493114023	0	1	1432336183377	0	1	17477482977156	0	1	159885423681263	0	1	170793694425594	0	1	2019112925937	0.188191415705213	1	339231035971902
CG9799	0.279504447102676	0	1	0.294526674595505	0	1	0.287230111366537	0	1	0.231082242544021	0	1	0.193278651009323	0	1	0.124543619458424	-0.122079899820868	1.13724e+08	0.194564450769445	0	1	0.109497742045465	-0.134401890541656	0.209866149483276	0.0174292546553539	-0.219652529215801	1	0.1436861683391	-0.103640905288006	1	0.270758774320467	0	1	0.258732636344468	0	1	0.205782249441958	0	1	0.176480291671137	0	1	0.298104909716627	0	1	0.125766380295585	-0.118583013340042	1	0.0894625511713477
CCHa2	0.000489286438869823	0	1	0	0	1	0.000322039634619686	0	1	0	0	1	0.00304764215487562	0	1	0.0101929921848429	0	1	0	0	1	0.00283969576635438	0	1	0	0	1	0.000276260989834839	0	1	0.00377943947133201	0	1	0	0	1	0	0	1	0.0132399826291428	0	1	0	0	1	0	0	1	0
CG14374	0	0	1	0	0	1	0	0	1	0	0	1	0	0	1	0	0	1	0	0	1	0	0	1	0.0283424218032582	0	1	0	0	1	0	0	1	0	0	1	0	0	1	0	0	1	0	0	1	0	0	1	0
CG14377	0.00130570298300175	0	1	0.000693193584272963	0	1	0	0	1	0	0	1	0	0	1	0	0	1	0	0	1	0	0	1	0.0204631213626802	0	1	0	0	1	0	0	1	0	0	1	0	0	1	0	0	1	0	0	1	0	0	1	0
GILT1	0.732317301039768	0	1	0.449256009193881	-0.229802101369208	4.47357e-83	0.574903679538999	-0.130823421289598	5.44281e+09	331080655941946	0.908484489573814	1	0.763579220046257	0	1	16975718653816	0.453515480784083	3.97889e-27	0.960371656441561	0.121979151331913	8.8074e+07	221553680081903	0.626893450651663	1.45368e-20	104891983058192	189930143664416	29.5752	112923230868175	0.205630523721938	141.635	0.455349755631065	-0.182009029416762	3.26223e+09	0.497133022016238	-0.151794116890505	1	0.862672871782249	0	1	128253007980923	0.273704163297598	1.1025e+09	159298047020734	0.401281164646952	7.38609e+09	227669963329931	0.637589051911777	0.000197246	29596986589596
CG33977	0.53686505723589	0	1	0.517284161648432	0	1	0.529932021336679	0	1	0.797786469685641	0.15369386297467	1	0.513194719444102	0	1	0.696832498524747	0	1	0.715282883011084	0.108511748384263	0.000118116272945886	0.571475854520108	0	1	0.224840521962886	-0.230528814807974	1	0.865453929117999	0.193504863318054	26428.5	0.496103602668669	0	1	0.460234554564112	0	1	0.571022990901551	0	1	0.676624385076825	0	1	0.690436108647635	0	1	0.551643620188464	0	1	0.984216318181434
yellow-e3	0	0	1	0	0	1	0	0	1	0	0	1	0	0	1	0	0	1	0	0	1	0	0	1	0	0	1	0	0	1	0	0	1	0	0	1	0	0	1	0	0	1	0	0	1	0	0	1	0
yellow-e2	0	0	1	0	0	1	0	0	1	0	0	1	0	0	1	0	0	1	0	0	1	0	0	1	0	0	1	0	0	1	0	0	1	0	0	1	0	0	1	0	0	1	0	0	1	0	0	1	0
yellow-e	0.000111338617968877	0	1	0.000214793586130403	0	1	0.000128767924807689	0	1	0	0	1	0	0	1	0.00177312847273556	0	1	0	0	1	0	0	1	0	0	1	0	0	1	0	0	1	0	0	1	0	0	1	0	0	1	0	0	1	0	0	1	0
Ir87a	0	0	1	0	0	1	0	0	1	0	0	1	0	0	1	0	0	1	0	0	1	0	0	1	0	0	1	0	0	1	0	0	1	0	0	1	0	0	1	0	0	1	0	0	1	0	0	1	0
Act87E	0.0014126484715001	0	1	0.0011761836231607	0	1	0.00094636721956417	0	1	0	0	1	0.000675715625079185	0	1	0.00487642424052884	0	1	0.000317038656047774	0	1	0	0	1	0	0	1	0.00100362156842968	0	1	0	0	1	0.00345265478078749	0	1	0.0283462367923932	0	1	0.0154200102388868	0	1	0.0310173697270471	0	1	0.00778835609610208	0	1	0
yrt	0.33545592411984	0	1	0.23062329976289	0	1	0.176085180845421	0	1	0.126502213788741	-0.116825270408254	1	0.209317714820387	0	1	0.137939570330451	-0.109302933903069	0.206386047701352	0.167244460098017	0	1	0.144994469900175	-0.101856882390004	1	0.230850001249511	0	1	0.128712201150405	-0.116330797807534	1	0.268685089094632	0	1	0.195964807664163	0	1	0.408107867578327	0.107325600266735	0.00150721398057481	0.440413151595832	0.1297767465712	1	0.635605077228789	0.257150743219581	0.000139865877606267	0.445642884677094	0.133301785065533	0.21693373039866	0.672047049180114
CG14372	0.000540453668683315	0	1	0.000233376733220666	0	1	0.000925714561960719	0	1	0	0	1	0.00331429125404975	0	1	0	0	1	0	0	1	0	0	1	0	0	1	0.00026133511668417	0	1	0.003109690604443	0	1	0	0	1	0.00451212226768436	0	1	0	0	1	0	0	1	0	0	1	0.0111901133110874
CG12538	0	0	1	0	0	1	0	0	1	0	0	1	0	0	1	0	0	1	0	0	1	0	0	1	0	0	1	0	0	1	0	0	1	0	0	1	0	0	1	0	0	1	0	0	1	0	0	1	0
CG42778	0	0	1	0	0	1	0	0	1	0	0	1	0	0	1	0	0	1	0	0	1	0	0	1	0	0	1	0	0	1	0	0	1	0	0	1	0	0	1	0	0	1	0	0	1	0	0	1	0
CG31337	0	0	1	0.000139416207457563	0	1	0	0	1	0	0	1	0	0	1	0	0	1	0	0	1	0	0	1	0	0	1	0	0	1	0	0	1	0	0	1	0	0	1	0	0	1	0	0	1	0	0	1	0
CG14370	0	0	1	0	0	1	0	0	1	0	0	1	0	0	1	0	0	1	0	0	1	0	0	1	0	0	1	0	0	1	0	0	1	0	0	1	0	0	1	0	0	1	0	0	1	0	0	1	0
CG14369	0	0	1	0	0	1	0	0	1	0	0	1	0	0	1	0	0	1	0	0	1	0	0	1	0	0	1	0	0	1	0	0	1	0	0	1	0	0	1	0	0	1	0	0	1	0	0	1	0
CG9759	9.26589e+09	0	1	0	0	1	7.02357e+09	0	1	0	0	1	0	0	1	0	0	1	0	0	1	0	0	1	0	0	1	0	0	1	0	0	1	0	0	1	0	0	1	0	0	1	0	0	1	0	0	1	0
CG9757	0	0	1	0	0	1	0	0	1	0	0	1	0	0	1	0	0	1	0	0	1	0	0	1	0	0	1	0	0	1	0	0	1	0	0	1	0	0	1	0	0	1	0	0	1	0	0	1	0
CG9269	0	0	1	0	0	1	0	0	1	0	0	1	0	0	1	0	0	1	0	0	1	0	0	1	0	0	1	0	0	1	0	0	1	0	0	1	0	0	1	0	0	1	0	0	1	0	0	1	0
CG10841	0	0	1	0.000329967924477997	0	1	0.000118263531831576	0	1	0	0	1	0	0	1	0	0	1	0	0	1	0	0	1	0	0	1	0.00203379144485629	0	1	0	0	1	0	0	1	0	0	1	0	0	1	0	0	1	0	0	1	0
sqd	111121275449137	0.193715549016222	5.9221e-208	81365426024527	-0.195417159899069	2.44837e-141	963941088565664	0	1	866723688549282	0	1	925905958238161	0	1	909514029489474	0	1	878692748802441	0	1	782878733739024	-0.191119376089762	293424	324662326043044	-0.921757668658459	17911.8	804451443042974	-0.166647202447634	1.08539e+09	908946348986689	0	1	852465502420668	-0.114403114002275	0.396981093232431	114181859422903	0.153901694674792	0.00140375999819698	108745899609563	0.108322678957047	1	120436838594139	0.202403710451908	0.110388351978298	107033212342369	0	1	100226492758699
rin	26670096672217	0.149148882160588	1.0592e-64	212598227462528	0	1	200432231554636	-0.132540374040658	2.81495e-17	318368790894039	0.230857111483062	1	221412443519649	0	1	203963410577602	0	1	176961862181989	-0.184485892320754	0.0151424423409382	146058886307739	-0.303729870301586	205.628	0.823953822751224	-0.600331491902852	5.46867e+09	157905935514642	-0.256134966431585	738929	239506450067214	0	1	205733937989624	0	1	287317260792765	0.155070875683532	0.0409797452230901	280167658785176	0.135775738993513	1	278564190420269	0.131264240162599	1	312852237834594	0.218576194962446	0.383230794795414	259717779042528
Rbp4	0.000340745223750891	0	1	0.000723793490180422	0	1	0.00177948752888569	0	1	0	0	1	0.00266864787084598	0	1	0.00342523967606199	0	1	0.00224022165649158	0	1	0.00184878356064703	0	1	0.0146268115306081	0	1	0.0034530044056878	0	1	0	0	1	0	0	1	0	0	1	0	0	1	0.0247071704629624	0	1	0	0	1	0
Hrb87F	0.958050330388333	0.114517068419174	2.13615e-18	0.80278581141801	0	1	0.669131205643896	-0.110192756577447	43.4187	129254190269136	0.23422760139924	1	0.657793286516282	0	1	0.566340390961082	-0.150345433045501	0.0184919589474091	0.57530672824825	-0.143273278816497	1	0.496847302597882	-0.194671059153164	0.0220361480695374	0.252691422311602	-0.37086330044723	1	0.686169521622141	0	1	0.953622775576277	0	1	0.694746485108678	0	1	0.890347744880329	0	1	0.707597767413353	0	1	0.868361449931075	0	1	0.873756385636259	0	1	0.622954813570881
B52	504206911680342	0.324688377910566	0	338110400803972	-0.143285191934627	1.14352e-26	343579751202257	-0.132284465320679	3.35578e-25	235507378134121	-0.379564387207331	1	318851995225317	-0.163060571826253	2.50812e+06	252979849261003	-0.335916939544043	1.05034e-16	257295481545482	-0.32099671930636	0.00439166	19614538495848	-0.509847975525471	7.55321e-23	114447000262143	-0.828125131658491	1.309e+06	251340992315998	-0.337263948610047	0.00695912	357595312855513	0	1	32219848151264	-0.151676545656924	1	473437167006962	0.158046520356566	0.0190849178448679	436797276598705	0	1	477523378044627	0.164304081563249	1	331521476251372	-0.128301219391404	1	310061458340281
Task6	0.00150249193461462	0	1	0	0	1	0.000737997498008772	0	1	0	0	1	0.000265014657165644	0	1	0.00294739372591374	0	1	0	0	1	0	0	1	0	0	1	0	0	1	0	0	1	0	0	1	0	0	1	0	0	1	0	0	1	0	0	1	0
CG9588	0.353469958909776	0	1	0.29766429377227	0	1	0.258507389685768	0	1	0.398789236180726	0	1	0.323900894887357	0	1	0.414735653437196	0	1	0.2626805966878	0	1	0.232490936106266	0	1	0.284726290751481	0	1	0.247485294701703	0	1	0.342288891728407	0	1	0.235539946956748	0	1	0.375722307665813	0	1	0.362029184981452	0	1	0.405416453960889	0	1	0.557924975489434	0.166725421218665	1	0.705240226050202
Lkb1	0.075910508705251	0	1	0.0633766668090784	0	1	0.0597480391097845	0	1	0	0	1	0.0489439697371691	0	1	0.0655899418166618	0	1	0.0355816580118073	0	1	0.0159825087655666	0	1	0.0561125320915617	0	1	0.0547758640534609	0	1	0.0520327973551692	0	1	0.0460771075596496	0	1	0.0643158720364722	0	1	0.0641421898639009	0	1	0.0331957012925219	0	1	0.0672330138729688	0	1	0.0407888052772285
omd	0.0938313128525514	0	1	0.0991190831473948	0	1	0.0960420100714692	0	1	0.104914180200596	0	1	0.0837298193745936	0	1	0.0734412439971977	0	1	0.0730410871936443	0	1	0.101295659965119	0	1	0.0558034903787522	0	1	0.0497842118226632	0	1	0.110068657947361	0	1	0.0643390224828043	0	1	0.0968597725509987	0	1	0.148378134094934	0	1	0.0880655518673182	0	1	0.124218973970892	0	1	0.156032267809735
flfl	0.140566246545046	0	1	0.0917307447748789	0	1	0.110282687952718	0	1	0.315263374292356	0.156453997117646	1	0.110827380239401	0	1	0.148140781193185	0	1	0.111760694741632	0	1	0.143272437952855	0	1	0.189082169657929	0	1	0.118412883158358	0	1	0.15826494296021	0	1	0.115387096536909	0	1	0.21049771831317	0	1	0.147144815540819	0	1	0.163302426964844	0	1	0.228261464496609	0	1	0.119428910362299
CG14367	0.0006721443988231	0	1	0.00220905765609627	0	1	0.000995712799410352	0	1	0	0	1	0.00333458785426919	0	1	0.00174892655260517	0	1	0.00184550638572892	0	1	0.00228653848484357	0	1	0	0	1	0	0	1	0.00337434512397007	0	1	0	0	1	0	0	1	0	0	1	0	0	1	0	0	1	0
f-cup	0.0459226830226068	0	1	0.0395282518416004	0	1	0.0493241946415997	0	1	0	0	1	0.0466911253071209	0	1	0.0402119260207339	0	1	0.0454607613776097	0	1	0.0516897383377554	0	1	0.0575129938914329	0	1	0.0350907647166603	0	1	0.0619393548997033	0	1	0.0538231597715935	0	1	0.0963205180921669	0	1	0.0285418137100545	0	1	0.0166722240746916	0	1	0.0526280262307095	0	1	0.114900440620548
ninaB	0	0	1	0	0	1	0	0	1	0	0	1	0	0	1	0	0	1	0	0	1	0	0	1	0	0	1	0	0	1	0	0	1	0	0	1	0	0	1	0	0	1	0	0	1	0	0	1	0
Adgf-D	9.62529e+09	0	1	0	0	1	0.000706991095372372	0	1	0	0	1	0	0	1	0	0	1	0.00039175446177971	0	1	0	0	1	0.0131432987576954	0	1	0.00174541544814851	0	1	0	0	1	0	0	1	0	0	1	0	0	1	0	0	1	0	0	1	0
Adgf-C	0	0	1	0	0	1	0	0	1	0	0	1	0	0	1	0	0	1	0	0	1	0	0	1	0	0	1	0	0	1	0	0	1	0.0010202548127205	0	1	0	0	1	0	0	1	0	0	1	0	0	1	0
CG31469	0.0119062406508986	0	1	0.00875293777367043	0	1	0.0102386992166898	0	1	0	0	1	0.0167025027626748	0	1	0.00817873840258127	0	1	0.0136484271795691	0	1	0.0119006103561606	0	1	0	0	1	0.00134318435854846	0	1	0.00248620799745066	0	1	0.0047641933622834	0	1	0.0237245547515195	0	1	0.0114336937233595	0	1	0	0	1	0.0211512895149607	0	1	0
primo-1	0	0	1	0	0	1	0	0	1	0	0	1	0	0	1	0	0	1	0	0	1	0	0	1	0	0	1	0	0	1	0	0	1	0	0	1	0	0	1	0	0	1	0	0	1	0	0	1	0
primo-2	0	0	1	0	0	1	0	0	1	0	0	1	0	0	1	0	0	1	0	0	1	0	0	1	0	0	1	0	0	1	0	0	1	0	0	1	0	0	1	0	0	1	0	0	1	0	0	1	0
CG34383	115245351750599	0.156642105691697	8.8373e-20	106518080432842	0	1	0.74137195496485	-0.142629476000126	20.9586	0.231082242544021	-0.455100841157042	1	0.711629662296527	-0.129845525928249	0.22861781019722	0.79116752199995	0	1	0.779299752971326	0	1	0.507452392091413	-0.255590430740252	0.000495609719562439	0.994294464812725	0	1	0.921653561217434	0	1	112931801279489	0	1	0.767674401746101	0	1	0.565007244118694	-0.216627221092583	0.0626759789021731	0.336808154990214	-0.37423032150122	1.69784e+09	0.447982395050572	-0.293566453231676	1	0.428561254760835	-0.307367520276735	0.011539382631269	0.372612248247948
Ubc87F	0	0	1	0	0	1	0	0	1	0	0	1	0	0	1	0	0	1	0	0	1	0	0	1	0	0	1	0	0	1	0	0	1	0	0	1	0	0	1	0	0	1	0	0	1	0	0	1	0
CG9312	0	0	1	0.000348073698637683	0	1	0.000703822503791098	0	1	0	0	1	0	0	1	0	0	1	0	0	1	0	0	1	0.0621340884892259	0	1	0	0	1	0	0	1	0	0	1	0	0	1	0	0	1	0	0	1	0	0	1	0
Cht5	0.00203599978691098	0	1	0.00149489276129123	0	1	0.00185200663871844	0	1	0	0	1	0.00102422530998961	0	1	0.00204070694154832	0	1	0.000953058897364525	0	1	0	0	1	0	0	1	0.000244483146126476	0	1	0.0077777759906574	0	1	0.000944974422849784	0	1	0.00172497186570887	0	1	0	0	1	0	0	1	0	0	1	0
CG9297	0.00377146351283345	0	1	0.00255328068622033	0	1	0.0010280274499936	0	1	0	0	1	0.00107353466855648	0	1	0.00374878698184369	0	1	0.00330953249039935	0	1	0.00297085397293234	0	1	0	0	1	0.00307808770236095	0	1	0	0	1	0.0021205042216098	0	1	0	0	1	0	0	1	0	0	1	0	0	1	0
CG9288	0	0	1	0	0	1	0	0	1	0	0	1	0	0	1	0	0	1	0	0	1	0	0	1	0	0	1	0	0	1	0	0	1	0	0	1	0	0	1	0	0	1	0	0	1	0	0	1	0
CG42375	0	0	1	0	0	1	0	0	1	0	0	1	0	0	1	0	0	1	0	0	1	0	0	1	0	0	1	0	0	1	0	0	1	0	0	1	0	0	1	0	0	1	0	0	1	0	0	1	0
CG9286	0.878046631976342	0	1	0.798632887142709	0	1	0.953655294868446	0	1	0.400113535697358	-0.274266329917414	1	0.571945114365326	-0.163935148075168	21242.6	0.467226487371286	-0.232615094161456	48.8396	0.834915964615549	0	1	0.472629005069034	-0.22651893037382	2.40105e+09	0.566434063915893	-0.162212235843771	1	0.702591857343929	0	1	0.868531784041251	0	1	0.821814312710363	0	1	0.846820324652988	0	1	0.941088008468385	0	1	0.810784108680512	0	1	0.450475919277025	-0.239789611097503	1	0.464039618535465
Dip-B	0.223954442915827	-0.224742812775338	0.00186182486259103	0.15244251476821	-0.274126973846519	1.77017e-05	0.179766557005884	-0.253696664627932	0.000955962	0.231416393989337	-0.15210743916384	1	0.178651747028907	-0.202552457323683	1	107541829001896	0.381652075352253	5.14136e+06	0.403105586876074	0	1	881073922671372	201014429913435	2.40799e-88	446423558843263	352360730458584	3.21415e-11	0.151547053421683	-0.221847638402312	1	0.12655728841894	-0.246281498390876	0.540996078304415	0.0674057888054346	-0.298797655160165	0.13849927260684	0.245697130981895	-0.14165500627779	1	0.356515923272898	0	1	0.30084079890867	0	1	0.476874390001336	0	1	0.595365959637913
tal-1A	0	0	1	0	0	1	0	0	1	0	0	1	0	0	1	0	0	1	0	0	1	0	0	1	0	0	1	0	0	1	0	0	1	0	0	1	0	0	1	0	0	1	0	0	1	0	0	1	0
tal-3A	0	0	1	0	0	1	0	0	1	0	0	1	0	0	1	0	0	1	0	0	1	0	0	1	0	0	1	0	0	1	0	0	1	0	0	1	0	0	1	0	0	1	0	0	1	0	0	1	0
tal-AA	0	0	1	0	0	1	0	0	1	0	0	1	0	0	1	0	0	1	0	0	1	0	0	1	0	0	1	0	0	1	0	0	1	0	0	1	0	0	1	0	0	1	0	0	1	0	0	1	0
tal-2A	0	0	1	0	0	1	0	0	1	0	0	1	0	0	1	0	0	1	0	0	1	0	0	1	0	0	1	0	0	1	0	0	1	0	0	1	0	0	1	0	0	1	0	0	1	0	0	1	0
Mst87F	0.000292877980707073	0	1	0.000545930992869608	0	1	0.000265951412996343	0	1	0	0	1	0	0	1	0.00944856566531002	0	1	0.000666404366233128	0	1	0.00243684413768354	0	1	0	0	1	0.00625416607631528	0	1	0	0	1	0	0	1	0	0	1	0	0	1	0	0	1	0	0	1	0.0179508720533644
Nsf2	0.116444342766339	0	1	0.118899549632931	0	1	0.129196108548212	0	1	0	-0.119391448567919	1	0.147641979542491	0	1	0.127894591163901	0	1	0.177082254087652	0	1	0.115143609922338	0	1	0.067126766624056	0	1	0.164067960806602	0	1	0.0991992269388848	0	1	0.0980907897205632	0	1	0.17341937954639	0	1	0.145984082298256	0	1	0.123024568131913	0	1	0.214104924369894	0	1	0.176241864163602
CG31495	0.00559263737375921	0	1	0.00374100027539616	0	1	0.00654262213348025	0	1	0	0	1	0.00698756332539806	0	1	0.00266032631782356	0	1	0.00305807030870608	0	1	0.00731903192806356	0	1	0	0	1	0.00551779106833447	0	1	0.011959199353036	0	1	0.00458344349779898	0	1	0.0042700152695746	0	1	0.0222198753801197	0	1	0.0135226504394861	0	1	0	0	1	0
CG14362	0	0	1	0	0	1	0	0	1	0	0	1	0	0	1	0	0	1	0	0	1	0	0	1	0	0	1	0	0	1	0	0	1	0	0	1	0	0	1	0	0	1	0	0	1	0	0	1	0
E5	0	0	1	0	0	1	0	0	1	0	0	1	0	0	1	0	0	1	0	0	1	0	0	1	0	0	1	0	0	1	0	0	1	0	0	1	0	0	1	0	0	1	0	0	1	0	0	1	0
ems	0.000489532259771049	0	1	0	0	1	0	0	1	0	0	1	0	0	1	0	0	1	0	0	1	0	0	1	0	0	1	0	0	1	0	0	1	0	0	1	0	0	1	0	0	1	0	0	1	0	0	1	0.015653861807708
Art9	0	0	1	0	0	1	0	0	1	0	0	1	0	0	1	0	0	1	0	0	1	0	0	1	0	0	1	0	0	1	0	0	1	0	0	1	0	0	1	0	0	1	0	0	1	0	0	1	0
Art6	0	0	1	0	0	1	0	0	1	0	0	1	0	0	1	0	0	1	0	0	1	0	0	1	0	0	1	0	0	1	0	0	1	0	0	1	0	0	1	0	0	1	0	0	1	0	0	1	0
CG31517	0.00076032377070843	0	1	0.00093580315426287	0	1	0.000281163319074736	0	1	0	0	1	0	0	1	0	0	1	0	0	1	0	0	1	0	0	1	0	0	1	0	0	1	0	0	1	0	0	1	0	0	1	0	0	1	0	0	1	0
CG9926	0.00971625819676943	0	1	0.0146424958632205	0	1	0.00577434444717473	0	1	0	0	1	0.00459075852353614	0	1	0.000892907847267041	0	1	0.000650723676307659	0	1	0.000852414711767759	0	1	0	0	1	0.00270005008592909	0	1	0.00138770875823241	0	1	0.0013803049259218	0	1	0.00169539398752258	0	1	0	0	1	0.00914285714285715	0	1	0.0269176445878168	0	1	0.0605271281233026
Ipp	0.157081750774781	0	1	0.161370856450748	0	1	0.103952929914173	0	1	0	-0.133498303442634	1	0.101887654095422	0	1	0.0835978171376792	0	1	0.0736785036471437	0	1	0.0640214562557214	0	1	0.103332474070238	0	1	0.0592237970399895	0	1	0.18045390745236	0	1	0.135503715454633	0	1	0.166315481712982	0	1	0.247248884660223	0	1	0.195346352023038	0	1	0.394553244824502	0.200128694856228	0.00238389533062676	0.330191172776278
CG9925	0.00522517983581976	0	1	0.00785611846320196	0	1	0.00461313678929156	0	1	0	0	1	0.00637479311888197	0	1	0.00333529669510237	0	1	0.00759639657587557	0	1	0.00242689347442321	0	1	0	0	1	0.00187168408795038	0	1	0.00273565103160033	0	1	0.0161078896517395	0	1	0.0115427113891231	0	1	0.0205367484576902	0	1	0.015605493133583	0	1	0.0173082882967091	0	1	0
Orc2	0.0546807479876663	0	1	0.0383517995313696	0	1	0.0251532239255009	0	1	0	0	1	0.0358761342175105	0	1	0.0186135009396738	0	1	0.0314905262561907	0	1	0.032244005574806	0	1	0	0	1	0.0106324268237933	0	1	0.0396048643207387	0	1	0.0442018262168095	0	1	0.0400872278110664	0	1	0.098293323182181	0	1	0.0648599755364415	0	1	0.0573810662103866	0	1	0.00951924028847106
rdx	0.349536506826032	-0.100894498741505	0.000951566	0.350225372303666	0	1	0.402309265161464	0	1	0.904599102825805	0.274960623989105	1	0.506978944935663	0	1	0.464214021348289	0	1	0.510586889441823	0	1	0.942502661896675	0.299421646989948	222.63	246789867548156	0.876872601610769	198689	0.418359246376822	0	1	0.963256586043757	0.31394253741218	0.0120021	123103759323687	0.44116574802908	1.78918e-22	0.48132997498943	0	1	0.55636398168398	0	1	0.554701901751187	0	1	0.899212288069649	0.27341322997349	0.00857975294536784	0.832143628450588
Cyp6d5	8.13576e+09	0	1	9.99201e+09	0	1	5.89116e+09	0	1	0	0	1	0	0	1	0	0	1	0	0	1	0	0	1	0.0351587770370995	0	1	0.000276260989834839	0	1	0	0	1	0	0	1	0.0017041000647558	0	1	0.00549964252323599	0	1	0.0403611126894801	0	1	0.0722231879387951	0	1	0.36032897551569
CG3061	0.14422568224665	0	1	0.108398059931947	0	1	0.114167966985784	0	1	0	-0.133514349940042	1	0.10412672840638	0	1	0.17031239967659	0	1	0.145367242150777	0	1	0.0985107992885984	0	1	0.338608590680428	0.158508545146696	1	0.159426594801618	0	1	0.0914565129757056	0	1	0.111274461788761	0	1	0.189890873504234	0	1	0.300062146496103	0.129692921092285	0.0325620033047898	0.34487918184668	0.163469052196762	0.037527886086748	0.418517075462005	0.217245690062077	0.00317866100366127	0.745928909403751
CG9922	207797413794856	-0.111264324731084	3.073e-19	259398988596539	0.102050962585226	1.48235e-05	272716033783068	0.156745659451143	1.17439e-67	122968748747462	-0.39951760660689	1	184602017562274	-0.160749497292272	155548	147610230899435	-0.301162555990409	8.70218e-12	22646121232165	0	1	146369041305394	-0.303258928615716	18.4293	0.366882842710755	-0.889871627535698	513698	197348381852512	-0.112976215757661	1	267620181579375	0.103238421521612	1	237702413183294	0	1	170296464904804	-0.208511811016643	0.0391826202266537	186841638215041	-0.148218478349937	1	148548114398885	-0.291666220173499	0.734721581574326	123778469961097	-0.397234626194305	2.0899e+09	144858360511791
foxo	0.332731944826573	0	1	0.241301814848204	0	1	0.2329261259057	0	1	0	-0.241553675998437	1	0.171772249192847	0	1	0.181715513981324	0	1	0.368828759884969	0	1	0.341009348739637	0	1	0.235460805314444	0	1	0.226720157999706	0	1	0.179322265321247	0	1	0.165046782604724	0	1	0.361505276217605	0	1	0.470514657473243	0.144985915987057	0.328288246596874	0.372133780954557	0	1	0.784591156354646	0.33955059673827	0.000333006962653148	0.502234743579246
Npc2b	0.00010152095857551	0	1	0	0	1	0.00011883205769496	0	1	0	0	1	0	0	1	0	0	1	0	0	1	0.000392162076193876	0	1	0	0	1	0.000408641459209614	0	1	0	0	1	0	0	1	0	0	1	0	0	1	0	0	1	0	0	1	0
CCHa1	0	0	1	0	0	1	0	0	1	0	0	1	0	0	1	0	0	1	0	0	1	0	0	1	0	0	1	0	0	1	0	0	1	0	0	1	0	0	1	0	0	1	0	0	1	0	0	1	0
CG9920	0	0	1	0	0	1	0	0	1	0	0	1	0	0	1	0	0	1	0	0	1	0	0	1	0	0	1	0	0	1	0	0	1	0	0	1	0	0	1	0	0	1	0	0	1	0	0	1	0
PK1-R	0	0	1	0	0	1	0	0	1	0	0	1	0	0	1	0	0	1	0	0	1	0	0	1	0	0	1	0	0	1	0	0	1	0	0	1	0	0	1	0	0	1	0	0	1	0	0	1	0
CG12402	0	0	1	0.000552108923581941	0	1	0.000121624442871834	0	1	0	0	1	0.00323144888909127	0	1	0.00306850245746252	0	1	0	0	1	0	0	1	0	0	1	0	0	1	0	0	1	0	0	1	0	0	1	0	0	1	0	0	1	0	0	1	0
Or88a	0	0	1	0	0	1	0	0	1	0	0	1	0	0	1	0	0	1	0	0	1	0	0	1	0	0	1	0	0	1	0	0	1	0	0	1	0	0	1	0	0	1	0	0	1	0	0	1	0
CG14357	0	0	1	0	0	1	0	0	1	0	0	1	0	0	1	0	0	1	0	0	1	0	0	1	0	0	1	0	0	1	0	0	1	0	0	1	0	0	1	0	0	1	0	0	1	0	0	1	0
Kif19A	0.000157405595113754	0	1	0.000680678040321716	0	1	0.000352028277155768	0	1	0	0	1	0	0	1	0.000496951994636099	0	1	0	0	1	0	0	1	0	0	1	0	0	1	0	0	1	0.00227247161967006	0	1	0	0	1	0	0	1	0	0	1	0	0	1	0
Abi	0.183836035459186	0	1	0.153513357068358	0	1	0.121034017209612	0	1	0	-0.153121852707136	1	0.179027483221056	0	1	0.249037227044542	0	1	0.109941986549033	0	1	0.129502706053013	0	1	0.570911211228763	0.29928312121645	0.135742946879422	0.162483091522214	0	1	0.189315974079992	0	1	0.118230357396635	0	1	0.211560836936018	0	1	0.200472143368885	0	1	0.257889746610946	0	1	0.338639285707695	0.139266436536312	1	0.479734233066715
twf	0.0864033651323963	0	1	0.0819209663184414	0	1	0.0945779248270751	0	1	0.220882794040549	0	1	0.109999449981661	0	1	0.286230749521699	0.153910268079737	0.000841245	0.120870945877548	0	1	0.510356422009276	0.315529611131452	2.10647e-51	0.257891909948449	0.127694827781526	1	0.125398370294437	0	1	0.141917098896721	0	1	0.114984430117969	0	1	0.0930570335711718	0	1	0.0543294015534853	0	1	0.0919174025017217	0	1	0.152602696714486	0	1	0.164839362047798
140up	0.273561839476466	0	1	0.268563186162915	0	1	0.270189054369949	0	1	0.220882794040549	0	1	0.258078174299789	0	1	0.261009828673562	0	1	0.25178386441101	0	1	0.185351487235431	0	1	0.12951033323811	-0.11962240579438	1	0.192366158414285	0	1	0.344179841457593	0	1	0.266462408849729	0	1	0.243287341854451	0	1	0.20450945982266	0	1	0.410982508930601	0.103486997709833	1	0.224702605783439	0	1	0.322965495464185
RpII140	0.277395397636369	0	1	0.176734609941658	0	1	0.209546356569929	0	1	0.388589787677254	0.124841857259393	1	0.192147052830962	0	1	0.187733729890945	0	1	0.20202414516269	0	1	0.157867103486492	0	1	0.0123165450613118	-0.191606348707996	1	0.205249637380071	0	1	0.221175109583117	0	1	0.176095003690886	0	1	0.285928528727831	0	1	0.329356854802155	0	1	0.376148844266102	0.116220470218873	1	0.281302351071332	0	1	0.204809629601714
CG14356	0	0	1	0	0	1	0	0	1	0	0	1	0	0	1	0	0	1	0	0	1	0	0	1	0	0	1	0.000627902263234266	0	1	0	0	1	0	0	1	0	0	1	0	0	1	0	0	1	0	0	1	0
CG14355	0	0	1	0	0	1	0	0	1	0	0	1	0	0	1	0	0	1	0	0	1	0	0	1	0	0	1	0	0	1	0	0	1	0	0	1	0	0	1	0	0	1	0	0	1	0	0	1	0
CG42500	0	0	1	0	0	1	0	0	1	0	0	1	0	0	1	0	0	1	0	0	1	0	0	1	0	0	1	0	0	1	0	0	1	0	0	1	0	0	1	0	0	1	0	0	1	0	0	1	0
CG9722	0	0	1	0	0	1	0	0	1	0	0	1	0	0	1	0	0	1	0	0	1	0	0	1	0	0	1	0	0	1	0	0	1	0	0	1	0	0	1	0	0	1	0	0	1	0	0	1	0
CG44215	0	0	1	0	0	1	0	0	1	0	0	1	0	0	1	0	0	1	0	0	1	0	0	1	0	0	1	0	0	1	0	0	1	0	0	1	0	0	1	0	0	1	0	0	1	0	0	1	0
CG31533	0	0	1	0	0	1	0	0	1	0	0	1	0	0	1	0	0	1	0	0	1	0	0	1	0	0	1	0	0	1	0	0	1	0	0	1	0	0	1	0	0	1	0	0	1	0	0	1	0
CG31327	0	0	1	0	0	1	0	0	1	0	0	1	0	0	1	0	0	1	0	0	1	0	0	1	0	0	1	0	0	1	0	0	1	0	0	1	0	0	1	0	0	1	0	0	1	0	0	1	0
CG3199	0	-0.127056737897798	7.16076e-156	0	0	1	0	0.129215729884299	1.44703e-180	0	0.177579356259468	1	0	0.119154526196117	1.2587e-06	0	0	1	0	0	1	0	0.105847273605136	1.11464e+07	0	0.17043192126312	1	0	0	1	0	0	1	0	0	1	0	0	1	0	0	1	0	0	1	0	0	1	0
Dop1R1	0	0	1	0	0	1	0	0	1	0	0	1	0	0	1	0	0	1	0	0	1	0	0	1	0.0163302632438435	0	1	0.00152116283140098	0	1	0	0	1	0	0	1	0	0	1	0	0	1	0	0	1	0	0	1	0
CG9649	0	0	1	0	0	1	0	0	1	0	0	1	0	0	1	0	0	1	0	0	1	0	0	1	0	0	1	0	0	1	0	0	1	0	0	1	0	0	1	0	0	1	0	0	1	0	0	1	0
CG31326	0	0	1	0	0	1	0	0	1	0	0	1	0	0	1	0	0	1	0	0	1	0	0	1	0	0	1	0	0	1	0	0	1	0	0	1	0	0	1	0	0	1	0	0	1	0	0	1	0
CG33109	0	0	1	0	0	1	0	0	1	0	0	1	0	0	1	0	0	1	0	0	1	0	0	1	0	0	1	0	0	1	0	0	1	0	0	1	0	0	1	0	0	1	0	0	1	0	0	1	0
Sp212	0	0	1	0	0	1	0	0	1	0	0	1	0	0	1	0	0	1	0	0	1	0	0	1	0	0	1	0.000291189988655238	0	1	0	0	1	0	0	1	0	0	1	0	0	1	0	0	1	0	0	1	0
CG9631	0	0	1	0	0	1	0	0	1	0	0	1	0	0	1	0	0	1	0	0	1	0	0	1	0	0	1	0	0	1	0	0	1	0	0	1	0	0	1	0	0	1	0	0	1	0	0	1	0
CG9624	0	0	1	0	0	1	0	0	1	0	0	1	0	0	1	0	0	1	0	0	1	0	0	1	0	0	1	0	0	1	0	0	1	0	0	1	0	0	1	0	0	1	0	0	1	0	0	1	0
CG43291	0.000344907485809989	0	1	0.000527878457202062	0	1	0	0	1	0	0	1	0	0	1	0	0	1	0	0	1	0	0	1	0.0382830804097821	0	1	0	0	1	0	0	1	0	0	1	0	0	1	0	0	1	0	0	1	0	0	1	0
CG9616	0	0	1	0	0	1	0	0	1	0	0	1	0	0	1	0	0	1	0	0	1	0	0	1	0	0	1	0	0	1	0	0	1	0	0	1	0	0	1	0	0	1	0	0	1	0	0	1	0
MetRS-m	0.118406861494151	0	1	0.0884393066403864	0	1	0.0777043760868711	0	1	0.179230741656809	0	1	0.080344902685388	0	1	0.0774244150498481	0	1	0.0916051708047437	0	1	0.0772906253345405	0	1	0.035660794522502	0	1	0.0605812645040202	0	1	0.0878011908677319	0	1	0.0550748666766531	0	1	0.0978146572066367	0	1	0.107177584030548	0	1	0.0594501561806715	0	1	0.125926569450932	0	1	0.0876422476902349
CG43179	0	0	1	0	0	1	0.000575539778890247	0	1	0	0	1	0	0	1	0	0	1	0	0	1	0.000303970918007979	0	1	0	0	1	0.00026133511668417	0	1	0	0	1	0	0	1	0	0	1	0	0	1	0	0	1	0	0	1	0
CG14840	0	0	1	0	0	1	0	0	1	0	0	1	0	0	1	0	0	1	0	0	1	0	0	1	0	0	1	0	0	1	0	0	1	0	0	1	0	0	1	0	0	1	0	0	1	0	0	1	0
CG14841	0	0	1	0	0	1	0	0	1	0	0	1	0	0	1	0	0	1	0	0	1	0	0	1	0	0	1	0	0	1	0	0	1	0	0	1	0	0	1	0	0	1	0	0	1	0	0	1	0
CG14839	0	0	1	0	0	1	0	0	1	0	0	1	0	0	1	0	0	1	0	0	1	0.00240528701327815	0	1	0	0	1	0	0	1	0	0	1	0	0	1	0	0	1	0	0	1	0	0	1	0	0	1	0
[truncated: 12,658 more rows]
[truncated: 29 more columns]
