# Supplementary material for: A single-cell atlas and lineage analysis of the adult Drosophila ovary
Source: Nat Commun. 2020 Nov 6;11:5628. doi: 10.1038/s41467-020-19361-0 (PMC7648648; doi:10.1038/s41467-020-19361-0)
Supplement: Supplementary file 6 — Supplementary Data 5 [file 41467_2020_19361_MOESM6_ESM.xlsx]

## Sheet: Sheet1
Supplementary Data 5. Seurat output listing all differentially expressed genes. This table was created using the Seurat v3.1.5 FindAllMarker command.
	p_val	avg_logFC	pct.1	pct.2	p_val_adj	cluster	gene
SPARC	0	11348838382189	0.935	0.413	0	0 MB 2-5	SPARC
Pen	0	103026216839279	0.93	0.375	0	0 MB 2-5	Pen
HmgD	0	0.999556427064122	1	0.973	0	0 MB 2-5	HmgD
Fas2	0	0.977084717233608	0.998	0.93	0	0 MB 2-5	Fas2
Df31	0	0.947328464132212	1	0.983	0	0 MB 2-5	Df31
stai	0	0.934839479365653	0.895	0.361	0	0 MB 2-5	stai
CG1943	0	0.886308148042771	0.921	0.389	0	0 MB 2-5	CG1943
babos	0	0.816310178169042	0.93	0.632	0	0 MB 2-5	babos
stg	0	0.782274592463437	0.985	0.704	0	0 MB 2-5	stg
hdc	0	0.728825372573173	0.938	0.565	0	0 MB 2-5	hdc
CG42566	0	0.713436983982248	0.995	0.898	0	0 MB 2-5	CG42566
betaTub56D	0	0.695370407336031	1	0.989	0	0 MB 2-5	betaTub56D
CG10512	0	0.686900018760836	0.664	0.138	0	0 MB 2-5	CG10512
Bacc	0	0.684588320065132	1	0.997	0	0 MB 2-5	Bacc
His2Av	0	0.641383217909204	0.997	0.958	0	0 MB 2-5	His2Av
D1	0	0.624935814820591	0.976	0.864	0	0 MB 2-5	D1
dUTPase	0	0.612719932908783	0.991	0.927	0	0 MB 2-5	dUTPase
aurB	0	0.603039343871799	0.715	0.153	0	0 MB 2-5	aurB
Ugt58Fa	0	0.586173964540171	0.812	0.291	0	0 MB 2-5	Ugt58Fa
CG9932	0	0.571999177974913	0.879	0.384	0	0 MB 2-5	CG9932
Uvrag	0	0.567664242814002	0.745	0.254	0	0 MB 2-5	Uvrag
Su(var)205	0	0.552385458565525	0.954	0.827	0	0 MB 2-5	Su(var)205
Jafrac1	0	0.536317110765548	0.996	0.968	0	0 MB 2-5	Jafrac1
jim	0	0.527803371066319	0.916	0.727	0	0 MB 2-5	jim
ct	0	0.52651855495401	0.7	0.186	0	0 MB 2-5	ct
Ote	0	0.521210965713901	0.732	0.264	0	0 MB 2-5	Ote
Non2	0	0.520538877806325	0.952	0.817	0	0 MB 2-5	Non2
CG14275	0	0.508016597333557	0.796	0.578	0	0 MB 2-5	CG14275
fabp	0	0.497951209233164	0.999	0.991	0	0 MB 2-5	fabp
Cyp6d2	0	0.497170963009451	0.487	0.081	0	0 MB 2-5	Cyp6d2
kuk	0	0.472319729952288	0.716	0.23	0	0 MB 2-5	kuk
CG6767	0	0.470742715449862	0.976	0.899	0	0 MB 2-5	CG6767
N	0	0.467349635257016	0.985	0.919	0	0 MB 2-5	N
RPA3	0	0.466070574416048	0.922	0.758	0	0 MB 2-5	RPA3
14-3-3epsilon	0	0.46092370170612	0.999	0.995	0	0 MB 2-5	14-3-3epsilon
fru	0	0.460830055521532	0.729	0.356	0	0 MB 2-5	fru
Bub3	0	0.457070948165405	0.781	0.48	0	0 MB 2-5	Bub3
Nnf1a	0	0.45186517855615	0.719	0.314	0	0 MB 2-5	Nnf1a
Lam	0	0.449692681745505	0.859	0.585	0	0 MB 2-5	Lam
Moe	0	0.446620824795537	0.981	0.927	0	0 MB 2-5	Moe
miple2	0	0.446455520598724	0.933	0.745	0	0 MB 2-5	miple2
E(spl)m2-BFM	0	0.44620456510995	0.565	0.151	0	0 MB 2-5	E(spl)m2-BFM
CG13252	0	0.441850501910243	0.866	0.562	0	0 MB 2-5	CG13252
Imp	0	0.44066221457053	0.99	0.949	0	0 MB 2-5	Imp
CG31808	0	0.434906745833245	0.674	0.25	0	0 MB 2-5	CG31808
msd1	0	0.42742385130285	0.622	0.149	0	0 MB 2-5	msd1
CG1910	0	0.426605109598272	0.901	0.737	0	0 MB 2-5	CG1910
eya	0	0.425437513062292	0.759	0.429	0	0 MB 2-5	eya
Cks30A	0	0.419001678311072	0.579	0.112	0	0 MB 2-5	Cks30A
baf	0	0.416039406161813	0.953	0.864	0	0 MB 2-5	baf
Set	0	0.410787252202873	0.956	0.867	0	0 MB 2-5	Set
CG18208	0	0.407156402096197	0.595	0.2	0	0 MB 2-5	CG18208
armi	0	0.402857855772849	0.638	0.234	0	0 MB 2-5	armi
Aos1	0	0.402657222523567	0.87	0.665	0	0 MB 2-5	Aos1
CG10527	0	0.400831288284078	0.765	0.378	0	0 MB 2-5	CG10527
Ald	0	0.398952727817437	0.89	0.69	0	0 MB 2-5	Ald
Cdk1	0	0.396619441731518	0.838	0.61	0	0 MB 2-5	Cdk1
smt3	0	0.393728157172702	1	0.999	0	0 MB 2-5	smt3
SF2	0	0.392609647876466	0.952	0.873	0	0 MB 2-5	SF2
AnxB9	0	0.391177134331814	0.845	0.483	0	0 MB 2-5	AnxB9
msi	0	0.388747722776877	0.777	0.386	0	0 MB 2-5	msi
His3.3A	0	0.382823142755937	0.988	0.965	0	0 MB 2-5	His3.3A
alphaTub84B	0	0.382656227291743	0.999	0.994	0	0 MB 2-5	alphaTub84B
CG3902	0	0.381780688385811	0.954	0.859	0	0 MB 2-5	CG3902
Incenp	0	0.380091453444568	0.575	0.143	0	0 MB 2-5	Incenp
CG12560	0	0.377714694346516	0.678	0.383	0	0 MB 2-5	CG12560
CtBP	0	0.376091820716435	0.962	0.853	0	0 MB 2-5	CtBP
HP4	0	0.373340304130581	0.842	0.639	0	0 MB 2-5	HP4
Uba2	0	0.369994696931929	0.807	0.591	0	0 MB 2-5	Uba2
pch2	0	0.368507312861903	0.659	0.301	0	0 MB 2-5	pch2
CG10165	0	0.364034562697556	0.677	0.344	0	0 MB 2-5	CG10165
CNBP	0	0.363673348516016	1	0.998	0	0 MB 2-5	CNBP
geminin	0	0.359213947884941	0.766	0.524	0	0 MB 2-5	geminin
bdl	0	0.35796096369194	0.488	0.062	0	0 MB 2-5	bdl
polo	0	0.356239385159392	0.522	0.116	0	0 MB 2-5	polo
Six4	0	0.354480177791422	0.999	0.961	0	0 MB 2-5	Six4
Ssb-c31a	0	0.3513609029729	0.946	0.813	0	0 MB 2-5	Ssb-c31a
fzy	0	0.351172059914183	0.552	0.133	0	0 MB 2-5	fzy
dlg1	0	0.350883495223022	0.954	0.858	0	0 MB 2-5	dlg1
CG3226	0	0.348302577998808	0.913	0.803	0	0 MB 2-5	CG3226
Rrp1	0	0.346613417367684	0.616	0.232	0	0 MB 2-5	Rrp1
CG14434	0	0.344743197233758	0.92	0.796	0	0 MB 2-5	CG14434
Pka-R2	0	0.341801607392113	0.654	0.329	0	0 MB 2-5	Pka-R2
Syp	0	0.340089800323295	0.968	0.903	0	0 MB 2-5	Syp
CG4390	0	0.337951041145241	0.795	0.624	0	0 MB 2-5	CG4390
SmE	0	0.334530364989503	0.978	0.945	0	0 MB 2-5	SmE
tutl	0	0.331831486652292	0.564	0.176	0	0 MB 2-5	tutl
CG33054	0	0.331396841723015	0.634	0.352	0	0 MB 2-5	CG33054
Act42A	0	0.330271566839406	0.992	0.956	0	0 MB 2-5	Act42A
jigr1	0	0.32956694104741	0.576	0.211	0	0 MB 2-5	jigr1
sbb	0	0.325950052985389	0.963	0.882	0	0 MB 2-5	sbb
B52	0	0.324688377910566	0.986	0.957	0	0 MB 2-5	B52
ncd	0	0.324245759240473	0.5	0.134	0	0 MB 2-5	ncd
CG42797	0	0.323602444826131	0.504	0.148	0	0 MB 2-5	CG42797
borr	0	0.323533207069126	0.524	0.118	0	0 MB 2-5	borr
SmB	0	0.322353584407871	0.953	0.899	0	0 MB 2-5	SmB
msb1l	0	0.317801447731804	0.495	0.097	0	0 MB 2-5	msb1l
Rbp1	0	0.315100716702096	0.974	0.953	0	0 MB 2-5	Rbp1
fz2	0	0.312829453066683	0.51	0.175	0	0 MB 2-5	fz2
mad2	0	0.311762428328191	0.552	0.177	0	0 MB 2-5	mad2
lwr	0	0.310150675706024	0.966	0.932	0	0 MB 2-5	lwr
Ran	0	0.308456916740143	1	0.994	0	0 MB 2-5	Ran
Taldo	0	0.307430500768892	0.99	0.971	0	0 MB 2-5	Taldo
feo	0	0.303024017300802	0.509	0.19	0	0 MB 2-5	feo
mamo	0	0.302227164233222	0.987	0.939	0	0 MB 2-5	mamo
lolal	0	0.299168261956461	0.972	0.916	0	0 MB 2-5	lolal
CG4250	0	0.297324935783004	0.999	0.981	0	0 MB 2-5	CG4250
CycB	0	0.296898335898797	0.452	0.098	0	0 MB 2-5	CycB
CG16817	0	0.291559115620664	0.999	0.993	0	0 MB 2-5	CG16817
Det	0	0.291238406071578	0.612	0.325	0	0 MB 2-5	Det
dgt4	0	0.289488286516496	0.548	0.248	0	0 MB 2-5	dgt4
Spn42Dd	0	0.284143598405969	0.397	0.093	0	0 MB 2-5	Spn42Dd
CG4404	0	0.283740312286814	0.573	0.278	0	0 MB 2-5	CG4404
His4r	0	0.281548880105183	1	1	0	0 MB 2-5	His4r
endos	0	0.278582975487386	0.9	0.789	0	0 MB 2-5	endos
RhoGEF4	0	0.278559239064272	0.463	0.117	0	0 MB 2-5	RhoGEF4
Kmn2	0	0.276545911482392	0.506	0.196	0	0 MB 2-5	Kmn2
CadN	0	0.274471547119137	0.473	0.142	0	0 MB 2-5	CadN
msd5	0	0.273173666955317	0.467	0.125	0	0 MB 2-5	msd5
tum	0	0.271815041288836	0.407	0.064	0	0 MB 2-5	tum
ball	0	0.269685139573775	0.528	0.211	0	0 MB 2-5	ball
CG9967	0	0.260978454199007	0.421	0.105	0	0 MB 2-5	CG9967
sip2	0	0.255631671415001	0.364	0.061	0	0 MB 2-5	sip2
nmo	0	0.253176243693656	0.839	0.661	0	0 MB 2-5	nmo
CG8173	0	0.253050043319263	0.39	0.072	0	0 MB 2-5	CG8173
CG7059	0	0.252551958562656	0.251	0.017	0	0 MB 2-5	CG7059
sesB	0	-0.295141325470262	1	1	0	0 MB 2-5	sesB
CG34325	0	-0.299897903098352	0.053	0.41	0	0 MB 2-5	CG34325
RNASEK	0	-0.302014670591634	1	0.999	0	0 MB 2-5	RNASEK
fzr	0	-0.307077915425732	0.133	0.481	0	0 MB 2-5	fzr
br	0	-0.323887859207527	0.295	0.646	0	0 MB 2-5	br
veil	0	-0.33036982423014	0.033	0.405	0	0 MB 2-5	veil
sm	0	-0.333269896689499	0.165	0.5	0	0 MB 2-5	sm
CG17119	0	-0.338701462802741	0.023	0.335	0	0 MB 2-5	CG17119
CG5065	0	-0.340055732731507	0.026	0.383	0	0 MB 2-5	CG5065
luna	0	-0.344571974880404	0.103	0.428	0	0 MB 2-5	luna
CG13992	0	-0.345435096500412	0.054	0.378	0	0 MB 2-5	CG13992
aay	0	-0.377288331244488	0.223	0.602	0	0 MB 2-5	aay
Vha55	0	-0.393837215562234	0.834	0.925	0	0 MB 2-5	Vha55
Vha16-1	0	-0.450932020359496	0.993	0.997	0	0 MB 2-5	Vha16-1
RpS5b	0	-0.451704414550369	0.97	0.991	0	0 MB 2-5	RpS5b
Gdh	0	-0.561804293282126	0.608	0.842	0	0 MB 2-5	Gdh
Vha13	0	-0.563015533372173	0.954	0.99	0	0 MB 2-5	Vha13
CG5326	0	-0.568779836036017	0.054	0.422	0	0 MB 2-5	CG5326
CG4666	0	-0.56973554132033	0.024	0.483	0	0 MB 2-5	CG4666
CG8303	0	-0.596013298063346	0.083	0.589	0	0 MB 2-5	CG8303
CG9953	0	-0.596460472369828	0.924	0.94	0	0 MB 2-5	CG9953
peb	0	-0.641157956324873	0.552	0.893	0	0 MB 2-5	peb
Npc2a	0	-0.714673971771057	0.696	0.941	0	0 MB 2-5	Npc2a
Iris	0	-0.755047501877067	0.062	0.505	0	0 MB 2-5	Iris
CG43156	0	-0.8299341874049	0.37	0.766	0	0 MB 2-5	CG43156
sosie	0	-0.90678671898682	0.062	0.482	0	0 MB 2-5	sosie
ImpL2	0	-127888660303366	0.448	0.734	0	0 MB 2-5	ImpL2
Yp1	0	-187652743813401	0.487	0.708	0	0 MB 2-5	Yp1
alphaTub84D	1.47747e-289	0.32084721255606	0.963	0.889	2.05856e-285	0 MB 2-5	alphaTub84D
mirr	6.03628e-288	-0.450514724142748	0.18	0.492	8.41035e-284	0 MB 2-5	mirr
Idh	7.10673e-288	0.31277306272981	0.927	0.852	9.90181e-283	0 MB 2-5	Idh
aop	1.99913e-286	0.324446148085563	0.973	0.904	2.78539e-282	0 MB 2-5	aop
crol	4.80938e-286	0.308954291455814	0.926	0.819	6.70091e-282	0 MB 2-5	crol
CG5367	1.28982e-280	-0.349021549377482	0.289	0.585	1.79711e-276	0 MB 2-5	CG5367
spri	1.24198e-279	-0.342454939099152	0.233	0.543	1.73045e-275	0 MB 2-5	spri
E(spl)m7-HLH	3.26395e-279	0.277360150840364	0.589	0.267	4.54767e-275	0 MB 2-5	E(spl)m7-HLH
RfC4	1.08216e-278	0.309651984488971	0.739	0.509	1.50777e-274	0 MB 2-5	RfC4
Yp2	2.32633e-277	-247728794805792	0.776	0.875	3.24127e-273	0 MB 2-5	Yp2
Pabp2	2.50708e-276	0.355464671898056	0.811	0.644	3.49311e-272	0 MB 2-5	Pabp2
Vha36-1	2.29196e-274	-0.340227451158991	0.906	0.958	3.19339e-270	0 MB 2-5	Vha36-1
CG31710	7.24572e-272	0.304737137877471	0.643	0.374	1.00955e-267	0 MB 2-5	CG31710
RanGAP	3.16523e-271	0.317088953636545	0.696	0.448	4.41011e-267	0 MB 2-5	RanGAP
Gapdh1	2.3556e-266	0.266638776072937	0.977	0.955	3.28205e-261	0 MB 2-5	Gapdh1
Prosalpha5	1.57954e-264	0.253624457082175	0.991	0.974	2.20077e-260	0 MB 2-5	Prosalpha5
Idgf3	5.03024e-263	0.343296756746902	0.595	0.294	7.00863e-259	0 MB 2-5	Idgf3
HipHop	1.90933e-261	0.272792333283803	0.592	0.308	2.66027e-257	0 MB 2-5	HipHop
Hel25E	5.123e-259	0.288250513818543	0.974	0.925	7.13787e-255	0 MB 2-5	Hel25E
LanB1	5.84065e-259	0.360254148146957	0.954	0.871	8.13777e-255	0 MB 2-5	LanB1
Pdcd4	5.01044e-256	0.274723631356096	0.985	0.964	6.98105e-252	0 MB 2-5	Pdcd4
CG4572	6.84966e-254	-0.338657596369304	0.468	0.712	9.54363e-250	0 MB 2-5	CG4572
Gmap	8.74858e-254	0.28463841652551	0.939	0.847	1.21894e-249	0 MB 2-5	Gmap
Prosalpha6	2.13936e-251	0.28275374609536	0.942	0.896	2.98077e-247	0 MB 2-5	Prosalpha6
RPA2	4.44198e-249	0.294975035255183	0.666	0.415	6.18901e-245	0 MB 2-5	RPA2
sle	5.30565e-249	0.288384129312183	0.506	0.244	7.39236e-245	0 MB 2-5	sle
VhaM9.7-b	1.16423e-247	-0.310356548315225	0.946	0.977	1.62213e-243	0 MB 2-5	VhaM9.7-b
Inos	2.55603e-247	-0.352230123063776	0.205	0.496	3.56132e-243	0 MB 2-5	Inos
CG5676	1.4575e-243	0.250103606287249	0.885	0.778	2.03073e-238	0 MB 2-5	CG5676
kar	7.74953e-242	-0.363590993794525	0.604	0.759	1.07974e-237	0 MB 2-5	kar
Snr1	7.94959e-237	0.275186248065116	0.689	0.476	1.10762e-232	0 MB 2-5	Snr1
Vha14-1	6.03798e-237	-0.313000358493843	0.918	0.967	8.41272e-232	0 MB 2-5	Vha14-1
Art1	4.09998e-235	0.279847601054221	0.9	0.785	5.71251e-231	0 MB 2-5	Art1
CrebA	2.28639e-235	-0.311156118383565	0.26	0.539	3.18563e-230	0 MB 2-5	CrebA
wac	2.12868e-232	0.271740302655136	0.689	0.452	2.9659e-226	0 MB 2-5	wac
ckn	1.45632e-229	-0.345693471769284	0.455	0.723	2.02909e-224	0 MB 2-5	ckn
tsu	1.25846e-226	0.255373742904625	0.906	0.828	1.75342e-222	0 MB 2-5	tsu
Chrac-16	5.05971e-224	0.303298210894232	0.664	0.449	7.0497e-220	0 MB 2-5	Chrac-16
SmD3	2.24227e-223	0.27262827819023	0.9	0.826	3.12415e-219	0 MB 2-5	SmD3
FK506-bp1	3.19901e-220	0.256355526820224	0.994	0.968	4.45718e-216	0 MB 2-5	FK506-bp1
CG44476	2.78105e-219	0.290804194464017	0.95	0.855	3.87484e-216	0 MB 2-5	CG44476
piwi	5.49631e-217	0.26387954070093	0.643	0.387	7.65801e-213	0 MB 2-5	piwi
E(spl)m3-HLH	4.33065e-216	0.281633026118032	0.918	0.77	6.03389e-214	0 MB 2-5	E(spl)m3-HLH
CG1572	1.09495e-214	-0.452521764122212	0.554	0.745	1.52559e-210	0 MB 2-5	CG1572
CG6084	2.28661e-214	0.273218151357179	0.926	0.859	3.18593e-210	0 MB 2-5	CG6084
tna	5.59401e-214	0.263062038317221	0.774	0.595	7.79413e-210	0 MB 2-5	tna
CG9752	4.97797e-213	0.296602615081209	0.621	0.364	6.93581e-209	0 MB 2-5	CG9752
Caf1-55	2.32812e-210	0.289895532368027	0.753	0.602	3.24377e-206	0 MB 2-5	Caf1-55
Chrac-14	3.91252e-209	0.26903224793734	0.663	0.436	5.45131e-205	0 MB 2-5	Chrac-14
SmD1	2.2354e-208	0.253500221424266	0.917	0.837	3.11458e-204	0 MB 2-5	SmD1
CG42240	7.51945e-207	0.293124867434771	0.729	0.534	1.04768e-202	0 MB 2-5	CG42240
CG8223	9.93397e-206	0.25656054213269	0.687	0.462	1.3841e-202	0 MB 2-5	CG8223
CG2310	2.21049e-203	0.263682224728734	0.662	0.459	3.07988e-199	0 MB 2-5	CG2310
fs(1)h	4.6264e-199	0.255165455036754	0.906	0.83	6.44596e-195	0 MB 2-5	fs(1)h
Vha68-2	3.12753e-196	-0.325599015164084	0.778	0.871	4.35758e-192	0 MB 2-5	Vha68-2
Srp19	3.83097e-197	0.255411876389645	0.929	0.873	5.33768e-192	0 MB 2-5	Srp19
trol	1.65449e-193	0.253676443742265	0.961	0.925	2.30521e-189	0 MB 2-5	trol
Taf13	1.26045e-192	0.311324642088709	0.757	0.614	1.75619e-188	0 MB 2-5	Taf13
icln	1.19751e-189	0.26205138732589	0.757	0.586	1.66849e-185	0 MB 2-5	icln
CG3726	1.20711e-188	-0.282526163999137	0.354	0.615	1.68186e-184	0 MB 2-5	CG3726
ctp	7.46963e-187	0.254526458123999	1	0.996	1.04074e-182	0 MB 2-5	ctp
Dg	2.2065e-184	-0.375768987028292	0.455	0.694	3.07432e-180	0 MB 2-5	Dg
gro	3.62528e-183	0.263644545971108	0.775	0.61	5.0511e-179	0 MB 2-5	gro
Sec61gamma	1.14316e-182	-0.309763082885116	0.964	0.978	1.59277e-178	0 MB 2-5	Sec61gamma
stl	5.75318e-178	0.263707740335172	0.841	0.681	8.01591e-175	0 MB 2-5	stl
bowl	6.24916e-177	0.265236667453452	0.486	0.255	8.70695e-174	0 MB 2-5	bowl
VhaM8.9	3.16956e-176	-0.31213064464068	0.791	0.885	4.41615e-172	0 MB 2-5	VhaM8.9
l(1)G0320	2.18091e-173	-0.311893336661945	0.817	0.897	3.03866e-169	0 MB 2-5	l(1)G0320
CG8602	4.54603e-172	-0.50513079927206	0.568	0.736	6.33398e-168	0 MB 2-5	CG8602
CG1620	7.86532e-156	-0.370142406985466	0.764	0.865	1.09588e-151	0 MB 2-5	CG1620
LanA	5.20948e-153	0.263559374138045	0.752	0.612	7.25837e-149	0 MB 2-5	LanA
ogre	8.00698e-151	-0.317934689934506	0.829	0.884	1.11561e-146	0 MB 2-5	ogre
Thor	1.95602e-147	0.269760512125345	0.787	0.619	2.72532e-143	0 MB 2-5	Thor
CG43103	5.10166e-145	-0.309988191553838	0.111	0.312	7.10814e-141	0 MB 2-5	CG43103
CG11200	3.94721e-143	-0.277161203792497	0.514	0.668	5.49965e-140	0 MB 2-5	CG11200
Ts	1.62771e-141	0.27206066442547	0.49	0.288	2.26789e-137	0 MB 2-5	Ts
VhaAC45	1.53664e-139	-0.250807230034858	0.773	0.863	2.14101e-135	0 MB 2-5	VhaAC45
Sec61beta	5.83955e-137	-0.268350787724026	0.971	0.983	8.13625e-133	0 MB 2-5	Sec61beta
CG8034	1.12205e-134	-0.333121895744949	0.485	0.662	1.56335e-130	0 MB 2-5	CG8034
PRAS40	1.28083e-134	0.250966467892591	0.581	0.383	1.78458e-130	0 MB 2-5	PRAS40
CG1628	1.3156e-129	-0.313327802142231	0.745	0.824	1.83303e-125	0 MB 2-5	CG1628
SsRbeta	1.48649e-129	-0.264197387157222	0.615	0.751	2.07112e-124	0 MB 2-5	SsRbeta
CG11275	1.21168e-126	0.270321239506557	0.284	0.118	1.68824e-121	0 MB 2-5	CG11275
SNF4Agamma	1.44653e-118	-0.263080950146979	0.507	0.693	2.01545e-114	0 MB 2-5	SNF4Agamma
PCNA	9.73997e-114	0.312248734861749	0.776	0.612	1.35707e-109	0 MB 2-5	PCNA
Tsp74F	2.22883e-113	-0.32339881304797	0.35	0.528	3.10543e-109	0 MB 2-5	Tsp74F
CG6770	2.91117e-113	-0.373379164861857	0.963	0.982	4.05614e-108	0 MB 2-5	CG6770
Cyp18a1	2.21026e-111	-0.305599794209455	0.23	0.421	3.07956e-107	0 MB 2-5	Cyp18a1
Rtnl1	3.62001e-111	-0.469863220590713	0.772	0.828	5.04377e-107	0 MB 2-5	Rtnl1
CG11378	1.01089e-111	-0.253186675682823	0.018	0.149	1.40847e-106	0 MB 2-5	CG11378
Sap-r	6.19126e-110	-0.317733712408806	0.747	0.828	8.62629e-106	0 MB 2-5	Sap-r
stv	7.35264e-110	-0.315190440871688	0.353	0.534	1.02444e-105	0 MB 2-5	stv
Col4a1	2.54786e-110	-0.292346199794521	0.968	0.917	3.54993e-106	0 MB 2-5	Col4a1
edl	2.00009e-109	0.289209206037577	0.651	0.48	2.78673e-104	0 MB 2-5	edl
Lmpt	1.45018e-107	-0.258741823769307	0.307	0.496	2.02054e-103	0 MB 2-5	Lmpt
CG5885	2.54013e-98	-0.260690349603838	0.861	0.914	3.53916e-94	0 MB 2-5	CG5885
Sdc	5.01026e-98	-0.42507257740153	0.638	0.704	6.98079e-94	0 MB 2-5	Sdc
CG7194	1.24204e-92	-0.355923147684042	0.145	0.309	1.73053e-88	0 MB 2-5	CG7194
GstT3	8.47531e-79	0.264773915653922	0.521	0.401	1.18086e-74	0 MB 2-5	GstT3
Vm26Ab	3.27275e-73	-131187334825305	0.241	0.398	4.55992e-68	0 MB 2-5	Vm26Ab
Oat	2.80025e-70	-0.284048774801847	0.966	0.961	3.90159e-65	0 MB 2-5	Oat
shep	7.95519e-68	-0.319528763728719	0.469	0.595	1.1084e-62	0 MB 2-5	shep
CG32850	2.10411e-59	-0.310451895049889	0.64	0.733	2.93165e-55	0 MB 2-5	CG32850
Timp	5.46788e-58	-0.590608409605531	0.247	0.389	7.61839e-54	0 MB 2-5	Timp
Glut4EF	3.0578e-55	-0.267729480063062	0.414	0.539	4.26043e-53	0 MB 2-5	Glut4EF
GstE14	6.00746e-53	-0.280739424901596	0.522	0.624	8.37019e-49	0 MB 2-5	GstE14
GstS1	2.05973e-52	-0.574236454502995	0.203	0.333	2.86983e-48	0 MB 2-5	GstS1
Yp3	3.22966e-47	-123762237770862	0.418	0.517	4.49989e-43	0 MB 2-5	Yp3
Sirup	3.83033e-43	-0.533820967018485	0.587	0.667	5.33679e-39	0 MB 2-5	Sirup
cathD	1.26142e-40	-0.253793176588996	0.867	0.902	1.75754e-36	0 MB 2-5	cathD
MtnA	1.1682e-29	-0.334934918686551	0.177	0.279	1.62765e-25	0 MB 2-5	MtnA
CG5958	1.86342e-27	-0.371317826397728	0.048	0.117	2.5963e-23	0 MB 2-5	CG5958
Cp1	2.21521e-18	-0.265655452748429	0.833	0.769	3.08645e-14	0 MB 2-5	Cp1
Vm34Ca	2.71696e-15	-187615804942178	0.483	0.58	3.78554e-09	0 MB 2-5	Vm34Ca
Vm26Aa	7065.88	-145198863690737	0.31	0.369	9.84489e+07	0 MB 2-5	Vm26Aa
Drat	0.000811810897471767	-0.350666494866145	0.506	0.449	1	0 MB 2-5	Drat
Obp99a	0	0.942943704198679	0.787	0.488	0	1 ant./cent. MB 5-6	Obp99a
CG8036	0	0.712017530721036	0.996	0.938	0	1 ant./cent. MB 5-6	CG8036
GstE14.1	0	0.627820889694907	0.884	0.506	0	1 ant./cent. MB 5-6	GstE14
CG43103.1	0	0.537965081503218	0.478	0.18	0	1 ant./cent. MB 5-6	CG43103
Cam	0	0.372653383691508	1	1	0	1 ant./cent. MB 5-6	Cam
CG11400	0	0.319089258678486	0.474	0.173	0	1 ant./cent. MB 5-6	CG11400
pum	1.0344e-277	0.326846084933872	0.993	0.979	1.44123e-272	1 ant./cent. MB 5-6	pum
SPARC.1	6.15185e-258	-141427531782336	0.389	0.636	8.57137e-254	1 ant./cent. MB 5-6	SPARC
PH4alphaEFB	6.5331e-252	0.415115364991383	0.887	0.761	9.10257e-247	1 ant./cent. MB 5-6	PH4alphaEFB
Sdc.1	3.84031e-230	-0.530357269778689	0.491	0.739	5.3507e-226	1 ant./cent. MB 5-6	Sdc
qtc	1.12442e-219	0.360013223023783	0.69	0.434	1.56666e-215	1 ant./cent. MB 5-6	qtc
Mipp1	2.56436e-208	0.32692481784762	0.919	0.775	3.57292e-204	1 ant./cent. MB 5-6	Mipp1
CG5326.1	3.26559e-208	-0.477255355148994	0.083	0.369	4.54995e-205	1 ant./cent. MB 5-6	CG5326
Bacc.1	5.80323e-208	-0.40145406974253	0.994	0.999	8.08563e-204	1 ant./cent. MB 5-6	Bacc
br.1	1.5059e-199	0.333061695140202	0.716	0.48	2.09816e-195	1 ant./cent. MB 5-6	br
CG43156.1	5.18415e-197	0.410385328082358	0.797	0.593	7.22308e-192	1 ant./cent. MB 5-6	CG43156
CG10527.1	8.67833e-193	-0.526488424230939	0.283	0.566	1.20915e-188	1 ant./cent. MB 5-6	CG10527
Iris.1	8.81823e-193	-0.591158000536217	0.16	0.423	1.22864e-188	1 ant./cent. MB 5-6	Iris
CG6891	4.89278e-190	0.297899058173727	0.951	0.927	6.8171e-186	1 ant./cent. MB 5-6	CG6891
emc	4.88222e-188	-0.381050688032065	0.488	0.731	6.80239e-184	1 ant./cent. MB 5-6	emc
jim.1	2.03639e-186	-0.39146806480548	0.634	0.833	2.8373e-182	1 ant./cent. MB 5-6	jim
CG15529	8.49836e-184	0.382410050785627	0.873	0.684	1.18408e-178	1 ant./cent. MB 5-6	CG15529
CG4666.1	2.23821e-178	-0.402734884673622	0.13	0.396	3.1185e-174	1 ant./cent. MB 5-6	CG4666
CG32425	5.24797e-173	0.340981634121406	0.799	0.729	7.31199e-169	1 ant./cent. MB 5-6	CG32425
Npc2a.1	9.10026e-167	0.250001961493441	0.946	0.838	1.26794e-162	1 ant./cent. MB 5-6	Npc2a
Dsp1	1.01682e-165	-0.305757789746835	0.627	0.871	1.41673e-162	1 ant./cent. MB 5-6	Dsp1
CG1943.1	1.20302e-160	-0.746859496725962	0.409	0.603	1.67617e-156	1 ant./cent. MB 5-6	CG1943
HmgZ	3.79132e-147	-0.297401549920873	0.969	0.983	5.28244e-143	1 ant./cent. MB 5-6	HmgZ
CG11200.1	9.78436e-146	-0.27965988109114	0.424	0.676	1.36326e-141	1 ant./cent. MB 5-6	CG11200
Jupiter	2.39443e-145	-0.522723678370463	0.777	0.897	3.33616e-141	1 ant./cent. MB 5-6	Jupiter
His3.3A.1	9.94457e-143	-0.278717091418013	0.942	0.981	1.38558e-138	1 ant./cent. MB 5-6	His3.3A
peb.1	5.61488e-139	0.283298473620384	0.917	0.745	7.82321e-135	1 ant./cent. MB 5-6	peb
Yp1.1	2.63287e-138	-170417359398961	0.494	0.68	3.66838e-134	1 ant./cent. MB 5-6	Yp1
CG43886	6.29716e-138	-0.320550722695995	0.393	0.659	8.77384e-134	1 ant./cent. MB 5-6	CG43886
Rtnl1.1	4.51603e-136	-0.485173302958721	0.698	0.843	6.29218e-133	1 ant./cent. MB 5-6	Rtnl1
Lk6	4.74237e-136	-0.305789453145101	0.829	0.94	6.60754e-132	1 ant./cent. MB 5-6	Lk6
His2Av.1	2.1612e-129	-0.322157348312741	0.933	0.982	3.01119e-125	1 ant./cent. MB 5-6	His2Av
stg.1	8.54713e-128	0.402441770817127	0.895	0.765	1.19087e-123	1 ant./cent. MB 5-6	stg
ed	3.35509e-126	0.274954745444426	0.901	0.803	4.67465e-122	1 ant./cent. MB 5-6	ed
Jheh1	1.94203e-122	0.28259466470644	0.547	0.357	2.70583e-118	1 ant./cent. MB 5-6	Jheh1
Vha16-1.1	7.6288e-121	-0.303214783248737	0.992	0.996	1.06292e-116	1 ant./cent. MB 5-6	Vha16-1
Yp2.1	1.57405e-119	-231863509872963	0.78	0.862	2.19312e-115	1 ant./cent. MB 5-6	Yp2
Sap-r.1	3.24306e-119	-0.329177040870373	0.675	0.839	4.51856e-115	1 ant./cent. MB 5-6	Sap-r
edl.1	5.72625e-116	-0.375185792518394	0.354	0.588	7.97838e-112	1 ant./cent. MB 5-6	edl
Shmt	7.95679e-115	0.258809227576022	0.877	0.819	1.10862e-111	1 ant./cent. MB 5-6	Shmt
CG6770.1	2.36383e-109	-0.390258188232097	0.954	0.982	3.29352e-105	1 ant./cent. MB 5-6	CG6770
CG45050	3.13144e-110	-0.292000299441925	0.728	0.871	4.36304e-105	1 ant./cent. MB 5-6	CG45050
CG7668	5.42869e-106	-0.263864877527382	0.386	0.614	7.56379e-102	1 ant./cent. MB 5-6	CG7668
aurB.1	3.83773e-104	-0.284149143736349	0.175	0.379	5.34711e-100	1 ant./cent. MB 5-6	aurB
Tsp74F.1	1.16361e-104	-0.290641775689054	0.296	0.522	1.62126e-99	1 ant./cent. MB 5-6	Tsp74F
crol.1	1.25008e-102	-0.266057523936455	0.746	0.884	1.74173e-98	1 ant./cent. MB 5-6	crol
CG43658	3.47532e-97	-0.333008470172494	0.314	0.533	4.84216e-93	1 ant./cent. MB 5-6	CG43658
Thor.1	4.71223e-94	-0.36898304577538	0.535	0.713	6.56555e-90	1 ant./cent. MB 5-6	Thor
CG8602.1	9.05135e-80	-0.419730179065805	0.561	0.718	1.26112e-77	1 ant./cent. MB 5-6	CG8602
CG7194.1	3.15833e-75	-0.324115505775795	0.122	0.296	4.40051e-71	1 ant./cent. MB 5-6	CG7194
cib	4.7683e-74	-0.589592496432103	0.762	0.871	6.64367e-70	1 ant./cent. MB 5-6	cib
Cp1.1	1.97924e-68	-0.517529494411005	0.683	0.821	2.75768e-64	1 ant./cent. MB 5-6	Cp1
D1.1	7.48591e-68	-0.278049343271785	0.844	0.916	1.04301e-62	1 ant./cent. MB 5-6	D1
betaTub56D.1	1.85238e-62	-0.253780674836923	0.982	0.996	2.58092e-57	1 ant./cent. MB 5-6	betaTub56D
Act42A.1	1.20671e-60	-0.295846234061884	0.95	0.973	1.68131e-57	1 ant./cent. MB 5-6	Act42A
hdc.1	2.41826e-56	-0.464951416182618	0.632	0.699	3.36937e-52	1 ant./cent. MB 5-6	hdc
cathD.1	1.66301e-51	-0.258230822197471	0.832	0.908	2.31707e-47	1 ant./cent. MB 5-6	cathD
Akap200	1.28149e-49	-0.315190606469982	0.582	0.724	1.78551e-45	1 ant./cent. MB 5-6	Akap200
Yp3.1	6.1391e-49	-114642217131301	0.371	0.519	8.55361e-45	1 ant./cent. MB 5-6	Yp3
shep.1	1.26108e-48	-0.274542909976181	0.433	0.59	1.75707e-44	1 ant./cent. MB 5-6	shep
sosie.1	6.9857e-48	-0.476749224997203	0.243	0.378	9.73318e-44	1 ant./cent. MB 5-6	sosie
ImpL2.1	7.62174e-48	-0.779047827022725	0.57	0.664	1.06194e-42	1 ant./cent. MB 5-6	ImpL2
E(spl)m2-BFM.1	2.61127e-46	-0.35250505885585	0.181	0.313	3.63828e-42	1 ant./cent. MB 5-6	E(spl)m2-BFM
mamo.1	1.40258e-45	-0.309973991160395	0.933	0.961	1.95422e-41	1 ant./cent. MB 5-6	mamo
CG10512.1	5.70547e-44	-0.250784768422266	0.206	0.336	7.94944e-40	1 ant./cent. MB 5-6	CG10512
msi.1	8.39652e-44	-0.274195798602777	0.408	0.541	1.16989e-38	1 ant./cent. MB 5-6	msi
CG15098	1.58831e-41	-0.270543233400723	0.763	0.866	2.21299e-37	1 ant./cent. MB 5-6	CG15098
Fer1HCH	3.84014e-40	-0.31024785898418	0.87	0.936	5.35047e-36	1 ant./cent. MB 5-6	Fer1HCH
HmgD.1	1.56067e-39	-0.406693515599259	0.981	0.982	2.17448e-35	1 ant./cent. MB 5-6	HmgD
CG31808.1	1.40307e-38	-0.258761823542817	0.287	0.415	1.9549e-34	1 ant./cent. MB 5-6	CG31808
stai.1	2.13893e-37	-0.493748595733179	0.48	0.547	2.98017e-33	1 ant./cent. MB 5-6	stai
Timp.1	9.23632e-35	-0.524998507159536	0.237	0.375	1.2869e-29	1 ant./cent. MB 5-6	Timp
Vm26Ab.1	1.26824e-28	-119393970323035	0.248	0.377	1.76704e-24	1 ant./cent. MB 5-6	Vm26Ab
nmo.1	2.5664e-24	-0.273535131507616	0.655	0.736	3.57577e-20	1 ant./cent. MB 5-6	nmo
CG5958.1	1.62092e-19	-0.326098689816678	0.04	0.111	2.25843e-15	1 ant./cent. MB 5-6	CG5958
Drat.1	8.99254e-14	-0.406774030809305	0.377	0.494	1.25293e-08	1 ant./cent. MB 5-6	Drat
Df31.1	4.1699e-12	-0.285543995857852	0.989	0.989	5.80992e-08	1 ant./cent. MB 5-6	Df31
Dip-B	1.27049e-08	-0.274126973846519	0.177	0.263	1.77017e-05	1 ant./cent. MB 5-6	Dip-B
Sirup.1	5.55259e-07	-0.329193295550311	0.574	0.661	0.000773643	1 ant./cent. MB 5-6	Sirup
babos.1	4010.97	-0.278389292385871	0.741	0.723	5.58849e+07	1 ant./cent. MB 5-6	babos
Fas2.1	4.89369e+06	-0.25594237695423	0.944	0.954	0.000681837390015971	1 ant./cent. MB 5-6	Fas2
Vm26Aa.1	2.32046e+07	-131901854575961	0.303	0.365	0.00323310172253348	1 ant./cent. MB 5-6	Vm26Aa
Vm34Ca.1	2.66198e+08	-169481076518879	0.496	0.564	0.0370893703715788	1 ant./cent. MB 5-6	Vm34Ca
GstS1.1	4.35109e+09	-0.423142243477441	0.262	0.3	0.606237491413019	1 ant./cent. MB 5-6	GstS1
Pen.1	7.08272e+09	-0.304133953968372	0.616	0.534	0.986835063592587	1 ant./cent. MB 5-6	Pen
sosie.2	0	111232128919563	0.798	0.193	0	2.0 cent. MB 6-7	sosie
CG9953.1	0	0.782027665673315	0.997	0.914	0	2.0 cent. MB 6-7	CG9953
Yp2.2	0	0.7629390060907	0.947	0.808	0	2.0 cent. MB 6-7	Yp2
Iris.2	0	0.7411278412879	0.782	0.22	0	2.0 cent. MB 6-7	Iris
CG43156.2	0	0.590209510176672	0.916	0.545	0	2.0 cent. MB 6-7	CG43156
CG8303.1	0	0.529808513383991	0.838	0.287	0	2.0 cent. MB 6-7	CG8303
CG4666.2	0	0.498283334959362	0.748	0.195	0	2.0 cent. MB 6-7	CG4666
CG5326.2	0	0.485722182802142	0.669	0.18	0	2.0 cent. MB 6-7	CG5326
CG17119.1	0	0.431924463554746	0.599	0.111	0	2.0 cent. MB 6-7	CG17119
Col4a1.1	0	0.416383611813579	0.98	0.918	0	2.0 cent. MB 6-7	Col4a1
CG11200.2	0	0.389434901500559	0.856	0.538	0	2.0 cent. MB 6-7	CG11200
ckn.1	0	0.374697883695175	0.876	0.556	0	2.0 cent. MB 6-7	ckn
ImpL2.2	0	0.372429108416999	0.9	0.555	0	2.0 cent. MB 6-7	ImpL2
sesB.1	0	0.306823165920381	1	1	0	2.0 cent. MB 6-7	sesB
sm.1	0	0.28831448850094	0.676	0.296	0	2.0 cent. MB 6-7	sm
fzr.1	0	0.276180754694581	0.645	0.275	0	2.0 cent. MB 6-7	fzr
Nep1	0	0.273587965477252	0.478	0.097	0	2.0 cent. MB 6-7	Nep1
Vha13.1	0	0.271484815338186	0.998	0.971	0	2.0 cent. MB 6-7	Vha13
Yp1.2	0	0.258679439252535	0.857	0.563	0	2.0 cent. MB 6-7	Yp1
fend	0	-0.372453730063447	0.078	0.439	0	2.0 cent. MB 6-7	fend
chic	0	-0.419602903811708	0.991	0.994	0	2.0 cent. MB 6-7	chic
14-3-3epsilon.1	0	-0.423859701286673	0.997	0.997	0	2.0 cent. MB 6-7	14-3-3epsilon
sbb.1	0	-0.433416988930081	0.859	0.924	0	2.0 cent. MB 6-7	sbb
Taldo.1	0	-0.437133710891703	0.968	0.98	0	2.0 cent. MB 6-7	Taldo
aurB.2	0	-0.445701921692792	0.077	0.42	0	2.0 cent. MB 6-7	aurB
His4r.1	0	-0.447971650972581	1	1	0	2.0 cent. MB 6-7	His4r
CG10512.2	0	-0.451932037855193	0.063	0.39	0	2.0 cent. MB 6-7	CG10512
kuk.1	0	-0.459930558282729	0.085	0.489	0	2.0 cent. MB 6-7	kuk
Non2.1	0	-0.471535590857032	0.801	0.88	0	2.0 cent. MB 6-7	Non2
CG18208.1	0	-0.478042460115526	0.042	0.424	0	2.0 cent. MB 6-7	CG18208
Uvrag.1	0	-0.481199440338956	0.129	0.508	0	2.0 cent. MB 6-7	Uvrag
aop.1	0	-0.496960207749876	0.873	0.944	0	2.0 cent. MB 6-7	aop
CG13252.1	0	-0.499342430766794	0.462	0.727	0	2.0 cent. MB 6-7	CG13252
D1.2	0	-0.508968677137962	0.872	0.909	0	2.0 cent. MB 6-7	D1
Su(var)205.1	0	-0.510594570774362	0.813	0.886	0	2.0 cent. MB 6-7	Su(var)205
alphaTub84B.1	0	-0.527958348644076	0.996	0.996	0	2.0 cent. MB 6-7	alphaTub84B
CG31808.2	0	-0.528058568237749	0.099	0.484	0	2.0 cent. MB 6-7	CG31808
Moe.1	0	-0.547167526766813	0.901	0.96	0	2.0 cent. MB 6-7	Moe
Act5C	0	-0.551011248238858	0.996	1	0	2.0 cent. MB 6-7	Act5C
N.1	0	-0.552163908911501	0.893	0.956	0	2.0 cent. MB 6-7	N
Act42A.2	0	-0.553594506097193	0.947	0.975	0	2.0 cent. MB 6-7	Act42A
msi.2	0	-0.568130239560494	0.231	0.607	0	2.0 cent. MB 6-7	msi
CtBP.1	0	-0.570899747888594	0.816	0.912	0	2.0 cent. MB 6-7	CtBP
Aldh	0	-0.575438236309856	0.158	0.514	0	2.0 cent. MB 6-7	Aldh
CG4250.1	0	-0.596083576538946	0.993	0.984	0	2.0 cent. MB 6-7	CG4250
Ugt58Fa.1	0	-0.617467463393694	0.119	0.574	0	2.0 cent. MB 6-7	Ugt58Fa
E(spl)m7-HLH.1	0	-0.671866148838328	0.081	0.469	0	2.0 cent. MB 6-7	E(spl)m7-HLH
Jupiter.1	0	-0.688310176252192	0.808	0.891	0	2.0 cent. MB 6-7	Jupiter
miple2.1	0	-0.700759747141545	0.672	0.85	0	2.0 cent. MB 6-7	miple2
AnxB9.1	0	-0.705801019260202	0.306	0.7	0	2.0 cent. MB 6-7	AnxB9
Jafrac1.1	0	-0.712182569322025	0.962	0.982	0	2.0 cent. MB 6-7	Jafrac1
betaTub56D.2	0	-0.748723941882803	0.992	0.993	0	2.0 cent. MB 6-7	betaTub56D
CG42566.1	0	-0.791393668342615	0.891	0.942	0	2.0 cent. MB 6-7	CG42566
CG9932.1	0	-0.799773728822005	0.158	0.674	0	2.0 cent. MB 6-7	CG9932
babos.2	0	-0.804765714912928	0.565	0.783	0	2.0 cent. MB 6-7	babos
Argk	0	-0.806701176736527	0.303	0.627	0	2.0 cent. MB 6-7	Argk
HmgD.2	0	-0.827201831968214	0.98	0.982	0	2.0 cent. MB 6-7	HmgD
hdc.2	0	-0.828067656663961	0.511	0.743	0	2.0 cent. MB 6-7	hdc
fax	0	-0.946591029158843	0.378	0.766	0	2.0 cent. MB 6-7	fax
Pen.2	0	-0.961395437182317	0.189	0.677	0	2.0 cent. MB 6-7	Pen
Df31.2	0	-104100368446178	0.981	0.991	0	2.0 cent. MB 6-7	Df31
stai.2	0	-105490178045189	0.19	0.649	0	2.0 cent. MB 6-7	stai
CG1943.2	0	-108727290166797	0.235	0.67	0	2.0 cent. MB 6-7	CG1943
Fas2.2	0	-13138884346483	0.915	0.964	0	2.0 cent. MB 6-7	Fas2
stg.2	0	-137627518709778	0.584	0.866	0	2.0 cent. MB 6-7	stg
SPARC.2	0	-17035231670981	0.26	0.69	0	2.0 cent. MB 6-7	SPARC
Ald.1	9.89294e-294	-0.501891167648025	0.64	0.794	1.37838e-289	2.0 cent. MB 6-7	Ald
stl.1	3.37302e-288	-0.588700156316714	0.597	0.778	4.69963e-284	2.0 cent. MB 6-7	stl
CG10527.2	2.1369e-283	-0.632318205764457	0.288	0.575	2.97734e-280	2.0 cent. MB 6-7	CG10527
Nnf1a.1	1.30466e-277	-0.408492538048265	0.22	0.52	1.81778e-273	2.0 cent. MB 6-7	Nnf1a
fng	7.67873e-277	-0.376495838275287	0.136	0.459	1.06988e-272	2.0 cent. MB 6-7	fng
CG13364	2.75078e-274	0.273042626851747	1	0.994	3.83266e-270	2.0 cent. MB 6-7	CG13364
Idgf3.1	1.57438e-273	-0.495488449368954	0.152	0.472	2.19358e-268	2.0 cent. MB 6-7	Idgf3
E(spl)m2-BFM.2	1.41475e-271	-0.583661204119031	0.056	0.361	1.97117e-267	2.0 cent. MB 6-7	E(spl)m2-BFM
mamo.2	1.83174e-269	-0.602098327846229	0.949	0.957	2.55216e-265	2.0 cent. MB 6-7	mamo
E23	2.73032e-269	-0.289222164873793	0.049	0.361	3.80415e-265	2.0 cent. MB 6-7	E23
ct.1	3.96452e-267	-0.369059029277831	0.114	0.432	5.52376e-263	2.0 cent. MB 6-7	ct
pum.1	4.98824e-262	-0.372783938878875	0.976	0.984	6.95011e-258	2.0 cent. MB 6-7	pum
Tsp74F.2	3.82787e-253	0.327037036817087	0.708	0.39	5.33337e-249	2.0 cent. MB 6-7	Tsp74F
Pdcd4.1	1.2783e-254	-0.378228506837442	0.968	0.972	1.78105e-248	2.0 cent. MB 6-7	Pdcd4
msd1.1	3.14648e-252	-0.356615997018307	0.078	0.376	4.38399e-248	2.0 cent. MB 6-7	msd1
CG5676.1	1.96858e-251	-0.375329943335776	0.738	0.838	2.74282e-247	2.0 cent. MB 6-7	CG5676
armi.1	2.99373e-247	-0.34003175408125	0.138	0.441	4.17116e-243	2.0 cent. MB 6-7	armi
lolal.1	5.16746e-247	-0.357627842386389	0.909	0.943	7.19982e-243	2.0 cent. MB 6-7	lolal
nmo.2	5.17797e-244	-0.502324525936653	0.617	0.752	7.21447e-240	2.0 cent. MB 6-7	nmo
CG6218	3.28912e-244	-0.409422868461497	0.336	0.61	4.58273e-240	2.0 cent. MB 6-7	CG6218
E(spl)m3-HLH.1	1.15415e-240	-0.62915018098691	0.743	0.843	1.60808e-236	2.0 cent. MB 6-7	E(spl)m3-HLH
CG16817.1	9.39583e-240	-0.263768379307581	0.996	0.995	1.30912e-235	2.0 cent. MB 6-7	CG16817
qtc.1	1.99868e-239	-0.399296904530234	0.289	0.561	2.78476e-235	2.0 cent. MB 6-7	qtc
Imp.1	8.65797e-233	-0.394124761019176	0.952	0.965	1.20632e-228	2.0 cent. MB 6-7	Imp
borr.1	1.30419e-232	-0.278236701347693	0.042	0.318	1.81713e-228	2.0 cent. MB 6-7	borr
CG7702	2.49819e-232	-0.272320310958052	0.034	0.307	3.48072e-228	2.0 cent. MB 6-7	CG7702
apt	6.52845e-232	-0.333219916660946	0.208	0.506	9.09609e-228	2.0 cent. MB 6-7	apt
CG34417	8.62249e-231	-0.500881701254422	0.354	0.635	1.20137e-226	2.0 cent. MB 6-7	CG34417
Cks30A.1	2.93097e-228	-0.291942507235057	0.057	0.332	4.08372e-224	2.0 cent. MB 6-7	Cks30A
Idh.1	5.84332e-228	-0.346266780578293	0.834	0.89	8.1415e-224	2.0 cent. MB 6-7	Idh
CG12560.1	5.99293e-226	-0.383483504526675	0.275	0.547	8.34996e-222	2.0 cent. MB 6-7	CG12560
Prosalpha5.1	9.32379e-225	-0.292750320019192	0.972	0.982	1.29908e-220	2.0 cent. MB 6-7	Prosalpha5
Prosalpha6.1	3.6713e-224	-0.320876335140958	0.88	0.922	5.11523e-220	2.0 cent. MB 6-7	Prosalpha6
Gdh.1	5.03145e-223	0.258776811183352	0.911	0.717	7.01032e-219	2.0 cent. MB 6-7	Gdh
Gbp1	5.30042e-220	-0.337136247942172	0.021	0.277	7.38507e-216	2.0 cent. MB 6-7	Gbp1
Incenp.1	3.87345e-218	-0.27662244127463	0.078	0.351	5.39688e-214	2.0 cent. MB 6-7	Incenp
tutl.1	4.21928e-217	-0.267727061846695	0.092	0.372	5.87872e-213	2.0 cent. MB 6-7	tutl
Pka-R2.1	1.69975e-216	-0.398364210283465	0.238	0.499	2.36826e-212	2.0 cent. MB 6-7	Pka-R2
pch2.1	2.57464e-216	-0.32067539516729	0.212	0.485	3.58724e-212	2.0 cent. MB 6-7	pch2
Ote.1	4.00791e-214	-0.354781754821485	0.213	0.483	5.58422e-209	2.0 cent. MB 6-7	Ote
CG42797.1	4.90288e-213	-0.276347884624792	0.063	0.33	6.83118e-209	2.0 cent. MB 6-7	CG42797
Gapdh1.1	5.98704e-213	-0.320207480985082	0.957	0.964	8.34174e-208	2.0 cent. MB 6-7	Gapdh1
CNBP.1	1.55378e-210	-0.251049925929417	1	0.998	2.16488e-206	2.0 cent. MB 6-7	CNBP
CG10165.1	1.15701e-208	-0.322825637072612	0.257	0.517	1.61206e-204	2.0 cent. MB 6-7	CG10165
Gmap.1	2.98919e-206	-0.366955955195441	0.844	0.887	4.16484e-203	2.0 cent. MB 6-7	Gmap
Syp.1	6.9866e-206	-0.348303636319037	0.924	0.924	9.73443e-202	2.0 cent. MB 6-7	Syp
Vha55.1	9.55793e-205	0.254606183503236	0.97	0.871	1.33171e-200	2.0 cent. MB 6-7	Vha55
CG7675	1.19423e-204	-0.417049728677197	0.172	0.44	1.66392e-200	2.0 cent. MB 6-7	CG7675
smt3.1	1.39806e-204	-0.295600285757872	1	1	1.94792e-200	2.0 cent. MB 6-7	smt3
Cyp6d2.1	7.03341e-202	-0.318879576042396	0.03	0.273	9.79965e-198	2.0 cent. MB 6-7	Cyp6d2
dUTPase.1	1.04432e-200	-0.453814634253181	0.957	0.944	1.45504e-196	2.0 cent. MB 6-7	dUTPase
Prosbeta2	1.26439e-198	-0.277678313648174	0.943	0.953	1.76168e-194	2.0 cent. MB 6-7	Prosbeta2
Spn42Dd.1	4.02407e-198	-0.2706526019105	0.016	0.25	5.60674e-194	2.0 cent. MB 6-7	Spn42Dd
CG2493	1.84764e-196	-0.333202011037459	0.442	0.643	2.57431e-192	2.0 cent. MB 6-7	CG2493
rgn	4.25853e-196	-0.392788713983348	0.529	0.714	5.93341e-193	2.0 cent. MB 6-7	rgn
Bub3.1	1.09182e-193	-0.350566507695885	0.431	0.626	1.52124e-189	2.0 cent. MB 6-7	Bub3
Rrp1.1	1.12229e-193	-0.276938407967696	0.156	0.423	1.56369e-189	2.0 cent. MB 6-7	Rrp1
Ran.1	1.64245e-190	-0.251636657707986	0.996	0.996	2.28843e-186	2.0 cent. MB 6-7	Ran
kar.1	3.758e-189	0.253518594074839	0.868	0.655	5.23602e-185	2.0 cent. MB 6-7	kar
Pomp	3.95397e-189	-0.287230503092808	0.989	0.991	5.50907e-185	2.0 cent. MB 6-7	Pomp
Prosalpha3	9.71455e-186	-0.251898030022457	0.971	0.979	1.35353e-179	2.0 cent. MB 6-7	Prosalpha3
Jheh1.1	5.04661e-183	-0.328145537890555	0.216	0.463	7.03145e-179	2.0 cent. MB 6-7	Jheh1
Mlc-c	1.88959e-181	-0.352103723432938	0.807	0.881	2.63277e-177	2.0 cent. MB 6-7	Mlc-c
Uch	4.15181e-177	-0.305036873720551	0.519	0.682	5.78472e-173	2.0 cent. MB 6-7	Uch
Prosalpha4	4.90965e-177	-0.272094694382431	0.924	0.942	6.84061e-174	2.0 cent. MB 6-7	Prosalpha4
mad2.1	2.65101e-176	-0.256989575890601	0.115	0.359	3.69365e-172	2.0 cent. MB 6-7	mad2
CG6287	5.40367e-175	-0.347610517039976	0.559	0.704	7.52893e-171	2.0 cent. MB 6-7	CG6287
CG1620.1	1.26809e-171	0.309205831844427	0.942	0.795	1.76683e-167	2.0 cent. MB 6-7	CG1620
CG17765	2.80987e-171	-0.255659706997169	0.88	0.901	3.915e-165	2.0 cent. MB 6-7	CG17765
His2Av.2	8.14972e-169	-0.376135429689898	0.983	0.967	1.1355e-164	2.0 cent. MB 6-7	His2Av
glec	2.02759e-167	-0.457818097009746	0.458	0.641	2.82504e-163	2.0 cent. MB 6-7	glec
SF2.1	6.84886e-164	-0.287554258763478	0.88	0.904	9.54252e-160	2.0 cent. MB 6-7	SF2
Amph	2.13048e-162	-0.275095747612928	0.071	0.301	2.96839e-158	2.0 cent. MB 6-7	Amph
jigr1.1	7.93963e-162	-0.27610140340949	0.151	0.388	1.10623e-157	2.0 cent. MB 6-7	jigr1
endos.1	4.22123e-161	-0.317185617116547	0.78	0.839	5.88144e-157	2.0 cent. MB 6-7	endos
CG6084.1	4.29101e-160	-0.293115448002814	0.85	0.891	5.97866e-156	2.0 cent. MB 6-7	CG6084
HP4.1	2.13095e-157	-0.337051199876443	0.612	0.736	2.96905e-153	2.0 cent. MB 6-7	HP4
SmE.1	1.61225e-156	-0.278728700322819	0.957	0.955	2.24635e-152	2.0 cent. MB 6-7	SmE
eya.1	1.63776e-153	-0.348458155793024	0.38	0.588	2.28189e-149	2.0 cent. MB 6-7	eya
Syb	1.90081e-150	-0.266153426049692	0.846	0.881	2.64839e-146	2.0 cent. MB 6-7	Syb
Cam.1	4.69487e-150	-0.254348787633364	1	1	6.54137e-146	2.0 cent. MB 6-7	Cam
Ssb-c31a.1	5.93199e-150	-0.360309700625321	0.822	0.867	8.26504e-146	2.0 cent. MB 6-7	Ssb-c31a
CG12290	2.11126e-149	-0.283318215640722	0.143	0.372	2.94162e-145	2.0 cent. MB 6-7	CG12290
vkg	4.13761e-148	0.260703093930491	0.924	0.784	5.76494e-145	2.0 cent. MB 6-7	vkg
mts	9.07843e-148	-0.266248675581484	0.961	0.963	1.2649e-143	2.0 cent. MB 6-7	mts
stck	2.78021e-147	-0.276289692540351	0.425	0.601	3.87366e-143	2.0 cent. MB 6-7	stck
sqh	2.32809e-146	-0.342345880485863	0.754	0.832	3.24373e-142	2.0 cent. MB 6-7	sqh
SkpA	2.6316e-146	-0.257226283629554	0.972	0.979	3.66661e-142	2.0 cent. MB 6-7	SkpA
Arpc5	3.50571e-146	-0.252378513373596	0.737	0.809	4.88451e-142	2.0 cent. MB 6-7	Arpc5
CG42240.1	3.86025e-147	-0.357758562595953	0.474	0.638	5.37848e-142	2.0 cent. MB 6-7	CG42240
Cdk1.1	1.46029e-145	-0.319601037146299	0.594	0.714	2.03462e-141	2.0 cent. MB 6-7	Cdk1
Uba2.1	6.33213e-145	-0.306204738792461	0.567	0.692	8.82256e-141	2.0 cent. MB 6-7	Uba2
Akap200.1	3.92032e-141	-0.43839835483021	0.588	0.728	5.46219e-137	2.0 cent. MB 6-7	Akap200
Set.1	1.64143e-140	-0.313441001611673	0.879	0.901	2.287e-136	2.0 cent. MB 6-7	Set
CG16985	3.12682e-137	-0.286746525872863	0.504	0.659	4.35659e-133	2.0 cent. MB 6-7	CG16985
RPA3.1	1.00242e-136	-0.34890148468212	0.778	0.822	1.39667e-133	2.0 cent. MB 6-7	RPA3
baf.1	1.17738e-134	-0.326416197274758	0.884	0.895	1.64044e-130	2.0 cent. MB 6-7	baf
Aos1.1	3.84673e-133	-0.305469394883385	0.661	0.755	5.35964e-130	2.0 cent. MB 6-7	Aos1
Sep2	9.15864e-132	-0.280188927139883	0.506	0.647	1.27607e-127	2.0 cent. MB 6-7	Sep2
ed.1	1.43967e-131	-0.298366172036515	0.767	0.846	2.00589e-127	2.0 cent. MB 6-7	ed
CG4404.1	1.1862e-130	-0.275089133249203	0.218	0.426	1.65274e-126	2.0 cent. MB 6-7	CG4404
Rsf1	2.3715e-130	-0.260903262502869	0.638	0.731	3.30422e-126	2.0 cent. MB 6-7	Rsf1
jim.2	2.68646e-131	-0.360464989408659	0.764	0.796	3.74305e-127	2.0 cent. MB 6-7	jim
CG43759	4.36428e-129	-0.262334959835692	0.252	0.466	6.08076e-125	2.0 cent. MB 6-7	CG43759
Jheh2	5.17375e-127	-0.286486573225895	0.529	0.653	7.20859e-122	2.0 cent. MB 6-7	Jheh2
tna.1	5.59123e-126	-0.323291643998671	0.563	0.683	7.79026e-122	2.0 cent. MB 6-7	tna
ftz-f1	1.17222e-125	-0.336377422735865	0.461	0.621	1.63326e-121	2.0 cent. MB 6-7	ftz-f1
fz2.1	7.55552e-123	-0.278268339174763	0.133	0.333	1.05271e-118	2.0 cent. MB 6-7	fz2
alt	3.8849e-122	-0.293965088181992	0.533	0.685	5.41283e-119	2.0 cent. MB 6-7	alt
jbug	2.33279e-121	-0.303703578613257	0.17	0.377	3.25027e-117	2.0 cent. MB 6-7	jbug
CG11275.1	1.28754e-120	-0.349287370836983	0.041	0.216	1.79393e-116	2.0 cent. MB 6-7	CG11275
Lam.1	5.65125e-119	-0.312841071722492	0.584	0.703	7.87388e-115	2.0 cent. MB 6-7	Lam
Bacc.2	8.86035e-119	-0.319546678318301	1	0.997	1.23451e-114	2.0 cent. MB 6-7	Bacc
CG15083	2.89864e-115	-0.301646077747679	0.832	0.869	4.03868e-111	2.0 cent. MB 6-7	CG15083
fabp.1	1.39605e-114	-0.27493715059418	0.998	0.992	1.94511e-111	2.0 cent. MB 6-7	fabp
Socs36E	2.07336e-107	-0.326515518508284	0.563	0.714	2.88881e-103	2.0 cent. MB 6-7	Socs36E
CG11590	9.7128e-104	-0.250433320340342	0.545	0.659	1.35328e-99	2.0 cent. MB 6-7	CG11590
CG14275.1	6.15584e-103	-0.390739077524576	0.594	0.666	8.57693e-100	2.0 cent. MB 6-7	CG14275
CG8223.1	9.11166e-103	-0.257154589626621	0.425	0.572	1.26953e-97	2.0 cent. MB 6-7	CG8223
crol.2	2.9299e-95	-0.266240315876219	0.833	0.86	4.08223e-91	2.0 cent. MB 6-7	crol
Cp1.2	1.25961e-92	-0.55485839217164	0.763	0.799	1.75501e-88	2.0 cent. MB 6-7	Cp1
l(1)G0193	1.19375e-90	-0.252643204862575	0.753	0.8	1.66325e-86	2.0 cent. MB 6-7	l(1)G0193
LanB1.1	2.54546e-90	-0.280113667282319	0.886	0.901	3.54659e-86	2.0 cent. MB 6-7	LanB1
fru.1	2.08361e-90	-0.284868609553423	0.355	0.517	2.9031e-85	2.0 cent. MB 6-7	fru
Chd64	3.80918e-89	-0.323890152920963	0.954	0.949	5.30734e-85	2.0 cent. MB 6-7	Chd64
geminin.1	1.52124e-88	-0.255968160128875	0.52	0.629	2.11955e-84	2.0 cent. MB 6-7	geminin
Pabp2.1	5.86462e-88	-0.261039184561	0.63	0.72	8.17117e-84	2.0 cent. MB 6-7	Pabp2
CG17124	1.94186e-87	-0.316502732157719	0.386	0.563	2.70559e-83	2.0 cent. MB 6-7	CG17124
alphaTub84D.1	9.55942e-86	-0.253146917455824	0.907	0.915	1.33191e-81	2.0 cent. MB 6-7	alphaTub84D
RPA2.1	4.07746e-80	-0.285257729861989	0.398	0.529	5.68112e-76	2.0 cent. MB 6-7	RPA2
Rbfox1	5.25733e-77	-0.26722752678945	0.391	0.55	7.32504e-74	2.0 cent. MB 6-7	Rbfox1
Kank	3.44006e-73	-0.256948975325827	0.486	0.606	4.79303e-69	2.0 cent. MB 6-7	Kank
CG32850.1	1.28774e-72	0.260360365040654	0.812	0.667	1.7942e-68	2.0 cent. MB 6-7	CG32850
GstD1	9.81322e-64	-0.2692411795988	0.983	0.973	1.36728e-59	2.0 cent. MB 6-7	GstD1
Chrac-14.1	2.35392e-62	-0.250982463689719	0.422	0.538	3.27972e-58	2.0 cent. MB 6-7	Chrac-14
Obp99a.1	1.00288e-58	-0.682166670169	0.482	0.581	1.39731e-54	2.0 cent. MB 6-7	Obp99a
CG43658.1	1.59507e-56	-0.325238268779981	0.392	0.515	2.22241e-52	2.0 cent. MB 6-7	CG43658
GstD3	5.61575e-55	-0.288459018790452	0.342	0.468	7.82443e-51	2.0 cent. MB 6-7	GstD3
PCNA.1	5.90267e-51	-0.331781217874319	0.601	0.686	8.2242e-47	2.0 cent. MB 6-7	PCNA
mbl	7.53986e-51	-0.250895741292552	0.689	0.722	1.05053e-47	2.0 cent. MB 6-7	mbl
Fer2LCH	1.76376e-46	-0.314044189995468	0.965	0.948	2.45744e-42	2.0 cent. MB 6-7	Fer2LCH
cib.1	2.02543e-43	-0.552758065356717	0.821	0.855	2.82203e-40	2.0 cent. MB 6-7	cib
Fas3	3.77314e-43	-0.356872706520318	0.512	0.582	5.25712e-39	2.0 cent. MB 6-7	Fas3
E(spl)malpha-BFM	5.29422e-28	-0.263230429172744	0.126	0.223	7.37644e-24	2.0 cent. MB 6-7	E(spl)malpha-BFM
Hsp23	2.43345e-23	-0.271675869063575	0.43	0.542	3.39052e-18	2.0 cent. MB 6-7	Hsp23
Timp.2	4.54821e-19	-0.402123263531811	0.442	0.31	6.33702e-16	2.0 cent. MB 6-7	Timp
Fer1HCH.1	4.12988e-14	-0.266486193729418	0.934	0.916	5.75417e-10	2.0 cent. MB 6-7	Fer1HCH
Dip-B.1	6.86113e-08	-0.253696664627932	0.188	0.262	0.000955962	2.0 cent. MB 6-7	Dip-B
GstS1.2	0.00172731	-0.515567910614541	0.253	0.305	2.40666	2.0 cent. MB 6-7	GstS1
Yp3.2	1.14871	-0.57622278197274	0.557	0.461	16005	2.0 cent. MB 6-7	Yp3
Vm26Ab.2	4147.71	-0.732406631205548	0.418	0.324	5.77901e+07	2.0 cent. MB 6-7	Vm26Ab
slbo	9.3983e-71	111043867220014	1	0.016	1.30947e-66	2.1.0 border cell	slbo
CG13003	1.07658e-30	129874750965148	1	0.03	1.5e-26	2.1.0 border cell	CG13003
Nep2	2.64207e-20	0.719630796174102	0.667	0.017	3.68119e-16	2.1.0 border cell	Nep2
CG33939	2.12432e-15	206433739221251	1	0.049	2.95982e-11	2.1.0 border cell	CG33939
CG7860	3.04354e-10	0.521506645887998	0.667	0.025	4.24056e-07	2.1.0 border cell	CG7860
CG7512	1.08576e-08	0.466122826962494	0.667	0.026	0.000151279	2.1.0 border cell	CG7512
jar	6.91697e-08	0.805074012330473	0.833	0.045	0.000963741	2.1.0 border cell	jar
tsl	2.95916e-08	21423592089697	1	0.071	0.000412299	2.1.0 border cell	tsl
mthl9	1.89375e-06	0.7148074645129	0.667	0.03	0.00263856	2.1.0 border cell	mthl9
IP3K2	0.000138032	0.818974847007584	0.833	0.052	1.9232	2.1.0 border cell	IP3K2
Ucp4C	0.00960822	0.327045022001099	0.5	0.021	133.871	2.1.0 border cell	Ucp4C
sn	0.0270965	24379266776961	1	0.098	377.535	2.1.0 border cell	sn
CG18547	0.582876	0.707241195018775	0.667	0.042	8121.21	2.1.0 border cell	CG18547
CG11378.1	1.155	20433294528683	1	0.106	16092.6	2.1.0 border cell	CG11378
retm	16.9344	0.457181268042502	0.667	0.046	235947	2.1.0 border cell	retm
CG31689	31.2983	175887545561072	1	0.126	436079	2.1.0 border cell	CG31689
mthl4	39.6832	0.327387924802195	0.5	0.027	552906	2.1.0 border cell	mthl4
CG17839	69.6964	178063313863865	0.833	0.085	97108	2.1.0 border cell	CG17839
psd	483.412	161847090942781	1	0.141	6.73539e+06	2.1.0 border cell	psd
CG6357	10350.7	163901533786869	1	0.16	1.44216e+08	2.1.0 border cell	CG6357
Lip4	16403.9	0.64074682773355	0.667	0.06	2.28556e+08	2.1.0 border cell	Lip4
svr	40007.7	0.497208432352538	0.667	0.064	5.57428e+08	2.1.0 border cell	svr
FER	62782.1	0.860852705952696	1	0.165	8.74743e+08	2.1.0 border cell	FER
CG6231	79852.6	0.416606901102191	0.667	0.063	1.11259e+09	2.1.0 border cell	CG6231
CG4678	139789	0.263825509486158	0.333	0.017	1.94768e+09	2.1.0 border cell	CG4678
wb	145339	134211216971925	1	0.196	2.02501e+09	2.1.0 border cell	wb
CDase	256789	0.319380690346808	0.5	0.038	3.57784e+09	2.1.0 border cell	CDase
RhoGEF64C	259452	0.331459965838289	0.667	0.066	3.61494e+09	2.1.0 border cell	RhoGEF64C
mura	926994	0.545457265914532	0.833	0.12	0.000129158063646878	2.1.0 border cell	mura
CG5758	930436	0.806864344186384	1	0.195	0.000129637705358094	2.1.0 border cell	CG5758
slow	2.0195e+06	0.330844314540461	0.667	0.071	0.000281376421480218	2.1.0 border cell	slow
Pgant35A	2.09552e+06	0.451681588290468	0.833	0.124	0.000291968444131471	2.1.0 border cell	Pgant35A
CG14830	2.1958e+06	0.401281206574694	0.5	0.044	0.000305941025514307	2.1.0 border cell	CG14830
GstE5	6.52548e+06	0.310804746812316	0.5	0.046	0.000909195594928296	2.1.0 border cell	GstE5
Picot	7.49327e+06	1099801954441	1	0.244	0.00104403728297019	2.1.0 border cell	Picot
RAF2	9.23378e+06	0.385258044739745	0.667	0.084	0.00128654255664161	2.1.0 border cell	RAF2
Eph	121417	0.668088146969136	1	0.212	0.00169169669593467	2.1.0 border cell	Eph
Amph.1	1.23641e+07	124651146799567	1	0.242	0.00172269575780712	2.1.0 border cell	Amph
CG31869	1.3267e+07	210156253481223	1	0.259	0.00184849729245537	2.1.0 border cell	CG31869
Myo10A	1.6304e+06	0.306787081890472	0.5	0.048	0.00227162986637122	2.1.0 border cell	Myo10A
CG7194.2	3.82564e+07	0.818717304288447	1	0.256	0.00533026406763269	2.1.0 border cell	CG7194
Mcr	4.48194e+07	0.430342624950906	0.5	0.053	0.00624468608847558	2.1.0 border cell	Mcr
CG12290.1	8.58039e+07	110335136556	1	0.314	0.0119550508910481	2.1.0 border cell	CG12290
CG8854	8.60826e+07	0.675849470300265	0.833	0.157	0.0119938851262297	2.1.0 border cell	CG8854
Fak	9.23141e+07	0.904967706486918	1	0.278	0.0128621300355719	2.1.0 border cell	Fak
GstT4	9.28754e+07	0.282756975407627	0.333	0.025	0.0129403292527987	2.1.0 border cell	GstT4
blow	9.54197e+07	0.314864955937468	0.5	0.055	0.0132948272224212	2.1.0 border cell	blow
crok	1.85562e+08	0.700277484431334	1	0.281	0.0258543623246115	2.1.0 border cell	crok
AP-2alpha	2.0215e+08	0.695920880777808	0.833	0.181	0.0281655291780882	2.1.0 border cell	AP-2alpha
DAAM	2.37219e+08	0.698194427807227	0.833	0.181	0.0330516991922948	2.1.0 border cell	DAAM
mtd	2.84635e+08	103076218390333	1	0.357	0.0396581550330217	2.1.0 border cell	mtd
Pka-R2.2	3.54458e+08	151476676834772	1	0.432	0.0493865973529299	2.1.0 border cell	Pka-R2
GstD3.1	3.64139e+08	208005716591011	1	0.435	0.0507354769107636	2.1.0 border cell	GstD3
l(3)L1231	3.75782e+08	10640848935715	1	0.41	0.0523577343902435	2.1.0 border cell	l(3)L1231
Ugt86Di	4.55912e+08	0.946988829055834	0.667	0.118	0.0635221932824889	2.1.0 border cell	Ugt86Di
alc	5.23527e+08	119190011234513	1	0.422	0.0729430334994866	2.1.0 border cell	alc
CG32280	5.3569e+07	124000941570063	0.833	0.211	0.0746376996852168	2.1.0 border cell	CG32280
brm	5.4909e+08	0.491263446146955	0.833	0.176	0.0765047537814879	2.1.0 border cell	brm
Tep4	5.90894e+07	0.34680835008107	0.333	0.028	0.0823292167670671	2.1.0 border cell	Tep4
Cpsf160	6.63566e+08	0.307927982089571	0.5	0.063	0.0924546395482728	2.1.0 border cell	Cpsf160
CG3168	7.13452e+08	106891806259721	0.667	0.125	0.0994052194145485	2.1.0 border cell	CG3168
mthl3	7.13908e+08	0.709554953500964	0.833	0.206	0.0994688011961653	2.1.0 border cell	mthl3
CG30020	7.82778e+08	0.266789280901974	0.5	0.064	0.109064437137112	2.1.0 border cell	CG30020
CG31075	9.46437e+08	0.484033841915302	0.5	0.067	0.131867028794986	2.1.0 border cell	CG31075
CG31638	9.85243e+08	0.371266659597955	0.5	0.066	0.137273846058164	2.1.0 border cell	CG31638
unc-104	1.47096e+09	0.254890566091013	0.333	0.031	0.204948465867512	2.1.0 border cell	unc-104
eIF4G2	1.67822e+09	0.678656420781677	0.833	0.218	0.233826707270768	2.1.0 border cell	eIF4G2
rgn.1	1.68303e+09	174730643906044	1	0.666	0.234496446950745	2.1.0 border cell	rgn
brat	2.26488e+09	0.837456597215897	1	0.42	0.315565567884678	2.1.0 border cell	brat
psq	2.32716e+09	150141959509274	1	0.818	0.324243809087518	2.1.0 border cell	psq
B4	2.35583e+09	0.291869381069749	0.5	0.071	0.328237388333088	2.1.0 border cell	B4
alpha-Man-IIb	2.39544e+09	0.580581055746864	0.667	0.126	0.333756642801675	2.1.0 border cell	alpha-Man-IIb
GstD1.1	2.48866e+09	211357896277472	1	0.975	0.346744634844788	2.1.0 border cell	GstD1
mamo.3	2.54017e+08	208034157932697	1	0.955	0.353921497305181	2.1.0 border cell	mamo
Vinc	3.75547e+09	0.353025471235153	0.5	0.074	0.523249035013516	2.1.0 border cell	Vinc
chic.1	3.92071e+09	120830841004411	1	0.993	0.546272340671388	2.1.0 border cell	chic
CG14223	4.14286e+09	0.456023418318936	0.5	0.077	0.577224868297416	2.1.0 border cell	CG14223
CG7702.1	4.42577e+09	0.660930294388184	0.833	0.237	0.616642258701958	2.1.0 border cell	CG7702
CG3797	4.5329e+09	0.27814252546562	0.5	0.074	0.631569125746521	2.1.0 border cell	CG3797
Desat1	4.71837e+09	108696340743893	1	0.785	0.657410197272501	2.1.0 border cell	Desat1
CG7675.1	4.86038e+08	0.897862025880637	1	0.372	0.677196972865505	2.1.0 border cell	CG7675
Mtl	4.96653e+09	0.412157050245633	0.667	0.138	0.69198655457402	2.1.0 border cell	Mtl
capt	5.47319e+08	100839981156924	1	0.535	0.762580047304119	2.1.0 border cell	capt
Pcyt1	5.69828e+09	100698950956396	1	0.468	0.793941311476474	2.1.0 border cell	Pcyt1
shg	5.87363e+09	0.91370153520368	1	0.609	0.81837333379789	2.1.0 border cell	shg
cib.2	6.32524e+09	162242459930762	1	0.846	0.881295839881624	2.1.0 border cell	cib
Atox1	7.23653e+09	0.879719332733378	1	0.649	1	2.1.0 border cell	Atox1
foi	0.000103498924352678	0.409885295881439	0.667	0.148	1	2.1.0 border cell	foi
GILT1	0.000105169032532606	0.908484489573814	1	0.586	1	2.1.0 border cell	GILT1
CG9821	0.000110727117395077	0.934750379755787	1	0.996	1	2.1.0 border cell	CG9821
cpo	0.000115431581016903	0.735485733533969	1	0.461	1	2.1.0 border cell	cpo
sinu	0.00011608681434954	0.37173204428383	0.333	0.039	1	2.1.0 border cell	sinu
CG8485	0.000119580548554017	0.321792883611665	0.5	0.083	1	2.1.0 border cell	CG8485
rols	0.000122069675081077	0.628843081031818	0.833	0.254	1	2.1.0 border cell	rols
AOX3	0.000125531052056977	0.40888749018305	0.5	0.086	1	2.1.0 border cell	AOX3
wdp	0.000127410581329684	0.592143985574342	0.833	0.237	1	2.1.0 border cell	wdp
shep.2	0.000128334308831521	0.862983689697493	1	0.554	1	2.1.0 border cell	shep
Nph	0.000132301541249507	-100980571617213	1	0.995	1	2.1.0 border cell	Nph
Cln3	0.000139605501904965	0.361851686751075	0.5	0.079	1	2.1.0 border cell	Cln3
CG32276	0.000144924386553316	0.692324770969982	1	0.975	1	2.1.0 border cell	CG32276
vig2	0.00015116317339104	-101117936289035	1	0.994	1	2.1.0 border cell	vig2
tsr	0.000153302785532564	0.603626098252821	1	1	1	2.1.0 border cell	tsr
Mlc-c.1	0.000154941187555807	0.832879137582641	1	0.862	1	2.1.0 border cell	Mlc-c
CG32137	0.000155798123087855	0.312032659017555	0.333	0.04	1	2.1.0 border cell	CG32137
CrebA.1	0.000165385366748781	0.742714499323238	1	0.449	1	2.1.0 border cell	CrebA
Pax	0.000171975331060446	0.594096182881528	0.833	0.267	1	2.1.0 border cell	Pax
DIP2	0.000173773009168731	0.290005047334822	0.5	0.085	1	2.1.0 border cell	DIP2
Gp150	0.000173811445443688	118927900086502	1	0.83	1	2.1.0 border cell	Gp150
Vml	0.000178031294348429	0.28364593391472	0.333	0.04	1	2.1.0 border cell	Vml
CG31324	0.000180246078915451	108991117468263	1	0.529	1	2.1.0 border cell	CG31324
CG17124.1	0.000181967207555019	129310025601514	1	0.518	1	2.1.0 border cell	CG17124
Chi	0.000184064311771294	0.353976510891303	0.833	0.243	1	2.1.0 border cell	Chi
Lamp1	0.0002103961636719	0.905499608404822	1	0.804	1	2.1.0 border cell	Lamp1
CG13698	0.000220858790117422	0.750162346896532	0.833	0.363	1	2.1.0 border cell	CG13698
hoip	0.00023270120858359	-122293379667781	0.833	0.98	1	2.1.0 border cell	hoip
Mdh1	0.000253274014599755	-0.975892733121476	0.833	0.98	1	2.1.0 border cell	Mdh1
CG1440	0.000255707556965772	0.698957502980068	1	0.491	1	2.1.0 border cell	CG1440
FK506-bp1.1	0.000264898542122757	-114895897710881	0.833	0.976	1	2.1.0 border cell	FK506-bp1
Gfat1	0.000270637819739467	0.251578787823347	0.333	0.042	1	2.1.0 border cell	Gfat1
jbug.1	0.000277075192905415	134262669122553	0.833	0.324	1	2.1.0 border cell	jbug
Sec61gamma.1	0.000315706659129335	0.683137639652927	1	0.974	1	2.1.0 border cell	Sec61gamma
Ggamma1	0.000317746415993919	0.540102986497871	1	0.915	1	2.1.0 border cell	Ggamma1
Act5C.1	0.000326712570400555	0.740063902508464	1	0.999	1	2.1.0 border cell	Act5C
lolal.2	0.000327069292828333	0.797157008100735	1	0.934	1	2.1.0 border cell	lolal
fax.1	0.000336616981630822	0.99750965411623	1	0.667	1	2.1.0 border cell	fax
Hsp60A	0.000338989456536049	-0.964672674149114	0.667	0.961	1	2.1.0 border cell	Hsp60A
Alh	0.0003645283193844	0.381921613326201	0.5	0.094	1	2.1.0 border cell	Alh
Hsc70-4	0.000365173812114366	-0.672011958796645	1	1	1	2.1.0 border cell	Hsc70-4
CaBP1	0.000368204958672497	0.627836668260293	1	0.811	1	2.1.0 border cell	CaBP1
E(spl)mgamma-HLH	0.000378961621152056	0.271404720614981	0.333	0.043	1	2.1.0 border cell	E(spl)mgamma-HLH
CG11999	0.000400694706759953	0.537982498022979	1	0.508	1	2.1.0 border cell	CG11999
Rab30	0.000406551447490074	0.285422482047604	0.5	0.096	1	2.1.0 border cell	Rab30
NK7.1	0.00042009164192004	0.723736216680016	0.833	0.305	1	2.1.0 border cell	NK7.1
mtSSB	0.000424466686739955	-0.969071024495236	0.167	0.866	1	2.1.0 border cell	mtSSB
tai	0.000431522755933849	10067116529139	1	0.911	1	2.1.0 border cell	tai
Fas1	0.000434823336295758	0.482370333506545	0.833	0.279	1	2.1.0 border cell	Fas1
CG17127	0.000436390787133897	0.253564995940825	0.5	0.09	1	2.1.0 border cell	CG17127
pico	0.000443715219449753	0.821033727278332	1	0.696	1	2.1.0 border cell	pico
Ahcy	0.000450771003848057	-10035609145506	0.333	0.92	1	2.1.0 border cell	Ahcy
Nap1	0.000457429081423601	-0.659197502290226	1	0.998	1	2.1.0 border cell	Nap1
spri.1	0.00047501299952186	172060707714882	0.833	0.444	1	2.1.0 border cell	spri
EcR	0.000478906382402956	0.603257183638514	0.833	0.32	1	2.1.0 border cell	EcR
CG31460	0.000481487960071205	0.505504503261151	1	0.496	1	2.1.0 border cell	CG31460
rno	0.00048167287283009	0.303549941575571	0.667	0.163	1	2.1.0 border cell	rno
CG1827	0.000530645488636542	0.394572581642792	0.667	0.187	1	2.1.0 border cell	CG1827
Act42A.3	0.000549214781147041	112572659480359	1	0.968	1	2.1.0 border cell	Act42A
PlexA	0.000576154248444066	0.571281013361791	0.667	0.181	1	2.1.0 border cell	PlexA
cnc	0.000597356555379034	0.672252870249261	1	0.523	1	2.1.0 border cell	cnc
Ostgamma	0.00061334277206723	0.570970570556006	1	0.874	1	2.1.0 border cell	Ostgamma
CG10916	0.000617002017401306	0.442915641479558	0.5	0.102	1	2.1.0 border cell	CG10916
tara	0.000622651780203759	0.371324631642206	0.833	0.277	1	2.1.0 border cell	tara
CG8036.1	0.000632581985699473	-134665494910155	0.5	0.951	1	2.1.0 border cell	CG8036
corto	0.000635056727514492	0.788137420816377	1	0.629	1	2.1.0 border cell	corto
luna.1	0.00063522863540046	0.780611109438291	0.833	0.323	1	2.1.0 border cell	luna
CG11986	0.000636630118987631	0.533115359444863	0.667	0.195	1	2.1.0 border cell	CG11986
H	0.000676536686062638	0.405104340776958	0.833	0.274	1	2.1.0 border cell	H
CG42389	0.000678526318530649	0.508513485629466	1	0.513	1	2.1.0 border cell	CG42389
ttk	0.000685090108762457	0.746133434869684	0.833	0.401	1	2.1.0 border cell	ttk
NHP2	0.00070958082180148	-0.882763915668394	1	0.971	1	2.1.0 border cell	NHP2
Cirl	0.000735000851212234	0.533458070808678	0.833	0.285	1	2.1.0 border cell	Cirl
CG43658.2	0.000737986472210091	0.771637857328981	1	0.483	1	2.1.0 border cell	CG43658
eEF1gamma	0.000748852734175744	-0.438261154003834	1	1	1	2.1.0 border cell	eEF1gamma
Nop60B	0.000756855524337994	-104276734234556	0.5	0.98	1	2.1.0 border cell	Nop60B
ifc	0.000762190416249359	0.555518093303024	0.833	0.342	1	2.1.0 border cell	ifc
CG15019	0.000771035497070069	-0.848998019780146	0.667	0.973	1	2.1.0 border cell	CG15019
Fsn	0.000799368167445991	0.482213807147212	1	0.417	1	2.1.0 border cell	Fsn
Vha100-1	0.000800601368124484	0.433971440347073	0.5	0.109	1	2.1.0 border cell	Vha100-1
bnb	0.00082721940244179	0.431382415915259	0.333	0.047	1	2.1.0 border cell	bnb
d	0.000828058204493763	0.532281327719311	0.667	0.186	1	2.1.0 border cell	d
Six4.1	0.000828246388680319	-102161533124429	1	0.973	1	2.1.0 border cell	Six4
Surf6	0.000883221248965177	-0.848126698924806	0	0.78	1	2.1.0 border cell	Surf6
lgs	0.000892697672594781	0.470491787215922	1	0.457	1	2.1.0 border cell	lgs
CG11267	0.000904394851644029	-0.787070188018268	1	0.997	1	2.1.0 border cell	CG11267
KdelR	0.000969787912846095	0.566003185252535	1	0.914	1	2.1.0 border cell	KdelR
slgA	0.000987553452871009	0.91650513946933	1	0.666	1	2.1.0 border cell	slgA
UbcE2H	0.000990337745318698	0.39175707921951	0.667	0.18	1	2.1.0 border cell	UbcE2H
Hex-A	0.00100732681447586	-0.980309984519518	0.667	0.949	1	2.1.0 border cell	Hex-A
CG2781	0.00101289368616058	0.658988796697089	1	0.692	1	2.1.0 border cell	CG2781
mt:ND3	0.00104448679385911	0.578271605850838	1	0.444	1	2.1.0 border cell	mt:ND3
sdt	0.00109336623052276	0.512168010769036	0.833	0.353	1	2.1.0 border cell	sdt
mt:ATPase8	0.00112033892747721	0.630941238390825	1	0.55	1	2.1.0 border cell	mt:ATPase8
vri	0.00114181488684352	0.454354212651207	0.5	0.114	1	2.1.0 border cell	vri
Tango13	0.00114248045490669	0.359118432036956	0.5	0.111	1	2.1.0 border cell	Tango13
Sec61beta.1	0.0011581189064652	0.550698988392479	1	0.979	1	2.1.0 border cell	Sec61beta
CG31098	0.00116538015047524	0.626956428481216	0.833	0.395	1	2.1.0 border cell	CG31098
La	0.00127259815506735	-0.90114089072341	0.333	0.916	1	2.1.0 border cell	La
Dg.1	0.00129750633397335	0.59631665599624	1	0.617	1	2.1.0 border cell	Dg
Dhap-at	0.00129965937684405	0.269427275306585	0.333	0.051	1	2.1.0 border cell	Dhap-at
Tlk	0.00134325964228909	0.615892517164715	1	0.685	1	2.1.0 border cell	Tlk
Rab1	0.00136323583694398	0.612335729243793	1	0.843	1	2.1.0 border cell	Rab1
CG12236	0.00138065244861461	0.277051832115784	0.5	0.111	1	2.1.0 border cell	CG12236
ImpL2.3	0.00138147691091837	0.878347726437257	1	0.643	1	2.1.0 border cell	ImpL2
Ubi-p5E	0.00141069194079219	0.502733926589982	1	0.462	1	2.1.0 border cell	Ubi-p5E
Mipp1.1	0.00141623745512712	-104696810743524	0.167	0.808	1	2.1.0 border cell	Mipp1
dl	0.0014414517176012	0.337148009322207	0.333	0.053	1	2.1.0 border cell	dl
CG4250.2	0.00157005614298863	-107944894839588	1	0.987	1	2.1.0 border cell	CG4250
Nacalpha	0.00157384689425444	-0.376649767802654	1	1	1	2.1.0 border cell	Nacalpha
TER94	0.00158813251824998	0.56006663028026	1	0.782	1	2.1.0 border cell	TER94
COX5A	0.00166119531169421	-0.513647359506078	1	0.999	1	2.1.0 border cell	COX5A
CG34325.1	0.00168198920953914	0.38938376660038	0.833	0.296	1	2.1.0 border cell	CG34325
Hsp83	0.0016920565211741	-0.838096656133901	1	0.997	1	2.1.0 border cell	Hsp83
UBL3	0.00172185462935147	0.450207963255978	0.667	0.216	1	2.1.0 border cell	UBL3
spen	0.00181301776921182	0.554242717488542	1	0.901	1	2.1.0 border cell	spen
GstD9	0.00182208811056082	1266843780767	0.667	0.269	1	2.1.0 border cell	GstD9
hang	0.00184959566542577	0.497344231845847	0.667	0.222	1	2.1.0 border cell	hang
aph-1	0.00186969065747941	0.343839811468386	0.833	0.323	1	2.1.0 border cell	aph-1
CG11873	0.00187513072883613	0.395977122810563	0.667	0.205	1	2.1.0 border cell	CG11873
rl	0.0019012015507109	0.49747333763239	1	0.484	1	2.1.0 border cell	rl
Imp.2	0.00193573206665552	0.735017102332347	1	0.962	1	2.1.0 border cell	Imp
AdamTS-A	0.0019600510075015	0.29029348554702	0.5	0.118	1	2.1.0 border cell	AdamTS-A
ND-SGDH	0.00203754614876872	-0.610599771814426	0.833	0.97	1	2.1.0 border cell	ND-SGDH
CG6937	0.00206034940905128	-0.724479361157867	0	0.718	1	2.1.0 border cell	CG6937
RpLP0-like	0.00212372622331902	-0.749382359467602	0.333	0.836	1	2.1.0 border cell	RpLP0-like
CG3107	0.00214075467706168	0.426242284260071	0.667	0.209	1	2.1.0 border cell	CG3107
godzilla	0.0021467689963376	0.363064611276635	0.667	0.22	1	2.1.0 border cell	godzilla
ogre.1	0.00214804995725196	0.638457258708127	1	0.866	1	2.1.0 border cell	ogre
CG3902.1	0.00220127136854601	-0.928437804330995	0.333	0.89	1	2.1.0 border cell	CG3902
Men-b	0.00220139067303922	0.829554284591281	1	0.589	1	2.1.0 border cell	Men-b
CG17896	0.00220831159499378	0.431561518243934	1	0.605	1	2.1.0 border cell	CG17896
crc	0.00222644500278405	0.757113653047995	1	0.707	1	2.1.0 border cell	crc
PlexB	0.00222877271399772	0.324173996988509	0.667	0.195	1	2.1.0 border cell	PlexB
Rac2	0.00224245182528104	0.723345934528801	0.833	0.502	1	2.1.0 border cell	Rac2
bic	0.00225943727778498	-0.403132998787308	1	1	1	2.1.0 border cell	bic
Vti1a	0.00226993350513331	0.40692936461983	0.5	0.125	1	2.1.0 border cell	Vti1a
CG11180	0.00236540031246397	-0.683503160693531	0	0.708	1	2.1.0 border cell	CG11180
wrd	0.00237475345140283	0.298820025844503	0.833	0.311	1	2.1.0 border cell	wrd
RpL34a	0.00241442300144339	-0.420564576460592	1	1	1	2.1.0 border cell	RpL34a
CG10576	0.00249906608209337	-0.676104195823676	0.833	0.977	1	2.1.0 border cell	CG10576
par-1	0.00252747245426479	0.520470170952289	1	0.663	1	2.1.0 border cell	par-1
ND-ACP	0.00255038451869847	-0.569518655720115	1	0.995	1	2.1.0 border cell	ND-ACP
pst	0.00255272603935765	0.410213796371154	0.667	0.226	1	2.1.0 border cell	pst
CG30423	0.0025557477559506	0.541093591753291	1	0.83	1	2.1.0 border cell	CG30423
Cdk12	0.00270048542726229	0.366143710562205	1	0.517	1	2.1.0 border cell	Cdk12
Npl4	0.00272678374117302	0.568967474611448	0.833	0.471	1	2.1.0 border cell	Npl4
apt.1	0.00272779658701099	0.611941655925497	0.833	0.43	1	2.1.0 border cell	apt
mt:ND2	0.00286260694986821	0.402461101373443	1	0.416	1	2.1.0 border cell	mt:ND2
yip2	0.00289711090481144	0.629685435603277	0.833	0.454	1	2.1.0 border cell	yip2
sqh.1	0.00289744902941763	0.870158400478239	1	0.812	1	2.1.0 border cell	sqh
mRpS18C	0.00290012831848731	-0.626141881225132	0	0.692	1	2.1.0 border cell	mRpS18C
Sh3beta	0.00297140880078127	0.694355469541648	1	0.827	1	2.1.0 border cell	Sh3beta
app	0.00301817536438128	0.394286729688028	0.5	0.129	1	2.1.0 border cell	app
Egfr	0.00303216499015729	0.711782886668	0.833	0.447	1	2.1.0 border cell	Egfr
mge	0.00303264368817708	-0.684631946793188	0.333	0.815	1	2.1.0 border cell	mge
PDZ-GEF	0.00304668953944135	0.580074616505949	0.5	0.135	1	2.1.0 border cell	PDZ-GEF
Sam-S	0.00309623016069726	0.398832663688757	1	0.989	1	2.1.0 border cell	Sam-S
CG1840	0.00312233550362306	0.292914237723152	0.833	0.324	1	2.1.0 border cell	CG1840
Tm1	0.00317008345276454	0.444754044416938	1	0.925	1	2.1.0 border cell	Tm1
mt:ND4	0.00317250038991006	0.568752600671917	1	0.974	1	2.1.0 border cell	mt:ND4
PH4alphaEFB.1	0.00319781239881972	0.723858635460844	1	0.789	1	2.1.0 border cell	PH4alphaEFB
ATPsynC	0.00328684637796716	-0.436802076790118	1	1	1	2.1.0 border cell	ATPsynC
Rpb8	0.00338902458905006	-0.68663709483972	0.167	0.788	1	2.1.0 border cell	Rpb8
mod	0.00349627079763194	-0.76535496962104	0.833	0.977	1	2.1.0 border cell	mod
SkpA.1	0.00371382149255193	0.389217301888295	1	0.977	1	2.1.0 border cell	SkpA
eIF4E1	0.00381623418448936	-0.60327351775721	0.833	0.931	1	2.1.0 border cell	eIF4E1
Inos.1	0.00382190642396984	0.595351686497775	0.833	0.403	1	2.1.0 border cell	Inos
CG10077	0.00383656461859832	0.418198659933343	1	0.565	1	2.1.0 border cell	CG10077
Set1	0.00388958302531527	0.359841250249665	0.667	0.222	1	2.1.0 border cell	Set1
Uba5	0.0038901734311366	0.275205447248092	1	0.432	1	2.1.0 border cell	Uba5
Nop56	0.00390642516984646	-0.709028608803858	0.667	0.966	1	2.1.0 border cell	Nop56
RpLP0	0.00390714725478972	-0.357804004066275	1	1	1	2.1.0 border cell	RpLP0
p120ctn	0.00399752087561434	0.61443614773372	0.833	0.522	1	2.1.0 border cell	p120ctn
sta	0.00411972139049229	-0.306127685035464	1	1	1	2.1.0 border cell	sta
CCT1	0.00416225006726774	-0.648469647925635	0.5	0.861	1	2.1.0 border cell	CCT1
slmb	0.00417858864707461	0.361327972758207	0.833	0.357	1	2.1.0 border cell	slmb
CG14232	0.00418204419244213	0.259264950180839	0.667	0.221	1	2.1.0 border cell	CG14232
mew	0.00418489666788657	0.40679286800865	0.833	0.369	1	2.1.0 border cell	mew
Frl	0.00421634933195479	0.658072214023103	1	0.862	1	2.1.0 border cell	Frl
CG30392	0.00421793433997874	0.682291816722203	0.667	0.269	1	2.1.0 border cell	CG30392
CG9107	0.00425516784603453	-0.597864508946903	0	0.661	1	2.1.0 border cell	CG9107
pen-2	0.00428357706200912	0.358497215003415	0.833	0.365	1	2.1.0 border cell	pen-2
Pdk	0.00449332565545254	0.324208560989866	0.667	0.231	1	2.1.0 border cell	Pdk
Nlp	0.00449649946596063	-0.542931673434606	1	0.999	1	2.1.0 border cell	Nlp
Uvrag.2	0.00451213313024261	0.409174984908573	1	0.411	1	2.1.0 border cell	Uvrag
CG9953.2	0.00452059736937964	-102932293235864	0.667	0.935	1	2.1.0 border cell	CG9953
schlank	0.00454747349910676	0.377821605583846	1	0.848	1	2.1.0 border cell	schlank
Usp7	0.0045621661331138	0.55257092574751	1	0.676	1	2.1.0 border cell	Usp7
CG31715	0.00457972948544169	0.539264532071528	1	0.764	1	2.1.0 border cell	CG31715
Fib	0.00459227184618281	-0.764924806609915	0.5	0.937	1	2.1.0 border cell	Fib
REG	0.00459269841984596	-0.640925379542819	0.833	0.942	1	2.1.0 border cell	REG
CG32512	0.00465091872261987	0.636573602965856	0.667	0.24	1	2.1.0 border cell	CG32512
CG32850.2	0.00470109447761012	0.784102576424283	1	0.703	1	2.1.0 border cell	CG32850
Su(z)12	0.00477139487154871	0.264640572260684	0.5	0.13	1	2.1.0 border cell	Su(z)12
AnxB10	0.00478364754700794	0.491733751634869	0.667	0.257	1	2.1.0 border cell	AnxB10
Tctp	0.00480095943230324	-0.267507784294739	1	1	1	2.1.0 border cell	Tctp
Rpt2	0.00484733817328726	0.407038885872473	1	0.825	1	2.1.0 border cell	Rpt2
Pldn	0.00490511349464907	0.277057425274102	0.5	0.134	1	2.1.0 border cell	Pldn
ND-B14.7	0.00493276803321541	-0.633572724584146	0.5	0.883	1	2.1.0 border cell	ND-B14.7
nop5	0.0050287050406014	-0.756200638851256	0.5	0.957	1	2.1.0 border cell	nop5
Ipk2	0.00506321536137933	0.279814509561058	0.667	0.232	1	2.1.0 border cell	Ipk2
CG32409	0.00506646005330818	-0.660139969567721	0.167	0.747	1	2.1.0 border cell	CG32409
shot	0.00509350399606627	0.465470514493484	0.667	0.252	1	2.1.0 border cell	shot
mRpL30	0.00514702199396564	-0.629379318407616	0.333	0.82	1	2.1.0 border cell	mRpL30
CG10672	0.00522644344763657	0.342584528541658	0.833	0.398	1	2.1.0 border cell	CG10672
Usp5	0.00532518010003064	0.390508556663507	0.833	0.38	1	2.1.0 border cell	Usp5
tim	0.00535780560368278	0.381941235240182	0.833	0.353	1	2.1.0 border cell	tim
Fis1	0.00539761829640189	0.467636044384556	1	0.891	1	2.1.0 border cell	Fis1
Ufd4	0.0053991571102796	0.264765471618477	0.667	0.225	1	2.1.0 border cell	Ufd4
COX4	0.00540216610672884	-0.482217916293755	1	0.998	1	2.1.0 border cell	COX4
CG10565	0.00541461530445773	-0.638509637954552	0.167	0.761	1	2.1.0 border cell	CG10565
Rpi	0.00541498956785341	-0.708562681305941	0.667	0.955	1	2.1.0 border cell	Rpi
Pkn	0.00542049392956496	0.441160194565023	0.667	0.261	1	2.1.0 border cell	Pkn
Ugt	0.00542281352324684	0.361198161722703	0.667	0.247	1	2.1.0 border cell	Ugt
Liprin-beta	0.0054230352151804	0.294758419253537	0.667	0.239	1	2.1.0 border cell	Liprin-beta
CG6767.1	0.00542605646926884	-0.713775831229403	1	0.924	1	2.1.0 border cell	CG6767
CG43156.3	0.00545622738605768	-100844418808206	0	0.64	1	2.1.0 border cell	CG43156
Dph5	0.00548811108452081	-0.650784532742073	0.5	0.885	1	2.1.0 border cell	Dph5
mRpL46	0.00560569771275304	-0.545813326308787	0	0.637	1	2.1.0 border cell	mRpL46
CG1234	0.00565168364533875	-0.550448045304011	0	0.637	1	2.1.0 border cell	CG1234
CG2316	0.00569444392477937	0.298055439420128	0.5	0.135	1	2.1.0 border cell	CG2316
ckn.2	0.00571396333070645	0.48163202652743	1	0.637	1	2.1.0 border cell	ckn
CG6878	0.00574418359097799	-0.61425932030667	0.333	0.831	1	2.1.0 border cell	CG6878
AGO2	0.00575245279144417	0.448451527910079	0.833	0.417	1	2.1.0 border cell	AGO2
CG15529.1	0.00578877056480225	-0.959015459835559	0.167	0.727	1	2.1.0 border cell	CG15529
egl	0.00583802180335137	0.265641480403631	0.5	0.136	1	2.1.0 border cell	egl
peb.2	0.00588352238478865	0.729162123496788	1	0.784	1	2.1.0 border cell	peb
Rbp1.1	0.00593010337389575	-0.635396894613238	0.833	0.96	1	2.1.0 border cell	Rbp1
l(1)G0320.1	0.00595811603459989	0.542762625991168	1	0.871	1	2.1.0 border cell	l(1)G0320
DnaJ-H	0.00596558130699137	0.378056989189686	0.5	0.147	1	2.1.0 border cell	DnaJ-H
Pfdn2	0.00597067311166366	-0.588098791513735	0.833	0.934	1	2.1.0 border cell	Pfdn2
CG9231	0.00599883610919044	0.404547460142145	1	0.69	1	2.1.0 border cell	CG9231
Sox14	0.00606300802256496	0.611921324568035	0.667	0.276	1	2.1.0 border cell	Sox14
Adk2	0.0060948383142577	-0.544550614297493	1	0.97	1	2.1.0 border cell	Adk2
CG6903	0.00610371130996138	0.302654791910896	0.667	0.237	1	2.1.0 border cell	CG6903
RhoL	0.00612490227978904	0.428181285069655	0.667	0.232	1	2.1.0 border cell	RhoL
pit	0.00614955665753345	-0.547531477256702	0	0.629	1	2.1.0 border cell	pit
Vps36	0.00617139892735548	0.259931862766277	0.667	0.236	1	2.1.0 border cell	Vps36
unk	0.00617303030050917	0.400945443361785	0.5	0.151	1	2.1.0 border cell	unk
Mp	0.00618113431531801	0.484922128735533	0.833	0.423	1	2.1.0 border cell	Mp
Calr	0.00624246700793312	0.39822516944548	1	0.992	1	2.1.0 border cell	Calr
yps	0.0063830831528294	-0.600074710859596	0.833	0.934	1	2.1.0 border cell	yps
Prosbeta5	0.00646349300763402	0.362729638601394	1	0.986	1	2.1.0 border cell	Prosbeta5
Inx2	0.00652148415261248	0.75524771094176	1	0.732	1	2.1.0 border cell	Inx2
Rpn10	0.00653246730322142	0.3774018698559	1	0.82	1	2.1.0 border cell	Rpn10
Spase12	0.00654095525296342	0.521674143238725	1	0.811	1	2.1.0 border cell	Spase12
qkr58E-3	0.00658018612325604	0.389809883009177	1	0.551	1	2.1.0 border cell	qkr58E-3
r-l	0.00667184621265669	-0.627627723351675	0.167	0.732	1	2.1.0 border cell	r-l
CG10623	0.00668895294454981	-0.690929563965665	0.667	0.887	1	2.1.0 border cell	CG10623
CG17233	0.00675554152762753	0.367301079906642	0.5	0.147	1	2.1.0 border cell	CG17233
CG8531	0.00678670803292957	-0.518884696793092	0	0.621	1	2.1.0 border cell	CG8531
Uba1	0.00681988833290735	0.435877738814681	0.833	0.518	1	2.1.0 border cell	Uba1
CG14543	0.00689001677521506	-0.547091646913264	0	0.619	1	2.1.0 border cell	CG14543
CG4364	0.0069613528740081	-0.561757241101823	0.833	0.92	1	2.1.0 border cell	CG4364
Ubc6	0.00699457602684398	0.319012004781314	1	0.514	1	2.1.0 border cell	Ubc6
CtBP.2	0.00720819885238584	0.492831919080687	1	0.888	1	2.1.0 border cell	CtBP
Dyrk2	0.00725555676413244	0.31765274856553	0.333	0.069	1	2.1.0 border cell	Dyrk2
CG13630	0.00734572178361572	-0.510696859973334	0	0.613	1	2.1.0 border cell	CG13630
Bsg	0.0075824392997046	0.400392274155184	1	0.89	1	2.1.0 border cell	Bsg
Gdi	0.00766663833219831	0.54858661784143	1	0.659	1	2.1.0 border cell	Gdi
Msp300	0.0076735020649554	0.694656008018862	1	0.825	1	2.1.0 border cell	Msp300
CG5188	0.00781243841121415	0.280610368268665	0.667	0.251	1	2.1.0 border cell	CG5188
CG8671	0.00784621953538838	0.379751686355897	1	0.558	1	2.1.0 border cell	CG8671
dome	0.00784965955081713	0.670575671102283	0.667	0.314	1	2.1.0 border cell	dome
CG6959	0.00786988031935087	0.305298023307083	0.833	0.391	1	2.1.0 border cell	CG6959
MBD-like	0.00787629409770171	0.340766413119431	0.833	0.369	1	2.1.0 border cell	MBD-like
YL-1	0.00789294029944716	0.326235026140906	0.667	0.264	1	2.1.0 border cell	YL-1
cyc	0.0079834611939741	0.30271494287975	0.667	0.264	1	2.1.0 border cell	cyc
RpL34b	0.00813194043571247	-0.314897203006845	1	1	1	2.1.0 border cell	RpL34b
CG8860	0.00821301572536997	0.496363522517749	1	0.97	1	2.1.0 border cell	CG8860
didum	0.00823468314763633	0.322576418348733	0.5	0.148	1	2.1.0 border cell	didum
Rbfox1.1	0.0083890205366821	0.35590731874562	1	0.509	1	2.1.0 border cell	Rbfox1
mRpS10	0.00844568837019668	-0.629772661527898	0.333	0.838	1	2.1.0 border cell	mRpS10
Ptpmeg2	0.00853485185803707	0.323892755224263	0.667	0.243	1	2.1.0 border cell	Ptpmeg2
RpL24-like	0.0085956162177523	-0.473163561504077	0.833	0.988	1	2.1.0 border cell	RpL24-like
Cyp1	0.0086120821126087	-0.468782103343684	1	1	1	2.1.0 border cell	Cyp1
CG3726.1	0.00869090877536624	0.723931505599301	0.833	0.531	1	2.1.0 border cell	CG3726
SpdS	0.0087189318712142	-0.661441674856797	0.5	0.869	1	2.1.0 border cell	SpdS
CG42394	0.00885641947739791	0.760806805008437	0.667	0.325	1	2.1.0 border cell	CG42394
ATPsynCF6	0.00908556373429273	-0.354597996747781	1	0.999	1	2.1.0 border cell	ATPsynCF6
Tmem18	0.00911149454059545	0.362052366507361	0.667	0.269	1	2.1.0 border cell	Tmem18
magu	0.00911548124082319	0.25900769013121	0.667	0.22	1	2.1.0 border cell	magu
Mad	0.00917242995596033	0.341995442274646	0.667	0.267	1	2.1.0 border cell	Mad
Duba	0.00933468958644678	0.307968168382637	0.5	0.149	1	2.1.0 border cell	Duba
crb	0.00935338605638136	0.562277457619177	0.833	0.478	1	2.1.0 border cell	crb
Fer2LCH.1	0.0093992052379338	0.343644817816157	1	0.952	1	2.1.0 border cell	Fer2LCH
gammaCOP	0.00952060029939582	0.494882544611922	0.667	0.299	1	2.1.0 border cell	gammaCOP
mt:ND1	0.0095833361124086	0.562146339936418	1	0.935	1	2.1.0 border cell	mt:ND1
Sap-r.2	0.00962430928170608	0.423884575669898	1	0.802	1	2.1.0 border cell	Sap-r
CG33111	0.00965848724871905	0.618907231093737	0.5	0.165	1	2.1.0 border cell	CG33111
Myc	0.00970227149209547	-0.792578973595792	0.667	0.992	1	2.1.0 border cell	Myc
Pur-alpha	0.00971186092981072	0.39132089215014	0.5	0.153	1	2.1.0 border cell	Pur-alpha
CG9662	0.00996530036226798	0.400069520869371	1	0.648	1	2.1.0 border cell	CG9662
Amph.2	0	0.971624414697737	0.876	0.219	0	2.1.0 stretch cell 6-7	Amph
slow.1	0	0.60199745334034	0.617	0.05	0	2.1.0 stretch cell 6-7	slow
CG33939.1	3.36538e-279	0.541267939812403	0.391	0.036	4.68898e-275	2.1.0 stretch cell 6-7	CG33939
magu.1	3.17787e-243	0.757094684875548	0.778	0.199	4.42772e-239	2.1.0 stretch cell 6-7	magu
cv-2	8.10087e-204	0.48946927024503	0.555	0.109	1.12869e-199	2.1.0 stretch cell 6-7	cv-2
ImpL2.4	6.9919e-199	107844981446472	0.996	0.629	9.74182e-195	2.1.0 stretch cell 6-7	ImpL2
Vha16-1.2	2.94793e-186	0.667733662127195	1	0.995	4.10734e-182	2.1.0 stretch cell 6-7	Vha16-1
CG34417.1	2.07402e-180	0.962565045277262	0.959	0.549	2.88974e-176	2.1.0 stretch cell 6-7	CG34417
CG3823	2.99265e-181	0.377310368388076	0.456	0.079	4.16966e-176	2.1.0 stretch cell 6-7	CG3823
Vha13.2	1.77017e-170	0.646606927112249	1	0.977	2.46638e-166	2.1.0 stretch cell 6-7	Vha13
Sam-S.1	9.64527e-167	0.648119459725281	1	0.989	1.34388e-162	2.1.0 stretch cell 6-7	Sam-S
CG2852	1.46238e-146	-0.592630145931231	0.99	0.999	2.03753e-142	2.1.0 stretch cell 6-7	CG2852
Oat.1	2.13652e-145	0.643135132958104	0.998	0.961	2.97681e-141	2.1.0 stretch cell 6-7	Oat
Vha26	3.51562e-141	0.593683389392905	0.994	0.962	4.89832e-137	2.1.0 stretch cell 6-7	Vha26
CG8854.1	1.17093e-139	0.37332586061195	0.561	0.142	1.63145e-136	2.1.0 stretch cell 6-7	CG8854
Vha36-1.1	3.2647e-130	0.540300427230502	0.998	0.939	4.5487e-126	2.1.0 stretch cell 6-7	Vha36-1
VhaM9.7-b.1	3.98965e-121	0.488780975988788	0.99	0.966	5.55878e-117	2.1.0 stretch cell 6-7	VhaM9.7-b
Vha68-2.1	1.82064e-119	0.582182368427672	0.977	0.836	2.5367e-115	2.1.0 stretch cell 6-7	Vha68-2
Rbfox1.2	1.3083e-117	0.683799083189236	0.886	0.495	1.82285e-113	2.1.0 stretch cell 6-7	Rbfox1
CG1628.1	2.95497e-116	0.624634133490183	0.965	0.792	4.11716e-112	2.1.0 stretch cell 6-7	CG1628
Vha14-1.1	4.95575e-115	0.501081809203484	0.994	0.95	6.90484e-111	2.1.0 stretch cell 6-7	Vha14-1
rost	1.15515e-108	0.547609709170479	0.687	0.274	1.60947e-104	2.1.0 stretch cell 6-7	rost
Inos.2	5.77627e-108	0.561001814313436	0.793	0.388	8.04808e-104	2.1.0 stretch cell 6-7	Inos
CG5065.1	1.03977e-104	0.49067207778288	0.665	0.254	1.44871e-100	2.1.0 stretch cell 6-7	CG5065
CG1620.2	4.10828e-104	0.662422536802908	0.973	0.827	5.72407e-100	2.1.0 stretch cell 6-7	CG1620
Vha55.2	1.0409e-102	0.556128357251055	0.99	0.893	1.45028e-98	2.1.0 stretch cell 6-7	Vha55
CG11378.2	1.79077e-94	0.266866998313419	0.404	0.096	2.49509e-90	2.1.0 stretch cell 6-7	CG11378
CG1572.1	7.56642e-94	0.456983269687532	0.942	0.674	1.05423e-89	2.1.0 stretch cell 6-7	CG1572
VhaM8.9.1	1.36019e-93	0.520984335228563	0.965	0.851	1.89515e-89	2.1.0 stretch cell 6-7	VhaM8.9
Pcyt1.1	2.61059e-91	0.477681386057109	0.832	0.455	3.63734e-89	2.1.0 stretch cell 6-7	Pcyt1
Sdc.2	6.04936e-91	0.567387160818593	0.926	0.674	8.42858e-88	2.1.0 stretch cell 6-7	Sdc
wdp.1	1.33056e-89	0.305961133329244	0.615	0.223	1.85388e-86	2.1.0 stretch cell 6-7	wdp
Col4a1.2	2.27039e-89	0.496278184833746	0.975	0.932	3.16333e-85	2.1.0 stretch cell 6-7	Col4a1
luna.2	9.7679e-89	0.407410468674315	0.714	0.309	1.36096e-84	2.1.0 stretch cell 6-7	luna
VhaAC39-1	2.44713e-82	0.468229705722678	0.973	0.83	3.40958e-78	2.1.0 stretch cell 6-7	VhaAC39-1
Dg.2	1.07136e-81	0.568785465558442	0.905	0.606	1.49273e-77	2.1.0 stretch cell 6-7	Dg
Vha44	4.01161e-81	0.438676777406493	0.963	0.866	5.58937e-77	2.1.0 stretch cell 6-7	Vha44
CG4666.3	2.15722e-79	0.355866907112857	0.766	0.32	3.00566e-76	2.1.0 stretch cell 6-7	CG4666
spri.2	6.83815e-79	0.488443528028869	0.805	0.43	9.52759e-75	2.1.0 stretch cell 6-7	spri
Usf	3.77516e-76	0.492070046425765	0.714	0.367	5.25993e-72	2.1.0 stretch cell 6-7	Usf
CG31098.1	6.83333e-75	0.415592726954278	0.729	0.383	9.52088e-71	2.1.0 stretch cell 6-7	CG31098
VhaPPA1-1	3.42838e-73	0.426982808274486	0.954	0.826	4.77677e-69	2.1.0 stretch cell 6-7	VhaPPA1-1
CG12290.2	3.76744e-72	0.542801558141605	0.648	0.301	5.24918e-68	2.1.0 stretch cell 6-7	CG12290
stg.3	5.78656e-68	-11762012635194	0.574	0.803	8.06241e-64	2.1.0 stretch cell 6-7	stg
Ent2	3.93199e-67	0.404369230017579	0.979	0.93	5.47844e-63	2.1.0 stretch cell 6-7	Ent2
CG6767.2	5.22347e-67	-0.534937106366086	0.81	0.928	7.27786e-65	2.1.0 stretch cell 6-7	CG6767
Sirup.2	6.50236e-67	0.715726197792259	0.886	0.632	9.05973e-63	2.1.0 stretch cell 6-7	Sirup
Ugt58Fa.2	3.54921e-63	-0.55485247951721	0.048	0.473	4.94512e-59	2.1.0 stretch cell 6-7	Ugt58Fa
Mdh1.1	6.74427e-63	-0.404488877830449	0.934	0.982	9.39679e-59	2.1.0 stretch cell 6-7	Mdh1
Best2	5.22468e-62	0.308053801695261	0.555	0.224	7.27955e-58	2.1.0 stretch cell 6-7	Best2
CG3902.2	1.32461e-61	-0.501751704297066	0.735	0.895	1.84557e-57	2.1.0 stretch cell 6-7	CG3902
CG15211	7.11562e-59	0.309964162391196	0.462	0.169	9.91419e-55	2.1.0 stretch cell 6-7	CG15211
Pen.3	1.44149e-58	-0.800384604863113	0.19	0.567	2.00842e-54	2.1.0 stretch cell 6-7	Pen
betaTub56D.3	2.81394e-57	-0.616150857923622	0.983	0.993	3.92066e-53	2.1.0 stretch cell 6-7	betaTub56D
cib.3	7.77848e-57	0.323855408937561	0.959	0.842	1.08378e-52	2.1.0 stretch cell 6-7	cib
FK506-bp1.2	9.71433e-57	-0.444704271888366	0.946	0.978	1.3535e-52	2.1.0 stretch cell 6-7	FK506-bp1
Gdh.2	1.09618e-54	0.368915061632533	0.948	0.76	1.52731e-50	2.1.0 stretch cell 6-7	Gdh
fabp.2	2.11296e-54	-0.440392353466337	0.996	0.993	2.94398e-50	2.1.0 stretch cell 6-7	fabp
RNASEK.1	7.17062e-54	0.324587098722437	1	0.999	9.99082e-50	2.1.0 stretch cell 6-7	RNASEK
Cam.2	2.24259e-53	0.320995787547441	1	1	3.1246e-49	2.1.0 stretch cell 6-7	Cam
Fas2.3	5.53136e-51	-103745577699087	0.913	0.953	7.70684e-47	2.1.0 stretch cell 6-7	Fas2
vkg.1	3.46747e-50	0.382663099374966	0.95	0.815	4.83122e-46	2.1.0 stretch cell 6-7	vkg
SPARC.3	5.46558e-50	-147511732311489	0.284	0.591	7.6152e-46	2.1.0 stretch cell 6-7	SPARC
peb.3	1.36599e-50	0.380344568710307	0.973	0.777	1.90323e-45	2.1.0 stretch cell 6-7	peb
alphaTub84B.2	2.62798e-48	-0.458317092465858	0.992	0.996	3.66156e-44	2.1.0 stretch cell 6-7	alphaTub84B
veil.1	8.78384e-48	0.270006690991246	0.59	0.275	1.22385e-43	2.1.0 stretch cell 6-7	veil
CG5326.3	1.7771e-46	0.303798355102504	0.642	0.292	2.47603e-41	2.1.0 stretch cell 6-7	CG5326
CG34325.2	2.19636e-45	0.259530403872904	0.586	0.285	3.06019e-41	2.1.0 stretch cell 6-7	CG34325
CG42336	5.51682e-45	-0.339292899280934	0.967	0.984	7.68659e-42	2.1.0 stretch cell 6-7	CG42336
hdc.3	1.39357e-44	-0.737021129388005	0.451	0.693	1.94166e-40	2.1.0 stretch cell 6-7	hdc
Nop56.1	1.9359e-44	-0.348052867073642	0.944	0.967	2.69729e-40	2.1.0 stretch cell 6-7	Nop56
dlg1.1	6.18433e-44	-0.423417397521933	0.725	0.895	8.61663e-41	2.1.0 stretch cell 6-7	dlg1
rgn.2	4.7702e-43	0.427012248890978	0.868	0.659	6.64632e-39	2.1.0 stretch cell 6-7	rgn
CG6770.2	4.77737e-43	0.272385737520797	1	0.975	6.65631e-39	2.1.0 stretch cell 6-7	CG6770
VhaAC45.1	6.22898e-43	0.339207063599533	0.938	0.83	8.67884e-39	2.1.0 stretch cell 6-7	VhaAC45
CG1943.3	7.59106e-43	-0.856116944614787	0.265	0.57	1.05766e-38	2.1.0 stretch cell 6-7	CG1943
mew.1	2.49252e-41	0.284229021583788	0.646	0.359	3.47283e-36	2.1.0 stretch cell 6-7	mew
stai.3	1.06488e-38	-0.789936030647911	0.246	0.543	1.4837e-34	2.1.0 stretch cell 6-7	stai
smt3.2	1.72691e-38	-0.338609457564595	1	1	2.40611e-34	2.1.0 stretch cell 6-7	smt3
Vha100-2	3.4748e-38	0.362435367707593	0.853	0.643	4.84144e-34	2.1.0 stretch cell 6-7	Vha100-2
AnxB9.2	1.20248e-37	-0.542509054618338	0.344	0.609	1.67542e-33	2.1.0 stretch cell 6-7	AnxB9
RpII18	1.30476e-37	-0.361700312557519	0.826	0.919	1.81793e-33	2.1.0 stretch cell 6-7	RpII18
ogre.2	1.55412e-37	0.338631994469109	0.975	0.862	2.16536e-33	2.1.0 stretch cell 6-7	ogre
CG8034.1	2.61708e-36	0.322297052664159	0.807	0.598	3.64637e-32	2.1.0 stretch cell 6-7	CG8034
alphaTub84D.2	8.56029e-36	-0.384643528041697	0.812	0.917	1.19271e-31	2.1.0 stretch cell 6-7	alphaTub84D
CG14818	9.73821e-36	0.328806752280343	0.865	0.7	1.35683e-31	2.1.0 stretch cell 6-7	CG14818
GstD1.2	3.43369e-35	0.319409379221814	0.998	0.975	4.78416e-31	2.1.0 stretch cell 6-7	GstD1
tai.1	7.46036e-35	0.415428739745046	0.973	0.909	1.03945e-30	2.1.0 stretch cell 6-7	tai
Fkbp14	2.97138e-34	-0.290478895194384	0.099	0.424	4.14002e-30	2.1.0 stretch cell 6-7	Fkbp14
Nph.1	4.65478e-34	-0.29279348279637	0.996	0.995	6.4855e-31	2.1.0 stretch cell 6-7	Nph
Mipp1.2	6.74204e-34	-0.455785779188153	0.658	0.813	9.39368e-30	2.1.0 stretch cell 6-7	Mipp1
SpdS.1	3.3988e-33	-0.362184982408405	0.77	0.873	4.73555e-29	2.1.0 stretch cell 6-7	SpdS
Nnf1a.2	4.96295e-31	-0.360290644710428	0.164	0.454	6.91488e-27	2.1.0 stretch cell 6-7	Nnf1a
hoip.1	6.31029e-31	-0.339105338273588	0.969	0.98	8.79213e-27	2.1.0 stretch cell 6-7	hoip
h	5.57208e-30	0.357256742670621	0.952	0.843	7.76358e-26	2.1.0 stretch cell 6-7	h
Jafrac1.2	8.94419e-30	-0.460871924294784	0.969	0.977	1.24619e-25	2.1.0 stretch cell 6-7	Jafrac1
Gp150.1	1.28625e-29	0.281952134673001	0.934	0.826	1.79213e-25	2.1.0 stretch cell 6-7	Gp150
NHP2.1	5.11771e-28	-0.302784361501506	0.952	0.972	7.1305e-24	2.1.0 stretch cell 6-7	NHP2
CG18208.2	5.4287e-27	-0.37323316488635	0.056	0.337	7.56381e-23	2.1.0 stretch cell 6-7	CG18208
Cyp18a1.1	1.06664e-26	-0.390458824647878	0.081	0.37	1.48615e-22	2.1.0 stretch cell 6-7	Cyp18a1
mtd.1	1.89037e-26	0.255751570901908	0.596	0.348	2.63385e-22	2.1.0 stretch cell 6-7	mtd
ed.2	1.13891e-25	0.29696569412869	0.919	0.822	1.58684e-21	2.1.0 stretch cell 6-7	ed
CG14434.1	1.37207e-25	-0.328265857517923	0.704	0.84	1.91171e-21	2.1.0 stretch cell 6-7	CG14434
Lmpt.1	2.9067e-25	-0.336394980858705	0.164	0.446	4.0499e-21	2.1.0 stretch cell 6-7	Lmpt
Act42A.4	4.83475e-26	-0.415948107294035	0.94	0.969	6.73625e-21	2.1.0 stretch cell 6-7	Act42A
CG2781.1	1.35321e-24	0.317904791840516	0.868	0.685	1.88543e-21	2.1.0 stretch cell 6-7	CG2781
aurB.3	2.54274e-24	-0.351743337611116	0.075	0.342	3.5428e-20	2.1.0 stretch cell 6-7	aurB
baf.2	5.88789e-24	-0.371713269318688	0.812	0.896	8.2036e-20	2.1.0 stretch cell 6-7	baf
CG10512.3	1.43921e-23	-0.369543925352611	0.058	0.316	2.00525e-19	2.1.0 stretch cell 6-7	CG10512
D1.3	1.90089e-25	-0.410968707926171	0.839	0.902	2.64851e-19	2.1.0 stretch cell 6-7	D1
REG.1	1.10076e-22	-0.27552572983304	0.882	0.944	1.53369e-18	2.1.0 stretch cell 6-7	REG
SNF4Agamma.1	1.64822e-22	0.303995699798686	0.847	0.625	2.29647e-18	2.1.0 stretch cell 6-7	SNF4Agamma
VhaSFD	2.55332e-22	0.255828029219998	0.851	0.688	3.55755e-18	2.1.0 stretch cell 6-7	VhaSFD
CG32850.3	4.08311e-22	0.490734351083019	0.857	0.698	5.689e-18	2.1.0 stretch cell 6-7	CG32850
Fak.1	2.19323e-21	0.255928314814616	0.491	0.27	3.05583e-17	2.1.0 stretch cell 6-7	Fak
LanA.1	2.59008e-21	-0.296208217124331	0.424	0.665	3.60875e-17	2.1.0 stretch cell 6-7	LanA
mod.1	3.47895e-22	-0.256310583849317	0.973	0.977	4.84722e-17	2.1.0 stretch cell 6-7	mod
Fas3.1	3.51301e-21	-0.457969890032062	0.329	0.573	4.89467e-17	2.1.0 stretch cell 6-7	Fas3
Su(var)205.2	4.11012e-21	-0.382632822148423	0.82	0.869	5.72663e-17	2.1.0 stretch cell 6-7	Su(var)205
SmB.1	6.00472e-21	-0.294244540957626	0.861	0.918	8.36637e-17	2.1.0 stretch cell 6-7	SmB
sty	6.19486e-21	-0.302118563824745	0.182	0.444	8.6313e-17	2.1.0 stretch cell 6-7	sty
kar.2	6.20269e-21	0.274620529720842	0.868	0.704	8.64221e-17	2.1.0 stretch cell 6-7	kar
CG43693	8.60738e-21	0.301337481143637	0.88	0.667	1.19927e-16	2.1.0 stretch cell 6-7	CG43693
Hsp83.1	1.15702e-20	-0.309792517120328	0.996	0.997	1.61207e-16	2.1.0 stretch cell 6-7	Hsp83
apt.2	2.02241e-20	0.252104422597481	0.665	0.421	2.81783e-16	2.1.0 stretch cell 6-7	apt
SerRS	8.78657e-20	-0.267911857871433	0.663	0.793	1.22423e-15	2.1.0 stretch cell 6-7	SerRS
ct.2	9.36794e-20	-0.302910131389681	0.11	0.36	1.30524e-16	2.1.0 stretch cell 6-7	ct
CG14210	9.45364e-20	-0.281048294796971	0.733	0.846	1.31718e-15	2.1.0 stretch cell 6-7	CG14210
msd1.2	1.00049e-19	-0.292006734784389	0.066	0.309	1.39399e-15	2.1.0 stretch cell 6-7	msd1
Aldh.1	1.21069e-19	-0.436130643160511	0.184	0.432	1.68685e-15	2.1.0 stretch cell 6-7	Aldh
GstD3.2	3.4416e-19	0.254344668243794	0.654	0.427	4.79519e-15	2.1.0 stretch cell 6-7	GstD3
Surf6.1	5.96702e-19	-0.281508184197236	0.627	0.785	8.31385e-15	2.1.0 stretch cell 6-7	Surf6
CG4390.1	1.20857e-18	-0.297139048875577	0.497	0.685	1.6839e-14	2.1.0 stretch cell 6-7	CG4390
mtSSB.1	1.52088e-18	-0.279070858441282	0.781	0.869	2.11904e-14	2.1.0 stretch cell 6-7	mtSSB
Df31.3	2.80953e-18	-0.558992387829152	0.988	0.989	3.91452e-14	2.1.0 stretch cell 6-7	Df31
CG16985.1	6.66987e-18	-0.287360748841599	0.404	0.628	9.29314e-14	2.1.0 stretch cell 6-7	CG16985
CG10165.2	2.56901e-17	-0.264536277330634	0.213	0.46	3.5794e-13	2.1.0 stretch cell 6-7	CG10165
SmE.2	3.30703e-17	-0.282588789080692	0.917	0.957	4.60769e-13	2.1.0 stretch cell 6-7	SmE
kuk.2	4.26282e-17	-0.298516751028634	0.153	0.395	5.93938e-13	2.1.0 stretch cell 6-7	kuk
CG10527.3	6.2604e-17	-0.481353444434708	0.292	0.51	8.72261e-14	2.1.0 stretch cell 6-7	CG10527
msi.3	7.65975e-17	-0.403848938131296	0.298	0.519	1.06723e-12	2.1.0 stretch cell 6-7	msi
Bub3.2	1.25048e-16	-0.302171186839325	0.381	0.584	1.74229e-13	2.1.0 stretch cell 6-7	Bub3
dUTPase.2	1.40612e-16	-0.390996213851472	0.928	0.948	1.95914e-12	2.1.0 stretch cell 6-7	dUTPase
miple2.2	1.45897e-15	-0.426834556246384	0.733	0.808	2.03278e-11	2.1.0 stretch cell 6-7	miple2
CG3726.2	1.82095e-15	0.259610237567785	0.737	0.524	2.53712e-11	2.1.0 stretch cell 6-7	CG3726
14-3-3epsilon.2	3.68906e-15	-0.25929449888877	0.996	0.997	5.13997e-11	2.1.0 stretch cell 6-7	14-3-3epsilon
lolal.3	1.23473e-15	-0.277535260401571	0.897	0.935	1.72035e-10	2.1.0 stretch cell 6-7	lolal
Taldo.2	2.03957e-14	-0.291442028437226	0.975	0.977	2.84173e-10	2.1.0 stretch cell 6-7	Taldo
Non2.2	1.28063e-13	-0.310519998840648	0.787	0.863	1.7843e-09	2.1.0 stretch cell 6-7	Non2
CG31808.3	1.96403e-13	-0.349272907761374	0.174	0.394	2.73648e-10	2.1.0 stretch cell 6-7	CG31808
CG7637	2.34538e-13	-0.251172915841793	0.853	0.923	3.26781e-10	2.1.0 stretch cell 6-7	CG7637
Art1.1	2.90672e-13	-0.264777277002764	0.731	0.825	4.04993e-09	2.1.0 stretch cell 6-7	Art1
Gbp1.1	3.96906e-13	-0.265135351901386	0.021	0.219	5.5301e-09	2.1.0 stretch cell 6-7	Gbp1
nmo.3	6.83774e-13	-0.383950177883098	0.586	0.723	9.52702e-09	2.1.0 stretch cell 6-7	nmo
laza	1.87384e-12	-0.301070068398581	0.066	0.268	2.61082e-08	2.1.0 stretch cell 6-7	laza
Ote.2	2.56573e-12	-0.28130072731838	0.213	0.422	3.57483e-08	2.1.0 stretch cell 6-7	Ote
armi.2	8.22375e-12	-0.260276296069691	0.164	0.371	1.14582e-07	2.1.0 stretch cell 6-7	armi
CG9932.2	8.82452e-12	-0.431169362459272	0.387	0.548	1.22952e-07	2.1.0 stretch cell 6-7	CG9932
eIF6	3.01331e-11	-0.251748238855345	0.578	0.724	4.19844e-07	2.1.0 stretch cell 6-7	eIF6
Cyp6d2.2	4.43912e-11	-0.252448108666751	0.031	0.218	6.18503e-07	2.1.0 stretch cell 6-7	Cyp6d2
CG7675.2	6.5335e-11	-0.33021535074379	0.176	0.379	9.10312e-09	2.1.0 stretch cell 6-7	CG7675
CG3226.1	6.99951e-11	-0.270907526556389	0.774	0.841	9.75241e-07	2.1.0 stretch cell 6-7	CG3226
E(spl)m2-BFM.3	7.98264e-11	-0.434385092326046	0.095	0.29	1.11222e-06	2.1.0 stretch cell 6-7	E(spl)m2-BFM
E(spl)mbeta-HLH	1.25763e-10	0.386016646896436	0.961	0.877	1.75226e-06	2.1.0 stretch cell 6-7	E(spl)mbeta-HLH
Cdk1.2	1.75676e-10	-0.28688806539822	0.542	0.688	2.44769e-06	2.1.0 stretch cell 6-7	Cdk1
CG11089	5.4983e-10	-0.257128247396827	0.681	0.789	7.66078e-06	2.1.0 stretch cell 6-7	CG11089
HmgD.3	5.76403e-10	-0.525134109005081	0.992	0.981	8.03103e-06	2.1.0 stretch cell 6-7	HmgD
RPA3.2	1.69692e-09	-0.306227952837415	0.721	0.814	2.36432e-06	2.1.0 stretch cell 6-7	RPA3
N.2	3.17216e-09	-0.288772703345362	0.909	0.941	4.41977e-06	2.1.0 stretch cell 6-7	N
CG15093	3.44424e-08	-0.275647760114735	0.863	0.888	0.000479886	2.1.0 stretch cell 6-7	CG15093
Uvrag.3	2.3498e-07	-0.270633066257787	0.232	0.418	0.00327398	2.1.0 stretch cell 6-7	Uvrag
Yp3.3	3.21964e-07	-114179366864394	0.317	0.492	0.00448592	2.1.0 stretch cell 6-7	Yp3
geminin.2	5.73869e-07	-0.251615039029456	0.456	0.607	0.00799572	2.1.0 stretch cell 6-7	geminin
CG13252.2	1.12104e-06	-0.303984501629935	0.511	0.665	0.0156194	2.1.0 stretch cell 6-7	CG13252
Tsp42Ea	1.51645e-06	0.261077819540124	0.865	0.796	0.0211287	2.1.0 stretch cell 6-7	Tsp42Ea
Jupiter.2	2.86856e-06	-0.428434763868374	0.838	0.871	0.000399677	2.1.0 stretch cell 6-7	Jupiter
RfC4.1	2.87162e-06	-0.255202538440191	0.443	0.588	0.0400103	2.1.0 stretch cell 6-7	RfC4
Aos1.2	7.48554e-07	-0.250189573681707	0.6	0.736	0.104296	2.1.0 stretch cell 6-7	Aos1
CG15529.2	1.04138e-06	-0.337638735207475	0.625	0.731	0.145096	2.1.0 stretch cell 6-7	CG15529
Ssb-c31a.2	1.63605e-05	-0.279387697438493	0.789	0.858	0.227951	2.1.0 stretch cell 6-7	Ssb-c31a
E(spl)m7-HLH.2	3.19968e-05	-0.369934037253339	0.207	0.376	0.445812	2.1.0 stretch cell 6-7	E(spl)m7-HLH
Obp99a.2	4.49695e-05	-0.742760714719591	0.41	0.561	0.626559	2.1.0 stretch cell 6-7	Obp99a
bun	7.61099e-05	0.253235168622582	0.934	0.888	1.06044	2.1.0 stretch cell 6-7	bun
CG6287.1	0.000105297	-0.251512069288338	0.549	0.671	1.4671	2.1.0 stretch cell 6-7	CG6287
CG12560.2	0.00309388	-0.25758699422652	0.34	0.483	4.3107	2.1.0 stretch cell 6-7	CG12560
jim.3	0.00891192	-0.284665042261137	0.743	0.789	124.17	2.1.0 stretch cell 6-7	jim
Lam.2	0.0103706	-0.25410153109056	0.567	0.677	144.494	2.1.0 stretch cell 6-7	Lam
Bacc.3	0.0405677	-0.258435509427885	0.996	0.998	565.23	2.1.0 stretch cell 6-7	Bacc
CG9953.3	0.0617326	-0.338799703950463	0.934	0.935	860.12	2.1.0 stretch cell 6-7	CG9953
mirr.1	0.504929	-0.254227777236872	0.234	0.398	7035.18	2.1.0 stretch cell 6-7	mirr
Ald.2	0.567424	-0.270630114389767	0.702	0.756	7905.92	2.1.0 stretch cell 6-7	Ald
babos.3	26.4737	-0.408840692902557	0.698	0.728	368858	2.1.0 stretch cell 6-7	babos
Thor.2	899.476	-0.327763411366838	0.603	0.675	1.25324e+07	2.1.0 stretch cell 6-7	Thor
edl.2	3340.06	-0.286414372823096	0.42	0.539	4.6537e+07	2.1.0 stretch cell 6-7	edl
fax.2	8369.58	-0.39200071314179	0.596	0.67	1.16613e+08	2.1.0 stretch cell 6-7	fax
CG4250.3	25984.2	-0.301863234337176	0.992	0.986	3.62038e+07	2.1.0 stretch cell 6-7	CG4250
Cp1.3	196729	-0.419343959923554	0.731	0.792	2.74102e+09	2.1.0 stretch cell 6-7	Cp1
Argk.1	3.87439e+06	-0.405868638497667	0.48	0.547	0.000539818543412505	2.1.0 stretch cell 6-7	Argk
CG14275.2	1.35246e+07	-0.254571475714392	0.623	0.649	0.00188438436147484	2.1.0 stretch cell 6-7	CG14275
glec.1	1.07354e+07	-0.25092367752893	0.542	0.596	0.0149576037787347	2.1.0 stretch cell 6-7	glec
Timp.3	0.000213607025439658	-0.291767653519312	0.416	0.341	1	2.1.0 stretch cell 6-7	Timp
Vm26Ab.3	0.00439655177930107	-104051311681801	0.308	0.349	1	2.1.0 stretch cell 6-7	Vm26Ab
Drat.2	0.00947047571556043	-0.306466264094261	0.408	0.47	1	2.1.0 stretch cell 6-7	Drat
Cln3.1	0	172902954062147	0.947	0.056	0	2.1.1 stretch cell 8+	Cln3
CG11378.3	0	144747229639779	0.903	0.086	0	2.1.1 stretch cell 8+	CG11378
CG15347	0	142337483960125	0.641	0.017	0	2.1.1 stretch cell 8+	CG15347
CG33939.2	0	103760478721881	0.602	0.035	0	2.1.1 stretch cell 8+	CG33939
Lip4.1	0	103124063404653	0.671	0.044	0	2.1.1 stretch cell 8+	Lip4
CG43066	0	0.974376092896792	0.755	0.021	0	2.1.1 stretch cell 8+	CG43066
Adk1	0	0.86541119858281	0.602	0.041	0	2.1.1 stretch cell 8+	Adk1
CG5002	0	0.663017489206995	0.552	0.022	0	2.1.1 stretch cell 8+	CG5002
hebe	0	0.573062170721408	0.329	0.013	0	2.1.1 stretch cell 8+	hebe
dpp	0	0.423849336364266	0.499	0.034	0	2.1.1 stretch cell 8+	dpp
CG7512.1	0	0.410676657532937	0.532	0.013	0	2.1.1 stretch cell 8+	CG7512
CG4462	0	0.382539504755015	0.451	0.027	0	2.1.1 stretch cell 8+	CG4462
Tep4.1	0	0.380398793597306	0.373	0.02	0	2.1.1 stretch cell 8+	Tep4
firl	0	0.338242520285595	0.421	0.009	0	2.1.1 stretch cell 8+	firl
CG9801	0	0.259437737511647	0.309	0.006	0	2.1.1 stretch cell 8+	CG9801
CG15739	2.88413e-276	0.448471905198375	0.423	0.033	4.01846e-272	2.1.1 stretch cell 8+	CG15739
RhoGEF64C.1	7.85183e-274	0.37128077523807	0.529	0.054	1.094e-269	2.1.1 stretch cell 8+	RhoGEF64C
Syx4	2.75693e-264	0.263124741303337	0.29	0.014	3.84124e-262	2.1.1 stretch cell 8+	Syx4
CG18622	5.01467e-261	0.296932565158528	0.368	0.025	6.98693e-257	2.1.1 stretch cell 8+	CG18622
CG5835	2.32193e-253	0.966347783397718	0.487	0.051	3.23515e-249	2.1.1 stretch cell 8+	CG5835
slow.2	2.09621e-229	0.52088593997026	0.51	0.06	2.92065e-225	2.1.1 stretch cell 8+	slow
cv-2.1	7.67537e-214	0.821604858177621	0.646	0.111	1.06941e-209	2.1.1 stretch cell 8+	cv-2
beat-IIIc	1.9662e-213	0.538500470924207	0.66	0.111	2.73951e-209	2.1.1 stretch cell 8+	beat-IIIc
ImpL2.5	8.4979e-211	234917395993359	1	0.634	1.18401e-206	2.1.1 stretch cell 8+	ImpL2
CG5973	9.98349e-211	0.370397318661569	0.454	0.051	1.391e-206	2.1.1 stretch cell 8+	CG5973
Hr4	1.5718e-194	0.546363138032639	0.396	0.042	2.18999e-190	2.1.1 stretch cell 8+	Hr4
Vha16-1.3	3.52382e-190	115718193213147	1	0.995	4.90974e-186	2.1.1 stretch cell 8+	Vha16-1
CG9743	4.39087e-187	0.314926085172289	0.362	0.035	6.1178e-183	2.1.1 stretch cell 8+	CG9743
CG3823.1	1.5666e-175	0.450341364607403	0.526	0.082	2.18274e-171	2.1.1 stretch cell 8+	CG3823
CG18507	8.10753e-175	0.268441146992599	0.267	0.02	1.12962e-170	2.1.1 stretch cell 8+	CG18507
CG8066	4.08665e-173	0.414162444357442	0.348	0.035	5.69393e-169	2.1.1 stretch cell 8+	CG8066
CAP	5.96992e-174	0.355971453924837	0.334	0.033	8.31789e-169	2.1.1 stretch cell 8+	CAP
cib.4	3.48439e-172	188907800209102	1	0.842	4.8548e-166	2.1.1 stretch cell 8+	cib
CG5958.2	4.96722e-170	0.806919064204003	0.524	0.084	6.92082e-167	2.1.1 stretch cell 8+	CG5958
Sdc.3	1.01037e-169	118627334458462	0.992	0.675	1.40775e-165	2.1.1 stretch cell 8+	Sdc
Mec2	1.33555e-169	0.327562085932596	0.276	0.022	1.86082e-165	2.1.1 stretch cell 8+	Mec2
sn.1	1.85068e-169	0.563266027191081	0.538	0.087	2.57856e-165	2.1.1 stretch cell 8+	sn
Sam-S.2	7.09288e-164	119227998449467	1	0.989	9.88251e-160	2.1.1 stretch cell 8+	Sam-S
Vha13.3	8.01144e-164	0.926156784239003	1	0.978	1.11623e-159	2.1.1 stretch cell 8+	Vha13
CG8854.2	3.74865e-155	0.480155762473272	0.663	0.144	5.22299e-151	2.1.1 stretch cell 8+	CG8854
VhaM9.7-b.2	7.54736e-155	0.876967451064468	1	0.966	1.05157e-150	2.1.1 stretch cell 8+	VhaM9.7-b
wdp.2	6.362e-153	0.775646341932743	0.786	0.223	8.86417e-149	2.1.1 stretch cell 8+	wdp
VhaM8.9.2	6.25305e-149	10313502829751	0.992	0.851	8.71238e-145	2.1.1 stretch cell 8+	VhaM8.9
Vha36-1.2	3.75996e-148	0.836079873719928	1	0.94	5.23875e-144	2.1.1 stretch cell 8+	Vha36-1
luna.3	1.27059e-147	0.900040189324807	0.861	0.31	1.77031e-143	2.1.1 stretch cell 8+	luna
CG30101	5.1168e-142	0.405683927859153	0.345	0.042	7.12924e-138	2.1.1 stretch cell 8+	CG30101
CG13377	1.31331e-141	0.539668098049352	0.641	0.152	1.82983e-136	2.1.1 stretch cell 8+	CG13377
CG13003.1	1.09455e-137	0.373421937098053	0.265	0.024	1.52504e-134	2.1.1 stretch cell 8+	CG13003
Akap200.2	3.27433e-137	116935023828081	0.983	0.685	4.56213e-133	2.1.1 stretch cell 8+	Akap200
CG10098	1.50709e-135	0.680053476170629	0.73	0.216	2.09982e-131	2.1.1 stretch cell 8+	CG10098
Inx3	1.16778e-132	0.94592440493009	0.967	0.639	1.62707e-128	2.1.1 stretch cell 8+	Inx3
CG10916.1	1.00391e-131	0.435038499086035	0.493	0.092	1.39875e-127	2.1.1 stretch cell 8+	CG10916
Nph.2	9.60035e-131	-0.789571411221625	0.953	0.996	1.33762e-127	2.1.1 stretch cell 8+	Nph
CG6040	2.02349e-130	0.84838198407036	0.933	0.468	2.81932e-126	2.1.1 stretch cell 8+	CG6040
AnxB10.1	1.42249e-130	0.541326771273876	0.769	0.244	1.98196e-125	2.1.1 stretch cell 8+	AnxB10
CG17124.2	3.43663e-128	109573700086641	0.947	0.507	4.78825e-124	2.1.1 stretch cell 8+	CG17124
Oat.2	6.11341e-128	100861564371869	0.997	0.961	8.51782e-124	2.1.1 stretch cell 8+	Oat
FK506-bp1.3	7.47891e-128	-0.940983011238749	0.808	0.981	1.04204e-122	2.1.1 stretch cell 8+	FK506-bp1
VhaPPA1-1.1	5.73265e-125	0.843927716669625	0.992	0.826	7.9873e-121	2.1.1 stretch cell 8+	VhaPPA1-1
Timp.4	5.12196e-124	0.60780690857316	0.844	0.331	7.13643e-120	2.1.1 stretch cell 8+	Timp
CG6218.1	5.20517e-124	100964491234582	0.942	0.53	7.25236e-120	2.1.1 stretch cell 8+	CG6218
nrv2	1.72408e-121	0.464224916555804	0.657	0.179	2.40216e-117	2.1.1 stretch cell 8+	nrv2
CG4476	2.6091e-122	0.431632928906366	0.276	0.03	3.63526e-117	2.1.1 stretch cell 8+	CG4476
GstD3.3	3.70619e-121	120309944968246	0.883	0.424	5.16383e-117	2.1.1 stretch cell 8+	GstD3
mod.2	3.5584e-120	-0.831492544095509	0.822	0.981	4.95792e-116	2.1.1 stretch cell 8+	mod
awd	5.13828e-120	-0.438111784583712	1	1	7.15916e-116	2.1.1 stretch cell 8+	awd
Vha68-2.2	6.01626e-120	0.849231369619868	0.992	0.838	8.38246e-116	2.1.1 stretch cell 8+	Vha68-2
Dg.3	1.90967e-117	113401818754589	0.953	0.608	2.66074e-113	2.1.1 stretch cell 8+	Dg
Vha26.1	2.31772e-117	0.81829848678841	0.997	0.962	3.22928e-114	2.1.1 stretch cell 8+	Vha26
Nlp.1	4.53961e-117	-0.605533613975929	0.997	0.999	6.32504e-113	2.1.1 stretch cell 8+	Nlp
CG42336.1	5.79132e-117	-0.74057087445415	0.914	0.985	8.06905e-114	2.1.1 stretch cell 8+	CG42336
CNBP.2	7.57793e-114	-0.686522621224258	0.997	0.999	1.05583e-109	2.1.1 stretch cell 8+	CNBP
GstD1.3	8.98731e-114	107486232245773	0.994	0.975	1.2522e-109	2.1.1 stretch cell 8+	GstD1
CG8602.2	1.92173e-113	115165393921471	0.978	0.674	2.67755e-110	2.1.1 stretch cell 8+	CG8602
shep.3	4.25052e-112	109355940853871	0.928	0.545	5.92225e-108	2.1.1 stretch cell 8+	shep
hoip.2	2.33056e-111	-0.902412284003212	0.841	0.983	3.24717e-107	2.1.1 stretch cell 8+	hoip
Tm1.1	7.53429e-112	0.822889651075724	0.997	0.924	1.04975e-106	2.1.1 stretch cell 8+	Tm1
NHP2.2	2.63654e-109	-0.799356162326307	0.766	0.976	3.6735e-105	2.1.1 stretch cell 8+	NHP2
CG31098.2	1.11987e-108	0.629806585812696	0.861	0.383	1.56031e-104	2.1.1 stretch cell 8+	CG31098
Vha14-1.2	1.29953e-108	0.730669201043574	1	0.95	1.81063e-104	2.1.1 stretch cell 8+	Vha14-1
path	3.43715e-108	115456573132948	0.994	0.948	4.78898e-104	2.1.1 stretch cell 8+	path
nop5.1	1.48599e-107	-0.75034078939962	0.758	0.962	2.07043e-103	2.1.1 stretch cell 8+	nop5
CG2852.1	5.70622e-107	-0.630140675247847	1	0.999	7.95047e-103	2.1.1 stretch cell 8+	CG2852
Past1	6.14576e-107	0.93760601795412	0.864	0.44	8.56289e-103	2.1.1 stretch cell 8+	Past1
bic.1	5.36827e-106	-0.472170787152363	1	1	7.47961e-102	2.1.1 stretch cell 8+	bic
VhaAC45.2	7.54057e-106	0.756960539912479	0.978	0.83	1.05063e-101	2.1.1 stretch cell 8+	VhaAC45
Vha55.3	1.01512e-105	0.77190192295427	0.992	0.894	1.41436e-101	2.1.1 stretch cell 8+	Vha55
Sod3	1.25417e-105	0.655257584735375	0.875	0.386	1.74743e-101	2.1.1 stretch cell 8+	Sod3
CG6767.3	2.77686e-107	-0.872017275692853	0.666	0.931	3.869e-101	2.1.1 stretch cell 8+	CG6767
RNASEK.2	6.5485e-105	0.662886408972317	1	0.999	9.12403e-101	2.1.1 stretch cell 8+	RNASEK
CG11267.1	6.58141e-104	-0.622793281140809	0.989	0.997	9.16988e-100	2.1.1 stretch cell 8+	CG11267
CG3348	3.4702e-103	109641005887167	0.262	0.031	4.83503e-99	2.1.1 stretch cell 8+	CG3348
Nop56.2	6.16608e-103	-0.739550412693223	0.786	0.97	8.59119e-99	2.1.1 stretch cell 8+	Nop56
smt3.3	7.91729e-102	-0.681418495404087	1	1	1.10312e-97	2.1.1 stretch cell 8+	smt3
kar.3	2.49291e-101	0.763910109825423	0.958	0.703	3.47337e-97	2.1.1 stretch cell 8+	kar
Esp	4.01722e-101	0.483925777048276	0.599	0.161	5.59719e-97	2.1.1 stretch cell 8+	Esp
CG7668.1	4.16792e-102	0.79912601164061	0.936	0.552	5.80716e-97	2.1.1 stretch cell 8+	CG7668
Nap1.1	2.26024e-100	-0.56065175185171	0.981	0.998	3.14919e-96	2.1.1 stretch cell 8+	Nap1
Ugt86Di.1	1.70525e-100	0.274041332344052	0.496	0.109	2.37593e-95	2.1.1 stretch cell 8+	Ugt86Di
CG31075.1	2.17154e-99	0.400097025853799	0.354	0.059	3.0256e-95	2.1.1 stretch cell 8+	CG31075
Nop60B.1	7.8969e-99	-0.693216546968225	0.844	0.983	1.10028e-95	2.1.1 stretch cell 8+	Nop60B
Vha44.1	6.97897e-98	0.657795881672586	0.994	0.866	9.7238e-94	2.1.1 stretch cell 8+	Vha44
Mipp1.3	6.1351e-96	-0.920200388034823	0.354	0.819	8.54803e-92	2.1.1 stretch cell 8+	Mipp1
GstD2	9.97265e-97	0.523896976859004	0.276	0.037	1.38949e-92	2.1.1 stretch cell 8+	GstD2
vig2.1	1.91533e-95	-0.580217663478689	0.975	0.995	2.66862e-91	2.1.1 stretch cell 8+	vig2
CG32982	4.76823e-95	0.372113541080915	0.557	0.15	6.64357e-90	2.1.1 stretch cell 8+	CG32982
CG4038	1.1335e-93	-0.64836348254038	0.833	0.979	1.57931e-89	2.1.1 stretch cell 8+	CG4038
CG6330	2.17782e-94	0.443018336118357	0.504	0.121	3.03436e-89	2.1.1 stretch cell 8+	CG6330
Hsp60A.1	3.38603e-93	-0.67155384419086	0.83	0.964	4.71776e-89	2.1.1 stretch cell 8+	Hsp60A
Gdh.3	1.17174e-92	0.751576047030786	0.967	0.761	1.63258e-89	2.1.1 stretch cell 8+	Gdh
Cyp4s3	3.30918e-92	0.548274512298951	0.206	0.022	4.61069e-89	2.1.1 stretch cell 8+	Cyp4s3
VhaAC39-1.1	3.75574e-92	0.658506664661184	0.969	0.831	5.23287e-88	2.1.1 stretch cell 8+	VhaAC39-1
CG6357.1	3.27318e-91	0.728711056019042	0.546	0.15	4.56052e-87	2.1.1 stretch cell 8+	CG6357
CG6231.1	1.16206e-90	0.351889625338476	0.334	0.057	1.6191e-86	2.1.1 stretch cell 8+	CG6231
SpdS.2	8.9574e-90	-0.71711457070552	0.563	0.877	1.24803e-85	2.1.1 stretch cell 8+	SpdS
capt.1	6.54998e-89	0.644841146591588	0.891	0.526	9.12609e-85	2.1.1 stretch cell 8+	capt
eEF1delta	2.34541e-88	-0.540149938550945	0.983	0.996	3.26786e-84	2.1.1 stretch cell 8+	eEF1delta
CG17119.2	3.16096e-88	0.74582010809811	0.671	0.224	4.40417e-84	2.1.1 stretch cell 8+	CG17119
dUTPase.3	1.35786e-86	-0.879368574900428	0.73	0.953	1.89191e-81	2.1.1 stretch cell 8+	dUTPase
REG.2	1.83261e-84	-0.617704586836249	0.819	0.945	2.55337e-80	2.1.1 stretch cell 8+	REG
CtsB1	1.08221e-83	0.752812893056971	0.994	0.937	1.50785e-79	2.1.1 stretch cell 8+	CtsB1
Abl	2.09934e-83	0.418250155528187	0.702	0.257	2.92501e-78	2.1.1 stretch cell 8+	Abl
Dad	3.50977e-81	0.371839856309038	0.613	0.191	4.89016e-77	2.1.1 stretch cell 8+	Dad
La.1	6.71501e-80	-0.642627908281598	0.685	0.922	9.35602e-76	2.1.1 stretch cell 8+	La
Fib.1	6.96561e-80	-0.62306015738403	0.705	0.943	9.70518e-76	2.1.1 stretch cell 8+	Fib
Mlc-c.2	1.7645e-79	0.775100084591847	0.986	0.859	2.45847e-75	2.1.1 stretch cell 8+	Mlc-c
rgn.3	6.20049e-79	0.730054449578155	0.933	0.66	8.63915e-75	2.1.1 stretch cell 8+	rgn
cathD.2	6.43791e-77	10771089208272	0.997	0.888	8.96995e-73	2.1.1 stretch cell 8+	cathD
Mdh1.2	6.60248e-77	-0.553682862157543	0.953	0.981	9.19923e-73	2.1.1 stretch cell 8+	Mdh1
GlcAT-P	3.12558e-76	0.308753015937651	0.404	0.09	4.35487e-72	2.1.1 stretch cell 8+	GlcAT-P
CG44476.1	2.55199e-74	-0.693789497826458	0.565	0.893	3.55569e-70	2.1.1 stretch cell 8+	CG44476
CG43693.1	2.95424e-74	0.778456453609975	0.961	0.668	4.11614e-70	2.1.1 stretch cell 8+	CG43693
Rint1	3.13332e-74	0.28921470771166	0.485	0.13	4.36566e-70	2.1.1 stretch cell 8+	Rint1
CG14434.2	4.91597e-74	-0.631779528845176	0.504	0.844	6.84943e-70	2.1.1 stretch cell 8+	CG14434
Sap-r.3	1.10045e-72	0.890478424120751	0.967	0.798	1.53326e-68	2.1.1 stretch cell 8+	Sap-r
Hnf4	3.48509e-72	0.567002115594925	0.671	0.269	4.85578e-69	2.1.1 stretch cell 8+	Hnf4
CG11899	5.57959e-72	0.40578183903417	0.563	0.177	7.77404e-69	2.1.1 stretch cell 8+	CG11899
Dph5.1	9.97405e-72	-0.579028179818396	0.649	0.891	1.38968e-67	2.1.1 stretch cell 8+	Dph5
Inx2.1	1.12914e-71	0.628431689577457	0.95	0.726	1.57323e-67	2.1.1 stretch cell 8+	Inx2
E(spl)m3-HLH.2	2.18955e-71	-106175818337546	0.426	0.828	3.05069e-67	2.1.1 stretch cell 8+	E(spl)m3-HLH
Vha100-2.1	5.98601e-71	0.597321056148462	0.936	0.644	8.3403e-67	2.1.1 stretch cell 8+	Vha100-2
RpL24-like.1	2.77183e-70	-0.468388092392581	0.942	0.989	3.86199e-67	2.1.1 stretch cell 8+	RpL24-like
Fer2LCH.2	4.53792e-71	0.521918125073264	0.992	0.951	6.32269e-66	2.1.1 stretch cell 8+	Fer2LCH
GstO3	6.01419e-70	0.256695583818563	0.474	0.127	8.37958e-67	2.1.1 stretch cell 8+	GstO3
CG5326.4	3.4093e-69	0.542855418309189	0.747	0.293	4.75018e-66	2.1.1 stretch cell 8+	CG5326
CG13992.1	4.94683e-68	0.410143042882925	0.708	0.263	6.89241e-64	2.1.1 stretch cell 8+	CG13992
Cyp1.1	1.17924e-67	-0.33254361770318	1	1	1.64304e-63	2.1.1 stretch cell 8+	Cyp1
alt.1	1.48949e-67	0.688677916430833	0.925	0.639	2.0753e-63	2.1.1 stretch cell 8+	alt
Npc2a.2	1.71001e-67	0.8234977647503	0.992	0.859	2.38255e-63	2.1.1 stretch cell 8+	Npc2a
CG10527.4	1.74077e-67	0.841847081221861	0.869	0.493	2.42541e-64	2.1.1 stretch cell 8+	CG10527
stg.4	2.69476e-67	-134824984995762	0.451	0.803	3.7546e-63	2.1.1 stretch cell 8+	stg
CG34417.2	4.18307e-67	0.9039655710872	0.883	0.555	5.82827e-63	2.1.1 stretch cell 8+	CG34417
CG10103	9.28164e-67	0.433085654966679	0.71	0.299	1.29321e-62	2.1.1 stretch cell 8+	CG10103
CG32850.4	8.2011e-66	0.742787053938663	0.944	0.697	1.14266e-61	2.1.1 stretch cell 8+	CG32850
Tctp.1	1.04393e-65	-0.27152177119409	1	1	1.45451e-62	2.1.1 stretch cell 8+	Tctp
Act5C.2	1.07689e-65	0.64926155774257	1	0.999	1.50043e-61	2.1.1 stretch cell 8+	Act5C
Sox14.1	2.7063e-66	0.598435048180841	0.666	0.266	3.77069e-62	2.1.1 stretch cell 8+	Sox14
Argk.2	9.17348e-65	0.922183839129387	0.877	0.536	1.27814e-60	2.1.1 stretch cell 8+	Argk
emc.1	9.13919e-64	0.579024019393223	0.947	0.669	1.27336e-59	2.1.1 stretch cell 8+	emc
MtnA.1	1.08724e-63	0.597862041760572	0.616	0.237	1.51485e-59	2.1.1 stretch cell 8+	MtnA
CG4666.4	1.57514e-62	0.464404894201451	0.766	0.325	2.19464e-58	2.1.1 stretch cell 8+	CG4666
peb.4	2.88767e-62	0.839675847912207	0.981	0.779	4.02339e-60	2.1.1 stretch cell 8+	peb
CG3164	1.39133e-62	0.444563077032042	0.68	0.289	1.93853e-58	2.1.1 stretch cell 8+	CG3164
Pdcd4.2	1.63069e-61	-0.611488236161663	0.847	0.974	2.27204e-58	2.1.1 stretch cell 8+	Pdcd4
Ahcy.1	1.93158e-61	-0.507733362996581	0.805	0.923	2.69127e-57	2.1.1 stretch cell 8+	Ahcy
SNRPG	2.56952e-61	-0.539010268540692	0.905	0.974	3.58011e-57	2.1.1 stretch cell 8+	SNRPG
CG1572.2	3.44892e-61	0.644792661270455	0.947	0.677	4.80539e-57	2.1.1 stretch cell 8+	CG1572
rols.1	1.05695e-61	0.364545637625932	0.646	0.244	1.47264e-56	2.1.1 stretch cell 8+	rols
Df31.4	1.73242e-60	-0.933641182783769	0.975	0.989	2.41378e-56	2.1.1 stretch cell 8+	Df31
CG6770.3	3.61127e-60	0.5573831777698	1	0.975	5.03158e-56	2.1.1 stretch cell 8+	CG6770
vsg	2.21364e-59	0.535843538174289	0.93	0.677	3.08426e-55	2.1.1 stretch cell 8+	vsg
sqh.2	2.3009e-60	0.636272783105252	0.964	0.808	3.20584e-55	2.1.1 stretch cell 8+	sqh
P32	4.75464e-59	-0.512152454784861	0.925	0.976	6.62464e-55	2.1.1 stretch cell 8+	P32
scb	5.18276e-59	0.25961743398908	0.334	0.075	7.22114e-56	2.1.1 stretch cell 8+	scb
RpII18.1	5.80695e-59	-0.533437977258819	0.735	0.921	8.09082e-55	2.1.1 stretch cell 8+	RpII18
CG7637.1	2.3495e-59	-0.558470295844469	0.708	0.926	3.27355e-54	2.1.1 stretch cell 8+	CG7637
Chmp1	2.3504e-58	0.625213844288803	0.919	0.716	3.27482e-54	2.1.1 stretch cell 8+	Chmp1
wbl	5.08797e-58	0.391340740472355	0.627	0.233	7.08907e-54	2.1.1 stretch cell 8+	wbl
Sirup.3	7.03652e-58	0.96225523108221	0.88	0.635	9.80399e-54	2.1.1 stretch cell 8+	Sirup
Art1.2	2.29367e-57	-0.541345211827366	0.599	0.828	3.19576e-53	2.1.1 stretch cell 8+	Art1
AdSS	2.56205e-57	-0.50101033195175	0.794	0.945	3.56971e-53	2.1.1 stretch cell 8+	AdSS
CG14818.1	5.99048e-57	0.559935393125055	0.914	0.7	8.34653e-53	2.1.1 stretch cell 8+	CG14818
CG3662	9.89851e-57	0.533113791269532	0.877	0.592	1.37916e-52	2.1.1 stretch cell 8+	CG3662
Bsg.1	1.20095e-56	0.494850240946809	0.992	0.888	1.67328e-52	2.1.1 stretch cell 8+	Bsg
Ran.2	4.25245e-56	-0.443697575462694	0.992	0.996	5.92494e-52	2.1.1 stretch cell 8+	Ran
CG10576.1	1.62305e-55	-0.450601593635171	0.903	0.979	2.2614e-51	2.1.1 stretch cell 8+	CG10576
CG4101	2.10034e-56	0.43772396019806	0.719	0.341	2.92641e-52	2.1.1 stretch cell 8+	CG4101
alpha-Est5	2.84747e-55	0.254053538531416	0.496	0.156	3.96738e-51	2.1.1 stretch cell 8+	alpha-Est5
CG16817.2	3.37599e-55	-0.42059014707407	0.972	0.996	4.70376e-51	2.1.1 stretch cell 8+	CG16817
yps.1	1.23106e-55	-0.47108948793829	0.841	0.936	1.71524e-50	2.1.1 stretch cell 8+	yps
ogre.3	1.57756e-54	0.53592303651816	0.972	0.864	2.19801e-50	2.1.1 stretch cell 8+	ogre
Btk29A	4.33982e-54	0.742267474005207	0.749	0.4	6.04667e-50	2.1.1 stretch cell 8+	Btk29A
CG31694	1.09265e-53	0.485384305823764	0.741	0.37	1.5224e-51	2.1.1 stretch cell 8+	CG31694
CG8036.2	1.09947e-53	-0.724912143981995	0.889	0.953	1.5319e-49	2.1.1 stretch cell 8+	CG8036
dlg1.2	1.36942e-53	-0.556577510824755	0.702	0.894	1.90802e-49	2.1.1 stretch cell 8+	dlg1
Chd64.1	4.88639e-53	0.459490287179207	0.994	0.949	6.80821e-49	2.1.1 stretch cell 8+	Chd64
SmE.3	5.03403e-53	-0.506313280833628	0.911	0.957	7.01391e-49	2.1.1 stretch cell 8+	SmE
CG10444	5.78043e-53	0.788048069015553	0.591	0.249	8.05387e-49	2.1.1 stretch cell 8+	CG10444
scf	6.15574e-53	-0.544792176069986	0.802	0.936	8.57679e-49	2.1.1 stretch cell 8+	scf
CG34325.3	7.18866e-53	0.345245446519524	0.671	0.286	1.0016e-48	2.1.1 stretch cell 8+	CG34325
Fim	2.36692e-52	0.795882822559548	0.819	0.475	3.29783e-48	2.1.1 stretch cell 8+	Fim
hdc.4	5.97687e-52	-0.866889637101379	0.306	0.694	8.32757e-48	2.1.1 stretch cell 8+	hdc
Arpc4	7.45901e-52	0.591178389673481	0.967	0.855	1.03926e-47	2.1.1 stretch cell 8+	Arpc4
CG1628.2	1.72889e-51	0.563183960529727	0.939	0.795	2.40886e-47	2.1.1 stretch cell 8+	CG1628
CG15529.3	4.102e-51	-0.763717245711423	0.37	0.736	5.71532e-47	2.1.1 stretch cell 8+	CG15529
Myc.1	1.07205e-50	-0.585056409745921	0.936	0.994	1.49369e-46	2.1.1 stretch cell 8+	Myc
lqf	3.76461e-51	0.588635360626107	0.855	0.536	5.24523e-46	2.1.1 stretch cell 8+	lqf
Rrp4	6.93185e-51	-0.467647366843868	0.482	0.781	9.65815e-46	2.1.1 stretch cell 8+	Rrp4
RpL34a.1	1.12141e-49	-0.276245872599898	0.997	1	1.56246e-45	2.1.1 stretch cell 8+	RpL34a
vig	9.76211e-49	-0.491185824860679	0.663	0.86	1.36015e-44	2.1.1 stretch cell 8+	vig
His2Av.3	1.10315e-48	-0.599658558068537	0.914	0.972	1.53702e-45	2.1.1 stretch cell 8+	His2Av
crb.1	1.2066e-48	0.48101343378078	0.808	0.469	1.68116e-44	2.1.1 stretch cell 8+	crb
Pen.4	1.55134e-48	-0.875547021320188	0.128	0.564	2.16149e-44	2.1.1 stretch cell 8+	Pen
CG15019.1	7.59976e-48	-0.431476188167693	0.911	0.975	1.05887e-43	2.1.1 stretch cell 8+	CG15019
pcs	1.04511e-47	0.907718958224453	0.791	0.478	1.45615e-43	2.1.1 stretch cell 8+	pcs
eEF1gamma.1	1.12691e-47	-0.273194998685416	1	1	1.57012e-44	2.1.1 stretch cell 8+	eEF1gamma
Rac2.1	1.52612e-48	0.521630846033648	0.822	0.494	2.12635e-43	2.1.1 stretch cell 8+	Rac2
kay	2.72192e-47	0.403115493820973	0.643	0.282	3.79245e-43	2.1.1 stretch cell 8+	kay
alphaTub84D.3	3.32934e-47	-0.533076909322007	0.788	0.916	4.63877e-43	2.1.1 stretch cell 8+	alphaTub84D
CG4364.1	7.42795e-47	-0.440344531241817	0.797	0.923	1.03494e-42	2.1.1 stretch cell 8+	CG4364
Atpalpha	3.14728e-46	0.456766894634215	0.936	0.72	4.38511e-42	2.1.1 stretch cell 8+	Atpalpha
Hsc70-4.1	3.44571e-46	-0.325480505544728	1	1	4.80091e-42	2.1.1 stretch cell 8+	Hsc70-4
schlank.1	6.36001e-46	0.647727323090655	0.958	0.846	8.8614e-42	2.1.1 stretch cell 8+	schlank
CG6891.1	7.17962e-46	0.4943242795018	1	0.931	1.00034e-41	2.1.1 stretch cell 8+	CG6891
CG7029	2.69151e-45	0.281651159552079	0.409	0.127	3.75008e-41	2.1.1 stretch cell 8+	CG7029
RpLP0-like.1	3.7492e-46	-0.467835236705536	0.604	0.841	5.22376e-41	2.1.1 stretch cell 8+	RpLP0-like
Lamp1.1	9.95253e-46	0.498864666232	0.958	0.8	1.38669e-40	2.1.1 stretch cell 8+	Lamp1
Rpb10	3.44639e-44	-0.455003847652013	0.847	0.944	4.80185e-40	2.1.1 stretch cell 8+	Rpb10
Non1	8.77282e-44	-0.442730922527705	0.916	0.979	1.22232e-39	2.1.1 stretch cell 8+	Non1
tsr.1	9.02034e-44	0.401817149338219	1	1	1.2568e-39	2.1.1 stretch cell 8+	tsr
veil.2	1.1419e-43	0.302964179108451	0.657	0.276	1.59101e-40	2.1.1 stretch cell 8+	veil
Lsd-2	1.25714e-43	0.384944546888742	0.507	0.192	1.75157e-40	2.1.1 stretch cell 8+	Lsd-2
Surf6.2	1.435e-44	-0.473298082686978	0.479	0.787	1.99938e-39	2.1.1 stretch cell 8+	Surf6
CG14210.1	2.93428e-43	-0.459089621769096	0.627	0.848	4.08833e-39	2.1.1 stretch cell 8+	CG14210
RpS15Ab	3.527e-43	-0.468424035446148	0.674	0.853	4.91416e-40	2.1.1 stretch cell 8+	RpS15Ab
Cp1.4	5.05734e-43	109688386171337	0.933	0.786	7.04639e-39	2.1.1 stretch cell 8+	Cp1
Rpb5	5.19733e-45	-0.450728853887071	0.618	0.833	7.24143e-40	2.1.1 stretch cell 8+	Rpb5
SmD2	1.25502e-42	-0.428567723248299	0.919	0.969	1.74863e-38	2.1.1 stretch cell 8+	SmD2
Hsc70-3	1.25527e-42	0.561983144945037	0.989	0.931	1.74897e-38	2.1.1 stretch cell 8+	Hsc70-3
stv.1	3.4065e-42	0.489195602803756	0.777	0.468	4.74627e-38	2.1.1 stretch cell 8+	stv
cpo.1	3.63941e-42	0.439511483276094	0.797	0.452	5.0708e-40	2.1.1 stretch cell 8+	cpo
VhaSFD.1	4.10151e-42	0.434414971861091	0.928	0.688	5.71463e-38	2.1.1 stretch cell 8+	VhaSFD
mtSSB.2	5.32892e-42	-0.460795726229813	0.716	0.869	7.42478e-38	2.1.1 stretch cell 8+	mtSSB
Xrp1	1.04622e-41	0.478945092150736	0.958	0.786	1.4577e-37	2.1.1 stretch cell 8+	Xrp1
HmgD.4	1.28618e-41	-0.884768403238358	0.955	0.982	1.79204e-37	2.1.1 stretch cell 8+	HmgD
CG2862	1.34031e-41	-0.362324154185686	0.967	0.988	1.86745e-37	2.1.1 stretch cell 8+	CG2862
Eip75B	1.59839e-42	0.527168936604005	0.997	0.956	2.22703e-37	2.1.1 stretch cell 8+	Eip75B
CG11858	3.72329e-41	-0.428333756988952	0.585	0.802	5.18766e-37	2.1.1 stretch cell 8+	CG11858
slgA.1	5.52178e-41	0.475864736273588	0.891	0.661	7.6935e-37	2.1.1 stretch cell 8+	slgA
eIF2alpha	7.98755e-41	-0.368226995292413	0.922	0.96	1.1129e-36	2.1.1 stretch cell 8+	eIF2alpha
Nacalpha.1	1.0515e-40	-0.259292982515608	1	1	1.46505e-36	2.1.1 stretch cell 8+	Nacalpha
CG6701	1.05526e-40	0.472097663867871	0.836	0.515	1.47029e-36	2.1.1 stretch cell 8+	CG6701
AMPdeam	1.21985e-40	0.834146676745224	0.936	0.745	1.69962e-36	2.1.1 stretch cell 8+	AMPdeam
CG32795	1.8159e-40	0.266932420226593	0.518	0.199	2.53009e-36	2.1.1 stretch cell 8+	CG32795
Inos.3	5.11016e-40	0.420641847709453	0.73	0.394	7.11999e-36	2.1.1 stretch cell 8+	Inos
CG5590	6.30915e-40	0.538373008212715	0.897	0.671	8.79054e-36	2.1.1 stretch cell 8+	CG5590
PHGPx	9.65976e-41	0.579819253623388	0.922	0.721	1.34589e-35	2.1.1 stretch cell 8+	PHGPx
babos.4	1.81442e-39	-0.753174520320753	0.446	0.735	2.52804e-35	2.1.1 stretch cell 8+	babos
CG13096	2.75317e-39	-0.454985647943718	0.552	0.805	3.836e-37	2.1.1 stretch cell 8+	CG13096
Hydr2	3.72324e-39	0.303108960781927	0.535	0.215	5.18759e-35	2.1.1 stretch cell 8+	Hydr2
CG30392.1	4.13133e-40	0.264678679693573	0.602	0.26	5.75618e-35	2.1.1 stretch cell 8+	CG30392
Pcyt1.2	1.53197e-38	0.442981275549696	0.78	0.461	2.13449e-34	2.1.1 stretch cell 8+	Pcyt1
cnc.1	1.83973e-38	0.433317470914275	0.822	0.515	2.5633e-34	2.1.1 stretch cell 8+	cnc
Ent2.1	2.26138e-38	0.411135148540558	0.972	0.931	3.15078e-35	2.1.1 stretch cell 8+	Ent2
Obp99a.3	3.86178e-38	-127099765722652	0.187	0.565	5.38062e-34	2.1.1 stretch cell 8+	Obp99a
GstE14.2	4.91614e-38	-0.748568718676724	0.228	0.601	6.84966e-34	2.1.1 stretch cell 8+	GstE14
CG30423.1	7.36599e-38	0.478978692533893	0.953	0.827	1.0263e-33	2.1.1 stretch cell 8+	CG30423
be	1.02274e-38	0.347427035249967	0.557	0.231	1.42499e-33	2.1.1 stretch cell 8+	be
CG32409.1	1.49466e-37	-0.442699542795443	0.454	0.755	2.08252e-33	2.1.1 stretch cell 8+	CG32409
Rtnl1.2	4.3944e-38	0.445536163622781	0.947	0.806	6.12271e-33	2.1.1 stretch cell 8+	Rtnl1
CG31523	4.42289e-37	0.32630622528501	0.507	0.201	6.16241e-33	2.1.1 stretch cell 8+	CG31523
plum	5.02013e-37	-0.51832405148929	0.407	0.727	6.99455e-33	2.1.1 stretch cell 8+	plum
Ugt58Fa.3	6.15778e-37	-0.542926813412295	0.067	0.468	8.57963e-33	2.1.1 stretch cell 8+	Ugt58Fa
rost.1	9.97598e-37	0.419397124683417	0.604	0.281	1.38995e-32	2.1.1 stretch cell 8+	rost
crq	2.82301e-36	0.297340520094596	0.437	0.158	3.93329e-32	2.1.1 stretch cell 8+	crq
h.1	3.16672e-36	0.554151123975404	0.947	0.844	4.41219e-32	2.1.1 stretch cell 8+	h
cbt	5.35039e-36	0.367382710629997	0.604	0.282	7.4547e-32	2.1.1 stretch cell 8+	cbt
Fer1HCH.2	5.67461e-36	0.343658880253479	0.986	0.919	7.90644e-32	2.1.1 stretch cell 8+	Fer1HCH
sm.2	8.0846e-36	0.385108671186233	0.733	0.384	1.12643e-31	2.1.1 stretch cell 8+	sm
CG15211.1	8.48091e-36	0.26688161560719	0.471	0.172	1.18165e-31	2.1.1 stretch cell 8+	CG15211
CG43658.3	1.68752e-35	0.326994293053131	0.799	0.475	2.35122e-31	2.1.1 stretch cell 8+	CG43658
CG5065.2	2.11504e-35	0.326600111296986	0.602	0.26	2.94689e-31	2.1.1 stretch cell 8+	CG5065
CG16985.2	2.63483e-35	-0.43955835791306	0.29	0.628	3.67111e-31	2.1.1 stretch cell 8+	CG16985
CG12262	3.86806e-35	0.518858286282094	0.772	0.479	5.38937e-31	2.1.1 stretch cell 8+	CG12262
CG3902.3	4.84327e-35	-0.479266939159563	0.758	0.893	6.74813e-31	2.1.1 stretch cell 8+	CG3902
shot.1	5.94308e-35	0.270509748029628	0.557	0.244	8.2805e-31	2.1.1 stretch cell 8+	shot
CG18081	6.33222e-35	-0.359921651113838	0.891	0.939	8.82268e-31	2.1.1 stretch cell 8+	CG18081
CG31869.1	9.81402e-35	0.658820912100088	0.554	0.252	1.36739e-30	2.1.1 stretch cell 8+	CG31869
CG30344	1.6943e-35	0.267120591350039	0.454	0.171	2.36067e-30	2.1.1 stretch cell 8+	CG30344
CG32267	2.49957e-34	-0.370737403895934	0.93	0.971	3.48265e-30	2.1.1 stretch cell 8+	CG32267
CG12909	3.81137e-34	-0.398990495092202	0.267	0.618	5.31038e-30	2.1.1 stretch cell 8+	CG12909
Iris.3	4.76856e-34	0.35689017801178	0.752	0.353	6.64403e-30	2.1.1 stretch cell 8+	Iris
CG7006	6.21503e-34	-0.416958519433821	0.487	0.775	8.6594e-30	2.1.1 stretch cell 8+	CG7006
lwr.1	6.40627e-34	-0.382733737883342	0.889	0.944	8.92586e-30	2.1.1 stretch cell 8+	lwr
Rab11	1.06488e-33	0.588340529574453	0.869	0.63	1.4837e-29	2.1.1 stretch cell 8+	Rab11
Bx	1.26263e-33	0.255317857583021	0.334	0.102	1.75922e-29	2.1.1 stretch cell 8+	Bx
CG12290.3	1.28729e-33	0.5288975547371	0.613	0.306	1.79358e-29	2.1.1 stretch cell 8+	CG12290
D1.4	1.91973e-33	-0.53880923239248	0.827	0.902	2.67476e-29	2.1.1 stretch cell 8+	D1
SmB.2	2.19835e-33	-0.426030271168688	0.852	0.918	3.06296e-29	2.1.1 stretch cell 8+	SmB
Rbp1.2	2.55988e-33	-0.393665409792361	0.922	0.961	3.56668e-29	2.1.1 stretch cell 8+	Rbp1
egh	2.7718e-33	0.315580059301848	0.604	0.293	3.86195e-29	2.1.1 stretch cell 8+	egh
spict	3.22265e-33	0.336780920576191	0.68	0.36	4.49011e-30	2.1.1 stretch cell 8+	spict
CG8635	3.78523e-33	-0.37634473596823	0.727	0.875	5.27396e-29	2.1.1 stretch cell 8+	CG8635
FK506-bp2	4.08691e-33	-0.255806049457067	1	0.999	5.69429e-29	2.1.1 stretch cell 8+	FK506-bp2
eIF3f1	1.21461e-32	-0.315847278942148	0.967	0.977	1.69232e-28	2.1.1 stretch cell 8+	eIF3f1
Gie	1.38695e-32	0.305219102140114	0.66	0.344	1.93244e-28	2.1.1 stretch cell 8+	Gie
CG13887	3.18971e-32	0.452766780776576	0.936	0.741	4.44422e-29	2.1.1 stretch cell 8+	CG13887
r-l.1	8.12519e-32	-0.415957772015238	0.465	0.739	1.13208e-27	2.1.1 stretch cell 8+	r-l
CG43156.4	8.52501e-32	-0.740367931150299	0.365	0.646	1.18779e-27	2.1.1 stretch cell 8+	CG43156
Non3	1.05873e-31	-0.393627357139113	0.429	0.727	1.47513e-27	2.1.1 stretch cell 8+	Non3
yip2.1	1.45909e-31	0.513448324114117	0.738	0.447	2.03295e-27	2.1.1 stretch cell 8+	yip2
Shmt.1	1.51065e-31	-0.442806804546766	0.657	0.837	2.10478e-27	2.1.1 stretch cell 8+	Shmt
CG1637	1.53552e-31	0.476198493740251	0.772	0.459	2.13945e-27	2.1.1 stretch cell 8+	CG1637
GILT1.1	2.85573e-32	0.453515480784083	0.841	0.58	3.97889e-27	2.1.1 stretch cell 8+	GILT1
SNF4Agamma.2	3.24126e-31	0.399217750002967	0.894	0.626	4.51605e-27	2.1.1 stretch cell 8+	SNF4Agamma
Rbm13	5.51057e-31	-0.395195747994799	0.382	0.695	7.67787e-27	2.1.1 stretch cell 8+	Rbm13
SmF	8.58794e-31	-0.41600528216079	0.894	0.961	1.19656e-26	2.1.1 stretch cell 8+	SmF
CG11583	1.48043e-30	-0.388546741742149	0.44	0.719	2.06268e-26	2.1.1 stretch cell 8+	CG11583
CG6937.1	1.94628e-30	-0.397039884414212	0.476	0.724	2.71175e-26	2.1.1 stretch cell 8+	CG6937
CG10565.1	3.33243e-30	-0.38992596632078	0.513	0.767	4.64308e-26	2.1.1 stretch cell 8+	CG10565
mt:ND4.1	3.62076e-30	0.460164546803477	0.978	0.973	5.0448e-26	2.1.1 stretch cell 8+	mt:ND4
CG2064	3.79365e-30	0.316137249327837	0.688	0.372	5.28569e-26	2.1.1 stretch cell 8+	CG2064
Dmtn	3.79406e-30	0.257010876153139	0.354	0.116	5.28626e-26	2.1.1 stretch cell 8+	Dmtn
RNaseX25	1.46854e-29	0.306027467830304	0.794	0.499	2.04612e-25	2.1.1 stretch cell 8+	RNaseX25
Rab7	1.58287e-29	0.414739480398748	0.919	0.724	2.20541e-25	2.1.1 stretch cell 8+	Rab7
CG8034.2	3.5026e-29	0.448485317913957	0.83	0.599	4.88017e-26	2.1.1 stretch cell 8+	CG8034
eIF6.1	3.54055e-29	-0.405585168035477	0.465	0.725	4.93305e-25	2.1.1 stretch cell 8+	eIF6
RPA3.3	4.35741e-29	-0.49342127689183	0.635	0.815	6.07118e-25	2.1.1 stretch cell 8+	RPA3
Gp150.2	4.92527e-29	0.477607220001781	0.939	0.827	6.86238e-25	2.1.1 stretch cell 8+	Gp150
Inx7	5.18991e-29	0.280539697820076	0.423	0.16	7.23111e-25	2.1.1 stretch cell 8+	Inx7
Vps60	5.92753e-29	0.374684401131647	0.869	0.64	8.25883e-25	2.1.1 stretch cell 8+	Vps60
CG3817	8.04277e-29	-0.375693042445521	0.387	0.679	1.1206e-24	2.1.1 stretch cell 8+	CG3817
Ptpmeg2.1	8.52395e-29	0.357779812401316	0.524	0.236	1.18764e-24	2.1.1 stretch cell 8+	Ptpmeg2
PH4alphaEFB.2	1.17393e-28	-0.461834976290975	0.554	0.796	1.63563e-24	2.1.1 stretch cell 8+	PH4alphaEFB
Usf.1	1.18824e-28	0.369036939128696	0.677	0.372	1.65558e-24	2.1.1 stretch cell 8+	Usf
Non2.3	1.28918e-28	-0.462990625010601	0.766	0.863	1.79621e-24	2.1.1 stretch cell 8+	Non2
stck.1	2.70978e-28	0.415588441158497	0.794	0.55	3.77553e-24	2.1.1 stretch cell 8+	stck
cni	8.8883e-28	0.394423903443551	0.939	0.792	1.23841e-23	2.1.1 stretch cell 8+	cni
nclb	1.20184e-27	-0.373825708659157	0.482	0.739	1.67453e-23	2.1.1 stretch cell 8+	nclb
CCT3	1.57582e-27	-0.333706975155965	0.905	0.952	2.1956e-23	2.1.1 stretch cell 8+	CCT3
Yp2.3	2.0678e-27	0.478137289853834	0.955	0.84	2.88107e-23	2.1.1 stretch cell 8+	Yp2
Chc	3.0756e-28	0.273867738533956	0.68	0.372	4.28523e-23	2.1.1 stretch cell 8+	Chc
Bacc.4	3.39799e-27	-0.460976091643432	1	0.998	4.73442e-23	2.1.1 stretch cell 8+	Bacc
Rs1	6.82012e-27	-0.373924587266902	0.513	0.746	9.50248e-23	2.1.1 stretch cell 8+	Rs1
CG3226.2	7.90338e-28	-0.422932318890388	0.735	0.841	1.10118e-22	2.1.1 stretch cell 8+	CG3226
Jra	8.39929e-27	0.270797288358228	0.599	0.298	1.17027e-22	2.1.1 stretch cell 8+	Jra
Gdi.1	8.43421e-27	0.391398007190611	0.883	0.653	1.17514e-22	2.1.1 stretch cell 8+	Gdi
stai.4	8.68991e-27	-0.840967379170103	0.237	0.54	1.21076e-22	2.1.1 stretch cell 8+	stai
pont	1.07972e-26	-0.369048453122945	0.396	0.681	1.50438e-22	2.1.1 stretch cell 8+	pont
CG34163	1.52502e-26	-0.366010951010014	0.669	0.847	2.12481e-22	2.1.1 stretch cell 8+	CG34163
mEFTu1	1.67239e-26	-0.362099285038906	0.772	0.867	2.33014e-22	2.1.1 stretch cell 8+	mEFTu1
Pfdn2.1	3.02224e-26	-0.320950042234528	0.891	0.935	4.21088e-22	2.1.1 stretch cell 8+	Pfdn2
Tspo	5.0311e-26	0.337886184753696	0.933	0.776	7.00983e-22	2.1.1 stretch cell 8+	Tspo
Adk2.1	5.45606e-27	-0.300522233478272	0.936	0.971	7.60192e-22	2.1.1 stretch cell 8+	Adk2
Nnf1a.3	1.03943e-25	-0.39456258613059	0.114	0.452	1.44824e-21	2.1.1 stretch cell 8+	Nnf1a
Tom40	1.55709e-25	-0.338637420779047	0.78	0.872	2.1695e-21	2.1.1 stretch cell 8+	Tom40
Nurf-38	2.03406e-25	-0.334279592331276	0.886	0.939	2.83406e-22	2.1.1 stretch cell 8+	Nurf-38
aop.2	2.67707e-25	0.398790901420094	0.975	0.925	3.72996e-21	2.1.1 stretch cell 8+	aop
psq.1	3.25958e-25	0.404491780624751	0.944	0.815	4.54157e-21	2.1.1 stretch cell 8+	psq
spri.3	4.82287e-25	0.324846852616028	0.744	0.436	6.7197e-21	2.1.1 stretch cell 8+	spri
Rpb12	7.36783e-25	-0.352505594708866	0.696	0.835	1.02656e-21	2.1.1 stretch cell 8+	Rpb12
Cals	7.75008e-25	0.265198434953499	0.649	0.333	1.07982e-20	2.1.1 stretch cell 8+	Cals
und	1.10004e-24	-0.321709071923486	0.802	0.877	1.53269e-20	2.1.1 stretch cell 8+	und
Tom7	1.12192e-24	-0.384998051157948	0.994	0.997	1.56316e-20	2.1.1 stretch cell 8+	Tom7
FKBP59	1.14835e-24	-0.342719616788936	0.83	0.913	1.6e-21	2.1.1 stretch cell 8+	FKBP59
Tsp74F.3	1.47354e-24	0.403974382009321	0.758	0.464	2.05308e-20	2.1.1 stretch cell 8+	Tsp74F
Ubi-p5E.1	2.44702e-24	0.336692705399648	0.76	0.455	3.40944e-20	2.1.1 stretch cell 8+	Ubi-p5E
Nxt1	2.53252e-24	-0.375519612759521	0.741	0.869	3.52857e-20	2.1.1 stretch cell 8+	Nxt1
GstD9.1	2.55856e-24	0.404504123412393	0.532	0.262	3.56484e-20	2.1.1 stretch cell 8+	GstD9
GCS2alpha	3.11757e-24	0.34911427294745	0.799	0.54	4.34371e-20	2.1.1 stretch cell 8+	GCS2alpha
CG3224	4.30616e-24	-0.341342773122195	0.708	0.857	5.99977e-20	2.1.1 stretch cell 8+	CG3224
E(spl)m7-HLH.3	4.37862e-24	-0.581179584635383	0.047	0.378	6.10073e-20	2.1.1 stretch cell 8+	E(spl)m7-HLH
Su(var)205.3	4.4764e-24	-0.463455874128454	0.794	0.869	6.23697e-20	2.1.1 stretch cell 8+	Su(var)205
CG42389.1	1.40253e-23	0.334341709573551	0.788	0.506	1.95414e-19	2.1.1 stretch cell 8+	CG42389
cer	2.19812e-23	0.366522250878298	0.877	0.703	3.06264e-19	2.1.1 stretch cell 8+	cer
l(2)k09913	2.48397e-23	0.309579807991099	0.783	0.529	3.46091e-20	2.1.1 stretch cell 8+	l(2)k09913
Pak3	3.50835e-24	0.28180830865093	0.524	0.248	4.88818e-20	2.1.1 stretch cell 8+	Pak3
mRpL42	3.70991e-23	-0.339206170442851	0.699	0.848	5.16901e-20	2.1.1 stretch cell 8+	mRpL42
CG1542	5.30669e-23	-0.345382363242586	0.348	0.639	7.39381e-19	2.1.1 stretch cell 8+	CG1542
Ssb-c31a.3	5.34751e-23	-0.444851754400581	0.735	0.859	7.45069e-19	2.1.1 stretch cell 8+	Ssb-c31a
Rrp46	6.62088e-24	-0.344644555628723	0.359	0.65	9.22487e-19	2.1.1 stretch cell 8+	Rrp46
mge.1	1.18563e-22	-0.336477905603654	0.66	0.818	1.65194e-18	2.1.1 stretch cell 8+	mge
skap	1.53436e-22	0.359069225831811	0.919	0.772	2.13782e-18	2.1.1 stretch cell 8+	skap
UK114	2.30893e-22	0.396199450919598	0.563	0.288	3.21703e-18	2.1.1 stretch cell 8+	UK114
Sep2.1	2.34078e-23	0.395200820720923	0.819	0.606	3.26141e-18	2.1.1 stretch cell 8+	Sep2
LTV1	2.51683e-22	-0.337213603233291	0.76	0.883	3.5067e-18	2.1.1 stretch cell 8+	LTV1
mRpS10.1	2.88546e-22	-0.342732328529163	0.71	0.841	4.02031e-18	2.1.1 stretch cell 8+	mRpS10
Su(fu)	7.67827e-22	0.277617726745696	0.641	0.371	1.06981e-17	2.1.1 stretch cell 8+	Su(fu)
fu12	7.98684e-22	0.521685644933371	0.24	0.071	1.11281e-19	2.1.1 stretch cell 8+	fu12
Rpi.1	8.3204e-22	-0.350874070266581	0.93	0.955	1.15928e-17	2.1.1 stretch cell 8+	Rpi
CG11180.1	1.00127e-21	-0.340664926798538	0.465	0.714	1.39508e-17	2.1.1 stretch cell 8+	CG11180
CG11563	1.18909e-21	-0.327639356991739	0.415	0.683	1.65676e-17	2.1.1 stretch cell 8+	CG11563
SmD3.1	1.52517e-21	-0.361432381260838	0.741	0.853	2.12502e-17	2.1.1 stretch cell 8+	SmD3
SC35	1.84809e-21	-0.350461510089826	0.838	0.909	2.57494e-17	2.1.1 stretch cell 8+	SC35
Set.2	1.8685e-21	-0.412795888516494	0.841	0.897	2.60338e-17	2.1.1 stretch cell 8+	Set
Dhod	2.22713e-21	-0.321570637090412	0.649	0.816	3.10306e-17	2.1.1 stretch cell 8+	Dhod
Scamp	2.31295e-21	0.379055698000763	0.813	0.578	3.22264e-17	2.1.1 stretch cell 8+	Scamp
sky	2.48875e-22	0.33281212402791	0.655	0.383	3.46758e-17	2.1.1 stretch cell 8+	sky
eIF3e	2.7839e-21	-0.2722304759439	0.942	0.961	3.87881e-17	2.1.1 stretch cell 8+	eIF3e
CG6712	3.64316e-21	-0.342675559401613	0.468	0.716	5.07602e-17	2.1.1 stretch cell 8+	CG6712
LManII	3.80057e-22	0.357154270271062	0.604	0.304	5.29533e-17	2.1.1 stretch cell 8+	LManII
CG18208.3	5.37814e-21	-0.401461837964019	0.022	0.335	7.49337e-17	2.1.1 stretch cell 8+	CG18208
CG45050.1	6.34368e-21	0.404490546409778	0.95	0.836	8.83865e-18	2.1.1 stretch cell 8+	CG45050
B52.1	7.53851e-22	-0.335916939544043	0.928	0.967	1.05034e-16	2.1.1 stretch cell 8+	B52
CG7781	7.59677e-21	0.278665963193663	0.585	0.32	1.05846e-16	2.1.1 stretch cell 8+	CG7781
Hmu	9.3345e-21	0.279195446222498	0.73	0.462	1.30058e-17	2.1.1 stretch cell 8+	Hmu
l(2)37Cg	1.03684e-20	-0.347338232292048	0.577	0.79	1.44462e-16	2.1.1 stretch cell 8+	l(2)37Cg
kst	1.09193e-20	0.318508819457798	0.68	0.404	1.52138e-16	2.1.1 stretch cell 8+	kst
l(1)G0004	1.30699e-20	-0.330515720945176	0.49	0.735	1.82103e-16	2.1.1 stretch cell 8+	l(1)G0004
CG11279	1.87049e-20	-0.352887265392038	0.524	0.749	2.60615e-16	2.1.1 stretch cell 8+	CG11279
CG9107.1	3.6633e-20	-0.339298604377102	0.429	0.666	5.10407e-16	2.1.1 stretch cell 8+	CG9107
CG34132	3.72955e-20	-0.350563852426828	0.95	0.969	5.19638e-16	2.1.1 stretch cell 8+	CG34132
Rab1.1	3.85677e-20	0.329714626042466	0.95	0.84	5.37364e-16	2.1.1 stretch cell 8+	Rab1
CG5367.1	4.16661e-20	0.287413243650843	0.783	0.483	5.80534e-16	2.1.1 stretch cell 8+	CG5367
Srp19.1	4.4591e-20	-0.328961926405408	0.794	0.894	6.21287e-16	2.1.1 stretch cell 8+	Srp19
mt:ND1.1	4.70533e-20	0.462665239257156	0.992	0.933	6.55593e-16	2.1.1 stretch cell 8+	mt:ND1
CG1234.1	1.15869e-19	-0.314972927039682	0.37	0.643	1.6144e-16	2.1.1 stretch cell 8+	CG1234
l(2)tid	1.53339e-19	-0.324117458289156	0.54	0.727	2.13648e-15	2.1.1 stretch cell 8+	l(2)tid
Glo1	1.61699e-19	-0.283628740804871	0.936	0.97	2.25295e-15	2.1.1 stretch cell 8+	Glo1
GstE3	1.807e-19	0.333035505503693	0.482	0.221	2.5177e-15	2.1.1 stretch cell 8+	GstE3
Drat.3	3.68636e-19	11971527185214	0.68	0.462	5.13621e-15	2.1.1 stretch cell 8+	Drat
Gs1l	4.40051e-19	-0.326120702785691	0.398	0.656	6.13124e-15	2.1.1 stretch cell 8+	Gs1l
Oda	4.51244e-19	0.270247770298842	1	0.993	6.28719e-15	2.1.1 stretch cell 8+	Oda
rudhira	5.39495e-19	0.270516680801519	0.83	0.551	7.51679e-15	2.1.1 stretch cell 8+	rudhira
eIF3d1	6.1336e-19	-0.285731711306883	0.877	0.929	8.54595e-15	2.1.1 stretch cell 8+	eIF3d1
janA	6.55287e-19	-0.318929943254956	0.805	0.898	9.13012e-15	2.1.1 stretch cell 8+	janA
CG7182	7.73915e-19	-0.337853225244641	0.46	0.674	1.0783e-14	2.1.1 stretch cell 8+	CG7182
Ilp6	7.90236e-19	0.377651096095014	0.538	0.283	1.10104e-14	2.1.1 stretch cell 8+	Ilp6
Thiolase	8.93884e-19	0.354796538323078	0.9	0.737	1.24545e-14	2.1.1 stretch cell 8+	Thiolase
baf.3	1.0653e-19	-0.408317335171812	0.838	0.894	1.48429e-14	2.1.1 stretch cell 8+	baf
CG4866	1.09482e-18	-0.335405108697525	0.635	0.802	1.52541e-14	2.1.1 stretch cell 8+	CG4866
RhoGDI	1.57716e-19	0.306563969004285	0.947	0.865	2.19746e-14	2.1.1 stretch cell 8+	RhoGDI
geminin.3	1.71164e-18	-0.361062334640757	0.354	0.608	2.38483e-14	2.1.1 stretch cell 8+	geminin
Rpb8.1	1.80582e-18	-0.326263710081974	0.638	0.792	2.51605e-14	2.1.1 stretch cell 8+	Rpb8
Pgd	1.91356e-18	0.449336525855614	0.646	0.399	2.66617e-14	2.1.1 stretch cell 8+	Pgd
Frl.1	2.70476e-18	0.445104917941209	0.928	0.86	3.76854e-14	2.1.1 stretch cell 8+	Frl
Bub3.3	2.8466e-18	-0.371429681193069	0.334	0.583	3.96616e-14	2.1.1 stretch cell 8+	Bub3
SelD	7.09415e-20	-0.341309120614064	0.691	0.824	9.88428e-14	2.1.1 stretch cell 8+	SelD
CG3420	8.02884e-18	-0.330297173727604	0.588	0.776	1.11866e-13	2.1.1 stretch cell 8+	CG3420
RfC4.2	9.23972e-18	-0.35457770983995	0.318	0.59	1.28737e-13	2.1.1 stretch cell 8+	RfC4
CG12288	1.1193e-17	-0.333611303442839	0.281	0.554	1.55952e-13	2.1.1 stretch cell 8+	CG12288
Fas1.1	1.45679e-17	0.330160265903428	0.521	0.273	2.02974e-13	2.1.1 stretch cell 8+	Fas1
Jafrac1.3	1.5292e-17	-0.462047565123287	0.986	0.976	2.13063e-13	2.1.1 stretch cell 8+	Jafrac1
rept	1.77913e-17	-0.303644284625048	0.279	0.554	2.47886e-13	2.1.1 stretch cell 8+	rept
CCT4	1.91025e-17	-0.280135075273048	0.955	0.969	2.66156e-13	2.1.1 stretch cell 8+	CCT4
CG8545	2.06118e-17	-0.329041072395009	0.404	0.663	2.87184e-13	2.1.1 stretch cell 8+	CG8545
viaf	2.28456e-17	0.362549394756124	0.841	0.632	3.18308e-14	2.1.1 stretch cell 8+	viaf
Cortactin	2.79318e-17	0.28368207722617	0.596	0.337	3.89174e-13	2.1.1 stretch cell 8+	Cortactin
CG18178	3.19726e-17	-0.302552211666672	0.306	0.567	4.45474e-13	2.1.1 stretch cell 8+	CG18178
pit.1	3.2097e-17	-0.312618148500745	0.39	0.635	4.47207e-13	2.1.1 stretch cell 8+	pit
piwi.1	5.43933e-17	-0.327164721132678	0.189	0.476	7.57861e-14	2.1.1 stretch cell 8+	piwi
Amph.3	5.53212e-17	0.364320182781701	0.474	0.237	7.7079e-13	2.1.1 stretch cell 8+	Amph
His4r.2	5.6366e-17	-0.265289141960982	1	1	7.85347e-13	2.1.1 stretch cell 8+	His4r
CG3760	6.18729e-17	-0.319635303834612	0.786	0.857	8.62075e-13	2.1.1 stretch cell 8+	CG3760
tutl.2	6.22283e-17	-0.259962241188454	0.022	0.308	8.67027e-13	2.1.1 stretch cell 8+	tutl
aurB.4	7.72419e-17	-0.375538651582354	0.056	0.34	1.07621e-12	2.1.1 stretch cell 8+	aurB
Wdr62	9.85475e-17	-0.335219270993121	0.487	0.699	1.37306e-12	2.1.1 stretch cell 8+	Wdr62
Cdk1.3	1.11012e-16	-0.38100216251683	0.493	0.688	1.54673e-12	2.1.1 stretch cell 8+	Cdk1
mRpL12	1.49636e-16	-0.317548864854738	0.836	0.894	2.08488e-12	2.1.1 stretch cell 8+	mRpL12
CG15093.1	1.78792e-16	-0.382071995611106	0.827	0.888	2.49111e-13	2.1.1 stretch cell 8+	CG15093
Csl4	1.8582e-16	-0.300401054900846	0.365	0.619	2.58903e-12	2.1.1 stretch cell 8+	Csl4
AdipoR	1.94045e-16	0.295908877411138	0.766	0.539	2.70363e-12	2.1.1 stretch cell 8+	AdipoR
Col4a1.3	2.31196e-16	-0.31982086224358	0.816	0.937	3.22125e-12	2.1.1 stretch cell 8+	Col4a1
CG14286	2.90429e-16	-0.270279748596144	0.234	0.52	4.04654e-12	2.1.1 stretch cell 8+	CG14286
magu.2	3.06958e-18	0.307857425463913	0.451	0.214	4.27684e-12	2.1.1 stretch cell 8+	magu
alc.1	3.20779e-16	0.706344313363269	0.655	0.416	4.46942e-12	2.1.1 stretch cell 8+	alc
Ote.3	3.21923e-16	-0.344914172902865	0.139	0.421	4.48535e-12	2.1.1 stretch cell 8+	Ote
shrb	3.33143e-16	0.312265207703045	0.894	0.765	4.64168e-12	2.1.1 stretch cell 8+	shrb
Sc2	3.68056e-16	0.328370016320344	0.866	0.697	5.12813e-12	2.1.1 stretch cell 8+	Sc2
CG7675.3	3.96679e-16	0.465426061172929	0.632	0.365	5.52693e-12	2.1.1 stretch cell 8+	CG7675
Mgstl	4.93192e-16	0.417713380962304	0.744	0.518	6.87164e-12	2.1.1 stretch cell 8+	Mgstl
CG9922	6.24573e-16	-0.301162555990409	0.836	0.912	8.70218e-12	2.1.1 stretch cell 8+	CG9922
NUCB1	7.99729e-16	0.292159942018038	0.916	0.735	1.11426e-11	2.1.1 stretch cell 8+	NUCB1
kuk.3	9.06672e-16	-0.354252201740315	0.111	0.393	1.26327e-11	2.1.1 stretch cell 8+	kuk
cpb	1.09519e-15	0.286908287558966	0.788	0.565	1.52593e-11	2.1.1 stretch cell 8+	cpb
CG3527	1.16793e-15	-0.304533184003112	0.429	0.658	1.62728e-11	2.1.1 stretch cell 8+	CG3527
Arpc3A	1.41613e-15	0.304501783861002	0.852	0.645	1.9731e-11	2.1.1 stretch cell 8+	Arpc3A
Jupiter.3	1.55498e-15	0.471698676840387	0.958	0.868	2.16656e-11	2.1.1 stretch cell 8+	Jupiter
Ttd14	2.16749e-15	0.721362222392082	0.627	0.41	3.01997e-11	2.1.1 stretch cell 8+	Ttd14
SmD1.1	2.21685e-15	-0.317172741346385	0.794	0.864	3.08874e-11	2.1.1 stretch cell 8+	SmD1
CG8010	2.35748e-16	-0.294162452701209	0.415	0.645	3.28467e-11	2.1.1 stretch cell 8+	CG8010
mt:ND5	3.04732e-15	0.475215887968727	0.947	0.86	4.24583e-11	2.1.1 stretch cell 8+	mt:ND5
Ptp61F	3.08838e-15	0.287271942608715	0.618	0.369	4.30304e-12	2.1.1 stretch cell 8+	Ptp61F
CG9752.1	3.5045e-15	-0.330410562258069	0.164	0.454	4.88282e-11	2.1.1 stretch cell 8+	CG9752
Mapmodulin	3.85684e-15	-0.307215807540189	0.911	0.967	5.37373e-11	2.1.1 stretch cell 8+	Mapmodulin
CG11837	4.06e-15	-0.274790721387424	0.312	0.589	5.6568e-11	2.1.1 stretch cell 8+	CG11837
CG8891	4.9757e-15	-0.301408065279338	0.557	0.721	6.93265e-11	2.1.1 stretch cell 8+	CG8891
GMF	5.52991e-15	0.262357272091161	0.738	0.49	7.70482e-11	2.1.1 stretch cell 8+	GMF
ct.3	8.57547e-15	-0.321757260791688	0.078	0.358	1.19482e-10	2.1.1 stretch cell 8+	ct
CG18600	9.35867e-15	-0.291085005014299	0.401	0.629	1.30394e-10	2.1.1 stretch cell 8+	CG18600
MSBP	9.44206e-15	0.3084200361615	0.88	0.728	1.31556e-10	2.1.1 stretch cell 8+	MSBP
LysRS	9.66033e-15	-0.295554673184655	0.474	0.677	1.34597e-10	2.1.1 stretch cell 8+	LysRS
CG8031	1.44519e-15	0.252245210044719	0.674	0.426	2.01359e-10	2.1.1 stretch cell 8+	CG8031
mgl	1.61451e-14	0.266257117921556	0.786	0.543	2.24949e-10	2.1.1 stretch cell 8+	mgl
dj-1beta	1.81164e-14	-0.305488325856371	0.73	0.821	2.52415e-10	2.1.1 stretch cell 8+	dj-1beta
CG3529	2.01584e-14	0.307244652926356	0.641	0.405	2.80867e-10	2.1.1 stretch cell 8+	CG3529
Phb2	2.70599e-14	-0.274735319021687	0.916	0.949	3.77026e-10	2.1.1 stretch cell 8+	Phb2
DOR	3.48159e-14	0.532482762905343	0.507	0.271	4.8509e-10	2.1.1 stretch cell 8+	DOR
CG11791	3.51198e-14	0.288890873142338	0.869	0.696	4.89324e-10	2.1.1 stretch cell 8+	CG11791
CG10286	3.756e-14	-0.296024460430082	0.401	0.631	5.23324e-10	2.1.1 stretch cell 8+	CG10286
CG31324.1	4.68763e-14	0.419851153402965	0.755	0.524	6.53128e-10	2.1.1 stretch cell 8+	CG31324
vito	6.23427e-14	-0.272465238403741	0.287	0.546	8.68621e-10	2.1.1 stretch cell 8+	vito
CG11417	6.88993e-14	-0.279532279968205	0.354	0.588	9.59973e-10	2.1.1 stretch cell 8+	CG11417
CG3704	9.64478e-14	-0.258770892185782	0.284	0.537	1.34381e-10	2.1.1 stretch cell 8+	CG3704
wal	1.0684e-13	0.265914096492919	0.944	0.858	1.4886e-10	2.1.1 stretch cell 8+	wal
Sas10	1.19857e-13	-0.278681395488578	0.276	0.533	1.66997e-09	2.1.1 stretch cell 8+	Sas10
Ns1	1.30455e-13	-0.275468262548573	0.421	0.642	1.81762e-09	2.1.1 stretch cell 8+	Ns1
mbm	1.71899e-13	-0.260744649061786	0.267	0.529	2.39506e-09	2.1.1 stretch cell 8+	mbm
HP4.2	2.0092e-13	-0.358864661805743	0.538	0.708	2.79942e-09	2.1.1 stretch cell 8+	HP4
CG1161	2.27976e-13	0.273028383501925	0.847	0.654	3.17638e-09	2.1.1 stretch cell 8+	CG1161
Hsp83.2	3.83833e-13	-0.322534978427031	0.983	0.997	5.34795e-09	2.1.1 stretch cell 8+	Hsp83
CG4250.4	4.33143e-13	0.351611414931536	1	0.986	6.03497e-09	2.1.1 stretch cell 8+	CG4250
CG34125	5.59667e-13	0.29963529983321	0.727	0.474	7.79784e-09	2.1.1 stretch cell 8+	CG34125
mRpL51	5.75732e-13	-0.287676680082962	0.638	0.781	8.02168e-09	2.1.1 stretch cell 8+	mRpL51
mRpS26	6.32124e-13	-0.288161256551184	0.596	0.729	8.80738e-09	2.1.1 stretch cell 8+	mRpS26
Rrp40	8.37523e-13	-0.287570928542208	0.373	0.602	1.16692e-08	2.1.1 stretch cell 8+	Rrp40
Yp1.3	9.08233e-13	0.377083386339714	0.85	0.632	1.26544e-09	2.1.1 stretch cell 8+	Yp1
ppan	9.99585e-13	-0.26761408278142	0.298	0.556	1.39272e-08	2.1.1 stretch cell 8+	ppan
Nnp-1	1.35526e-12	-0.295431265808266	0.471	0.676	1.88828e-08	2.1.1 stretch cell 8+	Nnp-1
CG11920	1.68768e-12	-0.263717975180677	0.304	0.55	2.35144e-08	2.1.1 stretch cell 8+	CG11920
CG16753	2.04292e-12	-0.256636998961368	0.27	0.529	2.84641e-08	2.1.1 stretch cell 8+	CG16753
tko	2.29794e-12	-0.290569344457694	0.827	0.883	3.20172e-08	2.1.1 stretch cell 8+	tko
Mtpalpha	2.65443e-12	0.299995432685726	0.794	0.592	3.69841e-09	2.1.1 stretch cell 8+	Mtpalpha
Sh3beta.1	2.78955e-12	0.284115482605552	0.922	0.825	3.88668e-08	2.1.1 stretch cell 8+	Sh3beta
Det.1	3.64033e-12	-0.268604718094926	0.164	0.423	5.07207e-08	2.1.1 stretch cell 8+	Det
18w	5.15625e-12	0.257498366192144	0.543	0.297	7.1842e-08	2.1.1 stretch cell 8+	18w
CG33051	6.33001e-12	-0.260691260572206	0.331	0.569	8.8196e-08	2.1.1 stretch cell 8+	CG33051
CG1620.3	7.85159e-12	0.339996694092799	0.936	0.83	1.09396e-09	2.1.1 stretch cell 8+	CG1620
armi.3	1.1701e-11	-0.290759248660898	0.111	0.37	1.63031e-07	2.1.1 stretch cell 8+	armi
CG9253	1.19358e-11	-0.283739283580752	0.426	0.627	1.66302e-07	2.1.1 stretch cell 8+	CG9253
CCT8	1.34676e-11	-0.2671204383551	0.875	0.916	1.87645e-07	2.1.1 stretch cell 8+	CCT8
pch2.2	1.60904e-11	-0.295717245414146	0.173	0.422	2.24188e-08	2.1.1 stretch cell 8+	pch2
AIMP3	1.66999e-13	-0.274060325767394	0.446	0.635	2.32679e-07	2.1.1 stretch cell 8+	AIMP3
CG8397	1.81915e-11	0.287969164258496	0.83	0.666	2.53463e-07	2.1.1 stretch cell 8+	CG8397
CG6523	2.21519e-11	-0.252779547547536	0.875	0.905	3.08643e-07	2.1.1 stretch cell 8+	CG6523
msd1.3	2.7596e-11	-0.296799535048289	0.056	0.307	3.84496e-07	2.1.1 stretch cell 8+	msd1
SdhB	2.77006e-11	-0.271749478319304	0.822	0.882	3.85953e-07	2.1.1 stretch cell 8+	SdhB
mRpS16	2.90857e-12	-0.264691328874947	0.847	0.9	4.05251e-07	2.1.1 stretch cell 8+	mRpS16
ics	3.07096e-11	0.256848263404387	0.735	0.528	4.27877e-07	2.1.1 stretch cell 8+	ics
CG42806	3.1063e-11	-0.272987981498918	0.198	0.44	4.32801e-07	2.1.1 stretch cell 8+	CG42806
daw	3.55158e-11	0.280220623139156	0.245	0.089	4.94841e-07	2.1.1 stretch cell 8+	daw
CG6084.2	3.88925e-11	-0.305707522658138	0.822	0.882	5.4189e-07	2.1.1 stretch cell 8+	CG6084
AsnRS	3.97031e-11	-0.283143718752348	0.66	0.798	5.53183e-07	2.1.1 stretch cell 8+	AsnRS
ERp60	4.55096e-11	0.293963044722412	0.975	0.91	6.34085e-07	2.1.1 stretch cell 8+	ERp60
metro	4.56876e-11	-0.288047377601437	0.256	0.499	6.36566e-07	2.1.1 stretch cell 8+	metro
cindr	4.82019e-11	0.318967229918801	0.825	0.641	6.71597e-08	2.1.1 stretch cell 8+	cindr
zip	6.06909e-11	0.309912358368951	0.864	0.707	8.45606e-07	2.1.1 stretch cell 8+	zip
CG7970	7.18257e-11	0.333874228064102	0.78	0.597	1.00075e-06	2.1.1 stretch cell 8+	CG7970
CG3594	8.80187e-11	-0.262910208412312	0.331	0.568	1.22636e-06	2.1.1 stretch cell 8+	CG3594
128up	9.94149e-11	-0.276825103990636	0.671	0.807	1.38515e-06	2.1.1 stretch cell 8+	128up
CaBP1.1	1.16539e-10	0.280867383290622	0.916	0.808	1.62374e-06	2.1.1 stretch cell 8+	CaBP1
Hsp27	1.21956e-10	0.409220141755976	0.944	0.83	1.69921e-06	2.1.1 stretch cell 8+	Hsp27
Fdh	1.45947e-10	-0.279229147837097	0.755	0.862	2.03348e-06	2.1.1 stretch cell 8+	Fdh
Cks30A.2	1.50879e-11	-0.252091303956614	0.031	0.268	2.1022e-07	2.1.1 stretch cell 8+	Cks30A
PMCA	1.54766e-10	0.25852702264372	0.819	0.585	2.15636e-06	2.1.1 stretch cell 8+	PMCA
Manf	2.33942e-10	0.267749242139218	0.95	0.871	3.25951e-06	2.1.1 stretch cell 8+	Manf
crc.1	3.09936e-11	0.330811741255818	0.889	0.703	4.31834e-07	2.1.1 stretch cell 8+	crc
shg.1	3.34471e-10	0.303021791842405	0.816	0.603	4.66018e-06	2.1.1 stretch cell 8+	shg
CG8498	3.97966e-10	0.319155325363023	0.841	0.69	5.54486e-06	2.1.1 stretch cell 8+	CG8498
Rab8	4.36445e-10	0.266349090031843	0.602	0.372	6.08098e-06	2.1.1 stretch cell 8+	Rab8
Ski6	5.70663e-10	-0.259216474831076	0.301	0.53	7.95105e-06	2.1.1 stretch cell 8+	Ski6
lost	5.83746e-10	-0.268992810132659	0.914	0.947	8.13333e-06	2.1.1 stretch cell 8+	lost
CG7461	8.24461e-10	0.260193677306386	0.666	0.447	1.14872e-05	2.1.1 stretch cell 8+	CG7461
mt:CoI	9.17895e-10	0.290284454490632	1	1	1.2789e-05	2.1.1 stretch cell 8+	mt:CoI
CG17834	9.51491e-10	0.268237696218894	0.677	0.46	1.32571e-05	2.1.1 stretch cell 8+	CG17834
mt:ND2.1	1.22537e-09	0.26957781062444	0.66	0.41	1.7073e-05	2.1.1 stretch cell 8+	mt:ND2
Nle	1.31701e-09	-0.260511613580711	0.348	0.567	1.83499e-05	2.1.1 stretch cell 8+	Nle
Lam.3	1.37572e-09	-0.356620120447761	0.524	0.677	1.91679e-05	2.1.1 stretch cell 8+	Lam
CG5969	1.53511e-09	0.252431118505813	0.827	0.677	2.13887e-05	2.1.1 stretch cell 8+	CG5969
CG5112	1.77262e-09	0.285602847158163	0.816	0.644	2.4698e-05	2.1.1 stretch cell 8+	CG5112
E(spl)m2-BFM.4	1.98622e-09	-0.483068535413519	0.058	0.289	2.7674e-05	2.1.1 stretch cell 8+	E(spl)m2-BFM
CG15168	2.03515e-09	0.293198399177228	0.838	0.663	2.83557e-05	2.1.1 stretch cell 8+	CG15168
Act42A.5	2.04613e-09	0.708623389931019	0.992	0.967	2.85088e-05	2.1.1 stretch cell 8+	Act42A
Gbeta13F	2.36642e-11	0.252543201074132	0.969	0.935	3.29714e-05	2.1.1 stretch cell 8+	Gbeta13F
Galt	2.74684e-09	-0.284559608339666	0.604	0.743	3.82717e-05	2.1.1 stretch cell 8+	Galt
mt:CoIII	4.05102e-09	0.297675251495032	1	1	5.64429e-05	2.1.1 stretch cell 8+	mt:CoIII
CCT5	5.27679e-10	-0.255650968584429	0.925	0.944	7.35215e-06	2.1.1 stretch cell 8+	CCT5
peng	5.80258e-09	-0.250554548410709	0.376	0.586	8.08473e-05	2.1.1 stretch cell 8+	peng
CG31717	6.99124e-09	0.274766301946269	0.777	0.605	9.74089e-05	2.1.1 stretch cell 8+	CG31717
Bka	1.081e-09	-0.257864103286279	0.435	0.628	1.50616e-05	2.1.1 stretch cell 8+	Bka
CG5323	1.48694e-08	-0.263811203448967	0.694	0.797	0.000207176	2.1.1 stretch cell 8+	CG5323
CG42394.1	1.48918e-09	0.42588706367586	0.518	0.32	0.000207488	2.1.1 stretch cell 8+	CG42394
SF2.2	1.62517e-08	-0.280154657117489	0.88	0.899	0.000226435	2.1.1 stretch cell 8+	SF2
CG8675	2.00413e-08	-0.25996068010997	0.499	0.675	0.000279236	2.1.1 stretch cell 8+	CG8675
CG15715	2.06561e-08	-0.25890394085629	0.791	0.872	0.000287802	2.1.1 stretch cell 8+	CG15715
Tina-1	2.51423e-08	-0.276704766778105	0.766	0.848	3.50307e-06	2.1.1 stretch cell 8+	Tina-1
RanGAP.1	3.09308e-08	-0.283582394245196	0.315	0.533	0.000430959	2.1.1 stretch cell 8+	RanGAP
Pde9	4.77942e-08	0.366037516633758	0.15	0.044	0.000665917	2.1.1 stretch cell 8+	Pde9
CG31715.1	5.05843e-08	0.260039145860081	0.883	0.761	0.000704791	2.1.1 stretch cell 8+	CG31715
CG7519	5.42708e-08	-0.262579009507054	0.635	0.753	0.000756155	2.1.1 stretch cell 8+	CG7519
CG4806	5.53995e-08	-0.254798069637832	0.407	0.611	0.000771881	2.1.1 stretch cell 8+	CG4806
alpha-PheRS	5.68682e-08	-0.257383298071263	0.643	0.752	0.000792345	2.1.1 stretch cell 8+	alpha-PheRS
CG8539	6.22152e-08	0.277549293140723	0.365	0.194	0.000866844	2.1.1 stretch cell 8+	CG8539
Aps	6.37066e-08	-0.303826414643862	0.928	0.958	8.87624e-05	2.1.1 stretch cell 8+	Aps
wds	8.2164e-08	-0.257428875302335	0.337	0.541	0.00114479	2.1.1 stretch cell 8+	wds
CG10512.4	9.27071e-08	-0.34974175864431	0.089	0.312	0.00129169	2.1.1 stretch cell 8+	CG10512
fok	9.53625e-09	-0.330035685242991	0.783	0.884	0.00132869	2.1.1 stretch cell 8+	fok
Gbp1.2	1.38204e-08	-0.277034589204759	0.008	0.217	0.00192559	2.1.1 stretch cell 8+	Gbp1
Syb.1	1.91341e-07	0.279098093832612	0.944	0.87	0.00266596	2.1.1 stretch cell 8+	Syb
Prosap	3.0701e-07	-0.263409080413848	0.88	0.93	0.00427757	2.1.1 stretch cell 8+	Prosap
mRpL44	3.74216e-07	-0.254058060192338	0.521	0.674	0.000521395	2.1.1 stretch cell 8+	mRpL44
Ect3	4.3679e-07	-0.312358045764632	0.382	0.568	0.00608579	2.1.1 stretch cell 8+	Ect3
CG1910.1	5.36538e-07	-0.308683010315686	0.68	0.792	0.00747559	2.1.1 stretch cell 8+	CG1910
CG34200	5.87616e-07	-0.27312151605156	0.769	0.876	0.00818725	2.1.1 stretch cell 8+	CG34200
pum.2	1.08668e-06	-0.276692694575519	0.972	0.982	0.0151407	2.1.1 stretch cell 8+	pum
Aos1.3	1.51683e-06	-0.314373181834193	0.624	0.734	0.00211339	2.1.1 stretch cell 8+	Aos1
Rpb11	1.61689e-06	-0.262044021370642	0.763	0.832	0.00225281	2.1.1 stretch cell 8+	Rpb11
Fas2.4	2.62123e-06	-0.79871645161222	0.958	0.951	0.0365216	2.1.1 stretch cell 8+	Fas2
Cyp6d2.3	3.56833e-06	-0.262524485679699	0.017	0.216	0.0497176	2.1.1 stretch cell 8+	Cyp6d2
TFAM	3.68944e-06	-0.25513243084157	0.476	0.636	0.0514049	2.1.1 stretch cell 8+	TFAM
Uvrag.4	4.39082e-06	-0.282081667024745	0.195	0.417	0.0611773	2.1.1 stretch cell 8+	Uvrag
wac.1	5.09338e-06	-0.265454638294451	0.348	0.533	0.0709661	2.1.1 stretch cell 8+	wac
mRpL20	5.22193e-06	-0.256121848933561	0.571	0.706	0.0727571	2.1.1 stretch cell 8+	mRpL20
Snx3	6.10925e-06	0.320326623736252	0.774	0.596	0.0851202	2.1.1 stretch cell 8+	Snx3
LSm7	7.16776e-06	-0.250562816539188	0.811	0.869	0.0998684	2.1.1 stretch cell 8+	LSm7
Hel25E.1	9.03774e-06	-0.253801198087664	0.928	0.941	0.125923	2.1.1 stretch cell 8+	Hel25E
kuz	1.70053e-05	0.250871306030949	0.797	0.604	0.236935	2.1.1 stretch cell 8+	kuz
Pabp2.2	0.00013381	-0.292277566576824	0.577	0.7	1.86437	2.1.1 stretch cell 8+	Pabp2
Aldh.2	0.000137198	-0.427519565658659	0.24	0.428	1.91158	2.1.1 stretch cell 8+	Aldh
Cam.3	0.000142867	0.339871073004599	1	1	1.99057	2.1.1 stretch cell 8+	Cam
PCNA.2	1.49854e-05	-0.374023967818888	0.457	0.67	2.08792	2.1.1 stretch cell 8+	PCNA
N.3	0.00019633	-0.278262598383725	0.903	0.941	2.73547	2.1.1 stretch cell 8+	N
nmo.4	0.000407129	-0.386010810481343	0.635	0.72	5.67253	2.1.1 stretch cell 8+	nmo
Diap1	0.00116024	0.260013616091332	0.769	0.603	16.1656	2.1.1 stretch cell 8+	Diap1
laza.1	0.00370996	-0.303113939268884	0.081	0.266	51.6908	2.1.1 stretch cell 8+	laza
drongo	0.00441103	-0.257415136131072	0.613	0.761	61.4589	2.1.1 stretch cell 8+	drongo
CG5149	0.0098321	-0.258930449732659	0.359	0.527	13.6991	2.1.1 stretch cell 8+	CG5149
RPA2.2	0.0124506	-0.272420454492917	0.309	0.5	173.474	2.1.1 stretch cell 8+	RPA2
Nopp140	0.015122	-0.258623252870585	0.418	0.582	21.0694	2.1.1 stretch cell 8+	Nopp140
CG5946	0.020568	-0.268456528774446	0.641	0.747	286.573	2.1.1 stretch cell 8+	CG5946
Hsp23.1	0.0246646	0.4336420836545	0.724	0.508	343.652	2.1.1 stretch cell 8+	Hsp23
larp	0.0385709	-0.255302340581905	0.407	0.587	537.408	2.1.1 stretch cell 8+	larp
Caf1-55.1	0.0604129	-0.260808458583378	0.532	0.653	841.733	2.1.1 stretch cell 8+	Caf1-55
Uba2.2	0.185396	-0.266715737139917	0.574	0.663	258.312	2.1.1 stretch cell 8+	Uba2
puc	0.0909855	0.273259850992096	0.655	0.481	12677	2.1.1 stretch cell 8+	puc
scyl	4.32356	0.389024274749636	0.822	0.717	60240.2	2.1.1 stretch cell 8+	scyl
Hmgs	6.99543	0.474637851285637	0.543	0.382	9746.73	2.1.1 stretch cell 8+	Hmgs
CG11275.2	0.886635	-0.290104070007896	0.028	0.175	123535	2.1.1 stretch cell 8+	CG11275
E(spl)malpha-BFM.1	29.9033	-0.288004771333435	0.047	0.202	416642	2.1.1 stretch cell 8+	E(spl)malpha-BFM
CG43886.1	38.4314	-0.302824936997956	0.474	0.602	535465	2.1.1 stretch cell 8+	CG43886
Lmpt.2	102.611	-0.254036087369768	0.276	0.44	1.42968e+06	2.1.1 stretch cell 8+	Lmpt
jim.4	131.262	-0.281167336227884	0.763	0.788	1.82888e+06	2.1.1 stretch cell 8+	jim
Dip-B.2	369.006	0.381652075352253	0.384	0.24	5.14136e+06	2.1.1 stretch cell 8+	Dip-B
Tsp42Ea.1	1013.5	0.314378475519851	0.88	0.796	1.41212e+07	2.1.1 stretch cell 8+	Tsp42Ea
Glut4EF.1	8683.32	0.402061939871326	0.624	0.496	1.20985e+08	2.1.1 stretch cell 8+	Glut4EF
Idgf3.2	19208.9	0.336094864200309	0.529	0.387	2.67638e+08	2.1.1 stretch cell 8+	Idgf3
trol.1	31049.4	0.32934929302844	0.964	0.936	4.32611e+08	2.1.1 stretch cell 8+	trol
edl.3	1.33993e+06	-0.261524097387449	0.407	0.538	0.000186692798231961	2.1.1 stretch cell 8+	edl
Ald.3	2.91548e+07	0.368765876223826	0.855	0.752	0.00406214030749099	2.1.1 stretch cell 8+	Ald
CG11825	6.00467e+07	0.307762846960334	0.256	0.163	0.00836630987928807	2.1.1 stretch cell 8+	CG11825
CG9932.3	6.63523e+07	0.307360006625636	0.627	0.54	0.00924487257911776	2.1.1 stretch cell 8+	CG9932
CG14275.3	1.18092e+08	-0.268961845548253	0.632	0.648	0.0164537111026363	2.1.1 stretch cell 8+	CG14275
Hsp68	1.80532e+07	0.264509477025748	0.546	0.443	0.0251535718159061	2.1.1 stretch cell 8+	Hsp68
Vm32E	1.65251e+09	-0.264831274471341	0.114	0.058	0.230244822889094	2.1.1 stretch cell 8+	Vm32E
msi.4	0.000160133324283201	-0.253906668580192	0.496	0.511	1	2.1.1 stretch cell 8+	msi
elm	0.000311257795170892	0.372623865119131	0.71	0.637	1	2.1.1 stretch cell 8+	elm
CG13998	2.58396e-276	0.347401190120626	0.58	0.043	3.60024e-272	2.2.0 cent. MB 8	CG13998
bond	6.8928e-182	0.566741994825958	0.667	0.089	9.60374e-179	2.2.0 cent. MB 8	bond
spo	9.16623e-167	0.479466708223879	0.775	0.129	1.27713e-162	2.2.0 cent. MB 8	spo
CG10407	1.16334e-157	0.425464233139417	0.511	0.058	1.62088e-153	2.2.0 cent. MB 8	CG10407
CG13992.2	3.31895e-152	0.84973520283625	0.965	0.263	4.62429e-148	2.2.0 cent. MB 8	CG13992
CG5326.5	6.29489e-152	108904933731118	0.987	0.293	8.77067e-148	2.2.0 cent. MB 8	CG5326
CG5958.3	3.66414e-142	0.571473152952169	0.602	0.087	5.10525e-139	2.2.0 cent. MB 8	CG5958
Vm26Ab.4	1.04561e-141	187331877866109	0.97	0.337	1.45685e-137	2.2.0 cent. MB 8	Vm26Ab
GlcAT-P.1	1.73271e-140	0.3478913319088	0.615	0.089	2.41418e-136	2.2.0 cent. MB 8	GlcAT-P
Iris.4	1.5712e-127	108576705019043	0.983	0.353	2.18916e-122	2.2.0 cent. MB 8	Iris
Yp1.4	1.07519e-124	233963529315808	1	0.632	1.49807e-120	2.2.0 cent. MB 8	Yp1
Yp3.4	2.23111e-121	178374694938443	0.987	0.477	3.1086e-117	2.2.0 cent. MB 8	Yp3
Yp2.4	1.02354e-119	23952150491639	1	0.841	1.42609e-115	2.2.0 cent. MB 8	Yp2
CG4666.5	8.54302e-114	0.886201185652521	0.944	0.326	1.1903e-108	2.2.0 cent. MB 8	CG4666
CG31145	7.87662e-111	0.379650150859788	0.753	0.166	1.09745e-106	2.2.0 cent. MB 8	CG31145
Rtnl1.3	7.99704e-109	124041433043747	1	0.807	1.11423e-104	2.2.0 cent. MB 8	Rtnl1
CG8303.2	2.77858e-91	0.721608720752288	0.987	0.418	3.87139e-87	2.2.0 cent. MB 8	CG8303
Six4.2	5.27924e-82	-10923193978021	0.909	0.974	7.35556e-78	2.2.0 cent. MB 8	Six4
CG31869.2	6.67917e-82	0.675810402117431	0.797	0.25	9.30609e-79	2.2.0 cent. MB 8	CG31869
veil.3	4.87169e-81	0.494872177066843	0.861	0.277	6.78772e-77	2.2.0 cent. MB 8	veil
psd.1	1.52798e-79	0.475457648192138	0.602	0.134	2.12894e-75	2.2.0 cent. MB 8	psd
Tapdelta	6.04798e-77	0.694115941315175	1	0.958	8.42665e-73	2.2.0 cent. MB 8	Tapdelta
HmgD.5	4.15465e-76	-143077305759153	0.896	0.983	5.78867e-72	2.2.0 cent. MB 8	HmgD
His4r.3	4.74917e-76	-0.615241823116231	1	1	6.61702e-72	2.2.0 cent. MB 8	His4r
l(1)G0320.2	5.89329e-76	0.704383750979353	0.996	0.869	8.21112e-72	2.2.0 cent. MB 8	l(1)G0320
CG33169	1.31557e-75	0.50160881847035	0.84	0.275	1.83299e-71	2.2.0 cent. MB 8	CG33169
sad	1.5348e-75	0.30477541825768	0.649	0.16	2.13843e-71	2.2.0 cent. MB 8	sad
CG3168.1	8.52534e-74	0.29608416125649	0.554	0.118	1.18784e-68	2.2.0 cent. MB 8	CG3168
CG8036.3	1.56496e-72	-115525880552174	0.84	0.953	2.18046e-68	2.2.0 cent. MB 8	CG8036
CG42566.2	2.5518e-71	-124739110698029	0.71	0.933	3.55542e-67	2.2.0 cent. MB 8	CG42566
Sec61beta.2	6.23331e-70	0.67941032827248	1	0.979	8.68487e-67	2.2.0 cent. MB 8	Sec61beta
CG10184	9.62598e-70	0.275462699417643	0.61	0.146	1.34119e-65	2.2.0 cent. MB 8	CG10184
Col4a1.4	1.84764e-68	-0.990746097064565	0.554	0.94	2.57432e-64	2.2.0 cent. MB 8	Col4a1
Df31.5	6.0776e-67	-125047613444273	0.97	0.989	8.46792e-63	2.2.0 cent. MB 8	Df31
Cam.4	6.21534e-67	-0.704690511212644	1	1	8.65983e-63	2.2.0 cent. MB 8	Cam
CG5885.1	1.45449e-66	0.688286040905325	1	0.895	2.02654e-61	2.2.0 cent. MB 8	CG5885
Tsp74F.4	1.03759e-63	0.825139654556496	0.918	0.464	1.44567e-59	2.2.0 cent. MB 8	Tsp74F
Sec61gamma.2	2.31834e-61	0.65425959478069	1	0.973	3.23015e-57	2.2.0 cent. MB 8	Sec61gamma
Sec61alpha	3.45375e-61	0.613733126093444	0.996	0.932	4.8121e-57	2.2.0 cent. MB 8	Sec61alpha
Vm34Ca.2	1.91854e-59	14931191477724	0.918	0.543	2.6731e-55	2.2.0 cent. MB 8	Vm34Ca
CG4670	3.22665e-58	0.434124381034207	0.662	0.203	4.49569e-54	2.2.0 cent. MB 8	CG4670
CG13784	3.48181e-57	0.370716508767809	0.727	0.23	4.8512e-53	2.2.0 cent. MB 8	CG13784
CG8602.3	1.25639e-56	0.660670388448895	0.991	0.677	1.75053e-53	2.2.0 cent. MB 8	CG8602
CNBP.3	6.86953e-56	-0.569257468370024	1	0.999	9.57131e-52	2.2.0 cent. MB 8	CNBP
Sdc.4	1.18762e-55	0.675363582609329	0.965	0.678	1.65472e-51	2.2.0 cent. MB 8	Sdc
CG6983	2.39672e-52	0.448563343993708	0.835	0.332	3.33935e-48	2.2.0 cent. MB 8	CG6983
smt3.4	5.18195e-51	-0.5989741845401	1	1	7.22002e-47	2.2.0 cent. MB 8	smt3
pum.3	1.56216e-51	-0.681189381673422	0.935	0.983	2.17656e-46	2.2.0 cent. MB 8	pum
Hex-A.1	2.28498e-50	-0.735402034176053	0.853	0.951	3.18366e-46	2.2.0 cent. MB 8	Hex-A
sm.3	6.7382e-50	0.419438718399266	0.905	0.384	9.38833e-46	2.2.0 cent. MB 8	sm
Jafrac1.4	7.28505e-50	-0.837414026680808	0.965	0.977	1.01503e-45	2.2.0 cent. MB 8	Jafrac1
Sap-r.4	8.54522e-51	0.574203107316581	0.987	0.799	1.19061e-45	2.2.0 cent. MB 8	Sap-r
Hsc70-3.1	1.13523e-48	0.610641895186442	0.996	0.932	1.58171e-44	2.2.0 cent. MB 8	Hsc70-3
CrebA.2	2.5246e-48	0.496506154459003	0.905	0.442	3.51753e-44	2.2.0 cent. MB 8	CrebA
Mipp1.4	6.44434e-48	-0.847396072619896	0.489	0.813	8.9789e-44	2.2.0 cent. MB 8	Mipp1
CG32276.1	1.4779e-47	0.559710306950256	0.996	0.975	2.05915e-43	2.2.0 cent. MB 8	CG32276
CG5367.2	3.78285e-47	0.479057898834157	0.922	0.483	5.27064e-43	2.2.0 cent. MB 8	CG5367
N.4	1.86521e-45	-0.685653135625093	0.887	0.941	2.59879e-41	2.2.0 cent. MB 8	N
stg.5	3.32186e-45	-144234990402265	0.433	0.8	4.62835e-41	2.2.0 cent. MB 8	stg
CG4250.5	8.45297e-45	-0.880488538781037	0.974	0.987	1.17775e-40	2.2.0 cent. MB 8	CG4250
UK114.1	4.42483e-44	0.362545970913895	0.758	0.287	6.16511e-40	2.2.0 cent. MB 8	UK114
nrv1	1.76325e-43	0.335915981401292	0.81	0.318	2.45674e-39	2.2.0 cent. MB 8	nrv1
Gdh.4	2.46734e-43	0.544725593733098	0.996	0.763	3.43775e-39	2.2.0 cent. MB 8	Gdh
SsRbeta.1	2.64101e-43	0.562429745178816	0.961	0.703	3.67972e-39	2.2.0 cent. MB 8	SsRbeta
E(spl)m3-HLH.3	3.28702e-42	-106940210184168	0.532	0.822	4.5798e-38	2.2.0 cent. MB 8	E(spl)m3-HLH
CG1637.1	1.04522e-41	0.413561986319168	0.909	0.46	1.4563e-37	2.2.0 cent. MB 8	CG1637
trol.2	8.84889e-41	-0.612408104184335	0.866	0.938	1.23292e-38	2.2.0 cent. MB 8	trol
Best2.1	1.02283e-40	0.251888360125291	0.684	0.229	1.42511e-36	2.2.0 cent. MB 8	Best2
shep.4	1.20375e-40	0.497738755983497	0.935	0.548	1.67718e-36	2.2.0 cent. MB 8	shep
Taldo.3	1.70487e-40	-0.612520482170386	0.957	0.977	2.3754e-37	2.2.0 cent. MB 8	Taldo
vkg.2	4.20047e-40	-0.612364675603083	0.519	0.825	5.85252e-36	2.2.0 cent. MB 8	vkg
CG7675.4	7.75295e-39	0.49105281858726	0.814	0.365	1.08022e-34	2.2.0 cent. MB 8	CG7675
Ran.3	1.22252e-39	-0.474178274335082	0.996	0.996	1.70334e-34	2.2.0 cent. MB 8	Ran
Bacc.5	2.70572e-38	-0.656013049496427	1	0.998	3.76988e-33	2.2.0 cent. MB 8	Bacc
hdc.5	7.95895e-36	-0.937554924783416	0.281	0.691	1.10892e-31	2.2.0 cent. MB 8	hdc
18w.1	2.27339e-35	0.338674407360236	0.766	0.295	3.16751e-31	2.2.0 cent. MB 8	18w
bic.2	7.16233e-35	-0.288130888758865	1	1	9.97928e-32	2.2.0 cent. MB 8	bic
CG5112.1	1.05024e-34	0.416733706862099	0.97	0.643	1.46329e-30	2.2.0 cent. MB 8	CG5112
CG7668.2	3.90099e-34	0.470835873267676	0.918	0.556	5.43526e-30	2.2.0 cent. MB 8	CG7668
fax.3	2.32252e-32	-0.928374298241523	0.286	0.674	3.23596e-28	2.2.0 cent. MB 8	fax
CG16817.3	2.11206e-31	-0.408574132302471	0.987	0.995	2.94273e-27	2.2.0 cent. MB 8	CG16817
CG15529.4	2.52354e-31	-0.816617423079659	0.416	0.732	3.51604e-27	2.2.0 cent. MB 8	CG15529
ogre.4	1.91028e-30	0.471937149830633	0.991	0.864	2.66159e-26	2.2.0 cent. MB 8	ogre
TRAM	6.60904e-30	0.412153488135914	0.97	0.709	9.20838e-26	2.2.0 cent. MB 8	TRAM
cathD.3	1.43451e-29	0.402992425038777	0.991	0.889	1.9987e-25	2.2.0 cent. MB 8	cathD
GstE14.3	3.45548e-29	-0.845947468512424	0.156	0.599	4.81452e-25	2.2.0 cent. MB 8	GstE14
Vha16-1.4	5.77813e-29	0.310569936845305	0.996	0.995	8.05068e-25	2.2.0 cent. MB 8	Vha16-1
Tudor-SN	8.28385e-29	0.391557370111579	0.965	0.666	1.15419e-24	2.2.0 cent. MB 8	Tudor-SN
Non2.4	1.48681e-28	-0.581812430657204	0.775	0.862	2.07157e-24	2.2.0 cent. MB 8	Non2
ps	1.61544e-28	-0.508221561869907	0.866	0.937	2.25079e-24	2.2.0 cent. MB 8	ps
mt:ND4.2	4.88167e-28	0.509529014038155	0.996	0.973	6.80163e-24	2.2.0 cent. MB 8	mt:ND4
Idh.2	6.43958e-28	-0.515817990200905	0.801	0.877	8.97226e-24	2.2.0 cent. MB 8	Idh
CG15083.1	1.34026e-28	-0.573433920907333	0.771	0.861	1.86739e-23	2.2.0 cent. MB 8	CG15083
Pen.5	2.02958e-27	-0.884418054763583	0.126	0.56	2.82781e-23	2.2.0 cent. MB 8	Pen
REG.3	2.40014e-27	-0.451385809473831	0.926	0.942	3.34411e-23	2.2.0 cent. MB 8	REG
CG9953.4	2.8986e-27	0.536340417962402	0.983	0.934	4.03862e-23	2.2.0 cent. MB 8	CG9953
Dp1	5.66412e-27	0.435893849083168	0.97	0.778	7.89182e-23	2.2.0 cent. MB 8	Dp1
His2Av.4	6.97164e-27	-0.596801600896735	0.987	0.97	9.71359e-23	2.2.0 cent. MB 8	His2Av
ed.3	2.06506e-26	-0.578670532770231	0.649	0.828	2.87725e-22	2.2.0 cent. MB 8	ed
Pdcd4.3	2.28354e-26	-0.52302685409258	0.974	0.971	3.18166e-22	2.2.0 cent. MB 8	Pdcd4
Rbp1.3	2.86082e-26	-0.456595637540951	0.913	0.96	3.98598e-22	2.2.0 cent. MB 8	Rbp1
Nlp.2	3.40566e-26	-0.316152709397104	1	0.999	4.74511e-22	2.2.0 cent. MB 8	Nlp
dUTPase.4	3.71998e-26	-0.658677319644165	0.926	0.948	5.18305e-22	2.2.0 cent. MB 8	dUTPase
Inx2.2	6.86354e-26	0.388412666266779	0.961	0.728	9.56298e-23	2.2.0 cent. MB 8	Inx2
Fas2.5	1.17256e-25	-118186818475641	0.957	0.952	1.63373e-21	2.2.0 cent. MB 8	Fas2
Gale	1.23967e-25	0.250482005757939	0.693	0.308	1.72724e-21	2.2.0 cent. MB 8	Gale
Act5C.3	2.08049e-25	-0.533751758464091	1	0.999	2.89875e-21	2.2.0 cent. MB 8	Act5C
miple2.3	2.62456e-25	-0.677542880902056	0.671	0.807	3.6568e-21	2.2.0 cent. MB 8	miple2
CG6767.4	2.94249e-25	-0.548278551741139	0.909	0.924	4.09978e-21	2.2.0 cent. MB 8	CG6767
Gmap.2	4.08611e-25	-0.537782715557923	0.797	0.877	5.69317e-21	2.2.0 cent. MB 8	Gmap
CG9932.4	7.24476e-25	-0.701985972165876	0.13	0.549	1.00941e-21	2.2.0 cent. MB 8	CG9932
D1.5	8.68309e-25	-0.602073421046993	0.87	0.9	1.20981e-20	2.2.0 cent. MB 8	D1
CG8320	1.42271e-24	0.326116909060261	0.883	0.525	1.98226e-20	2.2.0 cent. MB 8	CG8320
Hsp60A.2	3.95259e-24	-0.439575465544715	0.918	0.961	5.50714e-20	2.2.0 cent. MB 8	Hsp60A
Syp.2	5.68844e-24	-0.489873509965083	0.926	0.924	7.9257e-20	2.2.0 cent. MB 8	Syp
Mal-A5	1.92959e-23	0.30801182205757	0.68	0.308	2.6885e-20	2.2.0 cent. MB 8	Mal-A5
CG17124.3	5.96602e-25	0.436914893488833	0.84	0.513	8.31245e-19	2.2.0 cent. MB 8	CG17124
l(1)G0255	7.18383e-23	-0.413655035234112	0.931	0.952	1.00092e-18	2.2.0 cent. MB 8	l(1)G0255
Su(var)205.4	1.10043e-23	-0.563816483421966	0.818	0.868	1.53323e-18	2.2.0 cent. MB 8	Su(var)205
Plod	2.07573e-22	-0.515687885330674	0.775	0.885	2.89211e-18	2.2.0 cent. MB 8	Plod
dj-1beta.1	7.04898e-22	-0.451574075587083	0.753	0.82	9.82134e-18	2.2.0 cent. MB 8	dj-1beta
Set.3	3.39346e-21	-0.509221329226937	0.853	0.896	4.72811e-17	2.2.0 cent. MB 8	Set
SmE.4	3.53491e-21	-0.440182972986034	0.939	0.956	4.9252e-17	2.2.0 cent. MB 8	SmE
CG8331	8.09852e-21	0.336791427097313	0.996	0.973	1.12837e-16	2.2.0 cent. MB 8	CG8331
CG17271	1.25417e-20	0.344689089896875	0.974	0.708	1.74743e-16	2.2.0 cent. MB 8	CG17271
lolal.4	7.60042e-21	-0.442474886069673	0.922	0.934	1.05897e-15	2.2.0 cent. MB 8	lolal
CG1628.3	1.64777e-19	-0.543496467411277	0.675	0.801	2.29584e-15	2.2.0 cent. MB 8	CG1628
Picot.1	1.65229e-19	0.254194677971703	0.58	0.238	2.30213e-15	2.2.0 cent. MB 8	Picot
ctp.1	3.42749e-19	-0.449382397392208	1	0.997	4.77553e-16	2.2.0 cent. MB 8	ctp
Spp	4.64967e-19	0.354191085744254	0.961	0.711	6.47838e-16	2.2.0 cent. MB 8	Spp
Ilp6.1	5.53523e-19	0.288209534464803	0.628	0.284	7.71224e-15	2.2.0 cent. MB 8	Ilp6
Dl	6.80583e-19	-0.473416936821713	0.502	0.715	9.48257e-15	2.2.0 cent. MB 8	Dl
14-3-3epsilon.3	1.45538e-18	-0.403143920623209	0.996	0.997	2.02779e-14	2.2.0 cent. MB 8	14-3-3epsilon
Tsp42Ea.2	3.86533e-18	-0.590118021333606	0.723	0.8	5.38557e-14	2.2.0 cent. MB 8	Tsp42Ea
mt:ND5.1	4.42433e-18	0.519832173891912	0.978	0.86	6.16441e-14	2.2.0 cent. MB 8	mt:ND5
aop.3	5.64268e-18	-0.50092810362914	0.874	0.927	7.86195e-14	2.2.0 cent. MB 8	aop
babos.5	1.20286e-17	-0.752201777538065	0.589	0.73	1.67594e-13	2.2.0 cent. MB 8	babos
twr	1.73798e-18	0.367542031980311	1	0.907	2.42153e-13	2.2.0 cent. MB 8	twr
Prosalpha5.2	1.74738e-17	-0.381091012742635	0.991	0.979	2.43463e-13	2.2.0 cent. MB 8	Prosalpha5
CG33970	3.40134e-17	0.323256785228579	0.887	0.546	4.73908e-13	2.2.0 cent. MB 8	CG33970
yps.2	1.09956e-17	-0.360035872436883	0.931	0.934	1.53201e-12	2.2.0 cent. MB 8	yps
spri.4	2.83588e-16	0.256450347432728	0.81	0.438	3.95124e-13	2.2.0 cent. MB 8	spri
Pomp.1	2.97729e-16	-0.398679605786366	0.996	0.99	4.14825e-12	2.2.0 cent. MB 8	Pomp
Arf102F	3.06193e-16	0.331455538773296	0.978	0.901	4.26618e-12	2.2.0 cent. MB 8	Arf102F
Rpi.2	4.1368e-16	-0.409702672925038	0.931	0.955	5.76381e-12	2.2.0 cent. MB 8	Rpi
CG1620.4	4.76658e-16	-0.536624022089032	0.749	0.834	6.64127e-12	2.2.0 cent. MB 8	CG1620
Ugt58Fa.4	4.89876e-16	-0.532970976536103	0.104	0.464	6.82544e-13	2.2.0 cent. MB 8	Ugt58Fa
Art1.3	1.32384e-15	-0.41256649984812	0.753	0.823	1.8445e-11	2.2.0 cent. MB 8	Art1
Gapdh2	1.32402e-15	-0.417881760497318	0.931	0.949	1.84476e-11	2.2.0 cent. MB 8	Gapdh2
RPA3.4	1.74018e-15	-0.50878024178341	0.732	0.812	2.42459e-11	2.2.0 cent. MB 8	RPA3
Prosalpha6.2	6.86095e-15	-0.398159987498213	0.918	0.911	9.55936e-11	2.2.0 cent. MB 8	Prosalpha6
vig2.2	7.39783e-15	-0.288793763058836	0.996	0.994	1.03074e-10	2.2.0 cent. MB 8	vig2
CG11200.3	8.81123e-15	0.308078831276957	0.935	0.614	1.22767e-10	2.2.0 cent. MB 8	CG11200
AsnS	1.16875e-14	0.252787986939429	0.671	0.329	1.62842e-10	2.2.0 cent. MB 8	AsnS
His3.3A.2	1.60589e-14	-0.409600876535327	0.987	0.972	2.23749e-10	2.2.0 cent. MB 8	His3.3A
CG6891.2	1.70513e-14	-0.42235882520715	0.952	0.932	2.37575e-10	2.2.0 cent. MB 8	CG6891
Fdh.1	1.81315e-14	-0.375227771622554	0.823	0.86	2.52627e-10	2.2.0 cent. MB 8	Fdh
FK506-bp1.4	2.75362e-14	-0.397933587494401	0.978	0.976	3.83662e-10	2.2.0 cent. MB 8	FK506-bp1
kuk.4	2.85942e-15	-0.404900217448948	0.03	0.392	3.98403e-10	2.2.0 cent. MB 8	kuk
Spase22-23	3.11045e-14	0.317426969565817	0.978	0.853	4.3338e-10	2.2.0 cent. MB 8	Spase22-23
Surf4	5.55176e-14	0.305593968023067	0.974	0.788	7.73527e-10	2.2.0 cent. MB 8	Surf4
eca	5.56906e-15	0.30180012667382	0.974	0.887	7.75938e-10	2.2.0 cent. MB 8	eca
eya.2	1.0103e-13	-0.460441272358434	0.229	0.54	1.40765e-09	2.2.0 cent. MB 8	eya
Obp99a.4	1.11517e-13	-123365280728993	0.268	0.56	1.55376e-09	2.2.0 cent. MB 8	Obp99a
RpS15Ab.1	2.15131e-13	-0.38740228231865	0.814	0.849	2.99742e-11	2.2.0 cent. MB 8	RpS15Ab
CG17765.1	2.74614e-13	-0.340745310572413	0.913	0.895	3.82619e-09	2.2.0 cent. MB 8	CG17765
Atox1.1	2.99154e-13	0.292499181530072	0.909	0.645	4.16811e-09	2.2.0 cent. MB 8	Atox1
mt:ND2.2	3.33567e-13	0.290185067285373	0.775	0.411	4.64759e-09	2.2.0 cent. MB 8	mt:ND2
CG34417.3	5.6714e-13	-0.635418518032334	0.268	0.568	7.90197e-10	2.2.0 cent. MB 8	CG34417
Prosalpha4.1	6.32686e-13	-0.364995952940748	0.944	0.937	8.81521e-09	2.2.0 cent. MB 8	Prosalpha4
sbb.2	1.56001e-12	-0.43335889422105	0.913	0.908	2.17356e-08	2.2.0 cent. MB 8	sbb
Vm26Aa.2	1.82402e-14	131220768864385	0.662	0.345	2.54141e-08	2.2.0 cent. MB 8	Vm26Aa
Prosbeta6	4.21354e-12	-0.32748490241732	0.957	0.954	5.87072e-08	2.2.0 cent. MB 8	Prosbeta6
Thor.3	7.84758e-12	0.569150541565567	0.879	0.669	1.0934e-07	2.2.0 cent. MB 8	Thor
CG6770.4	8.13905e-12	0.393256661356816	1	0.975	1.13401e-08	2.2.0 cent. MB 8	CG6770
CG45050.2	8.92406e-12	0.283730723008418	0.987	0.837	1.24339e-07	2.2.0 cent. MB 8	CG45050
Pdi	1.25783e-11	0.323085752205828	0.996	0.923	1.75254e-07	2.2.0 cent. MB 8	Pdi
Ntf-2	2.47247e-13	-0.348969344500259	0.948	0.949	3.4449e-07	2.2.0 cent. MB 8	Ntf-2
stai.5	3.65955e-11	-0.854415006809673	0.273	0.536	5.09885e-07	2.2.0 cent. MB 8	stai
pch2.3	5.61403e-11	-0.343859634068524	0.095	0.421	7.82202e-07	2.2.0 cent. MB 8	pch2
Ssb-c31a.4	6.69957e-11	-0.459197590693131	0.848	0.856	9.33452e-07	2.2.0 cent. MB 8	Ssb-c31a
[truncated: 19,907 more rows]
