# Supplementary material for: A single-cell atlas and lineage analysis of the adult Drosophila ovary
Source: Nat Commun. 2020 Nov 6;11:5628. doi: 10.1038/s41467-020-19361-0 (PMC7648648; doi:10.1038/s41467-020-19361-0)
Supplement: Supplementary file 7 — Supplementary Data 6 [file 41467_2020_19361_MOESM7_ESM.xlsx]

## Sheet: TableS9
Supplementary Data 6. Active regulons per cell type in dataset2. This table was created with SCENIC v1.1.2-2.
Regulon	Celltype	RelativeActivity
Myc..43g.	0 MB 2-5	0.262512841
Rbf_extended..18g.	0 MB 2-5	0.209303509
Rbf..15g.	0 MB 2-5	0.09826045
Dp..84g.	0 MB 2-5	0.366973208
Chrac.14_extended..20g.	0 MB 2-5	0.013559094
Dref_extended..1118g.	0 MB 2-5	0.513679461
Dref..1083g.	0 MB 2-5	0.514609389
Tet..564g.	0 MB 2-5	0.148621822
jumu..217g.	0 MB 2-5	0.197830579
crol_extended..35g.	0 MB 2-5	0.665995742
Adf1..16g.	0 MB 2-5	0.944475318
BEAF.32_extended..2213g.	0 MB 2-5	0.015498306
E2f2_extended..782g.	0 MB 2-5	1.026646691
E2f2..72g.	0 MB 2-5	0.884089
Myc..43g.	1 ant./cent. MB 5-6	0.826983829
Usf_extended..152g.	1 ant./cent. MB 5-6	0.136061973
Usf..76g.	1 ant./cent. MB 5-6	0.189881634
Rbf_extended..18g.	1 ant./cent. MB 5-6	0.318842479
Rbf..15g.	1 ant./cent. MB 5-6	0.281060379
Dp..84g.	1 ant./cent. MB 5-6	0.321982737
E2f2_extended..782g.	1 ant./cent. MB 5-6	0.386323036
Myc..43g.	2.0 cent. MB 6-7	1.85858882
l.3.neo38_extended..12g.	2.0 cent. MB 6-7	0.047919399
l.3.neo38..10g.	2.0 cent. MB 6-7	0.067026524
Usf_extended..152g.	2.0 cent. MB 6-7	0.198063132
Usf..76g.	2.0 cent. MB 6-7	0.232540867
mirr..480g.	2.0 cent. MB 6-7	0.063253349
CrebA_extended..588g.	2.0 cent. MB 6-7	0.150689407
CrebA..512g.	2.0 cent. MB 6-7	0.146864826
Xbp1_extended..1082g.	2.0 cent. MB 6-7	0.380922775
Xbp1..770g.	2.0 cent. MB 6-7	0.057671401
emc_extended..29g.	2.0 cent. MB 6-7	0.732008342
Mondo_extended..69g.	2.0 cent. MB 6-7	1.167659261
Mondo..53g.	2.0 cent. MB 6-7	1.264454815
E2f2_extended..782g.	2.0 cent. MB 6-7	0.504597017
E2f2..72g.	2.0 cent. MB 6-7	0.094268723
Myc..43g.	2.1.0 border cell	0.037618136
Usf_extended..152g.	2.1.0 border cell	1.454548487
Usf..76g.	2.1.0 border cell	1.600601507
tj..58g.	2.1.0 border cell	0.759051616
crp..1473g.	2.1.0 border cell	0.430724415
mirr..480g.	2.1.0 border cell	0.440761326
CrebA_extended..588g.	2.1.0 border cell	1.108624442
CrebA..512g.	2.1.0 border cell	1.217054256
Xbp1_extended..1082g.	2.1.0 border cell	0.910873292
Xbp1..770g.	2.1.0 border cell	1.175397294
emc_extended..29g.	2.1.0 border cell	0.330620562
Mondo_extended..69g.	2.1.0 border cell	1.010783779
Mondo..53g.	2.1.0 border cell	0.545569601
Rel..22g.	2.1.0 border cell	0.002924943
Hr4_extended..119g.	2.1.0 border cell	0.313313034
Hr4..27g.	2.1.0 border cell	1.152306268
crc..14g.	2.1.0 border cell	0.269873567
Hr78_extended..154g.	2.1.0 border cell	0.404351946
Hnf4..112g.	2.1.0 border cell	0.036607789
kay_extended..1246g.	2.1.0 border cell	0.485099149
kay..1103g.	2.1.0 border cell	0.492593998
Jra_extended..1622g.	2.1.0 border cell	0.623340693
Jra..1386g.	2.1.0 border cell	0.541976768
cnc_extended..935g.	2.1.0 border cell	0.569663967
cnc..378g.	2.1.0 border cell	0.697054439
HDAC1_extended..143g.	2.1.0 border cell	0.372764498
HDAC1..141g.	2.1.0 border cell	0.366081808
Psi..542g.	2.1.0 border cell	0.471344062
Cnot4..843g.	2.1.0 border cell	0.285045314
foxo_extended..933g.	2.1.0 border cell	0.044650145
jim..625g.	2.1.0 border cell	0.173068424
E.bx...359g.	2.1.0 border cell	0.027147908
NFAT_extended..656g.	2.1.0 border cell	0.201488961
E2f1_extended..1352g.	2.1.0 border cell	0.028246618
E2f1..853g.	2.1.0 border cell	0.143473023
Irp.1A..95g.	2.1.0 border cell	0.432547664
Dp_extended..1133g.	2.1.0 border cell	0.425420155
Cnx99A..1697g.	2.1.0 border cell	0.512497592
Mitf_extended..577g.	2.1.0 border cell	0.394738169
CHES.1.like_extended..817g.	2.1.0 border cell	0.556496221
Sox14..459g.	2.1.0 border cell	0.48174975
BtbVII..1069g.	2.1.0 border cell	0.735699873
Trf2..972g.	2.1.0 border cell	0.358693789
CrebB_extended..193g.	2.1.0 border cell	0.071358296
FoxK_extended..153g.	2.1.0 border cell	0.012618242
crol_extended..35g.	2.1.0 border cell	0.028274042
Myc..43g.	2.1.0 stretch cell 6-7	1.344737771
Usf_extended..152g.	2.1.0 stretch cell 6-7	1.962952231
Usf..76g.	2.1.0 stretch cell 6-7	2.266825269
crp..1473g.	2.1.0 stretch cell 6-7	0.378937953
mirr..480g.	2.1.0 stretch cell 6-7	0.309900063
CrebA_extended..588g.	2.1.0 stretch cell 6-7	0.110969171
CrebA..512g.	2.1.0 stretch cell 6-7	0.106117367
Xbp1_extended..1082g.	2.1.0 stretch cell 6-7	0.320619873
Xbp1..770g.	2.1.0 stretch cell 6-7	0.094404685
emc_extended..29g.	2.1.0 stretch cell 6-7	1.671466221
Mondo_extended..69g.	2.1.0 stretch cell 6-7	1.501465944
Mondo..53g.	2.1.0 stretch cell 6-7	1.653678299
Rel_extended..23g.	2.1.0 stretch cell 6-7	0.166112866
Rel..22g.	2.1.0 stretch cell 6-7	0.1598658
Usf_extended..152g.	2.1.1 stretch cell 8+	2.423110694
Usf..76g.	2.1.1 stretch cell 8+	2.421690365
tj..58g.	2.1.1 stretch cell 8+	0.638970533
crp..1473g.	2.1.1 stretch cell 8+	0.609176769
mirr..480g.	2.1.1 stretch cell 8+	0.918447487
CrebA_extended..588g.	2.1.1 stretch cell 8+	1.095448546
CrebA..512g.	2.1.1 stretch cell 8+	1.047079654
Xbp1_extended..1082g.	2.1.1 stretch cell 8+	1.136517078
Xbp1..770g.	2.1.1 stretch cell 8+	1.068475898
emc_extended..29g.	2.1.1 stretch cell 8+	2.662685614
Mondo_extended..69g.	2.1.1 stretch cell 8+	1.734339914
Mondo..53g.	2.1.1 stretch cell 8+	1.824319743
Rel_extended..23g.	2.1.1 stretch cell 8+	0.051569105
Rel..22g.	2.1.1 stretch cell 8+	0.057411789
Hr4_extended..119g.	2.1.1 stretch cell 8+	1.287216435
Hr4..27g.	2.1.1 stretch cell 8+	2.424168293
cbt..11g.	2.1.1 stretch cell 8+	0.386801616
crc_extended..89g.	2.1.1 stretch cell 8+	0.594697262
crc..14g.	2.1.1 stretch cell 8+	0.324903279
Hr78_extended..154g.	2.1.1 stretch cell 8+	0.679758628
Hnf4..112g.	2.1.1 stretch cell 8+	0.955109179
kay_extended..1246g.	2.1.1 stretch cell 8+	0.717392912
kay..1103g.	2.1.1 stretch cell 8+	0.713445037
Jra_extended..1622g.	2.1.1 stretch cell 8+	0.731322296
Jra..1386g.	2.1.1 stretch cell 8+	0.617465497
cnc_extended..935g.	2.1.1 stretch cell 8+	0.647879714
cnc..378g.	2.1.1 stretch cell 8+	1.195320083
NFAT_extended..656g.	2.1.1 stretch cell 8+	0.11219813
Cnx99A..1697g.	2.1.1 stretch cell 8+	0.206847319
CHES.1.like_extended..817g.	2.1.1 stretch cell 8+	0.118897138
Sox14..459g.	2.1.1 stretch cell 8+	0.044236818
BtbVII..1069g.	2.1.1 stretch cell 8+	0.086036116
Myc..43g.	2.2.0 cent. MB 8	1.444042968
tj..58g.	2.2.0 cent. MB 8	1.679046981
crp..1473g.	2.2.0 cent. MB 8	0.250498035
mirr..480g.	2.2.0 cent. MB 8	0.563306823
CrebA_extended..588g.	2.2.0 cent. MB 8	1.629011687
CrebA..512g.	2.2.0 cent. MB 8	1.63783152
Xbp1_extended..1082g.	2.2.0 cent. MB 8	1.751192956
Xbp1..770g.	2.2.0 cent. MB 8	1.557213022
emc_extended..29g.	2.2.0 cent. MB 8	1.156065328
Mondo_extended..69g.	2.2.0 cent. MB 8	1.683403851
Mondo..53g.	2.2.0 cent. MB 8	1.7252531
cbt..11g.	2.2.0 cent. MB 8	0.434483796
crc_extended..89g.	2.2.0 cent. MB 8	0.34303141
crc..14g.	2.2.0 cent. MB 8	0.85184068
Hnf4..112g.	2.2.0 cent. MB 8	0.074004028
Myc..43g.	2.2.1 MB 9+	0.405654645
Usf_extended..152g.	2.2.1 MB 9+	0.419588751
Usf..76g.	2.2.1 MB 9+	0.100919618
tj..58g.	2.2.1 MB 9+	1.261796739
crp..1473g.	2.2.1 MB 9+	0.956398718
mirr..480g.	2.2.1 MB 9+	1.080645311
CrebA_extended..588g.	2.2.1 MB 9+	1.857763603
CrebA..512g.	2.2.1 MB 9+	1.817929539
Xbp1_extended..1082g.	2.2.1 MB 9+	1.867678107
Xbp1..770g.	2.2.1 MB 9+	1.781782938
emc_extended..29g.	2.2.1 MB 9+	0.873149815
Mondo_extended..69g.	2.2.1 MB 9+	1.233103587
Mondo..53g.	2.2.1 MB 9+	1.291404217
Rel_extended..23g.	2.2.1 MB 9+	2.245176231
Rel..22g.	2.2.1 MB 9+	2.214925607
Hr4_extended..119g.	2.2.1 MB 9+	1.448074248
Hr4..27g.	2.2.1 MB 9+	1.802011317
REPTOR.BP_extended..36g.	2.2.1 MB 9+	0.007158357
cbt..11g.	2.2.1 MB 9+	2.157265155
crc_extended..89g.	2.2.1 MB 9+	1.348537206
crc..14g.	2.2.1 MB 9+	1.912463036
Hr78_extended..154g.	2.2.1 MB 9+	0.589355945
Hnf4..112g.	2.2.1 MB 9+	1.722454936
kay_extended..1246g.	2.2.1 MB 9+	1.382634689
kay..1103g.	2.2.1 MB 9+	1.348691736
Jra_extended..1622g.	2.2.1 MB 9+	1.32887262
Jra..1386g.	2.2.1 MB 9+	1.263750684
cnc_extended..935g.	2.2.1 MB 9+	1.162374319
cnc..378g.	2.2.1 MB 9+	1.754053843
foxo_extended..933g.	2.2.1 MB 9+	0.087499713
foxo..768g.	2.2.1 MB 9+	0.00773784
NFAT_extended..656g.	2.2.1 MB 9+	0.540236201
Irp.1A..95g.	2.2.1 MB 9+	0.078727489
Dp_extended..1133g.	2.2.1 MB 9+	0.100389346
Cnx99A..1697g.	2.2.1 MB 9+	0.555025397
Mitf_extended..577g.	2.2.1 MB 9+	0.24250718
CHES.1.like_extended..817g.	2.2.1 MB 9+	0.31718183
Sox14..459g.	2.2.1 MB 9+	0.319695984
BtbVII..1069g.	2.2.1 MB 9+	0.103176746
CrebB_extended..193g.	2.2.1 MB 9+	0.186602876
l.3.neo38_extended..12g.	2.2.2 hemocyte	0.582673048
l.3.neo38..10g.	2.2.2 hemocyte	0.66967064
Usf_extended..152g.	2.2.2 hemocyte	0.94504242
Usf..76g.	2.2.2 hemocyte	0.822504408
crp..1473g.	2.2.2 hemocyte	1.685765686
mirr..480g.	2.2.2 hemocyte	1.326048758
CrebA_extended..588g.	2.2.2 hemocyte	1.032638995
CrebA..512g.	2.2.2 hemocyte	0.886280466
Xbp1_extended..1082g.	2.2.2 hemocyte	1.031365535
Xbp1..770g.	2.2.2 hemocyte	1.242606552
Mondo..53g.	2.2.2 hemocyte	0.065621479
Rel_extended..23g.	2.2.2 hemocyte	1.741221818
Rel..22g.	2.2.2 hemocyte	1.755516279
Hr4_extended..119g.	2.2.2 hemocyte	2.446843412
Hr4..27g.	2.2.2 hemocyte	2.254645058
REPTOR.BP_extended..36g.	2.2.2 hemocyte	1.981554474
cbt..11g.	2.2.2 hemocyte	2.71332831
crc_extended..89g.	2.2.2 hemocyte	1.8931383
crc..14g.	2.2.2 hemocyte	2.427979982
Hr78_extended..154g.	2.2.2 hemocyte	2.823193894
Hnf4..112g.	2.2.2 hemocyte	2.972677459
kay_extended..1246g.	2.2.2 hemocyte	2.587835696
kay..1103g.	2.2.2 hemocyte	2.547066276
Jra_extended..1622g.	2.2.2 hemocyte	2.527477309
Jra..1386g.	2.2.2 hemocyte	2.478292523
cnc_extended..935g.	2.2.2 hemocyte	2.181071931
cnc..378g.	2.2.2 hemocyte	2.60752522
Atf3_extended..355g.	2.2.2 hemocyte	0.405139475
Psi..542g.	2.2.2 hemocyte	0.210798312
tra2..505g.	2.2.2 hemocyte	0.015260659
Cnot4..843g.	2.2.2 hemocyte	1.471401358
foxo_extended..933g.	2.2.2 hemocyte	1.071900443
foxo..768g.	2.2.2 hemocyte	0.879258956
jim..625g.	2.2.2 hemocyte	0.248160144
E.bx...359g.	2.2.2 hemocyte	0.304534038
NFAT_extended..656g.	2.2.2 hemocyte	1.357773036
E2f1_extended..1352g.	2.2.2 hemocyte	0.48538641
E2f1..853g.	2.2.2 hemocyte	0.337935396
pnt_extended..139g.	2.2.2 hemocyte	0.010159433
Irp.1A..95g.	2.2.2 hemocyte	0.553900319
Dp_extended..1133g.	2.2.2 hemocyte	0.366716523
Cnx99A..1697g.	2.2.2 hemocyte	1.478751764
Mitf_extended..577g.	2.2.2 hemocyte	0.928507188
CHES.1.like_extended..817g.	2.2.2 hemocyte	1.335554066
Sox14..459g.	2.2.2 hemocyte	1.147405294
BtbVII..1069g.	2.2.2 hemocyte	1.294900536
Trf2..972g.	2.2.2 hemocyte	0.755943831
Cf2..298g.	2.2.2 hemocyte	1.691734538
CrebB_extended..193g.	2.2.2 hemocyte	0.911119058
FoxK_extended..153g.	2.2.2 hemocyte	0.017185821
Myc..43g.	2.2.3 post. MB 8	0.348053882
tj..58g.	2.2.3 post. MB 8	2.586291912
CrebA_extended..588g.	2.2.3 post. MB 8	2.284898568
CrebA..512g.	2.2.3 post. MB 8	2.303779639
Xbp1_extended..1082g.	2.2.3 post. MB 8	2.077703852
Xbp1..770g.	2.2.3 post. MB 8	2.000086515
emc_extended..29g.	2.2.3 post. MB 8	0.947652355
Mondo_extended..69g.	2.2.3 post. MB 8	1.253967297
Mondo..53g.	2.2.3 post. MB 8	1.181022879
Hr4..27g.	2.2.3 post. MB 8	0.280245928
crc..14g.	2.2.3 post. MB 8	0.264653678
Rbf_extended..18g.	2.2.3 post. MB 8	0.046781898
Myc..43g.	2.3.0 post. MB 5-6	0.847134759
l.3.neo38_extended..12g.	2.3.0 post. MB 5-6	0.82405705
l.3.neo38..10g.	2.3.0 post. MB 5-6	0.852119499
Mondo_extended..69g.	2.3.0 post. MB 5-6	0.037831222
Dp..84g.	2.3.0 post. MB 5-6	0.049558199
E2f2_extended..782g.	2.3.0 post. MB 5-6	0.434761667
Myc..43g.	2.3.1 post. MB 7	1.756576601
l.3.neo38_extended..12g.	2.3.1 post. MB 7	1.190341966
l.3.neo38..10g.	2.3.1 post. MB 7	1.227316358
Usf..76g.	2.3.1 post. MB 7	0.012722638
tj..58g.	2.3.1 post. MB 7	0.468508557
crp..1473g.	2.3.1 post. MB 7	0.202112454
CrebA_extended..588g.	2.3.1 post. MB 7	0.659359071
CrebA..512g.	2.3.1 post. MB 7	0.673444091
Xbp1_extended..1082g.	2.3.1 post. MB 7	0.560581788
Xbp1..770g.	2.3.1 post. MB 7	0.369144555
emc_extended..29g.	2.3.1 post. MB 7	0.296806439
Mondo_extended..69g.	2.3.1 post. MB 7	0.980622447
Mondo..53g.	2.3.1 post. MB 7	0.79320316
crc..14g.	2.3.1 post. MB 7	0.333992257
pnt_extended..139g.	2.3.1 post. MB 7	0.482881187
pnt..117g.	2.3.1 post. MB 7	0.365195426
E2f2_extended..782g.	2.3.1 post. MB 7	0.142631092
E2f2..72g.	2.3.1 post. MB 7	0.047698388
Myc..43g.	3.0.0 late pFC	0.294302739
HDAC1_extended..143g.	3.0.0 late pFC	0.314407382
HDAC1..141g.	3.0.0 late pFC	0.313989269
Atf3_extended..355g.	3.0.0 late pFC	0.052565832
Psi..542g.	3.0.0 late pFC	0.098729845
tra2..505g.	3.0.0 late pFC	0.247274757
jim..625g.	3.0.0 late pFC	0.112024033
E.bx...359g.	3.0.0 late pFC	0.065996655
E2f1_extended..1352g.	3.0.0 late pFC	0.004259298
Rbf_extended..18g.	3.0.0 late pFC	0.068143643
Dp..84g.	3.0.0 late pFC	0.037387329
Dref_extended..1118g.	3.0.0 late pFC	0.51679916
Dref..1083g.	3.0.0 late pFC	0.517368456
Tet..564g.	3.0.0 late pFC	0.53376948
jumu..217g.	3.0.0 late pFC	0.523047605
crol_extended..35g.	3.0.0 late pFC	1.312640677
Adf1..16g.	3.0.0 late pFC	1.173179678
BEAF.32_extended..2213g.	3.0.0 late pFC	0.795815743
BEAF.32..1853g.	3.0.0 late pFC	0.810928516
E2f2_extended..782g.	3.0.0 late pFC	1.06155647
E2f2..72g.	3.0.0 late pFC	0.953721095
Myc..43g.	3.0.1 early pFC	0.003509701
HDAC1_extended..143g.	3.0.1 early pFC	0.091489312
HDAC1..141g.	3.0.1 early pFC	0.083775798
Atf3_extended..355g.	3.0.1 early pFC	0.164014984
tra2..505g.	3.0.1 early pFC	0.231557002
jim..625g.	3.0.1 early pFC	0.043574377
Stat92E_extended..30g.	3.0.1 early pFC	0.52755555
Stat92E..28g.	3.0.1 early pFC	0.543307155
Rbf_extended..18g.	3.0.1 early pFC	0.732118199
Rbf..15g.	3.0.1 early pFC	0.415979698
Dp..84g.	3.0.1 early pFC	0.891695032
Chrac.14_extended..20g.	3.0.1 early pFC	0.235797333
Dref_extended..1118g.	3.0.1 early pFC	0.756023294
Dref..1083g.	3.0.1 early pFC	0.752229421
Tet..564g.	3.0.1 early pFC	0.564619029
jumu..217g.	3.0.1 early pFC	0.715468358
crol_extended..35g.	3.0.1 early pFC	0.778745248
Adf1..16g.	3.0.1 early pFC	0.533610833
BEAF.32_extended..2213g.	3.0.1 early pFC	0.799100957
BEAF.32..1853g.	3.0.1 early pFC	0.775433804
E2f2_extended..782g.	3.0.1 early pFC	0.844534334
E2f2..72g.	3.0.1 early pFC	0.612624402
HDAC1_extended..143g.	3.0.1 FSC	0.210726839
HDAC1..141g.	3.0.1 FSC	0.207024936
Atf3_extended..355g.	3.0.1 FSC	0.137828273
Psi..542g.	3.0.1 FSC	0.073558135
tra2..505g.	3.0.1 FSC	0.206213061
jim..625g.	3.0.1 FSC	0.101632283
E.bx...359g.	3.0.1 FSC	0.071678596
E2f1_extended..1352g.	3.0.1 FSC	0.041107703
E2f1..853g.	3.0.1 FSC	0.079724857
Stat92E_extended..30g.	3.0.1 FSC	1.064184904
Stat92E..28g.	3.0.1 FSC	1.086361759
Dp..84g.	3.0.1 FSC	0.253175045
Dref_extended..1118g.	3.0.1 FSC	0.581746195
Dref..1083g.	3.0.1 FSC	0.576907583
Tet..564g.	3.0.1 FSC	0.632093469
jumu..217g.	3.0.1 FSC	0.60715665
crol_extended..35g.	3.0.1 FSC	0.715845026
Adf1..16g.	3.0.1 FSC	0.490972275
BEAF.32_extended..2213g.	3.0.1 FSC	0.784678098
BEAF.32..1853g.	3.0.1 FSC	0.775129489
E2f2_extended..782g.	3.0.1 FSC	0.597617771
E2f2..72g.	3.0.1 FSC	0.511680505
Usf_extended..152g.	3.1.0 post. EC	0.135199895
tj..58g.	3.1.0 post. EC	0.301447256
crp..1473g.	3.1.0 post. EC	0.643728722
mirr..480g.	3.1.0 post. EC	0.157016513
REPTOR.BP_extended..36g.	3.1.0 post. EC	1.206822305
cbt..11g.	3.1.0 post. EC	0.350807091
Hr78_extended..154g.	3.1.0 post. EC	0.362377776
Hnf4..112g.	3.1.0 post. EC	0.039774652
kay_extended..1246g.	3.1.0 post. EC	0.169327133
kay..1103g.	3.1.0 post. EC	0.193157455
Jra_extended..1622g.	3.1.0 post. EC	0.153736573
Jra..1386g.	3.1.0 post. EC	0.230191494
cnc_extended..935g.	3.1.0 post. EC	0.31904126
cnc..378g.	3.1.0 post. EC	0.16285343
HDAC1_extended..143g.	3.1.0 post. EC	0.645757656
HDAC1..141g.	3.1.0 post. EC	0.647228311
Atf3_extended..355g.	3.1.0 post. EC	0.816074818
Psi..542g.	3.1.0 post. EC	0.505391749
tra2..505g.	3.1.0 post. EC	0.66632904
Cnot4..843g.	3.1.0 post. EC	0.152790036
foxo_extended..933g.	3.1.0 post. EC	0.58135367
foxo..768g.	3.1.0 post. EC	0.600500858
jim..625g.	3.1.0 post. EC	0.647100308
E.bx...359g.	3.1.0 post. EC	0.578075062
NFAT_extended..656g.	3.1.0 post. EC	0.584266641
E2f1_extended..1352g.	3.1.0 post. EC	0.59094507
E2f1..853g.	3.1.0 post. EC	0.59642079
pnt_extended..139g.	3.1.0 post. EC	0.489182414
pnt..117g.	3.1.0 post. EC	0.463940602
Irp.1A..95g.	3.1.0 post. EC	0.244336007
Dp_extended..1133g.	3.1.0 post. EC	0.277452929
Cnx99A..1697g.	3.1.0 post. EC	0.289674453
Mitf_extended..577g.	3.1.0 post. EC	0.182937524
CHES.1.like_extended..817g.	3.1.0 post. EC	0.244633943
Sox14..459g.	3.1.0 post. EC	0.331913761
BtbVII..1069g.	3.1.0 post. EC	0.40238231
Trf2..972g.	3.1.0 post. EC	0.57073867
Stat92E_extended..30g.	3.1.0 post. EC	1.823494099
Stat92E..28g.	3.1.0 post. EC	1.829869961
Cf2..298g.	3.1.0 post. EC	0.262472122
CrebB_extended..193g.	3.1.0 post. EC	0.151567549
FoxK_extended..153g.	3.1.0 post. EC	0.548505308
FoxK..147g.	3.1.0 post. EC	0.547049028
Dref_extended..1118g.	3.1.0 post. EC	0.321755792
Dref..1083g.	3.1.0 post. EC	0.320641104
Tet..564g.	3.1.0 post. EC	0.969402457
jumu..217g.	3.1.0 post. EC	0.845238566
crol_extended..35g.	3.1.0 post. EC	0.297444329
BEAF.32_extended..2213g.	3.1.0 post. EC	0.332890901
BEAF.32..1853g.	3.1.0 post. EC	0.492726373
l.3.neo38_extended..12g.	3.1.1 cent. EC	0.04982114
Usf_extended..152g.	3.1.1 cent. EC	0.111095209
Usf..76g.	3.1.1 cent. EC	0.13211571
tj..58g.	3.1.1 cent. EC	0.484808705
crp..1473g.	3.1.1 cent. EC	1.163945931
mirr..480g.	3.1.1 cent. EC	0.583188659
Rel_extended..23g.	3.1.1 cent. EC	0.166289281
Rel..22g.	3.1.1 cent. EC	0.179801751
Hr4_extended..119g.	3.1.1 cent. EC	0.479329935
Hr4..27g.	3.1.1 cent. EC	0.536582397
REPTOR.BP_extended..36g.	3.1.1 cent. EC	1.530217172
cbt..11g.	3.1.1 cent. EC	0.533373566
crc_extended..89g.	3.1.1 cent. EC	0.278314829
crc..14g.	3.1.1 cent. EC	0.071313444
Hr78_extended..154g.	3.1.1 cent. EC	0.50822456
Hnf4..112g.	3.1.1 cent. EC	0.394221717
kay_extended..1246g.	3.1.1 cent. EC	0.555513718
kay..1103g.	3.1.1 cent. EC	0.567046934
Jra_extended..1622g.	3.1.1 cent. EC	0.50074888
Jra..1386g.	3.1.1 cent. EC	0.548734992
cnc_extended..935g.	3.1.1 cent. EC	0.629596078
cnc..378g.	3.1.1 cent. EC	0.467701605
HDAC1_extended..143g.	3.1.1 cent. EC	1.04130813
HDAC1..141g.	3.1.1 cent. EC	1.047009634
Atf3_extended..355g.	3.1.1 cent. EC	1.164464514
Psi..542g.	3.1.1 cent. EC	0.86233379
tra2..505g.	3.1.1 cent. EC	0.893544134
Cnot4..843g.	3.1.1 cent. EC	0.472483237
foxo_extended..933g.	3.1.1 cent. EC	0.812301614
foxo..768g.	3.1.1 cent. EC	0.884841538
jim..625g.	3.1.1 cent. EC	0.839030941
E.bx...359g.	3.1.1 cent. EC	0.917037125
NFAT_extended..656g.	3.1.1 cent. EC	0.891569451
E2f1_extended..1352g.	3.1.1 cent. EC	0.935724458
E2f1..853g.	3.1.1 cent. EC	1.032083687
pnt_extended..139g.	3.1.1 cent. EC	0.780333515
pnt..117g.	3.1.1 cent. EC	0.706840998
Irp.1A..95g.	3.1.1 cent. EC	0.335581191
Dp_extended..1133g.	3.1.1 cent. EC	0.397716417
Cnx99A..1697g.	3.1.1 cent. EC	0.659975042
Mitf_extended..577g.	3.1.1 cent. EC	0.752909124
CHES.1.like_extended..817g.	3.1.1 cent. EC	0.528271479
Sox14..459g.	3.1.1 cent. EC	0.596692377
BtbVII..1069g.	3.1.1 cent. EC	0.884869228
Trf2..972g.	3.1.1 cent. EC	0.992989919
Stat92E_extended..30g.	3.1.1 cent. EC	2.060884581
Stat92E..28g.	3.1.1 cent. EC	2.040457451
Cf2..298g.	3.1.1 cent. EC	0.980286776
CrebB_extended..193g.	3.1.1 cent. EC	0.060152567
Trf..303g.	3.1.1 cent. EC	0.244879402
FoxK_extended..153g.	3.1.1 cent. EC	0.880442976
FoxK..147g.	3.1.1 cent. EC	0.841285805
Dref_extended..1118g.	3.1.1 cent. EC	0.168688999
Dref..1083g.	3.1.1 cent. EC	0.123699539
Tet..564g.	3.1.1 cent. EC	1.21430425
jumu..217g.	3.1.1 cent. EC	1.075386886
crol_extended..35g.	3.1.1 cent. EC	0.203216948
BEAF.32_extended..2213g.	3.1.1 cent. EC	0.757128265
BEAF.32..1853g.	3.1.1 cent. EC	0.642353134
Myc..43g.	3.1.2.0 ant. EC	0.11151249
l.3.neo38_extended..12g.	3.1.2.0 ant. EC	2.487940062
l.3.neo38..10g.	3.1.2.0 ant. EC	2.191059049
Usf..76g.	3.1.2.0 ant. EC	0.146737959
tj..58g.	3.1.2.0 ant. EC	0.583133771
crp..1473g.	3.1.2.0 ant. EC	0.78223577
mirr..480g.	3.1.2.0 ant. EC	1.30163234
Xbp1..770g.	3.1.2.0 ant. EC	0.033693067
emc_extended..29g.	3.1.2.0 ant. EC	0.228233231
Hr4_extended..119g.	3.1.2.0 ant. EC	0.884628124
Hr4..27g.	3.1.2.0 ant. EC	0.741151704
REPTOR.BP_extended..36g.	3.1.2.0 ant. EC	1.742767407
cbt..11g.	3.1.2.0 ant. EC	0.573471624
crc_extended..89g.	3.1.2.0 ant. EC	1.598578709
crc..14g.	3.1.2.0 ant. EC	2.099390135
Hr78_extended..154g.	3.1.2.0 ant. EC	1.111297069
Hnf4..112g.	3.1.2.0 ant. EC	1.044911303
kay_extended..1246g.	3.1.2.0 ant. EC	1.037409742
kay..1103g.	3.1.2.0 ant. EC	1.063448327
Jra_extended..1622g.	3.1.2.0 ant. EC	1.259043732
Jra..1386g.	3.1.2.0 ant. EC	1.310121084
cnc_extended..935g.	3.1.2.0 ant. EC	1.323879527
cnc..378g.	3.1.2.0 ant. EC	0.706894124
HDAC1_extended..143g.	3.1.2.0 ant. EC	2.086471663
HDAC1..141g.	3.1.2.0 ant. EC	2.09306764
Atf3_extended..355g.	3.1.2.0 ant. EC	1.371985016
Psi..542g.	3.1.2.0 ant. EC	2.07053293
tra2..505g.	3.1.2.0 ant. EC	2.28984216
Cnot4..843g.	3.1.2.0 ant. EC	1.60812402
foxo_extended..933g.	3.1.2.0 ant. EC	2.101551329
foxo..768g.	3.1.2.0 ant. EC	2.161251355
jim..625g.	3.1.2.0 ant. EC	1.960242745
E.bx...359g.	3.1.2.0 ant. EC	1.925505954
NFAT_extended..656g.	3.1.2.0 ant. EC	1.738699268
E2f1_extended..1352g.	3.1.2.0 ant. EC	1.936273352
E2f1..853g.	3.1.2.0 ant. EC	2.168075829
pnt_extended..139g.	3.1.2.0 ant. EC	2.38428603
pnt..117g.	3.1.2.0 ant. EC	2.352100169
Irp.1A..95g.	3.1.2.0 ant. EC	2.080355439
Dp_extended..1133g.	3.1.2.0 ant. EC	2.079511749
Cnx99A..1697g.	3.1.2.0 ant. EC	1.766902013
Mitf_extended..577g.	3.1.2.0 ant. EC	2.083777925
CHES.1.like_extended..817g.	3.1.2.0 ant. EC	1.944310873
Sox14..459g.	3.1.2.0 ant. EC	1.676527162
BtbVII..1069g.	3.1.2.0 ant. EC	1.63593545
Trf2..972g.	3.1.2.0 ant. EC	1.87042785
Stat92E_extended..30g.	3.1.2.0 ant. EC	1.898079265
Stat92E..28g.	3.1.2.0 ant. EC	1.942311362
Cf2..298g.	3.1.2.0 ant. EC	1.447772822
CrebB_extended..193g.	3.1.2.0 ant. EC	1.123422921
Trf..303g.	3.1.2.0 ant. EC	2.138543555
FoxK_extended..153g.	3.1.2.0 ant. EC	2.03670468
FoxK..147g.	3.1.2.0 ant. EC	2.082852674
Dref_extended..1118g.	3.1.2.0 ant. EC	0.111386454
Dref..1083g.	3.1.2.0 ant. EC	0.156954863
Tet..564g.	3.1.2.0 ant. EC	1.717449626
jumu..217g.	3.1.2.0 ant. EC	1.499304155
crol_extended..35g.	3.1.2.0 ant. EC	0.642841019
BEAF.32_extended..2213g.	3.1.2.0 ant. EC	1.427987037
BEAF.32..1853g.	3.1.2.0 ant. EC	1.827435339
l.3.neo38_extended..12g.	3.1.2.1 cap cell	2.7058796
l.3.neo38..10g.	3.1.2.1 cap cell	2.941134044
tj..58g.	3.1.2.1 cap cell	0.299732584
crp..1473g.	3.1.2.1 cap cell	1.02385234
mirr..480g.	3.1.2.1 cap cell	1.724616296
Rel_extended..23g.	3.1.2.1 cap cell	2.972867218
Rel..22g.	3.1.2.1 cap cell	2.987773221
Hr4_extended..119g.	3.1.2.1 cap cell	0.924889831
Hr4..27g.	3.1.2.1 cap cell	0.038388869
REPTOR.BP_extended..36g.	3.1.2.1 cap cell	1.916838712
cbt..11g.	3.1.2.1 cap cell	0.857120888
crc_extended..89g.	3.1.2.1 cap cell	1.395769109
Hr78_extended..154g.	3.1.2.1 cap cell	2.057399702
Hnf4..112g.	3.1.2.1 cap cell	1.502641381
kay_extended..1246g.	3.1.2.1 cap cell	1.387131365
kay..1103g.	3.1.2.1 cap cell	1.460346293
Jra_extended..1622g.	3.1.2.1 cap cell	1.177119214
Jra..1386g.	3.1.2.1 cap cell	1.406165767
cnc_extended..935g.	3.1.2.1 cap cell	1.655075078
cnc..378g.	3.1.2.1 cap cell	1.197009945
HDAC1_extended..143g.	3.1.2.1 cap cell	2.365899282
HDAC1..141g.	3.1.2.1 cap cell	2.372734449
Atf3_extended..355g.	3.1.2.1 cap cell	2.637896539
Psi..542g.	3.1.2.1 cap cell	2.313703935
tra2..505g.	3.1.2.1 cap cell	2.032842361
Cnot4..843g.	3.1.2.1 cap cell	2.613168352
foxo_extended..933g.	3.1.2.1 cap cell	2.403631442
foxo..768g.	3.1.2.1 cap cell	2.470673525
jim..625g.	3.1.2.1 cap cell	2.51377352
E.bx...359g.	3.1.2.1 cap cell	2.713469609
NFAT_extended..656g.	3.1.2.1 cap cell	2.278809208
E2f1_extended..1352g.	3.1.2.1 cap cell	2.455204837
E2f1..853g.	3.1.2.1 cap cell	2.218806454
pnt_extended..139g.	3.1.2.1 cap cell	2.780767411
pnt..117g.	3.1.2.1 cap cell	2.788701327
Irp.1A..95g.	3.1.2.1 cap cell	2.710929945
Dp_extended..1133g.	3.1.2.1 cap cell	2.813545952
Cnx99A..1697g.	3.1.2.1 cap cell	2.052345401
Mitf_extended..577g.	3.1.2.1 cap cell	2.422094903
CHES.1.like_extended..817g.	3.1.2.1 cap cell	2.329071782
Sox14..459g.	3.1.2.1 cap cell	2.527147375
BtbVII..1069g.	3.1.2.1 cap cell	2.150788873
Trf2..972g.	3.1.2.1 cap cell	2.393867975
Stat92E_extended..30g.	3.1.2.1 cap cell	1.912612102
Stat92E..28g.	3.1.2.1 cap cell	1.850267618
Cf2..298g.	3.1.2.1 cap cell	2.191112589
CrebB_extended..193g.	3.1.2.1 cap cell	2.651010712
Trf..303g.	3.1.2.1 cap cell	1.888179914
FoxK_extended..153g.	3.1.2.1 cap cell	3.168488939
FoxK..147g.	3.1.2.1 cap cell	3.158543246
Dref_extended..1118g.	3.1.2.1 cap cell	0.253783193
Dref..1083g.	3.1.2.1 cap cell	0.329626793
Tet..564g.	3.1.2.1 cap cell	1.934003668
jumu..217g.	3.1.2.1 cap cell	1.957121062
crol_extended..35g.	3.1.2.1 cap cell	0.524434535
Adf1..16g.	3.1.2.1 cap cell	0.414341839
BEAF.32_extended..2213g.	3.1.2.1 cap cell	1.149947955
BEAF.32..1853g.	3.1.2.1 cap cell	1.194518432
l.3.neo38_extended..12g.	3.2.0 stalk cell	0.320270085
l.3.neo38..10g.	3.2.0 stalk cell	0.315515634
crp..1473g.	3.2.0 stalk cell	0.578384165
Xbp1..770g.	3.2.0 stalk cell	0.047124244
Hr4_extended..119g.	3.2.0 stalk cell	0.063301564
REPTOR.BP_extended..36g.	3.2.0 stalk cell	0.523290976
cbt..11g.	3.2.0 stalk cell	0.354927363
crc_extended..89g.	3.2.0 stalk cell	0.23628521
crc..14g.	3.2.0 stalk cell	0.039482403
Hr78_extended..154g.	3.2.0 stalk cell	0.038911603
kay_extended..1246g.	3.2.0 stalk cell	0.245456112
kay..1103g.	3.2.0 stalk cell	0.253756247
Jra_extended..1622g.	3.2.0 stalk cell	0.315384033
Jra..1386g.	3.2.0 stalk cell	0.334666027
cnc_extended..935g.	3.2.0 stalk cell	0.49932479
cnc..378g.	3.2.0 stalk cell	0.210244655
HDAC1_extended..143g.	3.2.0 stalk cell	0.744096634
HDAC1..141g.	3.2.0 stalk cell	0.735508319
Atf3_extended..355g.	3.2.0 stalk cell	1.157433891
Psi..542g.	3.2.0 stalk cell	0.914363397
tra2..505g.	3.2.0 stalk cell	0.867021229
Cnot4..843g.	3.2.0 stalk cell	0.502137451
foxo_extended..933g.	3.2.0 stalk cell	0.709281906
foxo..768g.	3.2.0 stalk cell	0.679572989
jim..625g.	3.2.0 stalk cell	0.952569975
E.bx...359g.	3.2.0 stalk cell	0.85545619
NFAT_extended..656g.	3.2.0 stalk cell	0.769886635
E2f1_extended..1352g.	3.2.0 stalk cell	0.630061658
E2f1..853g.	3.2.0 stalk cell	0.691966217
pnt_extended..139g.	3.2.0 stalk cell	0.573974065
pnt..117g.	3.2.0 stalk cell	0.583671004
Irp.1A..95g.	3.2.0 stalk cell	0.195437183
Dp_extended..1133g.	3.2.0 stalk cell	0.312627986
Cnx99A..1697g.	3.2.0 stalk cell	0.548133965
Mitf_extended..577g.	3.2.0 stalk cell	0.521704436
CHES.1.like_extended..817g.	3.2.0 stalk cell	0.413445564
Sox14..459g.	3.2.0 stalk cell	0.560392363
BtbVII..1069g.	3.2.0 stalk cell	0.763275622
Trf2..972g.	3.2.0 stalk cell	0.580330902
Stat92E_extended..30g.	3.2.0 stalk cell	0.27883773
Stat92E..28g.	3.2.0 stalk cell	0.274946578
Cf2..298g.	3.2.0 stalk cell	0.491837509
CrebB_extended..193g.	3.2.0 stalk cell	0.791943517
Trf..303g.	3.2.0 stalk cell	0.220104065
FoxK_extended..153g.	3.2.0 stalk cell	0.33226285
FoxK..147g.	3.2.0 stalk cell	0.295871886
Rbf_extended..18g.	3.2.0 stalk cell	0.257030538
Rbf..15g.	3.2.0 stalk cell	0.05285772
Dref_extended..1118g.	3.2.0 stalk cell	0.78313905
Dref..1083g.	3.2.0 stalk cell	0.779972974
Tet..564g.	3.2.0 stalk cell	0.987631584
jumu..217g.	3.2.0 stalk cell	1.126057238
crol_extended..35g.	3.2.0 stalk cell	1.258501413
Adf1..16g.	3.2.0 stalk cell	0.842539493
BEAF.32_extended..2213g.	3.2.0 stalk cell	0.911457447
BEAF.32..1853g.	3.2.0 stalk cell	1.108648595
E2f2_extended..782g.	3.2.0 stalk cell	0.051687768
E2f2..72g.	3.2.0 stalk cell	0.545438515
Myc..43g.	3.2.1 polar cell	0.010310799
l.3.neo38_extended..12g.	3.2.1 polar cell	0.45909501
l.3.neo38..10g.	3.2.1 polar cell	0.189830246
tj..58g.	3.2.1 polar cell	0.308953952
crp..1473g.	3.2.1 polar cell	1.069353349
mirr..480g.	3.2.1 polar cell	0.440171013
CrebA_extended..588g.	3.2.1 polar cell	0.07510237
CrebA..512g.	3.2.1 polar cell	0.125389686
Xbp1_extended..1082g.	3.2.1 polar cell	0.022587026
Xbp1..770g.	3.2.1 polar cell	0.310367799
Rel_extended..23g.	3.2.1 polar cell	0.312296173
Rel..22g.	3.2.1 polar cell	0.32588115
Hr4_extended..119g.	3.2.1 polar cell	0.192030092
REPTOR.BP_extended..36g.	3.2.1 polar cell	0.288966547
cbt..11g.	3.2.1 polar cell	0.193873441
crc_extended..89g.	3.2.1 polar cell	0.481505654
crc..14g.	3.2.1 polar cell	0.337552871
Hr78_extended..154g.	3.2.1 polar cell	0.669222899
kay_extended..1246g.	3.2.1 polar cell	0.513400199
kay..1103g.	3.2.1 polar cell	0.512101204
Jra_extended..1622g.	3.2.1 polar cell	0.595682602
Jra..1386g.	3.2.1 polar cell	0.592806357
cnc_extended..935g.	3.2.1 polar cell	0.704054882
cnc..378g.	3.2.1 polar cell	0.275548026
HDAC1_extended..143g.	3.2.1 polar cell	1.631826833
HDAC1..141g.	3.2.1 polar cell	1.629880391
Atf3_extended..355g.	3.2.1 polar cell	0.826962828
Psi..542g.	3.2.1 polar cell	1.549865256
tra2..505g.	3.2.1 polar cell	1.35619854
Cnot4..843g.	3.2.1 polar cell	0.965186958
foxo_extended..933g.	3.2.1 polar cell	1.092265213
foxo..768g.	3.2.1 polar cell	1.060999059
jim..625g.	3.2.1 polar cell	1.402237424
E.bx...359g.	3.2.1 polar cell	1.38221915
NFAT_extended..656g.	3.2.1 polar cell	0.997714718
E2f1_extended..1352g.	3.2.1 polar cell	1.372714723
E2f1..853g.	3.2.1 polar cell	1.393315858
pnt_extended..139g.	3.2.1 polar cell	1.119329046
pnt..117g.	3.2.1 polar cell	1.385078791
Irp.1A..95g.	3.2.1 polar cell	1.110473717
Dp_extended..1133g.	3.2.1 polar cell	1.418038161
Cnx99A..1697g.	3.2.1 polar cell	1.306354606
Mitf_extended..577g.	3.2.1 polar cell	1.230202418
CHES.1.like_extended..817g.	3.2.1 polar cell	1.11941579
Sox14..459g.	3.2.1 polar cell	1.103219238
BtbVII..1069g.	3.2.1 polar cell	1.404815172
Trf2..972g.	3.2.1 polar cell	1.132448291
Stat92E_extended..30g.	3.2.1 polar cell	0.412519949
Stat92E..28g.	3.2.1 polar cell	0.418901595
Cf2..298g.	3.2.1 polar cell	0.396130551
CrebB_extended..193g.	3.2.1 polar cell	0.627100406
Trf..303g.	3.2.1 polar cell	1.273534596
FoxK_extended..153g.	3.2.1 polar cell	1.00815574
FoxK..147g.	3.2.1 polar cell	1.009436638
Dref_extended..1118g.	3.2.1 polar cell	0.55190875
Dref..1083g.	3.2.1 polar cell	0.56222514
Tet..564g.	3.2.1 polar cell	1.187935681
jumu..217g.	3.2.1 polar cell	0.971974508
crol_extended..35g.	3.2.1 polar cell	1.207521945
Adf1..16g.	3.2.1 polar cell	0.570543898
BEAF.32_extended..2213g.	3.2.1 polar cell	1.502239387
BEAF.32..1853g.	3.2.1 polar cell	1.6388854
E2f2_extended..782g.	3.2.1 polar cell	0.042963415
E2f2..72g.	3.2.1 polar cell	0.169985928
tra2..505g.	4.0 GSC	0.124433516
ovo..20g.	4.0 GSC	2.546744947
Trf..303g.	4.0 GSC	1.797519665
Rbf_extended..18g.	4.0 GSC	2.744920252
Rbf..15g.	4.0 GSC	3.198613023
Dp..84g.	4.0 GSC	2.598938214
Chrac.14_extended..20g.	4.0 GSC	2.857844427
Dref_extended..1118g.	4.0 GSC	2.017713907
Dref..1083g.	4.0 GSC	1.989118246
Tet..564g.	4.0 GSC	0.25784043
jumu..217g.	4.0 GSC	0.242821719
crol_extended..35g.	4.0 GSC	1.297943563
Adf1..16g.	4.0 GSC	1.326275655
BEAF.32_extended..2213g.	4.0 GSC	0.960701487
BEAF.32..1853g.	4.0 GSC	0.978738711
E2f2_extended..782g.	4.0 GSC	1.968326161
E2f2..72g.	4.0 GSC	2.404030002
ovo..20g.	4.0 undif. germ cell	1.966927481
Trf..303g.	4.0 undif. germ cell	1.094557698
FoxK..147g.	4.0 undif. germ cell	0.016717148
Rbf_extended..18g.	4.0 undif. germ cell	3.024756327
Rbf..15g.	4.0 undif. germ cell	3.017305241
Dp..84g.	4.0 undif. germ cell	3.108524836
Chrac.14_extended..20g.	4.0 undif. germ cell	3.32415925
Dref_extended..1118g.	4.0 undif. germ cell	2.247358725
Dref..1083g.	4.0 undif. germ cell	2.244860688
Tet..564g.	4.0 undif. germ cell	0.045600501
jumu..217g.	4.0 undif. germ cell	0.238905141
crol_extended..35g.	4.0 undif. germ cell	1.494762676
Adf1..16g.	4.0 undif. germ cell	1.637010402
BEAF.32_extended..2213g.	4.0 undif. germ cell	0.791539572
BEAF.32..1853g.	4.0 undif. germ cell	0.608468314
E2f2_extended..782g.	4.0 undif. germ cell	1.722711456
E2f2..72g.	4.0 undif. germ cell	1.791143448
ovo..20g.	4.1 older germ cell	3.239789931
Trf..303g.	4.1 older germ cell	0.809354212
FoxK_extended..153g.	4.1 older germ cell	0.229956026
FoxK..147g.	4.1 older germ cell	0.241921125
Rbf_extended..18g.	4.1 older germ cell	0.087923947
Dp..84g.	4.1 older germ cell	0.479457088
Chrac.14_extended..20g.	4.1 older germ cell	0.973498512
Dref_extended..1118g.	4.1 older germ cell	1.32186876
Dref..1083g.	4.1 older germ cell	1.32561634
jumu..217g.	4.1 older germ cell	0.077387993
crol_extended..35g.	4.1 older germ cell	0.711030129
Adf1..16g.	4.1 older germ cell	1.787283499
E2f2_extended..782g.	4.1 older germ cell	0.702007474
E2f2..72g.	4.1 older germ cell	0.274776502
l.3.neo38_extended..12g.	5 muscle cell	0.481027047
l.3.neo38..10g.	5 muscle cell	0.611274742
Usf_extended..152g.	5 muscle cell	0.644409197
Usf..76g.	5 muscle cell	0.279353544
mirr..480g.	5 muscle cell	1.042405752
emc_extended..29g.	5 muscle cell	0.234122312
Mondo..53g.	5 muscle cell	0.004818353
Rel_extended..23g.	5 muscle cell	1.021116283
Rel..22g.	5 muscle cell	1.035053092
Hr4_extended..119g.	5 muscle cell	1.993769534
Hr4..27g.	5 muscle cell	0.376666563
REPTOR.BP_extended..36g.	5 muscle cell	1.246307879
cbt..11g.	5 muscle cell	1.215830551
crc_extended..89g.	5 muscle cell	1.889641002
crc..14g.	5 muscle cell	0.359771477
Hr78_extended..154g.	5 muscle cell	0.622284959
Hnf4..112g.	5 muscle cell	0.544417803
kay_extended..1246g.	5 muscle cell	1.146432236
kay..1103g.	5 muscle cell	1.170716246
Jra_extended..1622g.	5 muscle cell	1.193596962
Jra..1386g.	5 muscle cell	1.191376157
cnc_extended..935g.	5 muscle cell	1.195067453
cnc..378g.	5 muscle cell	1.069109099
HDAC1_extended..143g.	5 muscle cell	0.604521667
HDAC1..141g.	5 muscle cell	0.593520973
Atf3_extended..355g.	5 muscle cell	1.560285117
Psi..542g.	5 muscle cell	0.984546467
tra2..505g.	5 muscle cell	0.894803266
Cnot4..843g.	5 muscle cell	1.761819302
foxo_extended..933g.	5 muscle cell	1.132456364
foxo..768g.	5 muscle cell	1.209810609
jim..625g.	5 muscle cell	1.053832719
E.bx...359g.	5 muscle cell	0.977902666
NFAT_extended..656g.	5 muscle cell	0.97331116
E2f1_extended..1352g.	5 muscle cell	1.287243694
E2f1..853g.	5 muscle cell	1.275922862
pnt_extended..139g.	5 muscle cell	0.749874063
pnt..117g.	5 muscle cell	0.715546792
Irp.1A..95g.	5 muscle cell	1.690075267
Dp_extended..1133g.	5 muscle cell	1.073411832
Cnx99A..1697g.	5 muscle cell	1.161263286
Mitf_extended..577g.	5 muscle cell	1.411941384
CHES.1.like_extended..817g.	5 muscle cell	1.314943802
Sox14..459g.	5 muscle cell	1.445577324
BtbVII..1069g.	5 muscle cell	1.107892678
Trf2..972g.	5 muscle cell	1.586903311
Stat92E_extended..30g.	5 muscle cell	0.086486496
Stat92E..28g.	5 muscle cell	0.103979134
Cf2..298g.	5 muscle cell	2.417206412
CrebB_extended..193g.	5 muscle cell	2.649956727
Trf..303g.	5 muscle cell	0.46636475
FoxK_extended..153g.	5 muscle cell	0.445802909
FoxK..147g.	5 muscle cell	0.496435412
Tet..564g.	5 muscle cell	0.339179257
jumu..217g.	5 muscle cell	0.761751442
Adf1..16g.	5 muscle cell	0.668716696
