# Supplementary material for: A single-cell atlas and lineage analysis of the adult Drosophila ovary
Source: Nat Commun. 2020 Nov 6;11:5628. doi: 10.1038/s41467-020-19361-0 (PMC7648648; doi:10.1038/s41467-020-19361-0)
Supplement: Supplementary file 8 — Supplementary Data 7 [file 41467_2020_19361_MOESM8_ESM.xlsx]

## Sheet: TableS10
Supplementary Data 7. Active regulons per cell type in dataset3. This table was created with SCENIC v1.1.2-2.
Regulon	Celltype	RelativeActivity
Rbf2 (49g)	0 MB 2-5	0.004376394
BEAF-32_extended (2801g)	0 MB 2-5	0.576249804
BEAF-32 (2355g)	0 MB 2-5	0.560529003
Adf1 (12g)	0 MB 2-5	0.605901603
crol_extended (10g)	0 MB 2-5	0.176332836
Dp_extended (1777g)	0 MB 2-5	0.108097224
E(spl)m5-HLH_extended (25g)	0 MB 2-5	0.174413494
yps_extended (17g)	0 MB 2-5	0.391277626
Pdp1 (12g)	0 MB 2-5	0.206149414
Six4 (54g)	0 MB 2-5	0.880998339
h_extended (10g)	0 MB 2-5	0.05717993
Myc_extended (32g)	0 MB 2-5	0.915181614
Myc (30g)	0 MB 2-5	0.915294472
E(spl)m5-HLH_extended (25g)	0 MB 2-5 ant./cent. MB 5-6	0.577084925
Usf_extended (118g)	0 MB 2-5 ant./cent. MB 5-6	0.636173946
Usf (89g)	0 MB 2-5 ant./cent. MB 5-6	0.677279131
Mondo_extended (238g)	0 MB 2-5 ant./cent. MB 5-6	0.282727672
yps_extended (17g)	0 MB 2-5 ant./cent. MB 5-6	0.905399088
Pdp1 (12g)	0 MB 2-5 ant./cent. MB 5-6	0.054388727
Six4 (54g)	0 MB 2-5 ant./cent. MB 5-6	0.590331615
h_extended (10g)	0 MB 2-5 ant./cent. MB 5-6	0.312167552
Myc_extended (32g)	0 MB 2-5 ant./cent. MB 5-6	1.217461676
Myc (30g)	0 MB 2-5 ant./cent. MB 5-6	1.218337397
Dp_extended (1777g)	0 MB 2-5 ant./cent. MB 5-6.0 cent. MB 6-7	0.320721974
Usf_extended (118g)	0 MB 2-5 ant./cent. MB 5-6.0 cent. MB 6-7	0.347594112
Usf (89g)	0 MB 2-5 ant./cent. MB 5-6.0 cent. MB 6-7	0.451742605
Mondo_extended (238g)	0 MB 2-5 ant./cent. MB 5-6.0 cent. MB 6-7	1.308828328
Xbp1_extended (1125g)	0 MB 2-5 ant./cent. MB 5-6.0 cent. MB 6-7	0.478252618
Xbp1 (710g)	0 MB 2-5 ant./cent. MB 5-6.0 cent. MB 6-7	0.247110773
CrebA_extended (294g)	0 MB 2-5 ant./cent. MB 5-6.0 cent. MB 6-7	0.060283258
CrebA (201g)	0 MB 2-5 ant./cent. MB 5-6.0 cent. MB 6-7	0.112024845
yps_extended (17g)	0 MB 2-5 ant./cent. MB 5-6.0 cent. MB 6-7	0.307851652
h_extended (10g)	0 MB 2-5 ant./cent. MB 5-6.0 cent. MB 6-7	0.363228581
Myc_extended (32g)	0 MB 2-5 ant./cent. MB 5-6.0 cent. MB 6-7	0.888226676
Myc (30g)	0 MB 2-5 ant./cent. MB 5-6.0 cent. MB 6-7	0.886756664
Dp (511g)	2.1.0 stretch cell 6-7	0.530053772
Dp_extended (1777g)	2.1.0 stretch cell 6-7	1.186646316
E(spl)mbeta-HLH_extended (55g)	2.1.0 stretch cell 6-7	0.175322019
Usf_extended (118g)	2.1.0 stretch cell 6-7	2.619767996
Usf (89g)	2.1.0 stretch cell 6-7	2.647123076
Mondo_extended (238g)	2.1.0 stretch cell 6-7	0.854692865
mirr (657g)	2.1.0 stretch cell 6-7	0.179891932
l(3)neo38_extended (21g)	2.1.0 stretch cell 6-7	0.225308031
Xbp1_extended (1125g)	2.1.0 stretch cell 6-7	0.801974146
Xbp1 (710g)	2.1.0 stretch cell 6-7	0.698882987
CrebA_extended (294g)	2.1.0 stretch cell 6-7	0.605671216
CrebA (201g)	2.1.0 stretch cell 6-7	0.543890684
yps_extended (17g)	2.1.0 stretch cell 6-7	0.464337418
Pdp1 (12g)	2.1.0 stretch cell 6-7	0.457008899
Six4 (54g)	2.1.0 stretch cell 6-7	0.893667637
h_extended (10g)	2.1.0 stretch cell 6-7	1.843550607
Myc_extended (32g)	2.1.0 stretch cell 6-7	1.695457659
Myc (30g)	2.1.0 stretch cell 6-7	1.697596384
Dp (511g)	2.1.1 stretch cell 8+	0.319258676
Dp_extended (1777g)	2.1.1 stretch cell 8+	0.882139691
cnc_extended (58g)	2.1.1 stretch cell 8+	0.417554715
cnc (54g)	2.1.1 stretch cell 8+	0.334445914
CG12071 (96g)	2.1.1 stretch cell 8+	0.310501236
Jra_extended (1097g)	2.1.1 stretch cell 8+	0.037520304
Jra (875g)	2.1.1 stretch cell 8+	0.050104465
Trf2 (1849g)	2.1.1 stretch cell 8+	0.131384717
Hnf4 (24g)	2.1.1 stretch cell 8+	1.494376019
maf-S_extended (55g)	2.1.1 stretch cell 8+	0.028090885
Usf_extended (118g)	2.1.1 stretch cell 8+	2.632752314
Usf (89g)	2.1.1 stretch cell 8+	2.569312099
Mondo_extended (238g)	2.1.1 stretch cell 8+	1.044204766
mirr (657g)	2.1.1 stretch cell 8+	0.553691606
l(3)neo38_extended (21g)	2.1.1 stretch cell 8+	0.405091845
Xbp1_extended (1125g)	2.1.1 stretch cell 8+	1.31801374
Xbp1 (710g)	2.1.1 stretch cell 8+	1.243229329
CrebA_extended (294g)	2.1.1 stretch cell 8+	1.038588091
CrebA (201g)	2.1.1 stretch cell 8+	0.981346756
Pdp1 (12g)	2.1.1 stretch cell 8+	0.162529026
Six4 (54g)	2.1.1 stretch cell 8+	0.17228144
h_extended (10g)	2.1.1 stretch cell 8+	1.699101044
Myc_extended (32g)	2.1.1 stretch cell 8+	0.842179761
Myc (30g)	2.1.1 stretch cell 8+	0.839715243
Dp_extended (1777g)	2.2.0 cent. MB 8	0.269301745
crc (16g)	2.2.0 cent. MB 8	0.625955722
Usf (89g)	2.2.0 cent. MB 8	0.000719861
Mondo_extended (238g)	2.2.0 cent. MB 8	1.653827383
mirr (657g)	2.2.0 cent. MB 8	0.005747675
l(3)neo38_extended (21g)	2.2.0 cent. MB 8	0.299764285
Xbp1_extended (1125g)	2.2.0 cent. MB 8	1.112852415
Xbp1 (710g)	2.2.0 cent. MB 8	0.929803748
CrebA_extended (294g)	2.2.0 cent. MB 8	0.696830526
CrebA (201g)	2.2.0 cent. MB 8	0.723422504
h_extended (10g)	2.2.0 cent. MB 8	0.21629875
Myc_extended (32g)	2.2.0 cent. MB 8	0.14419688
Myc (30g)	2.2.0 cent. MB 8	0.138324863
Dp (511g)	2.2.1 MB 9+	0.274969925
Dp_extended (1777g)	2.2.1 MB 9+	0.998530635
CHES-1-like_extended (775g)	2.2.1 MB 9+	0.157140449
cnc_extended (58g)	2.2.1 MB 9+	0.956159355
cnc (54g)	2.2.1 MB 9+	0.948760804
E(spl)mbeta-HLH_extended (55g)	2.2.1 MB 9+	0.652401681
CG12071 (96g)	2.2.1 MB 9+	1.028812324
kay_extended (1390g)	2.2.1 MB 9+	0.437662808
kay (1245g)	2.2.1 MB 9+	0.39499154
Jra_extended (1097g)	2.2.1 MB 9+	0.538601236
Jra (875g)	2.2.1 MB 9+	0.529432964
Trf2 (1849g)	2.2.1 MB 9+	0.129197405
crc (16g)	2.2.1 MB 9+	1.141694653
Hnf4 (24g)	2.2.1 MB 9+	3.243632177
maf-S_extended (55g)	2.2.1 MB 9+	1.073573384
Hr78_extended (45g)	2.2.1 MB 9+	0.409739839
Usf_extended (118g)	2.2.1 MB 9+	0.289201731
Usf (89g)	2.2.1 MB 9+	0.349517565
Mondo_extended (238g)	2.2.1 MB 9+	1.35632396
mirr (657g)	2.2.1 MB 9+	0.874806396
l(3)neo38_extended (21g)	2.2.1 MB 9+	1.070633888
Xbp1_extended (1125g)	2.2.1 MB 9+	1.907237295
Xbp1 (710g)	2.2.1 MB 9+	1.853454428
CrebA_extended (294g)	2.2.1 MB 9+	1.355697592
CrebA (201g)	2.2.1 MB 9+	1.438186533
h_extended (10g)	2.2.1 MB 9+	1.324071059
Myc_extended (32g)	2.2.1 MB 9+	0.691160559
Myc (30g)	2.2.1 MB 9+	0.68856514
Mondo_extended (238g)	2.2.3 post. MB 2.2.1 MB 9+	1.206466824
Xbp1_extended (1125g)	2.2.3 post. MB 2.2.1 MB 9+	0.972535225
Xbp1 (710g)	2.2.3 post. MB 2.2.1 MB 9+	0.829011538
CrebA_extended (294g)	2.2.3 post. MB 2.2.1 MB 9+	0.792217642
CrebA (201g)	2.2.3 post. MB 2.2.1 MB 9+	0.904187073
Dp_extended (1777g)	2.3.0 post. MB 5-2.1.1 stretch cell 8+	0.573000138
E(spl)m5-HLH_extended (25g)	2.3.0 post. MB 5-2.1.1 stretch cell 8+	0.613176011
Usf_extended (118g)	2.3.0 post. MB 5-2.1.1 stretch cell 8+	0.473651996
Usf (89g)	2.3.0 post. MB 5-2.1.1 stretch cell 8+	0.567602439
Mondo_extended (238g)	2.3.0 post. MB 5-2.1.1 stretch cell 8+	0.36385122
Xbp1_extended (1125g)	2.3.0 post. MB 5-2.1.1 stretch cell 8+	0.081199455
CrebA_extended (294g)	2.3.0 post. MB 5-2.1.1 stretch cell 8+	0.215781272
CrebA (201g)	2.3.0 post. MB 5-2.1.1 stretch cell 8+	0.209180011
yps_extended (17g)	2.3.0 post. MB 5-2.1.1 stretch cell 8+	0.566471668
Six4 (54g)	2.3.0 post. MB 5-2.1.1 stretch cell 8+	0.309477734
h_extended (10g)	2.3.0 post. MB 5-2.1.1 stretch cell 8+	0.065791071
Myc_extended (32g)	2.3.0 post. MB 5-2.1.1 stretch cell 8+	1.03954059
Myc (30g)	2.3.0 post. MB 5-2.1.1 stretch cell 8+	1.039273036
Dp_extended (1777g)	2.3.1 post. MB 2.2.0 cent. MB 8	1.163679581
E(spl)mbeta-HLH_extended (55g)	2.3.1 post. MB 2.2.0 cent. MB 8	0.041270159
pnt (135g)	2.3.1 post. MB 2.2.0 cent. MB 8	0.258671993
Usf_extended (118g)	2.3.1 post. MB 2.2.0 cent. MB 8	0.262131326
Usf (89g)	2.3.1 post. MB 2.2.0 cent. MB 8	0.372452343
Mondo_extended (238g)	2.3.1 post. MB 2.2.0 cent. MB 8	1.513466214
l(3)neo38_extended (21g)	2.3.1 post. MB 2.2.0 cent. MB 8	0.500695488
Xbp1_extended (1125g)	2.3.1 post. MB 2.2.0 cent. MB 8	0.707282111
Xbp1 (710g)	2.3.1 post. MB 2.2.0 cent. MB 8	0.537976852
CrebA_extended (294g)	2.3.1 post. MB 2.2.0 cent. MB 8	0.663383045
CrebA (201g)	2.3.1 post. MB 2.2.0 cent. MB 8	0.66430176
yps_extended (17g)	2.3.1 post. MB 2.2.0 cent. MB 8	0.066686161
h_extended (10g)	2.3.1 post. MB 2.2.0 cent. MB 8	0.309786682
Myc_extended (32g)	2.3.1 post. MB 2.2.0 cent. MB 8	0.593089593
Myc (30g)	2.3.1 post. MB 2.2.0 cent. MB 8	0.589805083
BEAF-32_extended (2801g)	3.0.0 late pFC	1.182594718
BEAF-32 (2355g)	3.0.0 late pFC	1.240332815
Adf1 (12g)	3.0.0 late pFC	0.324614512
crol_extended (10g)	3.0.0 late pFC	0.489871051
Dp (511g)	3.0.0 late pFC	0.185095087
Dp_extended (1777g)	3.0.0 late pFC	0.350164202
E2f1_extended (2087g)	3.0.0 late pFC	0.24676917
E2f1 (1041g)	3.0.0 late pFC	0.010211801
E(spl)m5-HLH_extended (25g)	3.0.0 late pFC	0.004601132
sr_extended (105g)	3.0.0 late pFC	0.063319441
Zif (1454g)	3.0.0 late pFC	0.017253709
Atf3_extended (140g)	3.0.0 late pFC	0.063449053
Tet (936g)	3.0.0 late pFC	0.156167151
jim (692g)	3.0.0 late pFC	0.187686079
Six4 (54g)	3.0.0 late pFC	0.804008141
Myc_extended (32g)	3.0.0 late pFC	0.390803322
Myc (30g)	3.0.0 late pFC	0.388948416
Rbf2 (49g)	3.0.1 early pFC	0.087438251
Dref_extended (2095g)	3.0.1 early pFC	0.075281361
Dref (2020g)	3.0.1 early pFC	0.082754853
BEAF-32_extended (2801g)	3.0.1 early pFC	0.955536259
BEAF-32 (2355g)	3.0.1 early pFC	0.970575766
Adf1 (12g)	3.0.1 early pFC	0.296215998
crol_extended (10g)	3.0.1 early pFC	0.482043641
E2f1_extended (2087g)	3.0.1 early pFC	0.156019068
Stat92E (20g)	3.0.1 early pFC	0.119239966
sr_extended (105g)	3.0.1 early pFC	0.677073609
Atf3_extended (140g)	3.0.1 early pFC	0.226612747
Tet (936g)	3.0.1 early pFC	0.27780097
jim (692g)	3.0.1 early pFC	0.214626202
CTCF (22g)	3.0.1 FSC	0.383634485
BEAF-32_extended (2801g)	3.0.1 FSC	0.805591168
BEAF-32 (2355g)	3.0.1 FSC	0.871982216
crol_extended (10g)	3.0.1 FSC	0.313453956
Mnt_extended (201g)	3.0.1 FSC	0.030174517
Mnt (123g)	3.0.1 FSC	0.09496212
Tbp (604g)	3.0.1 FSC	0.115424277
E2f1_extended (2087g)	3.0.1 FSC	0.604133908
E2f1 (1041g)	3.0.1 FSC	0.444208127
foxo_extended (983g)	3.0.1 FSC	0.307265987
foxo (852g)	3.0.1 FSC	0.25949497
Abl (803g)	3.0.1 FSC	0.283067278
CHES-1-like_extended (775g)	3.0.1 FSC	0.000930834
E(bx) (374g)	3.0.1 FSC	0.072787226
Psi (237g)	3.0.1 FSC	0.06114348
pnt (135g)	3.0.1 FSC	0.03841402
kay_extended (1390g)	3.0.1 FSC	0.150814972
kay (1245g)	3.0.1 FSC	0.145135662
Jra_extended (1097g)	3.0.1 FSC	0.076101142
Jra (875g)	3.0.1 FSC	0.172758686
Trf (567g)	3.0.1 FSC	0.009114654
Trf2 (1849g)	3.0.1 FSC	0.228629285
Sox14 (265g)	3.0.1 FSC	0.345976264
Stat92E (20g)	3.0.1 FSC	0.867116983
sr_extended (105g)	3.0.1 FSC	0.931123353
Zif (1454g)	3.0.1 FSC	0.113168385
Atf3_extended (140g)	3.0.1 FSC	0.53293414
Tet (936g)	3.0.1 FSC	0.585298004
jim (692g)	3.0.1 FSC	0.565725264
maf-S_extended (55g)	3.0.1 FSC	0.089857266
mirr (657g)	3.0.1 FSC	0.146777991
Six4 (54g)	3.0.1 FSC	0.295210826
CTCF (22g)	3.1.0 post. EC	0.417288793
Dref_extended (2095g)	3.1.0 post. EC	0.092075869
Dref (2020g)	3.1.0 post. EC	0.084491165
CG8319_extended (670g)	3.1.0 post. EC	0.066093773
CG3065 (517g)	3.1.0 post. EC	0.072977271
BEAF-32_extended (2801g)	3.1.0 post. EC	0.67310222
BEAF-32 (2355g)	3.1.0 post. EC	0.750299225
crol_extended (10g)	3.1.0 post. EC	0.735166652
E2f2_extended (1600g)	3.1.0 post. EC	0.173952974
Mnt_extended (201g)	3.1.0 post. EC	0.962618862
Mnt (123g)	3.1.0 post. EC	1.072572354
Tbp (604g)	3.1.0 post. EC	0.987160203
E2f1_extended (2087g)	3.1.0 post. EC	1.354568151
E2f1 (1041g)	3.1.0 post. EC	1.285993375
foxo_extended (983g)	3.1.0 post. EC	1.232520308
foxo (852g)	3.1.0 post. EC	1.180565305
Abl (803g)	3.1.0 post. EC	1.203931285
CHES-1-like_extended (775g)	3.1.0 post. EC	1.031357276
E(bx) (374g)	3.1.0 post. EC	0.983288274
Psi (237g)	3.1.0 post. EC	0.876051438
cnc_extended (58g)	3.1.0 post. EC	0.714001112
cnc (54g)	3.1.0 post. EC	0.725578887
E(spl)mbeta-HLH_extended (55g)	3.1.0 post. EC	0.705452829
CG12071 (96g)	3.1.0 post. EC	0.674234346
pnt (135g)	3.1.0 post. EC	0.797162044
kay_extended (1390g)	3.1.0 post. EC	1.063763449
kay (1245g)	3.1.0 post. EC	1.063677472
Jra_extended (1097g)	3.1.0 post. EC	1.001140255
Jra (875g)	3.1.0 post. EC	1.026237471
Trf (567g)	3.1.0 post. EC	1.232389036
Trf2 (1849g)	3.1.0 post. EC	1.310267117
Sox14 (265g)	3.1.0 post. EC	1.352292456
Stat92E (20g)	3.1.0 post. EC	2.101428597
Atf3 (16g)	3.1.0 post. EC	0.11117409
sr_extended (105g)	3.1.0 post. EC	1.517208452
Zif (1454g)	3.1.0 post. EC	0.645003327
Atf3_extended (140g)	3.1.0 post. EC	1.107335521
Tet (936g)	3.1.0 post. EC	1.234031826
jim (692g)	3.1.0 post. EC	1.293048332
crc (16g)	3.1.0 post. EC	0.430206775
ovo (63g)	3.1.0 post. EC	0.121294735
Hnf4 (24g)	3.1.0 post. EC	0.117133016
maf-S_extended (55g)	3.1.0 post. EC	0.758093047
Hr78_extended (45g)	3.1.0 post. EC	0.864608367
mirr (657g)	3.1.0 post. EC	1.499936153
l(3)neo38_extended (21g)	3.1.0 post. EC	0.067487931
Xbp1_extended (1125g)	3.1.0 post. EC	0.20408069
Xbp1 (710g)	3.1.0 post. EC	0.376685957
CrebA_extended (294g)	3.1.0 post. EC	0.117707915
CrebA (201g)	3.1.0 post. EC	0.099488075
Pdp1 (12g)	3.1.0 post. EC	0.420676886
Six4 (54g)	3.1.0 post. EC	0.565434045
h_extended (10g)	3.1.0 post. EC	0.012751182
Myc_extended (32g)	3.1.0 post. EC	0.257680474
Myc (30g)	3.1.0 post. EC	0.259035393
Rbf_extended (570g)	3.1.1 cent. EC	0.083915033
Spps_extended (44g)	3.1.1 cent. EC	0.880318825
Spps (37g)	3.1.1 cent. EC	1.002305731
CTCF (22g)	3.1.1 cent. EC	1.043799031
bs_extended (90g)	3.1.1 cent. EC	0.629873834
Dref_extended (2095g)	3.1.1 cent. EC	0.565893469
Dref (2020g)	3.1.1 cent. EC	0.577077427
ZIPIC (119g)	3.1.1 cent. EC	0.879557875
CG8319_extended (670g)	3.1.1 cent. EC	1.110296175
CG3065 (517g)	3.1.1 cent. EC	0.986708806
BEAF-32 (2355g)	3.1.1 cent. EC	0.112297606
crol_extended (10g)	3.1.1 cent. EC	0.52513575
E2f2_extended (1600g)	3.1.1 cent. EC	0.152203021
Mnt_extended (201g)	3.1.1 cent. EC	1.277495956
Mnt (123g)	3.1.1 cent. EC	1.383717493
Tbp (604g)	3.1.1 cent. EC	1.276958676
E2f1_extended (2087g)	3.1.1 cent. EC	1.186206093
E2f1 (1041g)	3.1.1 cent. EC	1.333260589
foxo_extended (983g)	3.1.1 cent. EC	1.393356365
foxo (852g)	3.1.1 cent. EC	1.344718517
Abl (803g)	3.1.1 cent. EC	1.440972637
CHES-1-like_extended (775g)	3.1.1 cent. EC	1.266887209
E(bx) (374g)	3.1.1 cent. EC	1.18491146
Psi (237g)	3.1.1 cent. EC	1.030467388
cnc_extended (58g)	3.1.1 cent. EC	1.391726878
cnc (54g)	3.1.1 cent. EC	1.405693438
E(spl)mbeta-HLH_extended (55g)	3.1.1 cent. EC	1.564270412
CG12071 (96g)	3.1.1 cent. EC	1.077107384
pnt (135g)	3.1.1 cent. EC	1.207121938
kay_extended (1390g)	3.1.1 cent. EC	1.592719278
kay (1245g)	3.1.1 cent. EC	1.588643846
Jra_extended (1097g)	3.1.1 cent. EC	1.657582756
Jra (875g)	3.1.1 cent. EC	1.607888293
Trf (567g)	3.1.1 cent. EC	1.227869581
Trf2 (1849g)	3.1.1 cent. EC	1.371464337
Sox14 (265g)	3.1.1 cent. EC	1.440628672
Stat92E (20g)	3.1.1 cent. EC	1.942729373
Atf3 (16g)	3.1.1 cent. EC	0.246344501
E(spl)m5-HLH_extended (25g)	3.1.1 cent. EC	0.066618088
sr_extended (105g)	3.1.1 cent. EC	1.412219453
Zif (1454g)	3.1.1 cent. EC	1.029664081
Atf3_extended (140g)	3.1.1 cent. EC	1.268875035
Tet (936g)	3.1.1 cent. EC	1.472097301
jim (692g)	3.1.1 cent. EC	1.321475973
crc (16g)	3.1.1 cent. EC	0.794754352
dl_extended (10g)	3.1.1 cent. EC	0.754777259
ovo (63g)	3.1.1 cent. EC	0.371187024
Hnf4 (24g)	3.1.1 cent. EC	0.311546418
maf-S_extended (55g)	3.1.1 cent. EC	1.52926763
Hr78_extended (45g)	3.1.1 cent. EC	1.377423431
mirr (657g)	3.1.1 cent. EC	1.39989428
l(3)neo38_extended (21g)	3.1.1 cent. EC	0.323933654
Xbp1_extended (1125g)	3.1.1 cent. EC	0.170078452
Xbp1 (710g)	3.1.1 cent. EC	0.274594579
Pdp1 (12g)	3.1.1 cent. EC	0.667977507
Six4 (54g)	3.1.1 cent. EC	0.281037738
Rbf_extended (570g)	3.1.2.0 ant. EC	0.647124221
Rbf (310g)	3.1.2.0 ant. EC	0.42393741
Rbf2_extended (75g)	3.1.2.0 ant. EC	0.137837233
Rbf2 (49g)	3.1.2.0 ant. EC	0.338895549
Spps_extended (44g)	3.1.2.0 ant. EC	0.855082474
Spps (37g)	3.1.2.0 ant. EC	0.760784863
CTCF (22g)	3.1.2.0 ant. EC	1.656204745
bs_extended (90g)	3.1.2.0 ant. EC	0.86215754
Dref_extended (2095g)	3.1.2.0 ant. EC	0.792812328
Dref (2020g)	3.1.2.0 ant. EC	0.803490022
ZIPIC (119g)	3.1.2.0 ant. EC	1.13483393
CG8319_extended (670g)	3.1.2.0 ant. EC	1.396999025
CG3065 (517g)	3.1.2.0 ant. EC	1.237128529
CrebB_extended (17g)	3.1.2.0 ant. EC	0.767925495
CG7372 (14g)	3.1.2.0 ant. EC	0.135910756
crol_extended (10g)	3.1.2.0 ant. EC	0.553367568
E2f2_extended (1600g)	3.1.2.0 ant. EC	0.281466565
Mnt_extended (201g)	3.1.2.0 ant. EC	1.305647146
Mnt (123g)	3.1.2.0 ant. EC	1.437330501
Tbp (604g)	3.1.2.0 ant. EC	0.995197509
E2f1_extended (2087g)	3.1.2.0 ant. EC	0.788420469
E2f1 (1041g)	3.1.2.0 ant. EC	1.009161306
foxo_extended (983g)	3.1.2.0 ant. EC	1.217187139
foxo (852g)	3.1.2.0 ant. EC	1.174688406
Abl (803g)	3.1.2.0 ant. EC	1.219242695
CHES-1-like_extended (775g)	3.1.2.0 ant. EC	1.097830532
E(bx) (374g)	3.1.2.0 ant. EC	0.982419459
Psi (237g)	3.1.2.0 ant. EC	0.901270029
cnc_extended (58g)	3.1.2.0 ant. EC	1.33431906
cnc (54g)	3.1.2.0 ant. EC	1.348550349
E(spl)mbeta-HLH_extended (55g)	3.1.2.0 ant. EC	1.489353117
CG12071 (96g)	3.1.2.0 ant. EC	1.309384066
pnt (135g)	3.1.2.0 ant. EC	1.24221521
kay_extended (1390g)	3.1.2.0 ant. EC	1.406973729
kay (1245g)	3.1.2.0 ant. EC	1.397598268
Jra_extended (1097g)	3.1.2.0 ant. EC	1.402759242
Jra (875g)	3.1.2.0 ant. EC	1.398350136
Trf (567g)	3.1.2.0 ant. EC	1.066679334
Trf2 (1849g)	3.1.2.0 ant. EC	1.071468541
Sox14 (265g)	3.1.2.0 ant. EC	1.167693119
Stat92E (20g)	3.1.2.0 ant. EC	1.259709894
Atf3 (16g)	3.1.2.0 ant. EC	0.466445664
E(spl)m5-HLH_extended (25g)	3.1.2.0 ant. EC	0.901594215
sr_extended (105g)	3.1.2.0 ant. EC	1.181236532
Zif (1454g)	3.1.2.0 ant. EC	0.933820119
Atf3_extended (140g)	3.1.2.0 ant. EC	1.176415917
Tet (936g)	3.1.2.0 ant. EC	1.27343514
jim (692g)	3.1.2.0 ant. EC	1.135937432
crc (16g)	3.1.2.0 ant. EC	0.42148133
dl_extended (10g)	3.1.2.0 ant. EC	0.945042542
ovo (63g)	3.1.2.0 ant. EC	0.560373293
Hnf4 (24g)	3.1.2.0 ant. EC	0.301929402
maf-S_extended (55g)	3.1.2.0 ant. EC	0.790946173
Hr78_extended (45g)	3.1.2.0 ant. EC	1.444210861
mirr (657g)	3.1.2.0 ant. EC	0.858285796
l(3)neo38_extended (21g)	3.1.2.0 ant. EC	0.534298198
yps_extended (17g)	3.1.2.0 ant. EC	0.309097294
Pdp1 (12g)	3.1.2.0 ant. EC	0.783029394
h_extended (10g)	3.1.2.0 ant. EC	0.164467051
Rbf_extended (570g)	3.1.2.1 cap cell	1.076894384
Rbf (310g)	3.1.2.1 cap cell	0.87837666
Spps_extended (44g)	3.1.2.1 cap cell	2.315453935
Spps (37g)	3.1.2.1 cap cell	2.097296681
CTCF (22g)	3.1.2.1 cap cell	0.877816547
bs_extended (90g)	3.1.2.1 cap cell	1.970457748
Dref_extended (2095g)	3.1.2.1 cap cell	1.018815579
Dref (2020g)	3.1.2.1 cap cell	0.997748095
ZIPIC (119g)	3.1.2.1 cap cell	2.204119493
CG8319_extended (670g)	3.1.2.1 cap cell	1.499879735
CG3065 (517g)	3.1.2.1 cap cell	1.656066672
CrebB_extended (17g)	3.1.2.1 cap cell	2.844962553
CG7372 (14g)	3.1.2.1 cap cell	0.151866491
Adf1 (12g)	3.1.2.1 cap cell	0.614944794
crol_extended (10g)	3.1.2.1 cap cell	0.375590284
Dp (511g)	3.1.2.1 cap cell	0.678810682
E2f2_extended (1600g)	3.1.2.1 cap cell	1.39097498
Mnt_extended (201g)	3.1.2.1 cap cell	1.253966105
Mnt (123g)	3.1.2.1 cap cell	1.211849442
Tbp (604g)	3.1.2.1 cap cell	0.902930656
E2f1_extended (2087g)	3.1.2.1 cap cell	1.218014864
E2f1 (1041g)	3.1.2.1 cap cell	1.192407243
foxo_extended (983g)	3.1.2.1 cap cell	1.496003863
foxo (852g)	3.1.2.1 cap cell	1.516419761
Abl (803g)	3.1.2.1 cap cell	1.596107035
CHES-1-like_extended (775g)	3.1.2.1 cap cell	1.467196147
E(bx) (374g)	3.1.2.1 cap cell	1.401697022
Psi (237g)	3.1.2.1 cap cell	1.514832971
cnc_extended (58g)	3.1.2.1 cap cell	1.485370787
cnc (54g)	3.1.2.1 cap cell	1.470149501
E(spl)mbeta-HLH_extended (55g)	3.1.2.1 cap cell	0.897235831
CG12071 (96g)	3.1.2.1 cap cell	1.31844194
pnt (135g)	3.1.2.1 cap cell	1.659535414
kay_extended (1390g)	3.1.2.1 cap cell	1.727283238
kay (1245g)	3.1.2.1 cap cell	1.722283491
Jra_extended (1097g)	3.1.2.1 cap cell	1.691299797
Jra (875g)	3.1.2.1 cap cell	1.672909931
Trf (567g)	3.1.2.1 cap cell	1.013901591
Trf2 (1849g)	3.1.2.1 cap cell	1.456335582
Sox14 (265g)	3.1.2.1 cap cell	1.393381915
Stat92E (20g)	3.1.2.1 cap cell	1.185767358
Atf3 (16g)	3.1.2.1 cap cell	2.515897473
sr_extended (105g)	3.1.2.1 cap cell	1.550382901
Zif (1454g)	3.1.2.1 cap cell	1.294713025
Atf3_extended (140g)	3.1.2.1 cap cell	1.845412171
Tet (936g)	3.1.2.1 cap cell	1.362366048
jim (692g)	3.1.2.1 cap cell	1.355037745
crc (16g)	3.1.2.1 cap cell	2.854572309
dl_extended (10g)	3.1.2.1 cap cell	1.366312824
ovo (63g)	3.1.2.1 cap cell	0.582924021
Hnf4 (24g)	3.1.2.1 cap cell	0.592936676
maf-S_extended (55g)	3.1.2.1 cap cell	0.705644712
Hr78_extended (45g)	3.1.2.1 cap cell	2.311254639
Mondo_extended (238g)	3.1.2.1 cap cell	0.250802809
mirr (657g)	3.1.2.1 cap cell	1.038382227
l(3)neo38_extended (21g)	3.1.2.1 cap cell	1.88196666
Xbp1 (710g)	3.1.2.1 cap cell	0.075802569
CrebA_extended (294g)	3.1.2.1 cap cell	0.394636949
CrebA (201g)	3.1.2.1 cap cell	0.274401276
Pdp1 (12g)	3.1.2.1 cap cell	0.779633438
Six4 (54g)	3.1.2.1 cap cell	0.548880011
Rbf_extended (570g)	3.1.2.1 TF	2.157572329
Rbf (310g)	3.1.2.1 TF	1.785130325
Rbf2_extended (75g)	3.1.2.1 TF	0.801695239
Rbf2 (49g)	3.1.2.1 TF	0.949210581
Spps_extended (44g)	3.1.2.1 TF	2.028580386
Spps (37g)	3.1.2.1 TF	2.261629922
CTCF (22g)	3.1.2.1 TF	2.250709306
bs_extended (90g)	3.1.2.1 TF	1.207348945
Dref_extended (2095g)	3.1.2.1 TF	0.972587809
Dref (2020g)	3.1.2.1 TF	0.986139274
ZIPIC (119g)	3.1.2.1 TF	1.986094787
CG8319_extended (670g)	3.1.2.1 TF	1.795529484
CG3065 (517g)	3.1.2.1 TF	1.802253196
CrebB_extended (17g)	3.1.2.1 TF	1.814434818
Mnt_extended (201g)	3.1.2.1 TF	1.73938234
Mnt (123g)	3.1.2.1 TF	1.769615817
Tbp (604g)	3.1.2.1 TF	0.981262777
E2f1_extended (2087g)	3.1.2.1 TF	0.343091538
E2f1 (1041g)	3.1.2.1 TF	1.103360935
foxo_extended (983g)	3.1.2.1 TF	1.257349931
foxo (852g)	3.1.2.1 TF	1.287607215
Abl (803g)	3.1.2.1 TF	1.372449036
CHES-1-like_extended (775g)	3.1.2.1 TF	1.206120175
E(bx) (374g)	3.1.2.1 TF	1.407491904
Psi (237g)	3.1.2.1 TF	1.274346997
cnc_extended (58g)	3.1.2.1 TF	1.559027126
cnc (54g)	3.1.2.1 TF	1.566389453
E(spl)mbeta-HLH_extended (55g)	3.1.2.1 TF	1.072336339
CG12071 (96g)	3.1.2.1 TF	2.351432783
pnt (135g)	3.1.2.1 TF	1.788203284
kay_extended (1390g)	3.1.2.1 TF	1.687301768
kay (1245g)	3.1.2.1 TF	1.705936074
Jra_extended (1097g)	3.1.2.1 TF	1.614704384
Jra (875g)	3.1.2.1 TF	1.49421004
Trf (567g)	3.1.2.1 TF	0.993736624
Trf2 (1849g)	3.1.2.1 TF	0.960479722
Sox14 (265g)	3.1.2.1 TF	1.542721577
Stat92E (20g)	3.1.2.1 TF	1.21693377
Atf3 (16g)	3.1.2.1 TF	2.739359155
E(spl)m5-HLH_extended (25g)	3.1.2.1 TF	0.071876704
sr_extended (105g)	3.1.2.1 TF	1.431718477
Zif (1454g)	3.1.2.1 TF	0.528740757
Atf3_extended (140g)	3.1.2.1 TF	1.818718127
Tet (936g)	3.1.2.1 TF	1.187334621
jim (692g)	3.1.2.1 TF	1.100080402
crc (16g)	3.1.2.1 TF	1.547235583
dl_extended (10g)	3.1.2.1 TF	1.382587475
ovo (63g)	3.1.2.1 TF	0.104053796
Hnf4 (24g)	3.1.2.1 TF	1.331356496
maf-S_extended (55g)	3.1.2.1 TF	0.599813262
Hr78_extended (45g)	3.1.2.1 TF	1.649120406
mirr (657g)	3.1.2.1 TF	0.966069786
l(3)neo38_extended (21g)	3.1.2.1 TF	1.383594191
CrebA_extended (294g)	3.1.2.1 TF	0.01987987
Pdp1 (12g)	3.1.2.1 TF	0.911396518
Six4 (54g)	3.1.2.1 TF	0.46129485
Dref_extended (2095g)	3.2.0 stalk cell	0.278738425
Dref (2020g)	3.2.0 stalk cell	0.293405054
CG3065 (517g)	3.2.0 stalk cell	0.042620444
BEAF-32_extended (2801g)	3.2.0 stalk cell	1.32021766
BEAF-32 (2355g)	3.2.0 stalk cell	1.4777343
Adf1 (12g)	3.2.0 stalk cell	0.558455841
crol_extended (10g)	3.2.0 stalk cell	0.973478232
Dp (511g)	3.2.0 stalk cell	0.076247792
Dp_extended (1777g)	3.2.0 stalk cell	0.439069912
E2f2_extended (1600g)	3.2.0 stalk cell	0.641007642
Mnt_extended (201g)	3.2.0 stalk cell	0.39258782
Mnt (123g)	3.2.0 stalk cell	0.211688097
Tbp (604g)	3.2.0 stalk cell	0.530007196
E2f1_extended (2087g)	3.2.0 stalk cell	0.883938965
E2f1 (1041g)	3.2.0 stalk cell	0.668738156
foxo_extended (983g)	3.2.0 stalk cell	0.718114008
foxo (852g)	3.2.0 stalk cell	0.671105451
Abl (803g)	3.2.0 stalk cell	0.505884049
CHES-1-like_extended (775g)	3.2.0 stalk cell	0.646726427
E(bx) (374g)	3.2.0 stalk cell	0.562941714
Psi (237g)	3.2.0 stalk cell	0.617317083
cnc_extended (58g)	3.2.0 stalk cell	0.26149533
cnc (54g)	3.2.0 stalk cell	0.270099658
E(spl)mbeta-HLH_extended (55g)	3.2.0 stalk cell	0.548105935
pnt (135g)	3.2.0 stalk cell	0.466532165
kay_extended (1390g)	3.2.0 stalk cell	0.275083346
kay (1245g)	3.2.0 stalk cell	0.309943719
Jra_extended (1097g)	3.2.0 stalk cell	0.339807286
Jra (875g)	3.2.0 stalk cell	0.416264794
Trf (567g)	3.2.0 stalk cell	0.48928311
Trf2 (1849g)	3.2.0 stalk cell	0.466623089
Sox14 (265g)	3.2.0 stalk cell	0.600577084
Stat92E (20g)	3.2.0 stalk cell	0.142832049
Atf3 (16g)	3.2.0 stalk cell	0.958623204
E(spl)m5-HLH_extended (25g)	3.2.0 stalk cell	1.400980218
sr_extended (105g)	3.2.0 stalk cell	0.671265777
Zif (1454g)	3.2.0 stalk cell	0.77635934
Atf3_extended (140g)	3.2.0 stalk cell	0.839318567
Tet (936g)	3.2.0 stalk cell	0.737053061
jim (692g)	3.2.0 stalk cell	0.869148983
maf-S_extended (55g)	3.2.0 stalk cell	0.529886847
Hr78_extended (45g)	3.2.0 stalk cell	0.065772035
Xbp1_extended (1125g)	3.2.0 stalk cell	0.44277321
Xbp1 (710g)	3.2.0 stalk cell	0.665191562
CrebA_extended (294g)	3.2.0 stalk cell	0.558018
CrebA (201g)	3.2.0 stalk cell	0.451546022
Six4 (54g)	3.2.0 stalk cell	0.696079084
Rbf_extended (570g)	3.2.1 polar cell	0.509279376
Rbf (310g)	3.2.1 polar cell	0.734779785
Rbf2 (49g)	3.2.1 polar cell	0.120219046
bs_extended (90g)	3.2.1 polar cell	0.403751806
Dref_extended (2095g)	3.2.1 polar cell	0.346530163
Dref (2020g)	3.2.1 polar cell	0.357423697
CG3065 (517g)	3.2.1 polar cell	0.028108714
BEAF-32_extended (2801g)	3.2.1 polar cell	1.413758538
BEAF-32 (2355g)	3.2.1 polar cell	1.668653048
Adf1 (12g)	3.2.1 polar cell	0.348983116
crol_extended (10g)	3.2.1 polar cell	1.179834863
Dp (511g)	3.2.1 polar cell	2.156093645
Dp_extended (1777g)	3.2.1 polar cell	1.95732947
E2f2_extended (1600g)	3.2.1 polar cell	1.892924637
Mnt_extended (201g)	3.2.1 polar cell	1.288935263
Mnt (123g)	3.2.1 polar cell	0.984312829
Tbp (604g)	3.2.1 polar cell	1.194925666
E2f1_extended (2087g)	3.2.1 polar cell	1.718571278
E2f1 (1041g)	3.2.1 polar cell	1.557682175
foxo_extended (983g)	3.2.1 polar cell	1.21859456
foxo (852g)	3.2.1 polar cell	1.2597931
Abl (803g)	3.2.1 polar cell	1.213955694
CHES-1-like_extended (775g)	3.2.1 polar cell	1.496560145
E(bx) (374g)	3.2.1 polar cell	1.514618888
Psi (237g)	3.2.1 polar cell	1.586573709
cnc_extended (58g)	3.2.1 polar cell	1.016332725
cnc (54g)	3.2.1 polar cell	1.019873555
E(spl)mbeta-HLH_extended (55g)	3.2.1 polar cell	1.442720008
CG12071 (96g)	3.2.1 polar cell	0.649474893
pnt (135g)	3.2.1 polar cell	1.529026295
kay_extended (1390g)	3.2.1 polar cell	0.697124589
kay (1245g)	3.2.1 polar cell	0.765596499
Jra_extended (1097g)	3.2.1 polar cell	0.824831809
Jra (875g)	3.2.1 polar cell	0.849000754
Trf (567g)	3.2.1 polar cell	1.565428526
Trf2 (1849g)	3.2.1 polar cell	1.341494228
Sox14 (265g)	3.2.1 polar cell	1.271206199
Stat92E (20g)	3.2.1 polar cell	0.115337313
Atf3 (16g)	3.2.1 polar cell	0.143855569
E(spl)m5-HLH_extended (25g)	3.2.1 polar cell	2.711344651
sr_extended (105g)	3.2.1 polar cell	0.463104956
Zif (1454g)	3.2.1 polar cell	1.280852922
Atf3_extended (140g)	3.2.1 polar cell	0.46616612
Tet (936g)	3.2.1 polar cell	1.020022435
jim (692g)	3.2.1 polar cell	1.339819918
crc (16g)	3.2.1 polar cell	0.82131378
dl_extended (10g)	3.2.1 polar cell	0.195099133
Hnf4 (24g)	3.2.1 polar cell	0.365249102
maf-S_extended (55g)	3.2.1 polar cell	1.162112589
Hr78_extended (45g)	3.2.1 polar cell	0.491637456
mirr (657g)	3.2.1 polar cell	0.564078014
l(3)neo38_extended (21g)	3.2.1 polar cell	0.825782249
Xbp1_extended (1125g)	3.2.1 polar cell	0.584778652
Xbp1 (710g)	3.2.1 polar cell	0.870494009
CrebA_extended (294g)	3.2.1 polar cell	1.200209668
CrebA (201g)	3.2.1 polar cell	1.251641096
Pdp1 (12g)	3.2.1 polar cell	0.553694204
Six4 (54g)	3.2.1 polar cell	1.161224856
Myc_extended (32g)	3.2.1 polar cell	0.141724968
Myc (30g)	3.2.1 polar cell	0.13696989
Rbf_extended (570g)	4.0 undif. germ cell	2.124397988
Rbf (310g)	4.0 undif. germ cell	2.51096934
Rbf2_extended (75g)	4.0 undif. germ cell	3.597922244
Rbf2 (49g)	4.0 undif. germ cell	3.734609907
Spps_extended (44g)	4.0 undif. germ cell	1.829569994
Spps (37g)	4.0 undif. germ cell	1.879622558
CTCF (22g)	4.0 undif. germ cell	0.300309121
bs_extended (90g)	4.0 undif. germ cell	0.408647943
Dref_extended (2095g)	4.0 undif. germ cell	2.242299293
Dref (2020g)	4.0 undif. germ cell	2.235146835
ZIPIC (119g)	4.0 undif. germ cell	1.202459667
CG8319_extended (670g)	4.0 undif. germ cell	1.15020143
CG3065 (517g)	4.0 undif. germ cell	1.227060072
CG7372 (14g)	4.0 undif. germ cell	3.675391781
BEAF-32_extended (2801g)	4.0 undif. germ cell	1.644590555
BEAF-32 (2355g)	4.0 undif. germ cell	1.42612402
Adf1 (12g)	4.0 undif. germ cell	2.344671084
crol_extended (10g)	4.0 undif. germ cell	1.554627725
Dp (511g)	4.0 undif. germ cell	1.941738294
E2f2_extended (1600g)	4.0 undif. germ cell	1.754199925
Tbp (604g)	4.0 undif. germ cell	0.645496301
E(spl)m5-HLH_extended (25g)	4.0 undif. germ cell	0.100388033
Zif (1454g)	4.0 undif. germ cell	1.305097162
ovo (63g)	4.0 undif. germ cell	1.991425477
maf-S_extended (55g)	4.0 undif. germ cell	0.576308272
yps_extended (17g)	4.0 undif. germ cell	1.047885641
Rbf_extended (570g)	4.1 older germ cell	1.330187092
Rbf (310g)	4.1 older germ cell	1.083541745
Rbf2_extended (75g)	4.1 older germ cell	2.223719071
Rbf2 (49g)	4.1 older germ cell	1.785591808
Spps_extended (44g)	4.1 older germ cell	1.332128602
Spps (37g)	4.1 older germ cell	1.125781073
CTCF (22g)	4.1 older germ cell	0.821989253
bs_extended (90g)	4.1 older germ cell	1.610677603
Dref_extended (2095g)	4.1 older germ cell	2.142097661
Dref (2020g)	4.1 older germ cell	2.131996863
ZIPIC (119g)	4.1 older germ cell	1.503320571
CG8319_extended (670g)	4.1 older germ cell	2.117803451
CG3065 (517g)	4.1 older germ cell	1.954308244
CrebB_extended (17g)	4.1 older germ cell	1.775953031
CG7372 (14g)	4.1 older germ cell	2.441825935
BEAF-32_extended (2801g)	4.1 older germ cell	0.859354649
BEAF-32 (2355g)	4.1 older germ cell	0.595107309
Adf1 (12g)	4.1 older germ cell	2.810811043
crol_extended (10g)	4.1 older germ cell	2.019073888
Dp (511g)	4.1 older germ cell	0.36877809
E2f2_extended (1600g)	4.1 older germ cell	1.751352503
Mnt_extended (201g)	4.1 older germ cell	0.659584051
Mnt (123g)	4.1 older germ cell	0.836310864
Tbp (604g)	4.1 older germ cell	1.470910017
E(bx) (374g)	4.1 older germ cell	0.754140835
Psi (237g)	4.1 older germ cell	0.343331809
Trf (567g)	4.1 older germ cell	0.241994428
E(spl)m5-HLH_extended (25g)	4.1 older germ cell	0.576911193
Zif (1454g)	4.1 older germ cell	1.762844363
dl_extended (10g)	4.1 older germ cell	2.056191973
ovo (63g)	4.1 older germ cell	3.565261409
Hnf4 (24g)	4.1 older germ cell	0.002696293
maf-S_extended (55g)	4.1 older germ cell	1.816784927
Hr78_extended (45g)	4.1 older germ cell	0.309266986
yps_extended (17g)	4.1 older germ cell	1.193100827
Rbf_extended (570g)	5 muscle cell	1.573027346
Rbf (310g)	5 muscle cell	1.903806295
Rbf2_extended (75g)	5 muscle cell	0.170424291
CTCF (22g)	5 muscle cell	1.881366018
bs_extended (90g)	5 muscle cell	2.454908214
Dref_extended (2095g)	5 muscle cell	0.511561141
Dref (2020g)	5 muscle cell	0.520174594
ZIPIC (119g)	5 muscle cell	0.766979964
CG8319_extended (670g)	5 muscle cell	0.179557884
CG3065 (517g)	5 muscle cell	0.52055526
CrebB_extended (17g)	5 muscle cell	1.465554592
Adf1 (12g)	5 muscle cell	0.656705433
crol_extended (10g)	5 muscle cell	0.227158973
Dp (511g)	5 muscle cell	2.075375587
Dp_extended (1777g)	5 muscle cell	0.696835211
E2f2_extended (1600g)	5 muscle cell	1.064829571
Mnt_extended (201g)	5 muscle cell	1.114193113
Mnt (123g)	5 muscle cell	1.062634667
Tbp (604g)	5 muscle cell	1.280008875
E2f1_extended (2087g)	5 muscle cell	1.260366031
E2f1 (1041g)	5 muscle cell	1.35710789
foxo_extended (983g)	5 muscle cell	1.248872843
foxo (852g)	5 muscle cell	1.368854
Abl (803g)	5 muscle cell	1.087086324
CHES-1-like_extended (775g)	5 muscle cell	1.49983237
E(bx) (374g)	5 muscle cell	1.269643433
Psi (237g)	5 muscle cell	1.717703388
cnc_extended (58g)	5 muscle cell	1.10410803
cnc (54g)	5 muscle cell	1.119067503
E(spl)mbeta-HLH_extended (55g)	5 muscle cell	0.854783445
CG12071 (96g)	5 muscle cell	0.998116195
pnt (135g)	5 muscle cell	0.936784639
kay_extended (1390g)	5 muscle cell	0.909074738
kay (1245g)	5 muscle cell	0.841016077
Jra_extended (1097g)	5 muscle cell	0.77017686
Jra (875g)	5 muscle cell	0.845312621
Trf (567g)	5 muscle cell	1.878587912
Trf2 (1849g)	5 muscle cell	1.394888596
Sox14 (265g)	5 muscle cell	0.96780317
Stat92E (20g)	5 muscle cell	0.922850698
Atf3 (16g)	5 muscle cell	1.214961198
E(spl)m5-HLH_extended (25g)	5 muscle cell	1.546914549
sr_extended (105g)	5 muscle cell	0.666094176
Zif (1454g)	5 muscle cell	0.237957475
Atf3_extended (140g)	5 muscle cell	0.910282587
Tet (936g)	5 muscle cell	0.891214563
jim (692g)	5 muscle cell	1.036933952
crc (16g)	5 muscle cell	0.789129648
dl_extended (10g)	5 muscle cell	2.414437773
ovo (63g)	5 muscle cell	0.327424093
Hnf4 (24g)	5 muscle cell	0.697497303
maf-S_extended (55g)	5 muscle cell	0.395443884
Hr78_extended (45g)	5 muscle cell	0.534972114
mirr (657g)	5 muscle cell	1.16060579
l(3)neo38_extended (21g)	5 muscle cell	1.795912468
CrebA_extended (294g)	5 muscle cell	0.383804048
CrebA (201g)	5 muscle cell	0.490334912
yps_extended (17g)	5 muscle cell	2.613615313
Pdp1 (12g)	5 muscle cell	3.036335356
Six4 (54g)	5 muscle cell	0.97147401
h_extended (10g)	5 muscle cell	1.119980315
