# Supplementary material for: A single-cell atlas and lineage analysis of the adult Drosophila ovary
Source: Nat Commun. 2020 Nov 6;11:5628. doi: 10.1038/s41467-020-19361-0 (PMC7648648; doi:10.1038/s41467-020-19361-0)
Supplement: Supplementary file 9 — Supplementary Data 8 [file 41467_2020_19361_MOESM9_ESM.xlsx]

## Sheet: Sheet1
Supplementary Data 8. Candidate genes changing expression in germ cell pseudotime identified by monocle3. This table was created using the monocle3 v0.2.1 graph_test command.
	gene_short_name	status	p_value	morans_test_statistic	morans_I	q_value	X	module	supermodule	dim_1	dim_2
1	14-3-3epsilon	OK	2.25816406224217e-40	13.2499285873552	0.374029310823863	3.37595527305205e-38	240	1	1	-1440859905	-1262004247
2	14-3-3zeta	OK	2.63205329700121e-10	6.21102210854355	0.172257728098849	5.53348079861738e-09	895	1	1	1172124276	-264973276
3	26-29-p	OK	8.16391013568623e-07	4.79425779001345	0.131805885340639	1.03790939410071e-05	665	2	1	-1607094875	2905570337
4	Aac11	OK	0.00542824308698173	2.54728457099955	0.066339977451041	0.0265267593469755	1852	1	1	1603121528	-0.400384
5	Aatf	OK	0.00385767637737794	2.66427906873457	0.0705119559120768	0.0197156425477981	1674	1	1	-0.0674871	-0.561612
6	aay	OK	1.39987861015203e-13	7.3036925538747	0.20347921500024	4.03615000705619e-12	590	2	1	0.257973	2093515226
7	ab	OK	0.00091067665116448	3.11791498977638	0.0792471990803866	0.00576619027831439	1788	2	1	0.6476	0.382727
8	Abd-B	OK	3.40510325052388e-06	4.49953563027063	0.11932071199141	3.83895884668516e-05	221	1	1	-0.589779	-0.228814
9	AcCoAS	OK	0.0013849497620366	2.99218323783693	0.0763598331740708	0.00826974809831471	769	2	1	-2054620853	2678498575
10	Acf	OK	0.00277019097062055	2.77381121262254	0.0733842379085152	0.0149490318889169	423	1	1	-0.324838	-0.096631
11	Acon	OK	9.24477638560103e-07	4.76926910816914	0.129515377218132	1.15710201179778e-05	1893	1	1	-0.643218	0.975867
12	Act42A	OK	9.14285059187909e-27	10.645572360623	0.295792446960534	6.77158099341651e-25	810	1	1	-126937305	-0.993237
13	Act5C	OK	5.41114508861649e-46	14.1883183474844	0.398563246366696	1.04009938810478e-43	1283	2	1	2053188571	-0.422829
14	Actbeta	OK	0.0030019403813583	2.74756936493084	0.0649283947392446	0.0159964783489806	1922	2	1	0.148596	0.325506
15	Ada	OK	8.53751665030365e-05	3.75877055333164	0.10143998706572	0.000712018304936998	84	1	1	0.966045	-2402381352
16	ade3	OK	5.71789927141953e-06	4.38807568003461	0.120059868791918	6.19605380109663e-05	1681	2	1	0.108911	2225781509
17	Adgf-A	OK	0.00659888962104799	2.47838731454333	0.058646342082494	0.0311719344123583	726	2	1	-1212906948	2933819839
18	Adk2	OK	0.00191107619657177	2.89247858349761	0.07630431504173	0.0108495908121828	1165	1	1	-1298014751	0.995751
19	ADPS	OK	0.0116640584083062	2.26801788160904	-0.00323998582063096	0.0490437205886749	991	4	3	-1527242242	0.22046
20	AGBE	OK	7.891725007421e-05	3.77840743227685	0.102560888493402	0.00066607541971334	956	2	1	1550786385	1437160084
21	AGO2	OK	3.79980035807567e-05	3.9566882397252	0.107760075306969	0.000341490084801587	684	2	1	2650329897	1246238419
22	AGO3	OK	0.00163186808080902	2.94174019950835	0.0775837017420423	0.00951403219043796	793	2	1	2807323226	0.971493
23	AIMP2	OK	0.000169805608359409	3.5830456592481	0.0970076610755576	0.00130432033899667	687	1	1	-2158193698	-1487012079
24	AIMP3	OK	4.65582455266194e-05	3.90786192882413	0.106310325401533	0.000410332659537553	1141	1	1	-0.952981	-0.38761
25	Akap200	OK	3.21510870864505e-27	10.7424678413446	0.295189457378238	2.42575444905528e-25	1717	1	1	1398979077	-2141565493
26	akirin	OK	1.06918222294174e-17	8.48601902907349	0.236720854535549	4.14976350279265e-16	540	2	1	3088500509	0.489518
27	AlaRS-m	OK	0.00372802810752744	2.67575754501981	0.0696463265832032	0.0191912874090803	509	1	1	0.0815309	-1228872588
28	Ald	OK	2.17017654654654e-18	8.66949651991821	0.243695390576664	8.67318577241098e-17	355	2	1	1772245416	2299339363
29	Aldh	OK	8.09548265006692e-33	11.8738162708679	0.335682957868187	8.37882454281926e-31	1731	2	1	-0.823707	2610042402
30	alien	OK	0.00481392808242386	2.58891605506352	0.0678670781531859	0.0240042257006843	1725	1	1	1248712668	-2401533774
31	alph	OK	7.24231293810662e-08	5.25899318293328	0.144346755775106	1.09284471681e-06	392	2	1	2583898077	-0.0323236
32	alpha-Est1	OK	2.92046541870659e-32	11.7660297087199	0.289471406484234	2.8067758720498e-30	53	2	1	-1658542266	2582297155
33	alpha4GT1	OK	0.0017205467681869	2.925313513021	0.0778871470880509	0.00993560376221233	1606	1	1	-0.693134	-1024638763
34	alphaTub67C	OK	4.89298995432554e-48	14.5146472557026	0.412314254282568	1.0972529972575e-45	601	2	1	-0.544509	2663305113
35	alphaTub84B	OK	1.43130405485164e-41	13.455380789159	0.370699670893008	2.26567012447398e-39	50	1	1	-0.968556	-2277331641
36	alphaTub84D	OK	9.10359928618371e-15	7.66269457468589	0.214555975338627	2.95154044326751e-13	52	1	1	-1801050296	-0.380651
37	Amun	OK	0.00663573339491096	2.47640034794751	0.0650667801722858	0.0313105000935878	1376	1	1	0.723818	-147779583
38	ana2	OK	1.86732670030291e-05	4.12331073585635	0.111901489991843	0.000178824774039685	865	1	1	-0.253152	-0.102111
39	Ank	OK	0.00966885387481049	2.3389560587026	0.0609391087861153	0.0429590849374491	1910	1	1	-1725962272	0.126606
40	Ant2	OK	1.07600740659736e-100	21.2700172401351	0.607465109570628	2.17165194836512e-97	1358	1	1	0.733595	-2445047787
41	AnxB10	OK	4.57574774118617e-05	3.91205264617881	0.105072523352092	0.000404157675214398	1527	2	1	-0.611731	2216574499
42	AnxB11	OK	0.000407244575235669	3.34782333294029	0.0902358648815313	0.0028196273206497	1461	2	1	2337510118	0.304938
43	aop	OK	0.0014580167648995	2.97645344422127	0.0791574574995605	0.00862245539376844	1583	2	1	1318830857	1907766411
44	Aos1	OK	2.409565767263e-10	6.22488376512024	0.170503143947533	5.0922577065744e-09	147	1	1	-0.393815	-2573512247
45	AOX3	OK	8.38950232129336e-06	4.30393614046487	0.113360543963861	8.78449445393013e-05	197	2	1	-0.425718	3254058191
46	AP-1-2beta	OK	0.00180068391582063	2.91111903828146	0.0771189438740282	0.0103245179349574	1520	1	1	-0.521607	-1545166305
47	APC10	OK	0.0010959350840214	3.0629222279679	0.082006191683148	0.00678488031695152	1029	1	1	-0.383569	-0.736783
48	Aprt	OK	0.00590928587272856	2.51751565443393	0.065895981698378	0.0284510208000917	459	2	1	-0.605507	1825927326
49	aralar1	OK	0.00117418965942573	3.04222289087892	0.0804552168798955	0.00716495322792438	410	2	1	0.310512	0.992614
50	Arc1	OK	1.06001648640088e-09	5.98833251477752	0.159398694515894	2.07203706893808e-08	975	2	1	-0.591943	1871288368
51	Arc2	OK	0.00274640387360447	2.77661572377455	0.0726177415364364	0.0148504477371795	976	2	1	1321700701	169056637
52	Arf79F	OK	8.28693395866409e-06	4.30665917267389	0.11449052132361	8.69966421954424e-05	788	1	1	-0.565725	-0.924912
53	Arfrp1	OK	0.00716578279711481	2.44884361894171	0.064211877733821	0.0332850198625477	1336	1	1	-1285204521	-1032410225
54	Arl2	OK	5.01343260417225e-05	3.88994086714621	0.10547245143794	0.000439451046834773	66	2	1	2093204507	-0.504251
55	Arl4	OK	5.05582893537802e-05	3.88789684934183	0.104690657095981	0.000442686626847145	1912	2	1	200503529	-0.181142
56	Arl5	OK	0.00586807303853969	2.5199801252006	0.0662355129710789	0.0283161707352845	564	2	1	2714473853	1092244098
57	Arl6IP1	OK	0.00083623229476314	3.14296391058553	0.0830934115286577	0.00534936871285486	218	1	1	-0.217023	-2161366752
58	Arp2	OK	0.00229764735941874	2.83411392043854	0.0753878818064484	0.0127483897818471	1464	2	1	1290848383	2335265943
59	Arp3	OK	0.00334183415834868	2.71220777927141	0.0718800207950063	0.017473204119397	555	1	1	-0.545718	-2427742889
60	Arpc1	OK	0.000348930929085548	3.39041777394729	0.0914551515013922	0.00246576481628945	1822	1	1	0.188541	-1509267381
61	Arpc3A	OK	4.27127105273309e-05	3.92864617005542	0.105968253448389	0.000379339617257582	199	1	1	0.586297	-1497359148
62	Arpc4	OK	0.000847402022664828	3.1390778690333	0.0826132982566891	0.00540369394073709	1661	1	1	1528515944	-2125432184
63	Arpc5	OK	5.88327443954772e-05	3.85093966167876	0.104264236062893	0.000507975128882018	1592	1	1	0.0804955	-2846167734
64	Ars2	OK	1.67211492028573e-12	6.96244255357396	0.194508431387985	4.31277436149096e-11	812	1	1	0.135986	-0.484569
65	Art1	OK	5.76384453130576e-10	6.08667882395267	0.169332050355399	1.16328792253079e-08	113	1	1	-1376626125	-1026359758
66	aru	OK	5.39222763744417e-07	4.8767562686648	0.134329741339445	7.05534095900921e-06	1564	2	1	2753353903	0.872164
67	asf1	OK	7.62117844165151e-26	10.4462563975171	0.292218082512647	5.35006726603936e-24	741	1	1	0.729298	-2483130625
68	ASPP	OK	0.000987707144351727	3.09390394955481	0.0806679275719886	0.00619073042278253	1098	1	1	1781486163	-0.986874
69	Atg17	OK	0.00188113113708311	2.89743622055622	0.0772023084586693	0.0107145125571852	36	2	1	-1356568447	1527631351
70	Atg18a	OK	0.000670925695329636	3.20687531942215	0.0861043265208087	0.00442153725583359	561	2	1	1684926996	1463152
71	Atg4b	OK	0.000345797893129932	3.39288931025462	0.0874999419551787	0.00244879508003328	193	2	1	-0.557814	1487900087
72	Atg5	OK	0.000215815195434668	3.51994862781758	0.0934882993962392	0.00160430577600744	1313	1	1	-0.761274	-0.14977
73	Atg7	OK	0.00549170693065206	2.54322607614978	0.066257237440543	0.0267882477650478	1056	1	1	-1798185936	-1760156205
74	Atg8a	OK	1.90126558945867e-05	4.11916177762154	0.111550167131485	0.000181429280185577	1356	1	1	-1135877243	-0.675124
75	ATPsynD	OK	1.87882040304636e-11	6.6133321272275	0.172391261585633	4.48749027035304e-10	255	1	1	1006928095	-13679279
76	ATPsynE	OK	5.08398643528706e-07	4.88835949387472	0.126159245907852	6.69543596934298e-06	168	1	1	-0.932379	-2575572661
77	ATPsynepsilonL	OK	7.77767567418755e-05	3.78203175335407	0.102532567394001	0.000658167460353418	106	1	1	-28255335	-0.993899
78	ATPsynF	OK	4.14078212636218e-06	4.45777271402797	0.121594944314726	4.59183160798377e-05	1182	1	1	-0.48718	-3109484842
79	ATPsynG	OK	1.61896137190611e-19	8.96030135179636	0.249609378238536	7.02681459967636e-18	1780	1	1	0.499311	-2724784782
80	ATPsynO	OK	0.000116951180894144	3.67927018432494	0.0984666948045113	0.00094132291461458	187	1	1	-0.37345	-3240565231
81	Atu	OK	2.98415570455561e-05	4.01406019919058	0.109407518064809	0.000273451634538904	31	1	1	0.595874	-1160740724
82	aub	OK	2.70768058298578e-05	4.03693696502772	0.109710249241848	0.000250390668344149	1782	1	1	-1138767829	-0.640838
83	aurA	OK	0.00699230919609391	2.45765824601294	0.0645177119329163	0.0326861100984749	138	2	1	0.324308	0.330487
84	aurB	OK	2.41979617670057e-11	6.57578875596698	0.182744160789928	5.72874326525036e-10	1777	1	1	0.0882467	-2089707425
85	aux	OK	0.0113510017343393	2.27841264910549	0.0577134086867643	0.04853635434392	5	2	1	0.038555	0.0705127
86	awd	OK	1.56648761776354e-21	9.45819735566644	0.264238024244005	8.1065734219263e-20	422	1	1	-0.420753	-3222542933
87	Axn	OK	0.0104820449503328	2.30863057324939	0.0590861665837318	0.045519929469627	403	1	1	-1510645023	1232991883
88	B52	OK	1.20028342632204e-07	5.16529758623141	0.138101992830098	1.74592578390951e-06	162	1	1	1200290331	-0.893693
89	B9d1	OK	1.17610067256043e-05	4.22853288966843	0.108662253613866	0.000118683259119755	196	1	1	-2526030651	-1659009507
90	babos	OK	9.07434240108829e-05	3.74348305344766	0.09954964466687	0.000750585719303133	1115	1	1	-2560888401	1188874909
91	Bacc	OK	1.2161179195774e-17	8.47103430728236	0.236567214156817	4.69747366734372e-16	1596	1	1	155873085	-2464022925
92	baf	OK	1.56825808996064e-50	14.9033093373948	0.40999791604867	4.36570605525939e-48	1695	1	1	1152540812	-2604188374
93	bai	OK	0.000581903682900977	3.24760494470139	0.0869880866454354	0.00388883148349303	336	1	1	-1089740387	-0.421078
94	Baldspot	OK	8.21157502904498e-09	5.64599198097101	0.156554201134404	1.43489275345195e-07	710	2	1	-1243391147	1926771233
95	ball	OK	3.36797741623989e-17	8.35157342935444	0.234031369777948	1.27054587295816e-15	358	1	1	2035582909	-187214773
96	bam	OK	2.84460724161296e-51	15.0169179565083	0.425679143424103	8.83250548520825e-49	340	1	1	-1148803344	-1029868594
97	baz	OK	0.00234566875559785	2.82749754518381	0.0746894466336206	0.0129791527511593	1477	2	1	3233929598	0.293697
98	bc10	OK	0.00229685622128969	2.83422396799802	0.0749041019216278	0.0127483897818471	514	2	1	-1795611015	2265767166
99	bcn92	OK	0.001824010585986	2.90709523424484	0.0773749915934597	0.0104434308231666	1234	1	1	1214781174	-2391393474
100	Bdbt	OK	2.08628869522857e-05	4.09770990660215	0.111895544673927	0.000197220241646139	275	1	1	0.553467	-1073786607
101	BEAF-32	OK	6.43450144823863e-10	6.06902385885723	0.168481099844544	1.29540474293343e-08	986	1	1	-0.992219	-1617344072
102	ben	OK	3.30735774190743e-14	7.4952994843954	0.203246801538496	1.01137496403101e-12	1412	2	1	2201701889	-0.224708
103	beta-Man	OK	0.00361394000287857	2.68615846513279	0.0689402676707422	0.0187021395148966	4	1	1	-0.61264	0.0158402
104	beta-PheRS	OK	0.00778977081686782	2.41861916596647	0.0634070925404523	0.0356854658083824	327	1	1	0.125793	-1929753593
105	betaCOP	OK	0.00134525925007507	3.00104833927572	0.0801179360674076	0.00808056393292858	1492	1	1	-0.486926	-0.996047
106	betaNACtes2	OK	0.00512914633657444	2.5669989375457	0.0420260245220574	0.0252927129895169	1417	1	1	-3204015842	-0.334372
107	betaTub56D	OK	1.43338897463044e-71	17.8504576004984	0.504346691711378	1.15717491921915e-68	1075	1	1	0.241238	-2622198275
108	Bgb	OK	0.00672726747808195	2.4715058509665	0.0649159974115614	0.0316487356355219	453	1	1	-0.408341	-1774612477
109	bgcn	OK	2.37113696834785e-05	4.06797858023145	0.100746149613274	0.000221424412294152	1154	1	1	-3093513122	-0.298753
110	bgm	OK	1.12608129051651e-08	5.59142292926544	0.154854219343835	1.91386405438733e-07	1824	2	1	0.608035	2593754599
111	BigH1	OK	5.28983472259011e-56	15.722654475628	0.44555428158444	2.24762293239315e-53	174	2	1	1688642868	2289936611
112	Bin1	OK	0.000143496885882976	3.62676544438648	0.0967607798775987	0.00112909391786868	204	1	1	1059140334	-1737661293
113	bip1	OK	9.45788262964314e-30	11.2678379817699	0.318806953226253	7.7911720886846e-28	553	2	1	2404892454	0.84755
114	blanks	OK	2.08054734929714e-35	12.3626686536314	0.350127789400818	2.3994655358394e-33	512	1	1	-2073258033	-1067413828
115	Blos1	OK	0.000803586448283938	3.15460181434888	0.0846160504436707	0.00515687869395567	979	1	1	-0.225026	-0.725992
116	Blos3	OK	0.00146964616368165	2.97401653820741	0.0793057601548861	0.00866651094185681	732	1	1	0.821534	-3004161766
117	blot	OK	0.0103447759305958	2.3136022190366	0.0422852351217687	0.0452892495052601	720	2	1	-1986830822	2960743734
118	boca	OK	0.0106888097147965	2.30124795970448	0.0596389713870106	0.0462189399183462	836	1	1	0.758896	-1757808974
119	borr	OK	6.91793602567096e-13	7.08568447972244	0.197567961191341	1.88042079243238e-11	1728	1	1	1228556284	-243760877
120	bou	OK	2.4025137594713e-05	4.06491352003373	0.110780233396898	0.000223708115112016	1308	2	1	2490533421	0.595551
121	brm	OK	0.000755282952486219	3.17264599231345	0.0839856618874397	0.00488965459135625	694	1	1	-1434193244	-0.460187
122	bru1	OK	1.33368016501192e-30	11.4390678095623	0.320179752652473	1.14540425235545e-28	1804	2	1	0.799772	1935774633
123	Bsg	OK	1.47909057411442e-06	4.67370224735332	0.123691530904388	1.76637547408665e-05	1699	2	1	2803587982	0.819003
124	bsk	OK	7.57220885207942e-08	5.25079496892317	0.145173973719647	1.13625356994121e-06	1754	1	1	1509618053	-0.923893
125	BTBD9	OK	7.00597356827291e-07	4.82483463994183	0.113891177388224	9.03501990681584e-06	1357	2	1	-1936355701	2907825062
126	BthD	OK	7.50434962265439e-14	7.3870811621954	0.206135597890455	2.19502226462641e-12	1404	2	1	3364872398	0.188245
127	Btk29A	OK	0.000352877109331555	3.3873339603685	0.0912571065247489	0.00248367646349925	1705	2	1	-0.418504	2967835495
128	bun	OK	2.03335313254639e-05	4.10365678889501	0.11067825664118	0.000192893770141563	1806	2	1	2616732547	0.39662
129	bves	OK	0.00635977023662301	2.49152670525034	0.0654598112570537	0.030201426541328	1537	2	1	2460936377	0.791688
130	Bx42	OK	0.00224300615504549	2.84179645091468	0.0753206556979229	0.0124967485781106	1335	1	1	1715889582	-0.912079
131	c(2)M	OK	0.0073359892645077	2.44037608539756	0.0637311218617281	0.0338850259204043	1837	2	1	3390122318	0.27984
132	c(3)G	OK	4.16386610924478e-15	7.76249094079934	0.216824989321776	1.37765947130873e-13	198	2	1	3326164687	0.212493
133	C1GalTA	OK	3.2430828384175e-10	6.17813885767739	0.171956351308362	6.76522164200116e-09	1723	2	1	1217921862	0.818334
134	C3G	OK	0.00406763917821093	2.64640320608408	0.068891038941006	0.0206398812606517	1305	2	1	0.81585	0.0956635
135	Ca-alpha1T	OK	0.000547124456162253	3.2651014129839	0.0782475243124256	0.00368077977883156	1287	4	3	-1526768838	0.216998
136	cad	OK	5.17944419748064e-12	6.80142561294218	0.177071140018015	1.29856065236836e-10	1882	2	1	-1795579544	3091099808
137	Caf1-180	OK	4.72279208997987e-06	4.42949080095475	0.121474711132688	5.18736061801463e-05	1329	1	1	-0.00722324	-3031866959
138	Caf1-55	OK	2.19810501288652e-23	9.89454132486823	0.27797247950827	1.30480160066418e-21	184	1	1	0.316743	-2446484497
139	CAH2	OK	1.26310890262737e-05	4.21244451543374	0.0752294796800274	0.000126357845984025	640	2	1	-2005563369	2978040525
140	CalpB	OK	0.00217500658553593	2.85159758549538	0.0695107707607565	0.0121598532998834	606	1	1	-2648370853	-0.49453
141	Calr	OK	1.08224531501346e-09	5.98495547562161	0.158197445079921	2.1052931152057e-08	96	1	1	0.22508	-234666591
142	Cam	OK	4.69298880650948e-20	9.09583805752832	0.251774228031598	2.12845497949163e-18	938	1	1	2361302385	-1085790685
143	CanB	OK	3.02311580981297e-05	4.01099919618815	0.108769836754142	0.000276394268772594	1275	2	1	1006122956	1532546589
144	CanB2	OK	2.15775005122081e-08	5.47742902589571	0.151715638784458	3.52621784686348e-07	841	2	1	-0.0522183	263339121
145	Cap-D2	OK	0.00558860844293622	2.53710893195459	0.0654749205426298	0.0271951994935649	394	1	1	-0.401404	-0.231543
146	Cap-H2	OK	0.000464642245233902	3.31110464871967	0.0846495766629597	0.00316544881499856	112	2	1	1257192025	1317060658
147	Caper	OK	0.00135590921532367	2.99864639129221	0.0800280116762461	0.00813243320602379	1682	2	1	0.51878	2178463289
148	capt	OK	3.30285463830526e-05	3.99005816985246	0.108764469441254	0.000299594893202678	1568	1	1	-1074976554	-1538882843
149	car	OK	0.000312970668313284	3.42011732345665	0.0909698598955805	0.0022339630462362	1511	2	1	-0.404473	1669222185
150	cav	OK	9.71455402085069e-07	4.75927343424187	0.130847841214667	1.21027152176431e-05	325	1	1	1220180401	-0.927751
151	Cbp20	OK	2.08614923653753e-07	5.06092384777737	0.137352929803403	2.90871896141062e-06	235	1	1	0.827224	-1827870181
152	cbs	OK	0.00962821751334039	2.34052915177455	0.0605396107695758	0.0428256749229735	960	1	1	-0.313931	0.822316
153	cbt	OK	0.00997223594314563	2.32739085804832	0.0595102240027385	0.0439442471446587	1558	2	1	-0.483599	1597148964
154	Cchl	OK	0.0013737356557305	2.99466420004135	0.0796924850812708	0.00821254777057237	286	1	1	-179235374	0.343285
155	Ccm3	OK	7.791058741099e-05	3.78160387818751	0.102639651859256	0.000658609604365363	195	1	1	-0.147324	-1224301925
156	CCT5	OK	0.000297998612537629	3.43342947697429	0.0906498148077336	0.00213653889788302	933	1	1	-1436076274	-1414522579
157	CCT7	OK	4.18177444528964e-05	3.93373643926486	0.107072233946085	0.000372621027558756	75	1	1	-1491068473	-0.32335
158	cdc14	OK	0.000215190504597892	3.52071741341827	0.0952075198838014	0.00160261341662249	1689	2	1	0.432824	1365929434
159	CDC45L	OK	4.79559477922365e-09	5.73780421880333	0.15873522057717	8.71955780465597e-08	1210	1	1	0.406095	-3235440186
160	Cdc6	OK	1.01914246883825e-12	7.03183929511341	0.196597698190933	2.69755316423974e-11	576	1	1	0.446154	-2769069603
161	Cdc7	OK	1.02087414948462e-05	4.2602757680614	0.115178158829081	0.00010419111262692	1298	2	1	-1453945747	1462402174
162	Cdk1	OK	4.45525387403586e-07	4.91428933562816	0.133671269435644	5.92541425454555e-06	1765	1	1	0.785402	-1914275458
163	CDK2AP1	OK	2.07163676948013e-17	8.40877151063302	0.236227588495093	7.88883190566656e-16	1366	1	1	-1100357166	0.0557728
164	Cdk4	OK	1.1144441992834e-05	4.2406344873723	0.115912797166932	0.000112884667764303	1013	1	1	-1733141056	-0.0750586
165	Cdk8	OK	0.000671954084341391	3.20643466978026	0.0861603596479029	0.00442346153500842	604	1	1	1594116458	-2065285853
166	Cdk9	OK	0.0102988260958586	2.31527929369898	0.0603947377045672	0.0451370374982991	1120	2	1	2294690022	0.00387729
167	ced-6	OK	1.4423082283521e-33	12.0172354799059	0.338005637070113	1.51217588668656e-31	878	2	1	-1456332317	2945473501
168	Cep97	OK	0.000409618075786815	3.34621240182462	0.0901153987620114	0.0028336304420111	1621	2	1	0.0187279	2317226717
169	cer	OK	2.26117206271049e-13	7.23893118157442	0.202318834657509	6.47320640505736e-12	1072	1	1	-0.106956	-2404106072
170	CG10063	OK	3.65177164801224e-20	9.12305566981047	0.254954947288207	1.66557923810185e-18	532	1	1	-2461604229	-0.809813
171	CG10103	OK	1.3198415730349e-05	4.20251280218209	0.114822172969473	0.00013122020959496	529	1	1	2236959466	-1139973512
172	CG10151	OK	0.000215554482860628	3.52026922491412	0.0951781138982861	0.00160384455311876	984	2	1	1088954339	0.544037
173	CG10166	OK	0.0104469572548145	2.30989596518208	0.0601872811251095	0.0454717361550116	1870	1	1	0.086409	-2632508448
174	CG1024	OK	0.0110701844913127	2.28795110004315	0.0592846149558217	0.0475117487497964	46	2	1	1710101137	0.341156
175	CG10336	OK	2.83646065132064e-18	8.6389556049286	0.243036767133265	1.12801708562126e-16	1856	1	1	0.766502	-3167589834
176	CG10340	OK	2.8909942607813e-16	8.0938246985597	0.225832500045973	1.02814963292015e-14	216	1	1	1127879986	-2264627507
177	CG10344	OK	0.000290130380750681	3.44067700492437	0.0910008551691423	0.00208754239197883	1117	2	1	-1516203514	2156686375
178	CG10365	OK	0.000254465090221587	3.47601164847502	0.0936214072960054	0.00185909201208948	308	2	1	1406977543	1772032806
179	CG10418	OK	1.62386978720446e-08	5.52752824242963	0.151412869410629	2.71418235861316e-07	642	1	1	1576919565	-0.578745
180	CG10516	OK	8.79146738015049e-05	3.75142928501996	0.10180932346806	0.000729429765261613	693	2	1	2097467432	-0.62237
181	CG10527	OK	1.18324667939451e-14	7.62896311092864	0.213649523680721	3.77563258606795e-13	1092	2	1	131235064	2034519503
182	CG10543	OK	0.0079266263713151	2.41227652448077	0.0628637976515534	0.0362353650598113	1091	2	1	0.833091	1456911156
183	CG10565	OK	0.0097182860180761	2.33705023782064	0.0608303549878888	0.0430838676682748	767	1	1	-1627797237	0.243916
184	CG10576	OK	0.000918603641371737	3.11535969277369	0.0794174082917198	0.00580272863598907	517	1	1	0.664979	-163438361
185	CG10602	OK	2.11403814742555e-10	6.2453664620494	0.173758945248565	4.50306859212836e-09	1858	1	1	-1313900104	-0.212315
186	CG10638	OK	1.34022560907752e-08	5.56112239339442	0.151782386956542	2.26352329332276e-07	643	1	1	0.817318	-0.960413
187	CG10681	OK	0.00266726389692797	2.7861068897833	0.0740131356382797	0.0144904585732836	644	1	1	2106004724	-1546700647
188	CG10802	OK	0.00584074237490104	2.52162294165586	0.0581037444288423	0.0282180210607876	1251	2	1	-1827084652	2723107883
189	CG10834	OK	0.0116640584083062	2.26801788160904	-0.00323998582063096	0.0490437205886749	1901	4	3	-1528039133	0.228408
190	CG10863	OK	4.32926098323204e-08	5.35283829761192	0.14796870195626	6.7732798289985e-07	488	2	1	0.679997	1353314945
191	CG10880	OK	1.22110466687322e-11	6.6767969558878	0.185644421235458	2.97175893997523e-10	1585	1	1	2062132844	-1386042467
192	CG10887	OK	0.00626059659201273	2.49710483957703	0.045138017767929	0.0298533941449018	262	1	1	-2578395954	-1793614081
193	CG10904	OK	0.000884876260908227	3.12637578091109	0.0838075858060217	0.00562046109701976	1164	1	1	1178056368	-0.642811
194	CG10907	OK	0.00306137962757276	2.74113367319244	0.0726538908423128	0.0162381851073554	631	1	1	1230213294	-1494282892
195	CG10932	OK	0.00418164776566989	2.63704005603796	0.0697180251469468	0.021165167656585	1314	1	1	0.558793	-3388987711
196	CG10939	OK	0.0015953617221424	2.94873994354175	0.0780972116708979	0.00932283449283821	1024	2	1	2413731465	0.675504
197	CG10948	OK	0.000356300271376616	3.38468471585202	0.0852718184523261	0.00250443219342943	655	1	1	-3221106163	-0.306658
198	CG10960	OK	0.00266444224809419	2.7864499594844	0.0710192829288967	0.0144848769487302	654	1	1	-0.408133	1058720061
199	CG11050	OK	0.0034941943565676	2.69739706229469	0.0713369053557405	0.0181522722268792	1669	2	1	-1969433418	2541490147
200	CG11076	OK	0.00629554897224522	2.49513003370018	0.0655257326107028	0.0299493028007871	1920	1	1	-0.511993	-0.690696
201	CG11089	OK	0.00251043170411191	2.8056921603048	0.0745310458337301	0.0137494675354786	334	1	1	-223812305	1362279364
202	CG11110	OK	0.00553588311818182	2.54042555197643	0.0666071176069582	0.0269711432788665	1086	1	1	-2322315803	-1521235457
203	CG11125	OK	0.00522309697505465	2.56069859623696	0.0674027065225969	0.0256796966380123	829	1	1	-0.776086	-1624279788
204	CG11138	OK	0.000646330063299214	3.21760431288417	0.0842505581302364	0.0042734009836319	1391	2	1	0.769209	1770560333
205	CG11200	OK	0.00194942994330776	2.88623091125904	0.0768621696241347	0.0110208318853806	1083	2	1	0.833561	0.650511
206	CG11267	OK	1.87595501983015e-20	9.19494370472702	0.25542183239226	8.96129282549633e-19	656	1	1	-1667607894	-0.603745
207	CG11279	OK	0.00380283282500215	2.66909181373362	0.0702370609939695	0.0195046184220091	661	2	1	2186875591	-0.379055
208	CG11334	OK	0.0075245549811001	2.43119506649435	0.0637607001021288	0.0346524428764524	415	2	1	1296620259	2557504484
209	CG11382	OK	0.00719034313788256	2.44761089751164	0.0641705136380017	0.0333798965797159	1216	1	1	2398118386	-0.928141
210	CG11444	OK	7.37743209899317e-20	9.04655593764551	0.254366790302024	3.30877829639844e-18	1262	2	1	-1359622589	1878955671
211	CG11454	OK	0.000128439098967388	3.65530320416632	0.0987329564891632	0.00101855485851053	1550	2	1	1037275204	1505162069
212	CG11586	OK	9.85132612833936e-06	4.26823407469579	0.116673356840769	0.000101182895463211	496	1	1	1182188401	-19271081
213	CG11590	OK	3.21227499849188e-08	5.4065633797528	0.147787863652922	5.14537620294146e-07	1414	2	1	1685161123	0.560573
214	CG11596	OK	1.19789993783307e-06	4.71680255477537	0.129727141657755	1.45861933606732e-05	1230	2	1	1499307761	1651381561
215	CG11671	OK	0.00703487864686707	2.45547746745014	0.0638882696882151	0.0328280782174323	62	2	1	0.0605561	2086233208
216	CG11674	OK	2.10075890762428e-61	16.4918128696412	0.46940430427435	1.41328555510424e-58	1415	2	1	1613701114	2340406248
217	CG11699	OK	2.66283777564449e-07	5.01419211283104	0.134895685137264	3.67471613038939e-06	1373	1	1	0.466973	-2548185876
218	CG11752	OK	5.84841596928237e-31	11.510375254686	0.315411591528335	5.18838045274908e-29	1369	1	1	2077047834	-1194772831
219	CG11777	OK	0.00966337901493887	2.33916766138964	0.0610135626306978	0.0429584024160801	900	1	1	-0.405543	-1829819015
220	CG11802	OK	0.00846176106232725	2.38836505482633	0.0622771228104394	0.0383384390854707	1380	1	1	-0.254565	-2343679121
221	CG11858	OK	0.00012750971326985	3.65716580795775	0.0989234373562483	0.00101317511341289	343	1	1	2081168065	-1993663004
222	CG11897	OK	1.68271900393449e-15	7.87655017941649	0.218769553964348	5.6839290873486e-14	383	2	1	-1840227237	245736582
223	CG11899	OK	7.36942283180839e-60	16.2754679538938	0.461158307115513	4.57641157855301e-57	384	2	1	-0.796352	2705509254
224	CG11961	OK	0.00113505501216286	3.0524110478804	0.079883267830912	0.00695770623628758	1071	2	1	1271440873	-0.102204
225	CG11975	OK	9.17114942814709e-06	4.28416956480942	0.116679619341404	9.49213965813224e-05	79	1	1	-0.687303	0.150628
226	CG11986	OK	0.00023620744084543	3.49592871805691	0.0945156330158392	0.0017446502012307	82	1	1	0.634409	-1247614554
227	CG12018	OK	0.00749458867685218	2.43264044086126	0.0637600402624941	0.03453414063255	456	1	1	-0.780897	-0.510368
228	CG12096	OK	9.94876051935671e-06	4.26603765636446	0.116712095201804	0.000102053803904405	1397	1	1	129582704	-0.919633
229	CG12171	OK	0.00310181050896612	2.73682008849798	0.0724871485756263	0.0164095126073941	34	2	1	-0.537472	2321879217
230	CG12177	OK	3.74517280548048e-10	6.15536779908329	0.135366115082361	7.75250770734459e-09	1405	2	1	-1797427288	2959179708
231	CG12200	OK	1.51422618233524e-18	8.71038469712698	0.244839316380069	6.11217398499621e-17	1506	2	1	2038738975	0.558348
232	CG12204	OK	0.00249980000694031	2.80705953861055	0.0745848927428321	0.0137005332355934	1509	2	1	2050357232	0.475536
233	CG12259	OK	0.000247521488966294	3.48342436577197	0.0941255951824761	0.00181493277059481	373	1	1	0.0184718	-0.66664
234	CG12262	OK	0.00142850666631999	2.98271775186765	0.0796893417954636	0.00846099362964141	546	2	1	1202508578	1998393127
235	CG12333	OK	0.000889872686541812	3.12471974053399	0.083283783970402	0.00564775330066985	247	1	1	-2091251007	-1675563148
236	CG12338	OK	0.0117926169635723	2.26381925204934	0.0568391543771473	0.0494298010108613	905	2	1	1078207144	-0.0521019
237	CG12355	OK	3.56448134389567e-24	10.0749602325982	0.283656238985817	2.22111400483418e-22	680	2	1	1567845354	1778908798
238	CG1236	OK	1.85325155258349e-05	4.1250524305123	0.112670665927157	0.000177898927277129	37	1	1	2203410754	-1677269748
239	CG12375	OK	1.09432884871447e-08	5.59638627811193	0.155134771221846	1.86382210879155e-07	1701	2	1	1398136029	2105572531
240	CG12384	OK	0.000325511281801044	3.40941544200823	0.0876802268541194	0.00231325050878506	918	2	1	1877693305	0.923628
241	CG12493	OK	7.03821202220337e-22	9.54151242359787	0.267372788018415	3.7628798447184e-20	506	1	1	-2471346965	-0.971374
242	CG12512	OK	3.02766267582263e-08	5.41715969336409	0.139904324876031	4.87870674289742e-07	1646	2	1	-0.982199	2896602461
243	CG12576	OK	1.39990595558323e-08	5.5535152722439	0.1538099004953	2.3593822086479e-07	1545	2	1	1522181282	1212805697
244	CG12605	OK	8.76770499995002e-06	4.29416238370543	0.108104789609466	9.13312031801246e-05	489	1	1	-2478039852	-1741807631
245	CG12608	OK	0.00826465270694563	2.39701370594468	0.0623752801304928	0.0375045201254481	1433	1	1	1454138407	-0.892083
246	CG12698	OK	8.72304729070946e-07	4.78095899783305	0.102351236768361	1.09861405269731e-05	1449	2	1	0.6405	0.388963
247	CG12721	OK	1.07581108001777e-08	5.59934580544314	0.155233581968519	1.84004721376769e-07	1389	2	1	1510614523	1439768383
248	CG12744	OK	1.50174273347845e-05	4.17320190898251	0.113952463434885	0.000147488675028851	889	2	1	1328924307	1546912977
249	CG12782	OK	0.0034524293639788	2.70139833110595	0.0690733616820909	0.0179699950067059	1133	1	1	-2030014148	-0.574163
250	CG12883	OK	1.19132856511341e-06	4.71792207836279	0.128673745874586	1.452808988846e-05	369	2	1	0.981195	2228865215
251	CG12935	OK	0.00237271858768027	2.82382442997087	0.075003880900841	0.0130994766345352	907	1	1	1927988657	-2336395791
252	CG12991	OK	8.66404575724313e-06	4.29680062521126	0.117341519971506	9.0368012142408e-05	1480	2	1	2134698758	1247861573
253	CG13018	OK	4.76673381515006e-05	3.9021686943915	0.106176244168559	0.000419649313955359	968	1	1	0.63268	-0.819668
254	CG13029	OK	5.30819540963375e-05	3.87605451522293	0.103793199305438	0.000462276823538007	715	1	1	-2662391773	-1852754644
255	CG13096	OK	3.13225039822599e-06	4.51725986323812	0.123912656858326	3.55149683495483e-05	1719	1	1	-1563326946	-149431192
256	CG1316	OK	3.69002485501013e-13	7.17220281569233	0.200599061946321	1.03078099150508e-11	498	1	1	0.740587	-1193837991
257	CG13185	OK	0.00261367324479299	2.79267944595659	0.0732965555590086	0.0142280405294766	925	2	1	-0.970212	288960726
258	CG13192	OK	1.4116642422199e-08	5.55205368775713	0.15381357373141	2.37424279738359e-07	924	2	1	2195240268	2030456612
259	CG13204	OK	4.22648487429211e-05	3.93118072645718	0.106855951231721	0.000376189772769131	919	2	1	1651973018	0.4808
260	CG13295	OK	0.00943221153960169	2.34819932508726	0.0601681690512934	0.0420930037364314	524	2	1	0.0768682	1247155854
261	CG13364	OK	5.75455487429622e-06	4.38668534232775	0.119331305892868	6.22741575069616e-05	1201	1	1	1473990092	-2696548393
262	CG13365	OK	0.000672313551771997	3.20628078998187	0.0859577405439263	0.00442346153500842	1200	1	1	1327698597	-0.594115
263	CG13397	OK	2.87413701252171e-11	6.55014111251009	0.181034645113144	6.78447605324203e-10	1716	2	1	-0.556101	3167415687
264	CG13540	OK	3.33606220536537e-43	13.7304463032685	0.388351527991128	5.98489559642547e-41	1134	1	1	-2350381008	-0.933762
265	CG13551	OK	5.6040302030878e-23	9.80045412420496	0.269933225301806	3.2086053779807e-21	1138	1	1	-1504573932	-1679246357
266	CG13631	OK	1.97815475428909e-14	7.56242246625574	0.21167392963909	6.14217051206764e-13	332	2	1	1524169573	2116791555
267	CG13690	OK	6.84002878937808e-10	6.05919957276993	0.16838977722413	1.37021221877541e-08	1555	1	1	0.485492	-3150227955
268	CG13692	OK	0.0031752408965619	2.72911362786769	0.0719292869455453	0.0167540652012707	1557	2	1	1154368767	0.982213
269	CG13751	OK	1.29426565273193e-08	5.56720814124993	0.153899298947245	2.19048356698215e-07	866	1	1	-1486202827	-1679835132
270	CG13771	OK	0.00206395763982634	2.86821759564343	0.0749769853684545	0.0116113798092808	1671	2	1	0.751536	0.0598058
271	CG13775	OK	0.00271497035117094	2.78035557377997	0.0719327166623816	0.0146966845681983	1679	2	1	1270532259	0.926616
272	CG13806	OK	0.00512914633657444	2.5669989375457	0.0420260245220574	0.0252927129895169	463	1	1	-321170055	-0.330139
273	CG13894	OK	0.00583728288383555	2.52183137388326	0.0451949882305086	0.0282180210607876	438	2	1	1464847335	2449768373
274	CG13896	OK	0.00693606104934121	2.4605578110195	0.054168304213803	0.0324483482974423	440	1	1	-2644868007	-1845143488
275	CG13907	OK	0.00134344419007206	3.00145943226777	0.0796410627605655	0.00807567010160222	442	2	1	-0.0263017	2128992149
276	CG13949	OK	1.74424420523406e-08	5.51496526974856	0.152563076157329	2.89143397717753e-07	1563	2	1	1715316305	0.284885
277	CG13955	OK	0.00670645967753739	2.47261329002547	0.0435461613231981	0.0315876598464173	877	1	1	-262036716	-1821042469
278	CG14052	OK	0.0104596821553068	2.30943663080203	-0.00318133479423805	0.0454717361550116	1237	2	1	3856983999	0.353302
279	CG14057	OK	0.000275763227006896	3.45439621207903	0.093185245690469	0.00199304971497464	719	1	1	0.0720102	-2667327574
280	CG1407	OK	0.00590660406944955	2.5176755581372	0.0659116487397456	0.0284510208000917	892	1	1	-1112627616	-1819104841
281	CG14074	OK	0.00612111772871014	2.5050838858598	0.0653766762074687	0.0293094800853363	730	1	1	0.660992	-0.693283
282	CG14104	OK	0.000309314973467161	3.42331214343763	0.0924120766404678	0.0022098228148676	747	1	1	1916757712	-1258989027
283	CG14135	OK	0.00394052725526147	2.65712358938414	0.0702121098058737	0.0200760834056999	630	1	1	1939759025	-2271709254
284	CG1418	OK	0.00923055982123503	2.35623731147598	0.0615919772605545	0.0413531128950224	890	1	1	-1719849697	-0.271192
285	CG14204	OK	9.78163536428816e-05	3.72459026242555	0.0982025695988605	0.000802511608698154	1513	2	1	0.678299	0.931789
286	CG14207	OK	1.07849151680211e-05	4.24798866699465	0.115827929078513	0.000109517761196772	1515	2	1	2483661363	0.906009
287	CG14232	OK	0.00146003920764046	2.97602837607077	0.0794492294875742	0.00862245539376844	1519	1	1	1683657774	-150605171
288	CG14275	OK	0.00639765857215403	2.48941594267717	0.0587487888465253	0.0303634906837152	1707	1	1	-259020578	1234942624
289	CG14298	OK	0.0116640584083062	2.26801788160904	-0.00323998582063096	0.0490437205886749	251	4	3	-1526241457	0.210422
290	CG14346	OK	2.34227694864879e-14	7.54042134353216	0.190108018719486	7.24490490668265e-13	1570	1	1	-0.529461	-0.0238154
291	CG14401	OK	0.000349110514680893	3.39027673128124	0.06244002909039	0.00246576481628945	1886	2	1	-1390472999	2548088858
292	CG14407	OK	7.84785866583404e-09	5.65377990618395	0.155859563974538	1.37729919585387e-07	1423	1	1	0.539405	-1077346793
293	CG14411	OK	3.18664919656921e-05	3.99854530102754	0.108943264352884	0.00029068721993111	1422	1	1	-1149795166	-0.698382
294	CG14434	OK	0.00468959467356884	2.59791432062986	0.0678167010043759	0.0234566900865683	1306	1	1	0.616534	-234999173
295	CG14480	OK	3.74422059619264e-07	4.94824812367839	0.136128409621632	5.05469780486007e-06	1032	1	1	0.979189	-2758112124
296	CG14512	OK	0.00288557267395224	2.76050851535056	0.072819213096124	0.0154682790151503	379	2	1	1138553509	0.0938858
297	CG14545	OK	4.40703033096603e-15	7.75529174897384	0.217286184047078	1.45216146375056e-13	350	2	1	-126968061	1591907331
298	CG14561	OK	7.46982088975276e-11	6.4059903457923	0.178216825522345	1.67046714800482e-09	780	1	1	1730636486	-1510036817
299	CG14591	OK	0.000724241657932052	3.18481148790229	0.0591351089338269	0.00469622723251844	811	2	1	1801857361	0.054725
300	CG14628	OK	0.00585833960539388	2.52056441160773	0.0405321661868973	0.0282861098291536	1215	1	1	-2375125042	-0.871805
301	CG14629	OK	0.0116640584083062	2.26801788160904	-0.00323998582063096	0.0490437205886749	1213	4	3	-1527888261	0.22684
302	CG14641	OK	0.00110113506999516	3.06150540755572	0.0816327511834229	0.0068014257230841	6	1	1	0.357734	-1865188411
303	CG14667	OK	0.00538061095407929	2.55035843132643	0.0671955814023472	0.0263578108205596	24	1	1	2166732082	-1596651605
304	CG14671	OK	6.26576546332757e-05	3.83548783502546	0.104004564946837	0.000538122601972803	27	1	1	0.673303	-0.708061
305	CG14688	OK	2.54138323930372e-36	12.5305210144215	0.349418655858447	3.15639798321522e-34	110	2	1	-0.852031	2819629976
306	CG14722	OK	0.000721518726168238	3.18590144666973	0.0850133865738093	0.00468233173340529	133	1	1	-2084638706	0.887149
307	CG14803	OK	0.00112748319936309	3.054419343767	0.0803279441847236	0.00692180370224958	1225	1	1	-0.575123	-0.222805
308	CG14806	OK	0.000166173529294077	3.58868739703246	0.096929902037577	0.00128375014544601	1228	2	1	1801166424	1241645405
309	CG14812	OK	0.00606948012614409	2.50807877255287	0.0651907847108185	0.0290967417211171	1223	1	1	178125132	-0.679762
310	CG14817	OK	0.0106774204335997	2.30165136689398	0.0588648262629392	0.0461944347054933	1226	1	1	14458989	-2533985546
311	CG14818	OK	1.4754674026808e-09	5.93430463188498	0.164946584244816	2.83605912901002e-08	1227	2	1	2203891882	0.0827376
312	CG14864	OK	0.00654640168300866	2.48123497156494	0.0651572712032077	0.0309783709184812	188	2	1	2242270717	-0.234697
313	CG14881	OK	0.000316698671129459	3.41689486924041	0.0921892553516501	0.0022585763003782	208	2	1	1017115244	0.205434
314	CG14882	OK	0.000385475872546781	3.36301858084833	0.0904968272035019	0.00268734604410204	210	1	1	1541916618	-1675241283
315	CG14883	OK	0.00116976136420778	3.04335999794952	0.0801251244911391	0.00715415416155255	211	1	1	-2296762577	-1769231251
316	CG14906	OK	1.98093064035253e-07	5.0707811635088	0.13937093445604	2.76679118677612e-06	219	2	1	0.0452193	1033104607
317	CG14932	OK	1.76192841748598e-30	11.4148810620129	0.31921978143714	1.49726822256466e-28	1792	1	1	1303614983	-1066634974
318	CG14966	OK	0.000122729197668334	3.66695247258976	0.0990519632816817	0.000978077801358795	477	1	1	0.27117	-2299241593
319	CG15011	OK	0.00135339382906862	2.99921214179417	0.0796569696577149	0.00812338169670706	495	2	1	1926562914	0.323646
320	CG15012	OK	0.002538246246054	2.80213945083527	0.0738078135551114	0.0138735693597793	500	1	1	0.81732	-2552242807
321	CG1503	OK	0.00108470442257829	3.06600334959005	0.0818650532300866	0.00673083689736702	1538	1	1	-1954757324	-1195341399
322	CG15047	OK	3.4095546798876e-06	4.49925788787767	0.119756971976693	3.83895884668516e-05	1495	2	1	-0.982422	2324181148
323	CG15083	OK	0.00429936852343397	2.62760867607227	0.0692857340418087	0.0216930013060515	1062	2	1	0.75658	2270731041
324	CG15093	OK	5.85408519536536e-48	14.5023443898685	0.411797540423612	1.27729810222121e-45	1061	2	1	-0.192755	2628351995
325	CG15172	OK	8.45151378401113e-08	5.23052394936141	0.138545068248175	1.26350131070966e-06	1862	1	1	-2463018051	-1487500599
326	CG1523	OK	0.000127484495998301	3.65721652368189	0.0991651063868743	0.00101317511341289	376	1	1	0.556119	-2336719206
327	CG15237	OK	3.12486150238822e-13	7.19492036688692	0.20067655419639	8.81585015541435e-12	819	1	1	1264624247	-1770034602
328	CG15309	OK	0.0008180046088474	3.14940923173477	0.0844810367316881	0.00523691610406428	1347	2	1	1033700118	2196773836
329	CG15332	OK	0.00691582431053802	2.46160608491782	0.043902349776713	0.032403627196154	1319	2	1	1447755227	2356091568
330	CG15347	OK	0.00640732866238432	2.48887899338076	0.0561753053387486	0.0303736725140508	1326	2	1	-1280414691	2349569628
331	CG15365	OK	0.00722279390842507	2.44598782583051	0.0596549669620122	0.0335112731165032	1333	2	1	-0.729965	1640303919
332	CG15387	OK	3.85213291661069e-06	4.47324156346579	0.122580589276942	4.30128202431509e-05	1586	1	1	-0.28598	-0.755993
333	CG15398	OK	1.3601665235229e-57	15.9528852212602	0.423404737345775	7.32041622960025e-55	1593	1	1	-2600258461	-1750846913
334	CG15432	OK	1.25066135414531e-15	7.91355946951226	0.221546258113463	4.26016418228485e-14	1626	1	1	1894942531	-1279723576
335	CG15440	OK	5.26180251216329e-06	4.40612540928869	0.120829212091714	5.74034211901274e-05	1627	1	1	1400553832	-3172738245
336	CG15456	OK	0.00364705579368211	2.68310944333817	0.070816466911253	0.0188493479016618	1531	2	1	1909873971	0.120026
337	CG15601	OK	0.00479319726617256	2.5904018810177	0.0683717537043714	0.023930415293637	1437	2	1	0.0567645	0.126292
338	CG15628	OK	9.61233440951399e-112	22.4319006395137	0.641195929601763	7.76003756880065e-108	1632	2	1	2501325557	0.695046
339	CG15739	OK	2.48640227871685e-09	5.84807964491831	0.159906859696958	4.68988915796289e-08	1381	2	1	0.770325	1631728956
340	CG15766	OK	4.31797080434535e-11	6.48908468744295	0.14635615972265	9.89176201887939e-10	1281	2	1	-1215509048	2257874081
341	CG15820	OK	7.36946988618522e-14	7.38949329628843	0.197027011090023	2.16340837786085e-12	461	2	1	-1224928012	2529022762
342	CG15870	OK	0.0116471867357856	2.26857187643243	0.0393769637206282	0.0490437205886749	953	1	1	-0.880496	-0.0736158
343	CG15881	OK	0.00575246846016254	2.52697598569818	0.0661669007230217	0.0278248519346268	746	2	1	2022751102	1608989546
344	CG15891	OK	1.78674397300311e-14	7.57564461563345	0.209030937551402	5.59084654808298e-13	1292	1	1	1778162488	-0.630908
345	CG15914	OK	0.00609277430885092	2.50672496831889	0.0656559948567881	0.0291910783355213	1441	1	1	0.25985	-1125151387
346	CG15930	OK	6.42594976364672e-09	5.68802236377594	0.157099482427356	1.1451808486075e-07	1272	2	1	1559736857	1064397523
347	CG1598	OK	1.16784255831131e-07	5.17041994938597	0.142812380903335	1.7048811886523e-06	834	1	1	-0.473587	-1484378806
348	CG1622	OK	0.00151252027155508	2.96518185176706	0.079044512980009	0.00889335480864105	1399	1	1	0.49932	-1414131156
349	CG1635	OK	4.4642416803589e-07	4.9138944420278	0.133446745810433	5.92760248117392e-06	417	1	1	-1746049514	-0.102806
350	CG1665	OK	0.000406132735660127	3.34858095374601	0.090018579031421	0.00281434298281906	884	2	1	0.758337	162684972
351	CG16717	OK	4.00545519371993e-11	6.50039553205367	0.179174645073729	9.29196545370717e-10	600	1	1	-0.85069	0.811819
352	CG1673	OK	0.00530637602276596	2.55519763670198	0.0612795698051198	0.0260415645178052	1403	2	1	0.5185	1429461786
353	CG16817	OK	7.82483019387162e-20	9.04012231720109	0.252376839594058	3.49004719089092e-18	98	1	1	-1646153083	-0.424191
354	CG16888	OK	0.00269001643984609	2.78335244005228	0.0719830793497716	0.0145944238702134	1821	1	1	-3216882339	-0.301154
355	CG16892	OK	1.68470796512624e-07	5.10151708764983	0.140811929829689	2.39027195122393e-06	1340	1	1	0.383257	-3249470642
356	CG16985	OK	7.4668756544743e-06	4.3296632743857	0.118477458650747	7.92116782635625e-05	466	2	1	0.401946	2255144665
357	CG16986	OK	0.00701662217441588	2.45641129279287	0.0644613743746951	0.0327807817210992	467	2	1	1773870239	0.148776
358	CG17002	OK	9.89551339649109e-05	3.72166909372004	0.101015204090999	0.000810275129867063	822	1	1	0.186492	-2409364513
359	CG17029	OK	3.20892714923537e-07	4.97819933241914	0.131218687053011	4.38336190791491e-06	695	2	1	-1028012863	308907015
360	CG17059	OK	1.6328115654348e-15	7.88031288350134	0.219784692152329	5.53852427216602e-14	958	1	1	0.659372	-2141112497
361	CG17065	OK	0.00103893263986694	3.07887115077132	0.08247493154676	0.00647668200899293	1528	2	1	1680414447	1738528082
362	CG17167	OK	4.10795050198187e-05	3.93801339215092	0.103710706490541	0.000367258963482831	1548	2	1	1474910745	1848906824
363	CG17186	OK	0.00809458585598354	2.40462267242176	0.0629636419082769	0.0368778733720966	260	3	2	2046408185	3370800802
364	CG17187	OK	1.72807934168594e-05	4.14111881158016	0.112598359215323	0.000167726095579603	125	2	1	0.128448	1730713436
365	CG17202	OK	0.000420589015897434	3.33887699446976	0.0899591417645064	0.00289711188168941	142	2	1	-0.967791	1444098064
366	CG17270	OK	1.11180617261313e-50	14.9262700174163	0.406613777543469	3.20557543982349e-48	266	2	1	-1715352169	2515787908
367	CG17272	OK	0.00167832145432687	2.93303662668026	0.0779189160235862	0.0097195761124683	268	2	1	1648966321	1550670454
368	CG17292	OK	5.98712148338459e-07	4.85606331278442	0.133789217956239	7.77074465198775e-06	1712	2	1	194409574	1929900238
369	CG17322	OK	0.000127888736086067	3.65640466705415	0.0915238599230892	0.00101518757760356	1857	2	1	-156956636	3157002994
370	CG17343	OK	4.73710365912012e-07	4.90225638156896	0.134645077677185	6.27957928408485e-06	1865	1	1	1355840573	-0.366417
371	CG17454	OK	0.0013914396004261	2.99075582274052	0.0790583483982726	0.00829622739604128	794	2	1	1320921549	1008223483
372	CG17486	OK	0.00864045590063065	2.38067582891797	0.0621699922288042	0.0390562152775987	803	1	1	-1726171127	-0.531105
373	CG17493	OK	7.5194702904893e-13	7.07412986003072	0.197838620668457	2.03706992131275e-11	1906	1	1	-0.911304	-2360088518
374	CG17544	OK	7.11894792089906e-07	4.8216452930539	0.131029812686643	9.13692632200605e-06	1868	2	1	2151440153	2131449768
375	CG17593	OK	0.000448416892867547	3.32103783578543	0.0892226721736761	0.00306525789679907	1617	2	1	-1150447956	1644249508
376	CG17600	OK	9.53478258844416e-05	3.73103377675304	0.101292201321167	0.000786030513835981	1546	1	1	2327244172	-1584332517
377	CG17625	OK	0.000554157725999417	3.26148180483762	0.0874265759140301	0.00371879910390132	297	1	1	-0.370774	-0.508789
378	CG1764	OK	0.00364148558647064	2.68362055832301	0.0706569672085067	0.0188326157204212	1398	2	1	0.36742	0.991857
379	CG17646	OK	2.22040857806679e-10	6.23768924592677	0.172585593655287	4.7171995922982e-09	1579	2	1	0.5285	2328459093
380	CG17660	OK	0.00604096598089405	2.50974223108078	0.0658467348558227	0.0289772539297431	1574	2	1	-0.0610517	0.423121
381	CG17754	OK	0.00141513274080523	2.98559571611827	0.0791068676529637	0.00840026957097103	1339	2	1	1196634659	1774661371
382	CG17765	OK	2.83999964990578e-05	4.02572519079838	0.109277081278532	0.000261131175098968	903	1	1	-0.0165309	-262351816
383	CG17834	OK	7.50383246825326e-06	4.32857584644422	0.118158670515914	7.94992644569667e-05	1721	2	1	1533392438	1918179819
384	CG17841	OK	0.00166245530639382	2.93598438275537	0.0783397654696421	0.00965539689821388	1349	1	1	-0.0993179	-2860399893
385	CG17904	OK	0.00360964145178587	2.6865560761548	0.0710251893415392	0.0186918764850977	1844	1	1	-1168977848	-1508077791
386	CG17919	OK	0.000379450775579261	3.36736506248607	0.055426437416849	0.00265451136156965	42	2	1	-1465950122	2418469974
387	CG1792	OK	0.0115051872320277	2.27326235812358	0.0589741295871078	0.0490139190101107	419	2	1	0.867599	1978900024
388	CG17928	OK	0.00269605308548276	2.78262516828627	0.0491210504686789	0.014617351617933	1846	2	1	-0.731066	2566736767
389	CG18004	OK	0.00163222279001072	2.9416728900845	0.0784524848075259	0.00951403219043796	912	1	1	-0.124419	-1578951707
390	CG18131	OK	0.00456036814301738	2.60749514897019	0.06237096744752	0.022895430359813	1571	1	1	-2635491958	-0.84158
391	CG18135	OK	3.40180043118916e-05	3.98305148650673	0.105752839374428	0.000307189428198994	736	1	1	-0.710194	1289744565
392	CG18208	OK	3.97714953905981e-06	4.46641029955846	0.113692247003654	4.43474146807042e-05	250	1	1	-2572338691	1257960388
393	CG18343	OK	2.22561664696055e-06	4.5891177363601	0.125141997961572	2.57412653164936e-05	930	1	1	-1954455486	-0.335913
394	CG1847	OK	0.00482819382112702	2.58789690620179	0.0679772909662987	0.0240456562109553	1379	1	1	-0.824831	0.053759
395	CG18507	OK	0.00970854487777637	2.33742512933404	0.0571482747997848	0.0430643312078509	1819	2	1	116641272	0.969938
396	CG18599	OK	6.82758429237544e-05	3.81433219267992	0.088780531349557	0.000583270772405787	241	4	3	-1513789712	0.11528
397	CG18605	OK	7.3711856150154e-05	3.79536952283857	0.10050966973987	0.000625079637290119	1068	2	1	0.070768	1097776243
398	CG18622	OK	0.0070984278829693	2.45224349361001	0.0603213225508539	0.0330207837522683	222	2	1	-0.872377	2188029596
399	CG18787	OK	0.000283221805008055	3.44719307747875	0.0925300687188687	0.0020396517679126	1797	1	1	-147070705	-1071969351
400	CG18809	OK	0.00027030539175452	3.45978303941129	0.0931814934765047	0.00195886483629645	1522	2	1	197582818	-0.00208711
401	CG18812	OK	0.000158329614478182	3.60127596650152	0.097114298359555	0.00123258917809292	840	2	1	2118766317	2175397942
402	CG18815	OK	1.50381479581671e-11	6.64619685076715	0.184787502537749	3.63481941515819e-10	627	1	1	-0.564054	-1714606336
403	CG1885	OK	8.85844650599952e-07	4.77786196656725	0.131543243892843	1.11392895082452e-05	1332	2	1	1666664013	0.907937
404	CG1890	OK	4.09786999408064e-47	14.3681794878367	0.407738316682159	8.27052611555326e-45	421	2	1	2234104046	1221229145
405	CG1902	OK	5.81067476603945e-07	4.86198659381536	0.133450124824478	7.56606086874782e-06	882	1	1	-1593338123	-1529668263
406	CG1907	OK	0.000115328998567815	3.68283109344934	0.0998557663682007	0.000930120884553416	393	1	1	-0.919199	-0.393977
407	CG1943	OK	1.19371803574997e-31	11.6466192087477	0.327849451829342	1.0951006480238e-29	49	2	1	1971474299	-0.564666
408	CG2003	OK	0.000326738681651365	3.40838870332972	0.0909840356971201	0.00231993085045864	425	2	1	0.358452	2798384258
409	CG2004	OK	0.000424345936091606	3.33640579108581	0.0895288494690742	0.00291801085354986	1331	1	1	0.768156	-1659991434
410	CG2059	OK	1.85826783279904e-07	5.08293159932133	0.12920417005841	2.60900803724986e-06	1311	2	1	-1692577949	2218169043
411	CG2063	OK	6.55432682078698e-06	4.35828345453155	0.119363337002644	7.00835502307461e-05	874	1	1	0.934559	-2282459548
412	CG2076	OK	9.30191223448296e-10	6.00955064318937	0.16591174623599	1.8226780939073e-08	1363	1	1	0.106631	-2477574995
413	CG2091	OK	1.39584584438338e-05	4.18982540942083	0.114070917183284	0.000137927337842192	38	1	1	1530760059	-1383879831
414	CG2201	OK	7.53546837921877e-09	5.66075396782722	0.153330010223	1.33115615372939e-07	1898	2	1	-1088200202	2400777647
415	CG2493	OK	5.56198144366048e-07	4.87063595435471	0.134172116662561	7.2656757596555e-06	1880	2	1	219624711	1757399151
416	CG2604	OK	0.00145023709005533	2.97809357452322	0.0794470962958205	0.00858340471262218	21	1	1	0.512128	-3352589777
417	CG2656	OK	0.00542111559752389	2.54774300246028	0.0670889726124372	0.0265079746934042	51	1	1	1917262921	-2113818935
418	CG2678	OK	3.08448757629258e-06	4.52051370325009	0.12410843093144	3.50225994422082e-05	56	2	1	1144455084	1432188818
419	CG2736	OK	0.0116640584083007	2.26801788160922	-0.00323998582063098	0.0490437205886749	1193	4	3	-1527668153	0.224735
420	CG2811	OK	0.000123209706188468	3.66595276273174	0.0993943919755722	0.000980938814654337	1191	1	1	-0.935141	-0.115243
421	CG2852	OK	1.60632219847713e-19	8.96116550264615	0.240996322357227	7.00964276124643e-18	1123	1	1	-1696271053	-0.436086
422	CG2862	OK	1.80228301183589e-21	9.44352161141245	0.263545753330481	9.26740812391794e-20	1599	1	1	0.0176567	-2104469708
423	CG2889	OK	0.00624141994108503	2.4981924693824	0.0656064934823284	0.0297924324836822	1354	1	1	1344314227	-1971485308
424	CG2921	OK	0.00656700714356181	2.48011465324046	0.0650849996434801	0.031039489853615	1111	1	1	118486608	-23371604
425	CG2924	OK	8.04362403141559e-10	6.03307121001912	0.167590269123682	1.5954834595975e-08	1239	2	1	-0.139094	256529505
426	CG30016	OK	1.47338344140225e-07	5.12682019929916	0.141314652115396	2.1127219400427e-06	910	2	1	1415016779	191236932
427	CG30105	OK	0.0037765199450044	2.67142300108369	0.0706838615312626	0.0194066489599112	1034	1	1	0.69949	-2375127247
428	CG30159	OK	0.00212414753918418	2.85911144417535	0.0761254507987653	0.011916777681608	823	1	1	-201314508	-1216055801
429	CG30377	OK	5.96638140332479e-13	7.10614664156893	0.197636575098942	1.63831962819867e-11	845	2	1	-1644514194	2728720972
430	CG3038	OK	0.000105071748383122	3.70649968588341	0.0984228256412701	0.00085681234817873	1195	2	1	0.0986642	0.98964
431	CG30380	OK	1.80026873841607e-08	5.50940250525737	0.147407432085748	2.97819047648216e-07	847	1	1	-2665905586	-1152418545
432	CG30383	OK	3.86440446964552e-08	5.37334769720856	0.148453226253794	6.08135229696848e-07	844	1	1	0.481667	-2797007015
433	CG30423	OK	0.00112567674599289	3.05490030045791	0.0817724419460759	0.00691597288462752	1188	1	1	-1367669216	-0.367639
434	CG30440	OK	2.33808863926155e-10	6.22960330386473	0.15569202085243	4.95417049468727e-09	805	2	1	1665884742	-0.0924474
435	CG30467	OK	0.000530428086768118	3.27386943267287	0.0879357598136451	0.00357739844985716	998	1	1	-0.0133256	-0.518651
436	CG30493	OK	0.00154312775066257	2.95901353068901	0.0789486962342411	0.00904039936944772	839	1	1	-0.944507	-0.0434549
437	CG3061	OK	0.0022564696126113	2.83988788246652	0.075569267610822	0.0125630890914559	165	2	1	1109282145	138074393
438	CG31075	OK	4.11849657540774e-11	6.49620767892748	0.173108979227516	9.52682603245464e-10	361	1	1	-0.559409	0.00831045
439	CG31098	OK	0.000175528181855157	3.57438179438807	0.0900456838423807	0.00134316494039496	344	2	1	-0.43932	1573460886
440	CG31111	OK	0.00170839424834624	2.92751839378201	0.0780383684518378	0.00987956072127448	337	1	1	1398036131	-1836685589
441	CG31198	OK	0.00219545191657395	2.84862183032687	0.0645140214467132	0.012265663198963	281	1	1	-2646822563	-0.738337
442	CG31262	OK	9.75596297768606e-07	4.75841475687043	0.118909392930413	1.21355761354175e-05	229	2	1	-0.762311	2586738178
443	CG31360	OK	3.92874100671071e-05	3.94870588467644	0.107243923178233	0.000352016938370428	233	2	1	2256724963	-0.109364
444	CG31388	OK	0.000131700314237552	3.64886581854369	0.0973455339627746	0.00104312645920216	126	2	1	0.409503	0.74503
445	CG31431	OK	0.000641767454405791	3.21963593384956	0.0815984934078026	0.00424671201591635	284	2	1	-1324663749	2987053224
446	CG31460	OK	1.59215132805238e-10	6.28952917280529	0.174470591780373	3.43674804047243e-09	70	1	1	1082176337	-1316569498
447	CG31475	OK	1.4036077721972e-06	4.68444352357099	0.113571811259167	1.69124261864895e-05	257	1	1	-3155372253	-0.365591
448	CG3163	OK	4.48325150240142e-06	4.44070406830315	0.121758450472897	4.93096585543415e-05	1167	1	1	0.5663	-2103898695
449	CG31635	OK	3.83470556955537e-05	3.95450237084569	0.107674182762446	0.000343973089589117	1670	2	1	2174596796	1776552984
450	CG31674	OK	0.000915473267272638	3.11636635143532	0.0820301905160099	0.00579201856323825	1885	2	1	117584742	1227221319
451	CG31689	OK	1.92766247966111e-05	4.11598313572999	0.109897906909432	0.000183298223772722	1594	2	1	-1049802413	2367687532
452	CG31705	OK	0.00819275151770898	2.40021369655264	0.0618307069912439	0.0372410377266129	1791	2	1	-0.104399	1606242248
453	CG31712	OK	0.00951050017903844	2.34511914287489	0.0611738230665563	0.0423955096330079	1745	2	1	1413874754	1884839127
454	CG31715	OK	3.17841809743019e-23	9.85757133680753	0.277178821450662	1.84599779140676e-21	1761	1	1	0.508034	-2686439446
455	CG3176	OK	8.55534443381965e-09	5.63893320383154	0.15622780399199	1.48851930203073e-07	1198	2	1	2070042142	-0.0376332
456	CG31808	OK	1.09978663466782e-06	4.73416630200847	0.129741774988123	1.35138165931101e-05	1841	2	1	1942284474	1288298318
457	CG31810	OK	0.0116640584083062	2.26801788160904	-0.00323998582063096	0.0490437205886749	1848	4	3	-1527388536	0.222083
458	CG31898	OK	0.000306470140626787	3.42582272847559	0.092197142366075	0.00219338071390076	1714	2	1	3835089007	0.36797
459	CG31937	OK	1.38663323319116e-06	4.68693525944752	0.127767389626907	1.67328700920063e-05	1578	1	1	-2264965644	-1577603391
460	CG31950	OK	0.00145961038226422	2.97611845979739	0.0791252791267731	0.00862245539376844	1603	1	1	-0.728087	-0.0301176
461	CG32069	OK	0.000249372466932295	3.48142956471786	0.0940898917663687	0.00182567227390041	617	1	1	1256830821	-2357487014
462	CG3209	OK	0.00105801006214045	3.07344595409959	0.0822986432817686	0.00658036612608618	1173	1	1	-1116110435	-2327862313
463	CG32095	OK	0.000135507356293482	3.64153742945145	0.0980749270454721	0.0010693557061166	633	2	1	131789268	197806246
464	CG32099	OK	3.73609289442622e-05	3.96072720376557	0.107530415281755	0.00033624836049836	639	2	1	1984751949	1011299202
465	CG32163	OK	0.00710071604037381	2.45212752816173	0.0643604669851432	0.0330207837522683	707	1	1	-2664215198	-1820639184
466	CG3223	OK	0.000467791426759919	3.30921403444248	0.0891083819587439	0.00318153343574796	57	1	1	0.474019	-1431603423
467	CG3224	OK	0.00278698273703252	2.77184451063249	0.0723081378920951	0.0150195671802827	1299	2	1	1892220625	0.856799
468	CG32243	OK	1.15181046769068e-11	6.68535717560285	0.186382886079893	2.82631182543066e-10	503	1	1	0.983708	-0.889045
469	CG3226	OK	2.66731027146254e-05	4.04046113452103	0.106747914251365	0.000247223832623617	1297	1	1	-0.840862	-1153568259
470	CG32267	OK	0.000625510644906644	3.22698474658276	0.0860667304705386	0.00415617072949081	482	1	1	-0.902182	-2178561619
471	CG32276	OK	0.00688496746066719	2.46320971170196	0.0641499147399342	0.0322777829906888	478	1	1	0.180829	-206434553
472	CG32280	OK	0.00219725437306492	2.84836069462547	0.0758102078274359	0.0122672438131072	475	2	1	1127911458	0.58817
473	CG32354	OK	0.000107920684081366	3.69971541301144	0.0989166387338402	0.000876502698781559	568	2	1	1058130631	2355847904
474	CG32369	OK	2.26503346260577e-05	4.07863615430438	0.109899464663114	0.000212376482504256	547	1	1	-2558326355	1307711789
475	CG32428	OK	0.00365687796101071	2.68220987812016	0.0701230899023117	0.0188759435928641	761	2	1	0.225469	2269235441
476	CG32448	OK	0.0011344258816851	3.0525774458756	0.080831209536027	0.00695770623628758	776	2	1	2897468814	0.0225335
477	CG32483	OK	7.15594666083782e-05	3.80271505941033	0.0997200049330724	0.000608745599504148	436	1	1	-2540221324	-1788657477
478	CG32486	OK	3.73880257594978e-08	5.37929990818574	0.148862731355844	5.91564651014674e-07	471	2	1	2371561536	-0.127699
479	CG32506	OK	0.000183307570320601	3.56301827897535	0.0946277540688268	0.00138952301896546	1532	2	1	0.599944	1044564793
480	CG3251	OK	7.14837189594863e-21	9.29810765422412	0.234274991695381	3.58439790782567e-19	1631	1	1	-248610746	-1504300407
481	CG32521	OK	1.68637018813593e-08	5.52089669369999	0.152605336313164	2.81282366297963e-07	1539	2	1	111814011	1326687762
482	CG3253	OK	1.15824844867234e-06	4.72364935516604	0.124023243770047	1.41674844335331e-05	1174	2	1	0.736676	0.348579
483	CG3262	OK	0.00574173063039218	2.52763210609618	0.0655810826549394	0.0277895631769521	1902	2	1	1908058176	0.79411
484	CG32625	OK	1.54099949212279e-49	14.7498827026828	0.408364610618493	3.90820922260396e-47	1408	2	1	2484661767	1438249418
485	CG32638	OK	7.37041234812159e-06	4.33252600229725	0.116125601264836	7.8394385884566e-05	1396	2	1	0.619786	2102262089
486	CG32647	OK	2.99990667657498e-05	4.01281815174515	0.10786078081682	0.000274583294784465	1394	2	1	1394701609	0.0790906
487	CG32683	OK	8.62418963581334e-05	3.75624217313768	0.0707441395703636	0.000716869419620621	1352	1	1	2419600377	-1328578284
488	CG32706	OK	0.00900557785710564	2.36538870869519	0.0618380803990291	0.0405025236993949	1334	2	1	1296414027	0.724006
489	CG32758	OK	0.00594644590658713	2.5153065693578	0.0643464195340421	0.0285918152494806	1280	2	1	-1729063621	2506014654
490	CG32767	OK	0.00245588991999802	2.81276326098059	0.0738277162325753	0.0134781776506758	1269	2	1	-1176585784	161438019
491	CG32772	OK	0.00186940192717743	2.89939765240256	0.0772526490317679	0.0106579673432934	1266	2	1	2300231108	0.914191
492	CG32795	OK	1.51566050731036e-09	5.92989302637443	0.156523172249378	2.9063960274386e-08	1248	2	1	-1840639701	2595099041
493	CG32814	OK	0.000844662160774028	3.14002670885959	0.0822466214187554	0.00539474495563982	1209	1	1	-2570977321	-1778811505
494	CG32816	OK	0.00913805684983384	2.35997607502006	0.0601155217849158	0.0410069666196268	1196	1	1	-0.31471	0.482855
495	CG32817	OK	3.44534305882484e-08	5.3939983230545	0.149023259438834	5.46449008131492e-07	1197	2	1	1989756236	0.0920999
496	CG32856	OK	0.00325901860228451	2.7205147086992	0.0720069651374162	0.0171289434741165	203	1	1	1743451247	-2182379416
497	CG32971	OK	1.54914771613188e-49	14.7495267783822	0.414000530306829	3.90820922260396e-47	1825	1	1	-2438965908	-0.722541
498	CG33082	OK	0.0116640584083062	2.26801788160904	-0.00323998582063096	0.0490437205886749	1211	4	3	-1527647554	0.224362
499	CG33108	OK	0.00147203351194694	2.97351845444983	0.0793316279225959	0.00867425295032675	316	1	1	0.565595	-32788636
500	CG33129	OK	0.000196175648386315	3.54517580939276	0.0956992405844535	0.00148150234744875	1778	1	1	-129195129	0.817953
501	CG33169	OK	0.000397194175565467	3.35474269912056	0.0904480338161382	0.00276426601667242	787	1	1	1939444551	-1319122007
502	CG33213	OK	2.54360615100055e-06	4.56115865635688	0.124349781751664	2.92514707365064e-05	372	1	1	-0.27499	-2794585636
503	CG33303	OK	0.00226171156518481	2.83914757699667	0.0754393275816802	0.0125835957723894	1763	1	1	-1478365055	-1131499401
504	CG33331	OK	0.00254489809323144	2.80129503702218	0.0740994146427864	0.013900515769051	176	1	1	2120818982	-1295730939
505	CG33332	OK	3.79329148290463e-06	4.47653051288896	0.12198666862205	4.24732900714134e-05	177	1	1	-2563127628	-1603923371
506	CG33468	OK	7.07019745809834e-16	7.98422843711687	0.222052938781019	2.43921812304393e-14	981	2	1	1137043366	2068542311
507	CG3348	OK	0.0116640584083062	2.26801788160904	-0.00323998582063096	0.0490437205886749	366	4	3	-1528070413	0.228717
508	CG3376	OK	3.36112427092292e-09	5.7977201977477	0.14547069394933	6.25215581547482e-08	1177	1	1	-0.871167	1064837763
509	CG33792	OK	0.00306499665573533	2.74074568830141	0.0648881048518014	0.0162466959958971	946	2	1	3891411433	0.342937
510	CG33926	OK	0.000117938645436087	3.67712519348514	0.0975394417382797	0.000944562187108661	594	2	1	1508586773	2412779877
511	CG33941	OK	0.011157379333671	2.28496707091933	0.0595404593516057	0.0478097257753323	1915	1	1	-0.314965	0.420709
512	CG33969	OK	0.00385862940982547	2.66419597967861	0.070251343197085	0.0197156425477981	760	2	1	0.631086	0.140512
513	CG33970	OK	0.00151965456344813	2.96373397102511	0.0547486232674828	0.00892371990731358	356	1	1	-2613449684	1249504277
514	CG33978	OK	6.79964653142901e-05	3.81534475898087	0.0984638602592903	0.000581499432714263	1911	1	1	-2656205287	-1751861742
515	CG34008	OK	0.00733692868931832	2.44032983304537	0.0640152143300619	0.0338850259204043	264	1	1	1633398423	-0.560138
516	CG3402	OK	0.000861330109789203	3.13429764535697	0.0840683659720029	0.00547952559206323	435	1	1	1122539887	-2722612551
517	CG3408	OK	0.000165727003871747	3.58938893626668	0.0971199004930121	0.00128152691787032	598	1	1	1143022665	-2495622089
518	CG34125	OK	1.55890389122729e-06	4.6629023095202	0.127691576158699	1.85073986968793e-05	1635	1	1	1722291955	-0.965827
519	CG34150	OK	1.1492440022856e-12	7.01506091016018	0.195164463353823	3.02209994477253e-11	333	1	1	1566509971	-1946625403
520	CG34159	OK	4.18912152771324e-11	6.49364790665815	0.180276513265842	9.65014694976094e-10	1751	1	1	-0.450253	-1833948186
521	CG34194	OK	0.0116640584083062	2.26801788160904	-0.00323998582063096	0.0490437205886749	1030	4	3	-1528244936	0.230422
522	CG3420	OK	0.00509792711028381	2.56911524956506	0.0675132113680191	0.025205004723939	817	1	1	-0.479727	-0.730833
523	CG34200	OK	0.00101330509174187	3.08630471710928	0.0822547117919924	0.00633158823965333	807	1	1	-146136724	-1438014737
524	CG34213	OK	0.00490539907768958	2.58242747030006	0.0678066475174777	0.0244000534529809	1163	1	1	0.590412	-1022890589
525	CG34261	OK	7.4525532502743e-06	4.33008608126444	0.118297206664163	7.91637663019269e-05	768	1	1	1129601607	-0.482365
526	CG34282	OK	0.00512914633657444	2.5669989375457	0.0420260245220574	0.0252927129895169	248	1	1	-322052013	-0.330751
527	CG34283	OK	0.000264139375367835	3.46599212595061	0.0915643593226708	0.00192107853814823	249	2	1	-0.0701731	0.653622
528	CG34299	OK	0.0116640584083062	2.26801788160904	-0.00323998582063096	0.0490437205886749	408	4	3	-1528269922	0.230683
529	CG34323	OK	9.50425561546015e-08	5.20878119260858	0.143729683627297	1.40270302712267e-06	1388	1	1	0.940502	-2554492047
530	CG34328	OK	0.000941342804428703	3.10814046951427	0.0762406908613216	0.00592781627157014	1493	1	1	-2800753227	-0.768178
531	CG34353	OK	8.49546868555282e-05	3.76000586471531	0.097918176822746	0.000709627925778061	370	2	1	1331176409	0.890415
532	CG34424	OK	0.00706833727265355	2.45377158413395	0.0636698903948927	0.0329271129844963	1136	2	1	-0.656902	3000644276
533	CG3448	OK	0.00125987921800921	3.02095855935919	0.0804689662890715	0.00761873028238828	595	2	1	1374745497	0.338059
534	CG3542	OK	0.000119242018317425	3.67431963614332	0.0996698231720806	0.000954054324952006	1607	1	1	0.30266	-0.889888
535	CG3548	OK	0.0017038849290624	2.92834017111088	0.0779681161274212	0.00986054697657404	1183	1	1	0.79401	-3099511078
536	CG3609	OK	9.8963369013864e-05	3.7216480846576	0.100885913444778	0.000810275129867063	1588	1	1	-0.456386	-1782633713
537	CG3618	OK	0.00620337246886636	2.50035917245636	0.0647942006944491	0.0296505778218817	766	1	1	-0.441145	0.10775
538	CG3655	OK	0.000146306265944333	3.62175380388803	0.097481955843785	0.00114784303689855	1214	2	1	0.885707	1995997259
539	CG3726	OK	1.98866552578819e-06	4.61256343454002	0.126742639999735	2.31666620341819e-05	1284	2	1	2344372162	1809540102
540	CG3732	OK	0.00684084088644533	2.46551402804646	0.0647443272090067	0.0321268810216831	1121	1	1	-0.642333	-1738423517
541	CG3781	OK	0.00220646549003708	2.84702923320158	0.0757008160902272	0.0123101561168413	1289	2	1	1002800831	0.544947
542	CG3793	OK	0.00454831433087979	2.60840112790142	0.0688638704393179	0.0228633509297587	1835	2	1	2348157176	0.980055
543	CG3831	OK	9.86178823548432e-21	9.26382563654172	0.260707788034483	4.85452539177225e-19	1129	2	1	0.603889	1563950846
544	CG3838	OK	7.59114543214921e-09	5.65949066316985	0.155329128456658	1.33727700612232e-07	1733	2	1	0.582389	2131625244
545	CG3887	OK	0.000946185136639246	3.10662383943874	0.0822833463055813	0.00594902851097246	1639	1	1	1071986803	-2095429113
546	CG3894	OK	0.0114652388714356	2.27459097947918	0.0592428799429878	0.0488953372472791	1184	1	1	-0.110642	-1003067097
547	CG3902	OK	1.97189804681555e-26	10.5737552284408	0.298936850038499	1.43415611999477e-24	734	3	2	13334452	3241125652
548	CG3940	OK	0.00665593464737321	2.47531504054289	0.0631629659507192	0.0313735483294058	105	2	1	-0.774115	2668019363
549	CG3961	OK	1.32034723629568e-24	10.1721301549946	0.287188921542986	8.66598637285777e-23	733	2	1	2440835485	1480784962
550	CG3982	OK	0.0116640584083062	2.26801788160904	-0.00323998582063096	0.0490437205886749	589	4	3	-1531865274	0.266505
551	CG40006	OK	0.00630574015131027	2.4945560609478	0.0631013814292894	0.0299801179278727	1907	2	1	-0.479709	2137199947
552	CG40045	OK	9.65870167485863e-17	8.2262447893788	0.222759905814815	3.5443044827788e-15	795	1	1	-0.77835	-2394081524
553	CG40228	OK	0.00283387762950181	2.7664081268469	0.0718974646224208	0.0152214864291205	798	2	1	1779489169	1488286564
554	CG4038	OK	0.00967843242446632	2.33858610059489	0.0596892894055491	0.042977989528447	1094	2	1	-0.945127	1825479576
555	CG4042	OK	0.00381862076729272	2.66770001405934	0.0706155792808681	0.0195607395014937	764	1	1	0.105858	-1101343861
556	CG4096	OK	0.0010977689623009	3.06242185614535	0.0733829569862074	0.00679102592540629	1279	1	1	-2437179676	1133927652
557	CG41128	OK	0.0100618615548881	2.3240330434461	0.0599153505973106	0.0442667075382081	3	1	1	-0.590601	-2935851744
558	CG42240	OK	1.80645293215678e-10	6.2698954598724	0.174633112324416	3.86830093403228e-09	1293	2	1	2137372503	1421543428
559	CG42259	OK	6.71255416697997e-11	6.42227672208594	0.176091053714299	1.50529027194526e-09	1212	2	1	-1593601814	3003070185
560	CG42260	OK	3.4334118632083e-22	9.61565896513621	0.271185636414602	1.87283337646491e-20	1125	2	1	2131323108	0.80502
561	CG42336	OK	4.6877081083457e-11	6.47669382406114	0.17694270494309	1.06903580674223e-09	917	1	1	0.99089	-1679724982
562	CG42342	OK	0.00131360914678203	3.00829054889711	0.0803929889739017	0.00790810338700322	215	2	1	200568355	-0.159042
563	CG42359	OK	0.000231585736953577	3.50119806586454	0.0946831398961661	0.00171208026962109	256	1	1	-2108299366	0.687638
564	CG42389	OK	2.20941010462169e-11	6.58930774373125	0.183717228781345	5.2460493454738e-10	1840	2	1	-0.291148	1761426041
565	CG42445	OK	0.00239637833436429	2.82064260006061	0.0743025529721272	0.0132054350125071	559	1	1	-0.427817	0.343211
566	CG42450	OK	1.20568386408978e-05	4.22293930569177	0.110301182111547	0.000121214020358615	1497	1	1	-2484575382	-1704698852
567	CG42526	OK	0.00794979810189698	2.41121216685639	0.0433556167484963	0.036269373052791	593	1	1	-151142799	-0.606821
568	CG4267	OK	2.32321763303368e-05	4.0727346371165	0.105408996778544	0.000217579303381449	1587	2	1	0.0975396	1586631128
569	CG42672	OK	1.01049161658081e-05	4.26255987503927	0.110551473810246	0.000103262010388062	1101	2	1	-1559063068	1766376326
570	CG42709	OK	0.000348091167278731	3.39107820141899	0.0914448876052906	0.00246287466559264	652	1	1	-1949080577	-0.692063
571	CG42724	OK	0.00365634335780402	2.68225878404537	0.0710223636562491	0.0188759435928641	44	1	1	-0.336601	-0.501587
572	CG4293	OK	0.00213369664927826	2.85768831860817	0.076067212808027	0.0119537356347144	1199	1	1	-0.291849	-178580468
573	CG4300	OK	6.80560267474133e-09	5.67820936863469	0.157301484714295	1.20750836028982e-07	641	1	1	-1826176754	0.182082
574	CG43062	OK	0.00424961067784493	2.63156657410334	0.0695432892268971	0.0214687778487122	134	2	1	1803122887	0.785399
575	CG43088	OK	3.73905820370127e-10	6.15562673891859	0.15606791534555	7.75250770734459e-09	1420	1	1	-271913158	-0.751325
576	CG43110	OK	5.41053536469549e-05	3.87140302383822	0.0976721143812764	0.000469669376335341	1028	2	1	1281157383	0.684253
577	CG43149	OK	0.0116640584083062	2.26801788160904	-0.00323998582063096	0.0490437205886749	429	4	3	-1526935731	0.217399
578	CG43155	OK	8.57727048715763e-05	3.75760789179346	0.0710547187693302	0.000713948340828664	1371	1	1	2412257204	-1271598986
579	CG43191	OK	3.54235953584473e-20	9.12635073289869	0.256441983624231	1.62485616664059e-18	929	2	1	1740178117	1568362066
580	CG43427	OK	0.00313295162573066	2.73353200992712	0.0721879026469892	0.0165634043710043	19	2	1	0.950641	0.344828
581	CG4364	OK	0.0098554252099659	2.33180692786073	0.0605770676691785	0.0435931415986009	1736	2	1	-0.760885	1752699682
582	CG43658	OK	2.07614482517181e-38	12.9062122702829	0.364145116033766	2.79345286226867e-36	1479	2	1	2201514611	145126588
583	CG43693	OK	0.000111763497032478	3.69082601746595	0.0970148207525883	0.000903169881424616	616	1	1	-246027576	1115481326
584	CG43925	OK	2.20565187184282e-06	4.5909985630383	0.0843872432033223	2.55469548943861e-05	1813	1	1	2074449787	-1790153554
585	CG4408	OK	1.26850217721239e-05	4.21148230006114	0.0805553628296335	0.00012658365978536	305	2	1	-2014294735	2866198131
586	CG4415	OK	1.4183198067442e-12	6.98558870670861	0.192467992965782	3.68170282953244e-11	1566	1	1	-2639278999	-0.808922
587	CG44242	OK	1.41993592203005e-06	4.68207380892177	0.12724457609937	1.70582480633164e-05	1007	1	1	0.487294	-2669463327
588	CG44303	OK	4.79621168556385e-06	4.42616259009388	0.120987563943562	5.24658766091558e-05	1302	1	1	-1254083744	-0.868986
589	CG4476	OK	5.91712550779058e-09	5.70209691214574	0.143151620266889	1.06153231609763e-07	582	2	1	-1606602302	3147520849
590	CG44774	OK	2.36951327056089e-32	11.7836589938696	0.322336413507369	2.33281471137049e-30	1267	1	1	1491508612	-0.984326
591	CG44838	OK	0.000356446499473606	3.38457207486592	0.0912791424608766	0.00250443219342943	596	2	1	-1113836399	2750941584
592	CG4502	OK	1.27626744316175e-14	7.61919960686813	0.208691004867189	4.02472932368937e-13	1685	2	1	2599140295	1494938442
593	CG45050	OK	1.05095038620863e-05	4.25378185352738	0.110327891660098	0.00010699019505501	89	2	1	2727449426	1296078154
594	CG4570	OK	0.000616947571220154	3.23092684874044	0.086722356909635	0.00410265052920947	115	2	1	1248325715	0.185615
595	CG4594	OK	4.25886860699601e-07	4.92311497845428	0.135687861539835	5.67357199080509e-06	1744	1	1	1516906509	-2030673316
596	CG4598	OK	3.38035991478009e-14	7.49243541844868	0.209675397494315	1.02979794686867e-12	1743	1	1	0.201326	-2449196389
597	CG46280	OK	0.00549162644576389	2.54323119668334	0.0669385462525851	0.0267882477650478	157	1	1	-0.691979	-0.429141
598	CG46303	OK	9.85317239343114e-07	4.75641265128075	0.104906811699714	1.22376401126415e-05	40	2	1	0.128857	1099341938
599	CG4646	OK	0.00876467597523648	2.37541241635231	0.0619520786839169	0.0394771947468321	957	1	1	-0.435159	-0.940319
600	CG4768	OK	0.0107314169146283	2.29974212882965	0.0599205866916133	0.0463783344495685	1470	2	1	196595169	0.442503
601	CG4789	OK	4.62341379276217e-09	5.74399544566729	0.158486262020993	8.46367790226054e-08	1471	2	1	2195994267	-0.0485386
602	CG4813	OK	6.13678036951128e-05	3.84059671003195	0.103964076972691	0.000528732421804317	298	1	1	-0.25418	-0.653728
603	CG4842	OK	0.00384382719150074	2.665488574991	0.0687545515907281	0.0196773728072197	701	2	1	1432144532	0.780255
604	CG4860	OK	9.56611135718004e-23	9.74629578846216	0.274582630953519	5.43853640750102e-21	139	2	1	1646782765	183669264
605	CG4935	OK	0.00412951057404069	2.64129319607827	0.069808378247187	0.0209143907554771	1836	1	1	2133966217	-1069689384
606	CG4942	OK	0.00292232675962375	2.75637170988475	0.072700123859336	0.015603137520134	581	1	1	1631737837	-1671577504
607	CG4949	OK	2.45519395920444e-05	4.05985176857882	0.110712123756414	0.000228087236279142	1473	2	1	3258816534	0.120022
608	CG4991	OK	3.03587051793643e-08	5.41667544359968	0.134166851681721	4.88218778711172e-07	1474	2	1	-1780780426	3102491924
609	CG5009	OK	0.000174401703344875	3.57606616423658	0.0942855193438479	0.00133581114905425	1037	1	1	231143404	-1037074915
610	CG5023	OK	0.0116640584083062	2.26801788160904	-0.00323998582063096	0.0490437205886749	263	4	3	-1525858842	0.209314
611	CG5045	OK	0.00183731309474747	2.90482148234423	0.0770737730667325	0.0105046944857623	1762	1	1	0.947321	-241181176
612	CG5059	OK	4.05632878670746e-39	13.0313803585066	0.365302783705652	5.64599005087747e-37	763	2	1	2484526107	1145634481
613	CG5068	OK	3.34562131295881e-27	10.7387944142414	0.301102045085254	2.50085193143671e-25	579	1	1	-0.705258	-0.810288
614	CG5080	OK	0.00348294759885513	2.69847030638225	0.0606695557664367	0.0181054964362894	1569	1	1	-230729734	-0.805665
615	CG5110	OK	0.0068455284491956	2.46526861848683	0.0647357211037415	0.0321302041688117	1853	1	1	1239557871	-285567992
616	CG5335	OK	0.000563367486979409	3.25680578389661	0.0729925080102781	0.00377746322457207	1057	2	1	-1143673053	2201310226
617	CG5346	OK	0.00193327414096794	2.88884889318922	0.0760989658156241	0.010937156370031	293	1	1	-2361404052	0.933473
618	CG5381	OK	0.00164664076946947	2.93894815861414	0.0733897451907245	0.00958423282763304	1759	2	1	0.181678	1175485441
619	CG5446	OK	0.00124773030936321	3.02389132518905	0.0802243964510188	0.00755091963080148	1805	1	1	-1295094123	-2192967704
620	CG5455	OK	9.22429931487017e-08	5.21432679529641	0.134308771835578	1.36428666016517e-06	357	2	1	0.386736	0.676087
621	CG5482	OK	0.00327355877460481	2.71904259984976	0.0717568242727999	0.0171718258527515	1058	2	1	1441049466	1167779633
622	CG5515	OK	0.000294282524103382	3.43682992673004	0.0921322392296643	0.00211177139296587	324	1	1	1650018701	-1872162393
623	CG5532	OK	0.000175756110882063	3.57404221314633	0.0961555673623951	0.00134363549540805	1149	1	1	-0.132595	-2364253452
624	CG5541	OK	8.83675279506049e-13	7.05170778725164	0.195754442359339	2.34668109587248e-11	1427	2	1	0.588375	215276272
625	CG5554	OK	4.09556258435325e-05	3.93873818912257	0.106796850610657	0.000366557391834632	1152	2	1	290890182	-0.366809
626	CG5568	OK	1.26562350953905e-05	4.21199539854581	0.0776900786049725	0.000126452705352831	521	2	1	-1990933528	2974536487
627	CG5569	OK	9.47214129702833e-06	4.27698351436563	0.116969109203162	9.74122250839615e-05	1156	1	1	0.601981	-0.878136
628	CG5618	OK	0.00495241305860216	2.57913433282197	0.0406103986791483	0.0245884567171557	758	2	1	-1532966724	1720995495
629	CG5641	OK	0.00455662962153012	2.6077759117893	0.0687037372364701	0.02289089666124	145	1	1	-0.242977	-2524460962
630	CG5676	OK	3.46464413779648e-49	14.6951031583173	0.412331399740176	8.47577943164575e-47	1755	1	1	0.890854	-2577037027
631	CG5708	OK	0.000910333638542704	3.11802602200779	0.0831693440907974	0.00576619027831439	1753	1	1	130947555	-2155656269
632	CG5721	OK	2.69817503119102e-05	4.03776225919202	0.110155123496881	0.000249797787004645	1047	1	1	-0.285144	-1963689259
633	CG5728	OK	0.00186470860968021	2.90018563327448	0.0768005222169172	0.0106387226897161	328	1	1	-1591173282	-0.135955
634	CG5776	OK	0.00197227691799641	2.88256209358527	0.0744307655876685	0.0111343996915979	1807	2	1	-1372248283	2919572422
635	CG5789	OK	4.55319293020734e-05	3.913245527966	0.102253614889471	0.000402605986041225	329	2	1	-1793046108	2524877378
636	CG5823	OK	0.00396027446504132	2.65543801129119	0.0701882770748584	0.0201584462523825	231	1	1	-0.800105	-0.262822
637	CG5846	OK	0.00129419903095899	3.0128113047032	0.0804417135735954	0.00780872105899246	1746	2	1	2948245117	-0.380096
638	CG5850	OK	0.00106708096305779	3.07089779145537	0.0791106612392832	0.00662657278058887	1747	2	1	-1469688526	1763694117
639	CG5885	OK	0.00018808019858186	3.55626797296286	0.0939283250339839	0.00142302853153829	1742	1	1	1025496373	-1024702451
640	CG5886	OK	0.000241779343066342	3.48970241983477	0.0943010605043137	0.00178274230195696	351	1	1	-1879424205	-1823898485
641	CG5986	OK	0.0100923660206741	2.32289614945485	0.0602304912522528	0.0443525698883519	319	1	1	1662227997	-0.591489
642	CG6000	OK	9.77597466900792e-11	6.36481952578673	0.17736276314993	2.15632359297544e-09	320	1	1	-0.0785221	-2071656635
643	CG6028	OK	0.00289355948766606	2.7596055469022	0.0732143707395261	0.0154802556288456	285	1	1	-0.960477	-1264531246
644	CG6126	OK	0.0010576289396606	3.07355345554152	0.080531693200933	0.00658036612608618	205	2	1	-1445972076	2884354183
645	CG6163	OK	7.68113952956728e-13	7.07117902706587	0.196968788563214	2.06699464740655e-11	624	2	1	2292339096	0.365083
646	CG6175	OK	4.32535259428495e-12	6.82733413590955	0.189764512845866	1.10153222377484e-10	623	2	1	0.333501	2410602877
647	CG6179	OK	0.00148524544951478	2.97077524100772	0.0791926696707458	0.00873934877108808	1491	1	1	-0.568958	-1940501502
648	CG6180	OK	1.89498301863814e-11	6.61206457168479	0.180194455787592	4.51274274615507e-10	1809	1	1	0.413484	-1429585865
649	CG6287	OK	2.72222565819654e-53	15.3220828453466	0.435853087429902	9.15688655775861e-51	1787	2	1	0.0645627	2785066912
650	CG6329	OK	1.68458949333798e-09	5.9125175677638	0.164218197773365	3.22267558761078e-08	963	2	1	1853140721	140451307
651	CG6357	OK	0.00152443491049009	2.96276728039921	0.0782277059366081	0.00894386848283904	964	2	1	2110272893	2089466402
652	CG6398	OK	4.10430505731628e-07	4.93034124505474	0.134007547754157	5.4948681140488e-06	1485	2	1	-0.274421	2389405796
653	CG6540	OK	1.46323716177628e-16	8.17631865266443	0.227717256549448	5.34511927919454e-15	1496	1	1	0.860217	-1560686043
654	CG6610	OK	9.00905178985365e-10	6.01473515434349	0.164869579478527	1.77390427071923e-08	525	1	1	136822761	-1953540376
655	CG6628	OK	1.17288835974934e-20	9.24530184521718	0.235417480991485	5.70405284834723e-19	609	1	1	-2510286918	-124012827
656	CG6664	OK	0.00969087713793542	2.33810591848276	0.0607190914947718	0.0430095938067909	716	1	1	-2004344097	-0.282495
657	CG6693	OK	0.00146335180836494	2.97533330770432	0.0792344260580803	0.00863570113225889	122	1	1	1282015452	-0.778698
658	CG6701	OK	0.000189716084374955	3.55399102021294	0.0956372403129142	0.00143406175014888	967	2	1	2779599974	0.960113
659	CG6707	OK	0.00020648311356509	3.53165598007804	0.0953472693754276	0.00154632483841463	607	1	1	-1052783599	-0.250387
660	CG6746	OK	0.000575811276811366	3.25059877686958	0.0873190604760658	0.00385449787537161	1798	1	1	-0.622717	-2289081266
661	CG6762	OK	2.50405020918997e-06	4.56444811275001	0.125217702597714	2.88376566887171e-05	1488	2	1	1729357013	0.922877
662	CG6766	OK	0.0118618445260318	2.26157475751985	0.0582040583013019	0.0496438255636748	1800	2	1	-0.118358	0.319127
663	CG6767	OK	6.13456384777145e-74	18.1524983993148	0.515865369763569	5.50270377145099e-71	602	2	1	0.293504	1960455248
664	CG6770	OK	5.33478523338506e-57	15.8673229088567	0.437836075516595	2.53339536406574e-54	1801	2	1	1876191983	2048676083
665	CG6808	OK	0.0010956467392226	3.06300097236413	0.0799646212075031	0.00678488031695152	130	1	1	-2530425659	-0.638822
666	CG6907	OK	9.59862347772129e-05	3.72935246249371	0.101190442062749	0.000789905069680367	1648	2	1	0.399167	0.691359
667	CG6928	OK	0.00134287342654694	3.00158880941423	0.0773209209771324	0.00807567010160222	636	2	1	0.562327	0.410938
668	CG7029	OK	0.000107058212936935	3.70175131956278	0.0993023378443748	0.000871250960725684	301	1	1	1447228322	-1415054491
669	CG7091	OK	3.79767396973018e-09	5.77720111403621	0.14767267495229	7.03179402697976e-08	153	2	1	-1695880046	308102257
670	CG7139	OK	0.00778403694930133	2.41888703872194	0.0629819127969175	0.0356845714319759	781	2	1	-0.178677	2113349745
671	CG7149	OK	0.0116640584083062	2.26801788160904	-0.00323998582063096	0.0490437205886749	1688	4	3	-1528563081	0.233773
672	CG7182	OK	6.64715072189111e-05	3.82094181948827	0.103829962044744	0.000569665050720031	566	1	1	-0.931914	-1265995017
673	CG7202	OK	0.000389743908241668	3.35997763758397	0.073189170963544	0.00271475631685504	770	2	1	0.495721	0.563931
674	CG7208	OK	1.23647527597032e-06	4.71034727390065	0.129275549545215	1.5010623914148e-05	236	2	1	1109979281	2230512688
675	CG7239	OK	0.01163314527206	2.26903347053041	0.0590736423444155	0.0490437205886749	1653	2	1	1854751358	0.368194
676	CG7255	OK	5.38194672944855e-36	12.4708739957802	0.340826269641348	6.3894788157115e-34	679	2	1	-1149054637	2968852112
677	CG7265	OK	0.00378611518976738	2.67057122917274	0.0706504244184785	0.0194435801062291	180	1	1	2231827507	-0.885418
678	CG7272	OK	0.00093396550487137	3.11046488949513	0.0828817202510731	0.00588595122625025	681	2	1	0.675552	1378970811
679	CG7280	OK	8.57834622326031e-05	3.7575765007354	0.101694805766256	0.000713948340828664	1499	2	1	1194085249	0.266602
680	CG7332	OK	1.58911415431627e-05	4.16030503239473	0.113616708427794	0.000155502043246003	1501	1	1	-1148867717	-1641310504
681	CG7339	OK	0.00927198230424954	2.35457372780698	0.061454787800918	0.0414466850178331	628	1	1	-1608429065	-1075377038
682	CG7372	OK	1.28571047018229e-19	8.98567877884578	0.252958103213122	5.70304429988001e-18	691	1	1	-1121668449	-0.72788
683	CG7379	OK	1.85821730685473e-05	4.12443652608355	0.11254856452171	0.000178163756748673	234	2	1	2171391854	-0.217172
684	CG7384	OK	7.60324719199979e-09	5.65921726686368	0.151814489346143	1.33727700612232e-07	1771	2	1	-0.533726	1808512518
685	CG7484	OK	3.12627712444039e-07	4.9832485751006	0.136537730018372	4.29225088870871e-06	725	1	1	159811438	-2352076462
686	CG7506	OK	0.00946042792839622	2.34708661367624	0.0613239733135872	0.0421955992629518	544	1	1	-0.395912	1058744857
687	CG7530	OK	6.90145740386629e-22	9.54354677027566	0.261901337690169	3.71436437476084e-20	175	2	1	-1703518024	3097108671
688	CG7627	OK	0.0020350656258693	2.87267458212112	0.0747439021890844	0.0114728245793595	1708	2	1	-1619939914	3210873196
689	CG7630	OK	0.000682339622310353	3.20201915231566	0.0851074344200423	0.00447847786252966	721	1	1	-0.622904	-2959328583
690	CG7650	OK	0.000269923118571017	3.46016412625213	0.0894327545888441	0.00195785205410945	690	1	1	-1355761638	-1885971478
691	CG7655	OK	0.00492095480821036	2.58133475346617	0.0680938010067476	0.024462357245494	232	1	1	0.413964	-0.887574
692	CG7656	OK	0.000149643127281732	3.61591701042279	0.0978875423986721	0.0011706094637068	688	1	1	0.214873	-237352114
693	CG7728	OK	1.75582069439572e-05	4.13746490527698	0.111059572880359	0.000169757370848583	717	2	1	-1548044792	1450086662
694	CG7834	OK	0.00593255936861518	2.51613065819306	0.0661870396489817	0.0285420451625926	398	1	1	1769531974	-2390112451
695	CG7878	OK	1.22212804170913e-11	6.67667413067045	0.184137637472776	2.97175893997523e-10	58	1	1	1086624751	-1420912734
696	CG7946	OK	0.0059101154319031	2.51746620463517	0.0662015282390475	0.0284510208000917	405	1	1	-1079072109	-0.837116
697	CG7970	OK	2.35558634219924e-08	5.46188046759498	0.15029431457837	3.82628743271116e-07	454	2	1	1909447917	1737459967
698	CG7990	OK	0.000843506696742262	3.14042770586247	0.068331305944995	0.00539163069105327	1504	1	1	-2670808425	-0.718896
699	CG8001	OK	8.41748919435574e-07	4.78812142224081	0.131583585274519	1.06511583489081e-05	455	1	1	1861738095	-1831591418
700	CG8005	OK	0.00533675078485515	2.55321034367224	0.0672508843622867	0.0261588276175687	562	2	1	2299704442	-0.407588
701	CG8031	OK	1.88752025556242e-08	5.50106497435358	0.152404464964475	3.10978592309295e-07	155	1	1	0.549078	-2355845621
702	CG8036	OK	6.10360242413229e-19	8.8127872823293	0.239675527302674	2.53991661701134e-17	71	2	1	2224276671	2104649374
703	CG8066	OK	0.0105214390423036	2.30721426778244	0.0598323214652283	0.0456664394561919	171	2	1	-0.842167	1747809002
704	CG8080	OK	3.75903701279985e-10	6.15478220491655	0.168650549459115	7.76130583231028e-09	871	1	1	-0.535029	-0.100151
705	CG8142	OK	6.72788113469919e-06	4.35255903502162	0.118844677786123	7.16545968343358e-05	1486	1	1	1041507372	-1833294919
706	CG8149	OK	0.000211833442758524	3.52488486647701	0.094739016265992	0.00158129301778417	91	1	1	0.127899	-2724747828
707	CG8177	OK	1.43494441308056e-05	4.18355241479758	0.114340946260549	0.000141272027399992	603	2	1	-1659483543	2111709663
708	CG8180	OK	2.21327186067588e-26	10.5629240045797	0.298449551551518	1.59533426171753e-24	997	2	1	1294715294	242606146
709	CG8184	OK	0.00343355821863466	2.70322054938175	0.0716210252839036	0.0179064053611354	1438	1	1	-1147002807	-0.143709
710	CG8197	OK	0.00755671203236003	2.42964965387722	0.043432470734715	0.0347806934077779	870	1	1	-2007656208	-0.706191
711	CG8209	OK	1.31253144089982e-07	5.14855109109279	0.141570580100602	1.89893661691474e-06	551	1	1	0.963433	-1320101133
712	CG8223	OK	2.29898877640226e-13	7.23668104410165	0.202137935447904	6.55821073918568e-12	74	1	1	-1322519413	-1514787725
713	CG8243	OK	7.19157052205079e-05	3.80148506413031	0.103277676805264	0.000611132092889643	868	1	1	-0.972071	-0.849344
714	CG8289	OK	0.000159726323555669	3.59899229979906	0.0971301568875712	0.00124164139992381	1483	1	1	0.487728	-0.787353
715	CG8300	OK	0.00314078376509585	2.73270967413418	0.072099063931175	0.0165939445913736	1309	1	1	1144456276	-1824452808
716	CG8331	OK	0.001171028717466	3.04303416220347	0.0799661867839372	0.00715648360038081	971	1	1	-1466463199	-1804116896
717	CG8414	OK	0.0114765856616793	2.27421319425626	0.0588520870314429	0.0489178859803258	1003	2	1	-1773475757	1388096163
718	CG8441	OK	1.44384035569455e-06	4.6786512841842	0.128098283355626	1.73196481300476e-05	1005	1	1	-0.226514	-1567889681
719	CG8490	OK	7.81770284264812e-06	4.31954100390264	0.117881192195426	8.2392056199345e-05	939	2	1	1336312899	-0.27889
720	CG8607	OK	0.00228876581538325	2.83535132085465	0.0739343164797882	0.0127165907966889	536	1	1	-2504879108	-1654990724
721	CG8735	OK	0.00309703766056488	2.73732666080348	0.0725955679169178	0.0163950065795018	862	1	1	1991902599	-2412720254
722	CG8736	OK	0.00756442160956413	2.42928000575442	0.0436179646898543	0.034796339403995	861	1	1	-1477340332	-112024956
723	CG8745	OK	0.0116640584083062	2.26801788160904	-0.00323998582063096	0.0490437205886749	663	4	3	-1523957597	0.188249
724	CG8765	OK	0.00956227489740833	2.34309427876927	0.0593918870409916	0.0425558132562169	743	2	1	0.39735	0.455682
725	CG8778	OK	0.00117267393195178	3.042611659913	0.0813294696925539	0.00716111698384772	948	2	1	0.774735	0.123312
726	CG8818	OK	0.0086140524352242	2.38180313299161	0.0623459244914104	0.0389805186712808	943	2	1	171664823	0.0282035
727	CG8860	OK	6.11444305834533e-21	9.31470763804537	0.255837636616661	3.08511867562637e-19	934	1	1	-0.66764	-1485798112
728	CG8891	OK	6.6051605371e-06	4.35659195177197	0.119023800120837	7.0440503323657e-05	1638	1	1	1284595618	-2265904835
729	CG8929	OK	0.000144879140852842	3.62428826926854	0.0980566317411769	0.00113856213583373	1084	2	1	2238454589	1358812162
730	CG8974	OK	0.00541335269289147	2.54824291297146	0.0670233394675284	0.0264860583574017	1439	1	1	0.283428	-1738787582
731	CG8993	OK	0.00794015224795324	2.41165490235347	0.0628235944289108	0.036269373052791	464	1	1	0.417273	-2769374064
732	CG9018	OK	0.00106667571306889	3.07101120809934	0.082188205759906	0.00662657278058887	462	1	1	-196169292	-0.0179372
733	CG9067	OK	1.80418213301317e-09	5.90121403432221	0.163811549584096	3.44330079428259e-08	914	1	1	1880482206	-2024997762
734	CG9095	OK	0.000718981054843655	3.1869206664649	0.0554820127298567	0.0046696171003643	1430	1	1	-0.240067	0.735392
735	CG9123	OK	3.65321216261951e-06	4.48456088148677	0.123019557360343	4.10061188125156e-05	1432	1	1	1646317372	-0.911538
736	CG9125	OK	6.62632503258272e-07	4.83592708155231	0.133200605505231	8.58656853740615e-06	1472	1	1	0.368463	-1659263304
737	CG9135	OK	1.27265581609553e-14	7.61956543204582	0.213356592712343	4.02472932368937e-13	1658	1	1	-0.980032	-0.951844
738	CG9143	OK	0.000424732138530204	3.33615290860916	0.0895999129100136	0.00291818089732284	1082	2	1	-0.208275	2540922949
739	CG9154	OK	0.00504778012956244	2.57253892539935	0.067836514503472	0.0250004472306488	1659	1	1	1017077336	-0.450509
740	CG9205	OK	3.15151427092497e-20	9.13900374828413	0.256587452489638	1.45383855481013e-18	443	1	1	-1254118553	0.160806
741	CG9253	OK	0.010122389675045	2.3217800993517	0.0605662457483174	0.0444603111243952	1890	1	1	-1630138984	0.8483
742	CG9265	OK	5.17521634640541e-05	3.88222667202314	0.0894012964697056	0.000451182738277871	1889	2	1	-1523859134	3002853701
743	CG9272	OK	9.05254389874037e-06	4.28706309911203	0.11732026013878	9.39346875251042e-05	1888	1	1	2320088634	-1261422685
744	CG9281	OK	0.00761557912403912	2.42683554704833	0.06361548408013	0.0349917872899077	1436	2	1	-0.64021	2832668373
745	CG9331	OK	3.60382757021384e-13	7.17543705985844	0.200394951942229	1.01019791577557e-11	1884	2	1	0.900824	2054968664
746	CG9344	OK	1.89877932226827e-05	4.11946332245139	0.110738929479185	0.000181406455250553	1089	1	1	1447965273	-2654943874
747	CG9368	OK	3.32689762488494e-07	4.97120527827195	0.13292046064257	4.5291812016351e-06	740	2	1	0.359137	0.844058
748	CG9384	OK	0.00188981756972431	2.89599077228915	0.0744514518734389	0.0107515836789178	671	2	1	-1487212768	1746234009
749	CG9413	OK	5.19617294328894e-08	5.31972632707077	0.142878139866048	8.00547789526175e-07	1419	2	1	1538492927	1795468399
750	CG9471	OK	0.000700400436085018	3.19448598346727	0.0856323063524085	0.00457317433740396	102	1	1	0.217661	-0.936117
751	CG9547	OK	0.000692261443937365	3.19785831192842	0.0845879516947264	0.00453622291956684	1667	2	1	-0.673311	1734623739
752	CG9586	OK	0.00301722310310741	2.74590376351795	0.072621578045772	0.0160673100998589	1727	1	1	1666999468	-2265722206
753	CG9601	OK	0.00568940402284351	2.53084512160124	0.0666324467739918	0.0276024992045767	67	1	1	0.979493	-0.648727
754	CG9609	OK	0.00735989359607467	2.43920078185395	0.0640000362197821	0.0339601802348981	1469	2	1	1202565798	1044428656
755	CG9646	OK	0.011862125543457	2.26156566956541	0.0570749677126174	0.0496438255636748	1022	2	1	-2045539489	2878425428
756	CG9650	OK	0.0109454851874083	2.29225434980167	0.0592668374931549	0.0471017600841935	1310	2	1	329083533	0.361267
757	CG9662	OK	0.000262852204490404	3.46730531139645	0.0935906572330877	0.00191344079968533	1614	1	1	0.312701	-0.691983
758	CG9667	OK	5.05438067977817e-08	5.32475784864847	0.147057993536989	7.80733805503104e-07	59	1	1	1025843749	-1592387727
759	CG9669	OK	0.000739355827901828	3.17882926148018	0.0834977686190518	0.0047903849106352	714	1	1	1441134343	-1286655655
760	CG9705	OK	3.92176501869176e-09	5.77178683844963	0.158882877382549	7.24494485032004e-08	712	1	1	0.422574	-2416425398
761	CG9723	OK	8.23013159492759e-13	7.06159459330451	0.197441814256829	2.20006133661756e-11	1468	1	1	0.589268	-3196241072
762	CG9752	OK	2.34419692895219e-08	5.46274062438884	0.151210520222232	3.81546407407884e-07	1100	1	1	0.261153	-281943076
763	CG9804	OK	0.00137435303332631	2.99452713361457	0.0800101225350599	0.00821254777057237	15	1	1	0.971239	-2032466939
764	CG9815	OK	0.00241759668697824	2.81781318390036	0.071204716927713	0.0133132728881142	1140	2	1	-0.325672	1719322512
765	CG9821	OK	1.3193622199022e-14	7.61491138333906	0.211903429427313	4.14444015613635e-13	76	2	1	2451337704	1549178907
766	CG9855	OK	0.00733030551345601	2.44065603490271	0.0640178183722656	0.0338850259204043	13	1	1	0.799735	-0.516701
767	CG9886	OK	8.81469900935761e-05	3.75076769059338	0.0977601937694837	0.000730606417890595	1589	2	1	0.396526	1086159179
768	CG9911	OK	0.00795203645527561	2.41110949610236	0.0631826133334988	0.036269373052791	1454	1	1	1276655087	-2705394438
769	CG9914	OK	3.0460541476026e-12	6.87747880572677	0.179891035572732	7.78189719417588e-11	1455	2	1	-0.787983	3070981571
770	CG9917	OK	0.000917875683395284	3.11559350627096	0.0833571687060499	0.00580267062807371	1457	2	1	-1951379409	1968301365
771	CG9921	OK	2.73037305215012e-27	10.7575416935026	0.302295534363251	2.07946241981207e-25	1458	2	1	242773498	0.685589
772	CG9925	OK	0.0079504643536737	2.41118160397927	0.06286935853794	0.036269373052791	164	1	1	-0.563151	-0.258986
773	CG9932	OK	0.00190888315852625	2.892839253753	0.074750326847003	0.0108447668816203	1811	2	1	1379979977	0.116278
774	CG9953	OK	6.12813690332072e-14	7.41398180950262	0.207395617477683	1.81125759140679e-12	531	2	1	-1357821575	2200798103
775	CG9988	OK	0.0011180852997485	3.05692923637968	0.070682670075321	0.00687980382993115	375	2	1	-1045496574	294047291
776	Chd64	OK	0.0028324469167313	2.76657278079747	0.0734306302410659	0.0152214864291205	491	1	1	-186498653	0.581612
777	chic	OK	3.23071071737564e-39	13.0487315705118	0.367103041621832	4.57570660024097e-37	1655	1	1	-0.943607	-2004266432
778	chinmo	OK	1.30905087119343e-12	6.99683453507925	0.195511555155568	3.4095965236288e-11	1573	1	1	0.704489	-3028772286
779	chm	OK	0.00181493917946451	2.90865444203002	0.0770012534597884	0.0103988672787913	1686	2	1	0.908168	0.870553
780	Chmp1	OK	0.000143025012038753	3.62761622239005	0.0979265239463596	0.00112647894847693	728	2	1	1800816664	-0.426836
781	CHMP2B	OK	0.00656558251480115	2.48019201016284	0.0651615131671294	0.031039489853615	507	2	1	1970574388	1197000453
782	Chrac-14	OK	2.50646985517658e-36	12.531618025493	0.347052880520074	3.15639798321522e-34	1718	1	1	1159778246	-1931038669
783	Chrac-16	OK	0.000383102536853304	3.36472311522017	0.090532582997932	0.00267310871220114	1384	1	1	-0.115497	-24517396
784	chrb	OK	5.74132324193554e-08	5.30154543023481	0.146352963693761	8.7783527523003e-07	625	2	1	3166884104	-0.11866
785	Chro	OK	6.07423617872409e-05	3.84311052729132	0.104503671234051	0.000523902870414952	789	1	1	0.314947	-0.552217
786	Cht6	OK	0.00710048124871027	2.45213942605242	0.056978892987632	0.0330207837522683	1346	1	1	-3115190616	-0.247073
787	cib	OK	1.44214921750362e-05	4.1824142296714	0.113251612810059	0.00014180841209387	1257	2	1	-0.718871	2787527391
788	Cip4	OK	7.7489344053799e-06	4.32149055346731	0.118223771231618	8.17749673390092e-05	502	2	1	2076477894	0.300638
789	Cirl	OK	0.00350314787550812	2.69654487087431	0.0708115322302231	0.0181870821858373	863	1	1	-2308332077	-1404222658
790	Cisd2	OK	0.000495841899433017	3.29287549135838	0.0863957235666064	0.00335534924905511	388	1	1	0.823759	-2206347874
791	Cka	OK	0.00926796465403236	2.35473479700672	0.0615122304716361	0.0414466850178331	1696	1	1	-0.13853	-1712502769
792	CkIalpha	OK	1.80201375713412e-05	4.13150059954512	0.112665979081235	0.000173186393587425	1392	2	1	-0.0314301	2342188665
793	CkIIalpha-i3	OK	8.29363885044465e-07	4.79109594736252	0.131910707981575	1.05274444087484e-05	439	1	1	-0.715462	-0.55468
794	ckn	OK	7.4573646075339e-09	5.6625414972113	0.156992427917256	1.32024790518906e-07	992	2	1	2656875143	1281190345
795	Cks30A	OK	7.58366205834906e-06	4.32624424104654	0.1184759118695	8.02397166409593e-05	1730	1	1	-1209848514	-0.574913
796	Cks85A	OK	7.04154067353324e-42	13.5077118746349	0.378877223549913	1.16012975219253e-39	73	2	1	2195780405	-0.691718
797	cl	OK	0.000205189402953072	3.53331782490072	0.0933496539655681	0.00153949261156148	1647	1	1	-1273755184	-1373879543
798	Claspin	OK	9.37036121213537e-19	8.7646202903315	0.246378155976133	3.87932954182404e-17	501	1	1	0.345224	-3210153988
799	Clc	OK	1.73381996674112e-07	5.09607707528147	0.139661807489997	2.44705045305962e-06	754	1	1	-1320424667	-1419782212
800	Clic	OK	0.000199777893112671	3.5403770293124	0.095732800662979	0.00150448407751734	1411	1	1	-1473668209	0.716667
801	clu	OK	0.00339684604059688	2.7067914475449	0.0712607313381429	0.0177378642210469	1006	1	1	-18563162	-0.285098
802	CNBP	OK	1.16585805745243e-30	11.4507307138965	0.311400026155674	1.01204001051758e-28	1128	1	1	-0.640508	-2410901597
803	cnk	OK	0.00227581266533967	2.83716380757398	0.068165373038367	0.0126533303355972	1026	1	1	-0.894495	-0.533171
804	CNPYb	OK	7.83700149121947e-06	4.31899683476876	0.118140178785316	8.24877614584287e-05	737	1	1	1935623536	-1801300099
805	colt	OK	0.000689866505254557	3.19885759948732	0.0858214005780346	0.00452420170342814	1598	1	1	-1088768116	1083132932
806	cona	OK	4.33560069054363e-55	15.5888263498221	0.438654272825066	1.75006521873794e-52	244	1	1	1616886625	-0.700161
807	Cont	OK	0.00357034873613018	2.69021043699667	0.0693618591391471	0.0185002730082022	12	1	1	-1095417133	0.638382
808	Coop	OK	1.97856071981522e-05	4.1099690543935	0.11156571565371	0.000187916714012568	830	2	1	1861812362	1233446786
809	COQ7	OK	2.19757345722605e-12	6.92385535523696	0.191763117149212	5.65000335037768e-11	1304	2	1	1225277075	0.59131
810	CoRest	OK	6.22452723966242e-05	3.83711034204682	0.103654711002755	0.00053515024926299	1510	1	1	-139012157	-0.940514
811	Corin	OK	1.38485737046575e-10	6.31114894185661	0.173695844960278	3.00536385800269e-09	835	2	1	2116117844	178014023
812	corn	OK	0.000414671989182031	3.3428108889705	0.0900066179424115	0.00286368431879088	533	1	1	1663384089	-0.582813
813	corolla	OK	4.32527188488099e-11	6.48883012042604	0.180783830471921	9.89176201887939e-10	1481	2	1	3303863147	0.199961
814	Corp	OK	3.62771457252004e-49	14.6919873142802	0.417442274911493	8.61368815998656e-47	1322	2	1	2119250664	1982102701
815	COX5A	OK	5.43249625323831e-05	3.87041569762328	0.0948818072296652	0.000471069197125595	137	1	1	-0.590832	-2243523768
816	COX6B	OK	1.51297044007518e-24	10.1588598875369	0.284602348420797	9.85016964736044e-23	1521	1	1	-0.640783	-278506296
817	COX7A	OK	5.12811828123902e-07	4.88665734576324	0.123395153752148	6.74255682157046e-06	65	1	1	0.762713	-1302913716
818	COX7C	OK	0.000268398027332263	3.4616895063764	0.0896048355618234	0.00194854071461633	893	1	1	-0.47442	-1099084607
819	COX8	OK	1.74001754336202e-05	4.13953961240728	0.112368852634068	0.000168431194575079	772	1	1	-0.707797	-2862148455
820	Cp7Fb	OK	0.0116640584083062	2.26801788160904	-0.00323998582063096	0.0490437205886749	1328	4	3	-1530279886	0.251058
821	Cpsf160	OK	0.000760492589160945	3.17064955018753	0.0821123104238003	0.00490792188404388	977	2	1	-0.259568	1627729723
822	cpx	OK	0.00212212571685207	2.85941350509106	0.0751386018114355	0.0119137141252759	7	1	1	0.871331	-0.312058
823	Cralbp	OK	0.0104596821553148	2.30943663080174	-0.00318133479423804	0.0454717361550116	519	2	1	3854958066	0.353882
824	CRAT	OK	0.00243152631599	2.81596789365596	0.0736724065741656	0.0133675168108372	45	1	1	-1878473392	-1644799045
825	crc	OK	0.0023610058478509	2.82541023341223	0.0751086958105407	0.013055068636781	1894	1	1	1576790699	-2604116848
826	CrebA	OK	3.65717893534141e-06	4.48432945545765	0.121800289987777	4.10061188125156e-05	683	2	1	1858711609	2399823973
827	crol	OK	4.25270299011711e-05	3.92969391907133	0.103616716428402	0.000378106511445104	1793	1	1	0.155545	-2591944626
828	Cse1	OK	0.00685396349935267	2.46482738905897	0.0644805526877673	0.0321511024580326	1847	1	1	-2093903175	-1728709629
829	Csl4	OK	7.07026113511099e-05	3.80569732827585	0.103474232187572	0.000602090908689357	1785	1	1	-1344526401	0.0892695
830	CSN4	OK	1.16065011986682e-05	4.23150772149274	0.115414823331102	0.000117417649344422	849	1	1	1616312155	-255394583
831	CSN5	OK	1.8024593729878e-10	6.2702400654199	0.172221125942905	3.86830093403228e-09	212	1	1	0.733129	-1714727214
832	CSN6	OK	0.00818917230706769	2.40037363445878	0.0625305727808718	0.0372410377266129	294	1	1	-0.878852	-0.885746
833	CSN7	OK	0.00354220249594341	2.69285039554044	0.0707890987673149	0.0183662175656719	858	1	1	0.804577	-0.77214
834	CSN8	OK	3.95628705021717e-14	7.47176580589684	0.205436046291808	1.18732733666927e-12	1710	1	1	1792746434	-2138165167
835	Csp	OK	0.00890253662393088	2.36964704888763	0.0618827756442403	0.040061414807689	783	1	1	1611894736	-1706795981
836	CtBP	OK	1.19295429362144e-21	9.48664451076405	0.251751757670955	6.29458824340252e-20	156	1	1	1186531672	-1825542858
837	Ctl2	OK	0.00328246752535616	2.71814354280514	0.0712989515096915	0.0172073768390911	378	1	1	-2521818748	-0.483128
838	ctp	OK	2.3984834820781e-16	8.11653138740462	0.225769468755223	8.60575873369621e-15	1265	2	1	2729131648	1237482974
839	CTPsyn	OK	0.00862469200202163	2.38134850933085	0.0621503048072113	0.0390068002982189	678	1	1	-124109613	-1975227883
840	Ctr1B	OK	0.00142770501285349	2.98288956690047	0.0551488339807181	0.00846099362964141	64	2	1	-0.30439	3250878403
841	CtsB1	OK	0.0034372693063207	2.70286149319288	0.0714981226610801	0.0179141866429484	1409	1	1	-0.480839	-2013619354
842	cv-c	OK	0.0103199057017266	2.31450912309798	0.0593534526258826	0.0452048826533037	169	2	1	0.987825	2165599892
843	CycA	OK	1.79226970668918e-05	4.13274654110453	0.112732793950023	0.000172558185216847	634	2	1	-2178005329	2638030121
844	CycC	OK	0.00726180351915691	2.44404519455088	0.0641274848262658	0.0336409581593905	178	1	1	-1174722305	-1940629891
845	CycE	OK	7.89587732770551e-05	3.77827640972546	0.100987616534472	0.00066607541971334	1834	1	1	0.218128	-3376269749
846	CycY	OK	0.0017988014039599	2.91144583168875	0.0776243622069694	0.010321054537433	1794	1	1	0.669866	-3158598831
847	Cyp1	OK	0.00745507127928745	2.43455429982385	0.0629274306551567	0.0343716678684681	1456	1	1	-0.465415	-3288236311
848	Cyp4e2	OK	1.16428958246688e-07	5.17098928862607	0.13253886365092	1.70277351435781e-06	859	2	1	-1492473236	2702537605
849	Cyp6a19	OK	1.09090062842642e-35	12.4144503284456	0.335874811043992	1.27635373525891e-33	990	2	1	-1631483665	2901764223
850	Cyp6a22	OK	5.27355815918041e-07	4.88114591466475	0.128829409128095	6.91127191867913e-06	989	2	1	-1128982654	2155547211
851	Cyp6g1	OK	0.0116640584083062	2.26801788160904	-0.00323998582063096	0.0490437205886749	936	4	3	-1525897943	0.207027
852	Cyp6v1	OK	1.70410588218237e-24	10.147253169331	0.286029970060877	1.09184498308399e-22	1533	2	1	1428646931	2226711819
853	cype	OK	0.000416654394658524	3.34148713249316	0.0891805906153314	0.00287491532314382	1645	1	1	-0.764463	-2935329607
854	Cypl	OK	3.31138042511022e-05	3.98944666334284	0.108756324709763	0.00030003113548726	434	1	1	-0.933066	-1288184515
855	Cys	OK	1.14754376224408e-21	9.49069055912411	0.265924944543358	6.09481631091875e-20	172	2	1	0.772195	1998788902
856	Cyt-b5	OK	0.000227847501602472	3.50553241781764	0.0946542511861025	0.00168618234393344	833	1	1	-1749121299	-0.202128
857	Cyt-c-p	OK	1.00258876035671e-05	4.26431349340168	0.115599718008928	0.000102714455106088	1842	2	1	0.753801	1696867535
858	Cyt-c1L	OK	6.7770629570332e-32	11.6947779473944	0.328440450907433	6.36177084327081e-30	386	1	1	-2416833988	-1148539951
859	D	OK	0.0104596821553068	2.30943663080203	-0.00318133479423805	0.0454717361550116	669	2	1	3849405745	0.35213
860	D1	OK	1.31635253962432e-39	13.11696451456	0.362546169442078	1.89766322364056e-37	86	1	1	0.793455	-1781954935
861	D2hgdh	OK	1.41139813116774e-10	6.30821077668045	0.174893018148266	3.05474989622445e-09	1232	2	1	0.785734	2057112762
862	DAAM	OK	0.0050420920873804	2.57292917434266	0.0662863596215363	0.0249876055380123	1217	2	1	0.465369	-0.0996547
863	Dad1	OK	4.59294887941258e-12	6.81871413651398	0.185802210185784	1.15871488448431e-10	1713	1	1	1917537817	-18781405
864	dare	OK	0.0002453326159457	3.48580134587439	0.093999386155856	0.00180051837139058	916	2	1	152512432	1303204963
865	dco	OK	3.23732581107745e-05	3.9948086775599	0.108353527597524	0.000294312289108426	414	2	1	269485409	127542741
866	Dcp-1	OK	1.89681123387463e-08	5.50019927913337	0.152368524054088	3.11872853178612e-07	1143	1	1	-0.822054	-2059845975
867	DCP1	OK	9.23945763498032e-07	4.76938504865071	0.130971393750716	1.15710201179778e-05	1158	1	1	0.170087	-131705474
868	Deaf1	OK	5.57274807318243e-05	3.86419762179971	0.105076340076424	0.00048271239479401	748	1	1	-2064703575	-1696950844
869	Dek	OK	0.0101880633809546	2.31934888567732	0.0601555539161998	0.0447244348420046	1019	2	1	-0.0456997	0.0589843
870	del	OK	0.00572058969087981	2.52892708338045	0.0663311238482034	0.0277038515743688	1891	2	1	-0.081576	2311333725
871	Den1	OK	1.71421200366746e-05	4.14296625961502	0.112738713496013	0.000166732933802499	940	2	1	2353563914	1069795677
872	Desat1	OK	6.25675615008716e-06	4.3684436000937	0.119522231459701	6.72580458051313e-05	148	1	1	0.181432	-3189673594
873	Det	OK	2.97010124404005e-06	4.52850660454582	0.12344428180189	3.3771306117092e-05	228	1	1	-0.292972	-2201348117
874	Df31	OK	3.57124684231374e-56	15.7475227368509	0.44624715268684	1.60170420877771e-53	1899	1	1	-0.218174	-2557902148
875	dgt2	OK	5.65679536424613e-06	4.39041236014343	0.119746128757662	6.14759186113199e-05	1796	2	1	1881349453	0.488491
876	dgt4	OK	3.22302923815522e-05	3.99585719254851	0.108339803569687	0.000293673984645904	1259	1	1	1656281361	-2249719074
877	dhd	OK	8.79798216648019e-43	13.6600099767687	0.385417100320867	1.51119383042542e-40	1271	2	1	-139918243	2849396774
878	Dhfr	OK	0.0103598227757665	2.31305445159605	0.0601297025720189	0.0453305416090856	213	1	1	1411376605	-0.7893
879	Dhit	OK	2.31330409671087e-57	15.919690362191	0.453333122488749	1.16720649829668e-54	1040	2	1	1868330726	2380157062
880	Dhx15	OK	9.95320062737512e-05	3.7202013487006	0.100919913452938	0.000814105254962506	827	1	1	-0.312188	-2380157521
881	Dic1	OK	0.00372985630432887	2.67559321314334	0.0703095196647903	0.0191912874090803	160	2	1	-0.734244	2424331018
882	Dim1	OK	0.00172387472508132	2.92471218109742	0.0779654010335321	0.00994060046827251	1625	1	1	0.0786256	-1106619707
883	Dip-B	OK	0.000423203260501832	3.33715525858445	0.0896645318382582	0.00291263420463026	163	2	1	-0.648854	2233484098
884	dj-1beta	OK	3.27063896445665e-09	5.80229644811737	0.158948711220371	6.11200656482836e-08	413	1	1	1170682797	-2420628479
885	dl	OK	2.73484900454146e-09	5.8322131619366	0.161541168679003	5.14648858127347e-08	1850	2	1	2161157975	1794946024
886	Dl	OK	4.08158843940466e-06	4.46085904946147	0.122222696331957	4.53865888034626e-05	258	2	1	-1251569858	1612599203
887	Dlc90F	OK	8.70835095316034e-07	4.7812979269734	0.128390687289933	1.09847683195099e-05	243	1	1	1109093317	-2030598333
888	Dlic	OK	3.48209976451477e-11	6.52142617915972	0.181809311628186	8.14811344896457e-10	1367	1	1	-0.966665	-1317810228
889	DMAP1	OK	0.000350110157204444	3.38949286362972	0.0914133305760642	0.00247066372299954	1087	1	1	-0.414857	-0.155678
890	dmGlut	OK	0.000133128094856263	3.64609440878168	0.0979410561602621	0.00105263771770285	1799	2	1	-1952040306	2721394369
891	DNA-ligI	OK	1.66373802055322e-06	4.64949570988123	0.127793072522905	1.96652372473296e-05	1159	1	1	-2604715934	-1835243872
892	DnaJ-1	OK	0.00436847932622159	2.62217877665735	0.0686761130269372	0.0220141907619144	516	2	1	168827773	1586113045
893	DnaJ-H	OK	0.000178824078886183	3.56951103142942	0.0964824178487388	0.00136193093287562	1812	2	1	0.0437898	0.445655
894	DNApol-alpha50	OK	0.00304401795628925	2.74300176028961	0.0723920351402044	0.0161779835162101	565	2	1	-0.0329107	0.209589
895	DNApol-alpha60	OK	8.51698142135468e-07	4.78576222048901	0.131170207644477	1.07601863872608e-05	759	1	1	0.414346	-3068731239
896	DNApol-alpha73	OK	7.00318592856486e-15	7.69629911747353	0.215632312780291	2.28893603244146e-13	364	1	1	0.835974	-3092552116
897	DNApol-eta	OK	0.00518023661254347	2.56356020030455	0.0672989502624436	0.0255000305933314	779	2	1	2685549864	1507737228
898	dnk	OK	4.42932241536123e-19	8.84864730735233	0.248816686649728	1.85274196161716e-17	252	1	1	0.444657	-3295327595
899	dod	OK	7.41263856144349e-12	6.74960051882651	0.187450938767963	1.83003764851784e-10	1542	1	1	-0.904587	-1449834695
900	dom	OK	0.000550803669232431	3.26320260774473	0.0877414570805963	0.00369936607463678	1103	1	1	-1847900501	0.972444
901	Dot	OK	5.07167054622689e-05	3.88713724137042	0.101292730756246	0.000443592592846042	1618	2	1	-0.316746	3250806639
902	Dp	OK	0.00532220938767554	2.5541604676326	0.0672800460386501	0.0261033999919226	959	1	1	-1032257667	1126687595
903	dpa	OK	0.000227873769011691	3.505501730876	0.0947885063418447	0.00168618234393344	831	1	1	0.435644	-3063638619
904	Dph5	OK	0.000765698377335398	3.16866712709284	0.0849525827310511	0.00492558872880131	295	1	1	-1503329864	-136017268
905	Dpit47	OK	0.00389986060124918	2.66061877537963	0.0703319218896404	0.0199011217660459	815	1	1	1376680026	-3128085545
906	DppIII	OK	0.00112549410452785	3.05494896693978	0.0813651517782652	0.00691597288462752	68	1	1	1712264189	-1086547783
907	dpr19	OK	0.00291162591280832	2.75757126605609	0.0709613974242836	0.0155586445327244	1764	2	1	-0.248735	3202375957
908	Dpy-30L1	OK	8.027114198437e-07	4.79764462777473	0.131113014645739	1.02212764864325e-05	1773	1	1	1836729536	-1714742234
909	dre4	OK	0.00179082489043771	2.91283396994948	0.0775205607965346	0.0102825955480111	458	1	1	-0.436922	-1072566649
910	drk	OK	0.00404507412269906	2.64828419790125	0.0699904580681468	0.0205512167353993	961	1	1	-0.843649	-0.997311
911	Dsp1	OK	4.94315515975362e-28	10.9139518332275	0.30026171591657	3.80058015282771e-26	1459	2	1	2690879533	1183967182
912	Duba	OK	0.00539127864905851	2.54966791333567	0.0668495079478868	0.0263940524765611	626	2	1	0.193288	107826061
913	Duox	OK	0.000362360216677688	3.38005227913127	0.0597097875868474	0.00254155867005993	1600	2	1	-1484809509	175846965
914	dup	OK	2.45231357376185e-26	10.5532950392478	0.296797170270795	1.75199358238756e-24	996	1	1	0.423129	-3335604361
915	dUTPase	OK	5.36947173377046e-36	12.471058903823	0.344164271143045	6.3894788157115e-34	1783	1	1	0.371845	-217777603
916	Dys	OK	0.00380844645167904	2.66859634720012	0.0696833159225155	0.0195210083837491	259	1	1	-2099982372	1440379688
917	dysc	OK	0.00730098017455828	2.44210348338131	0.0621599013064321	0.0337963377002345	664	2	1	1148070225	1271642634
918	E(spl)m7-HLH	OK	7.18239611196384e-07	4.8198753829055	0.132571840903168	9.20372758918795e-06	352	1	1	1887399086	-1952513507
919	E(spl)m8-HLH	OK	0.000117511360778011	3.67805127369651	0.0987689730124394	0.000943009359062171	353	1	1	1487381706	-2264930657
920	e(y)2	OK	7.125008396901e-12	6.75534052786124	0.187803186637014	1.76985208579021e-10	1374	1	1	0.292454	-3028679302
921	E23	OK	2.05928262028349e-16	8.13502406621816	0.227592220695701	7.42169133640562e-15	1613	2	1	-104717218	2729832003
922	E2f1	OK	0.00215555915537778	2.85445172560213	0.0756733488209381	0.0120649319069471	280	1	1	0.559696	-2097491792
923	ea	OK	0.0108803833490898	2.29451792411525	0.0595870398034403	0.0468966015895366	190	2	1	0.887668	0.557443
924	Eaf6	OK	8.04357428668614e-05	3.77365764460729	0.102430066325856	0.00067711965814825	515	2	1	122890819	-0.0265375
925	eag	OK	1.0503220585982e-07	5.19020346569189	0.142546303911551	1.54168181437514e-06	1425	2	1	0.830569	1189447114
926	Eb1	OK	1.89092894170304e-05	4.12041791548122	0.112188590061136	0.000180870489885884	816	1	1	-0.806328	-2018963626
927	ebi	OK	0.00627155407284307	2.49648469483359	0.0647772025197594	0.0298879905726459	1554	1	1	-0.829945	0.0589678
928	Ect4	OK	1.09374625650935e-11	6.69292768815791	0.186823647022385	2.69201631975609e-10	554	2	1	0.488474	2358877727
929	ed	OK	4.84344103559827e-06	4.42404724745412	0.121256058610341	5.29108247366506e-05	1622	1	1	-2436294189	1005165526
930	Edc3	OK	8.08321893347728e-08	5.23875397940487	0.144724010070465	1.21068323654846e-06	723	2	1	1088485608	0.839083
931	eEF1alpha1	OK	2.77726371590199e-20	9.15266644515426	0.253754936389161	1.28855459646418e-18	927	3	2	2095690855	3828650066
932	eEF1beta	OK	1.13570333701311e-10	6.34176971630421	0.175108062534994	2.48469730073356e-09	1021	1	1	-1565405002	0.115429
933	eEF1gamma	OK	7.04650166540246e-07	4.82368485123575	0.131761950403342	9.07279233569283e-06	387	1	1	-1967774978	-0.400144
934	eEF2	OK	1.61786340649604e-12	6.96708609199723	0.193444945488822	4.1862215643085e-11	1900	1	1	-2065055004	134599776
935	eEF5	OK	1.2626958704012e-23	9.94985962868721	0.279037909902731	7.55092130499916e-22	1170	1	1	-0.416737	-3324733666
936	Efr	OK	0.00405667789104775	2.64731575400019	0.0690162150223336	0.0205972079336028	1288	2	1	0.8728	2051356146
937	egg	OK	0.000433052239661096	3.33075611562689	0.0896724456084703	0.00297028949089552	1186	1	1	1563363442	-1235543361
938	egl	OK	0.00289197124416352	2.75978493042866	0.0721436752376801	0.0154802556288456	1148	1	1	1365135083	-1561496785
939	eIF1	OK	7.2844545724698e-18	8.53052178677552	0.228631780844647	2.85472824094897e-16	480	1	1	-0.014912	-1973118833
940	eIF2alpha	OK	1.07109877495018e-05	4.24952975317781	0.114254301486133	0.000108904035392605	1462	1	1	-0.358395	-2822519711
941	eIF3f1	OK	0.000156755256280301	3.60387281528924	0.0945979516138179	0.00122269099898635	20	1	1	0.261417	-1995439938
942	eIF3g1	OK	8.16726034499034e-05	3.76985073972556	0.0967194062343694	0.000686815549636531	1242	2	1	1440529236	139669461
943	eIF3h	OK	0.000709100520084155	3.19092089562847	0.0828020825637383	0.00462404563702697	1640	2	1	2005423316	1460041353
944	eIF3k	OK	7.47513316280026e-07	4.81189932472499	0.125275430891832	9.56366878340515e-06	1106	2	1	1442684302	0.380568
945	eIF3m	OK	1.10564478793792e-07	5.18063741365225	0.139419230631225	1.61994017659216e-06	970	2	1	2656523833	0.740918
946	eIF4A	OK	3.20061855536299e-07	4.97870121784989	0.135784054391022	4.37942264363481e-06	1656	2	1	2589303503	21098438
947	eIF4B	OK	0.000932513706069565	3.11092430371096	0.080986921623604	0.00588139308523406	801	1	1	0.207765	-0.969084
948	eIF4E3	OK	5.06446223995747e-09	5.72855578575784	0.142201933250904	9.18773116026441e-08	563	1	1	-2808487525	-0.929675
949	eIF4E6	OK	0.0117432205776448	2.2654277807438	0.0582078159707019	0.0492995422378193	377	1	1	-0.537353	0.00266511
950	eIF4G1	OK	0.000921910578956792	3.11429967318905	0.083480316264141	0.00581906497569834	1919	1	1	-1530315033	-0.238497
951	eIF4G2	OK	2.79006947079313e-05	4.0298966169552	0.109882912908659	0.000257419781002434	312	1	1	-2237481704	-0.812528
952	eIF4H1	OK	0.00167451344166893	2.93374179176842	0.0781947898399658	0.0097044845761617	1463	1	1	-0.79967	0.700107
953	Eip71CD	OK	1.99747499324382e-09	5.88440231674724	0.163197489630022	3.79426249893114e-08	682	2	1	1400298247	1557679483
954	elB	OK	0.0114032980428585	2.27665900980175	0.0579988899880932	0.0487083730687814	1826	2	1	2095603594	0.161632
955	Elp1	OK	0.00248634720303283	2.808797305606	0.0683507048645766	0.0136360604416332	131	2	1	-0.405143	3257160971
956	emb	OK	8.28936994096713e-05	3.7661452003165	0.102101561364992	0.000695634963964944	1715	1	1	-1002180687	-0.594421
957	EMC3	OK	0.00375650082304868	2.67320636824659	0.0706859754719419	0.0193160707926573	1772	1	1	1357291588	-1398005119
958	enc	OK	0.00139528261240411	2.9899134308645	0.0798531263612599	0.00831273016477463	486	2	1	3110755661	0.097428
959	endos	OK	5.87194517540665e-20	9.07145430456993	0.242331706120642	2.64828007827139e-18	666	1	1	1646733412	-0.870334
960	EndoU	OK	0.00105089547042745	3.07545861584975	0.0805016546362688	0.00654620303453767	201	2	1	-0.579543	2281075785
961	Eno	OK	2.84499774008325e-08	5.42827928198871	0.147545576643941	4.60273882879601e-07	1577	2	1	1264938483	2148655483
962	Ent2	OK	3.4129246066755e-08	5.39569584535448	0.14934637684127	5.42372841529357e-07	1668	1	1	0.490893	-3385494164
963	epsilonCOP	OK	0.0034728470278371	2.69943682970404	0.0710597703324095	0.0180646224585882	1665	1	1	0.739177	-0.818003
964	ergic53	OK	1.0531826288354e-08	5.60303018486456	0.15528361545593	1.8090092260826e-07	573	1	1	-0.62997	-1897387078
965	ERp60	OK	3.80279432969933e-05	3.95650000538837	0.106980298568386	0.000341490084801587	926	1	1	0.211683	-3129947832
966	esc	OK	0.000530065173000049	3.27406283558014	0.0880728081292051	0.00357739844985716	1795	1	1	-0.0473412	-3119339636
967	exd	OK	0.00022227618594511	3.51211692396245	0.0947044513345942	0.00164929747163132	1448	1	1	-0.840534	-0.242694
968	exu	OK	1.09168300696242e-06	4.73566628526746	0.130055670925054	1.34552013972636e-05	1088	2	1	1094758877	2402201006
969	fa2h	OK	0.000101094007474303	3.71626688229408	0.100246106880561	0.000826044455809766	828	2	1	0.410609	0.844701
970	Faa	OK	2.86450368750195e-05	4.02370334500661	0.0743187098327216	0.000263084621947705	490	4	3	-1526034891	0.209894
971	fabp	OK	8.8680873036893e-17	8.23647296039654	0.226325148700825	3.26904423756546e-15	128	1	1	-1732739082	0.684744
972	Fak	OK	0.000794553562784577	3.15789880147895	0.084744450126053	0.00510296810848042	1073	1	1	0.773216	-2357527068
973	fal	OK	4.99109390080839e-18	8.57414928728789	0.240285653820258	1.96551712493786e-16	739	2	1	2467941114	0.447738
974	fand	OK	0.00352949588863033	2.6940483791287	0.0705946354685205	0.0183120953142112	962	1	1	-2533552757	-169863849
975	Fas1	OK	0.000108567504334672	3.69819856182679	0.100336854566276	0.00087998540411025	217	1	1	-2480093113	-1160757294
976	Fas2	OK	1.40965483748968e-19	8.97555338070445	0.252375435689823	6.21865765194219e-18	1260	1	1	-2074720493	-0.747213
977	fat-spondin	OK	0.000631483454739772	3.22426449349015	0.0813676191209343	0.00419240619252811	1023	1	1	0.183648	-2992457798
978	fax	OK	3.66582748016501e-15	7.77862584024066	0.217277290360798	1.22290186972612e-13	702	2	1	0.312582	2014250109
979	fbp	OK	1.15917307157436e-11	6.68442403948734	0.185259102901411	2.83575885055146e-10	1874	2	1	1369251141	1212250897
980	Fdh	OK	0.000255981369666953	3.47441804021638	0.0933530588022787	0.00186847884025435	116	1	1	-1096160522	-1690251639
981	Fen1	OK	3.54783114841841e-05	3.97305511314539	0.10824573539868	0.00031966117032569	1018	1	1	0.278935	-3010185412
982	feo	OK	0.000715160771855342	3.18846130005066	0.0849166061560895	0.00465429941088611	1360	1	1	2146855244	-1029409042
983	Fer1HCH	OK	9.13646562686475e-07	4.77164284963644	0.12645343796837	1.14710244176795e-05	409	2	1	167318643	157030184
984	Fgop2	OK	0.00629295856628698	2.49527605788428	0.0656076262510393	0.0299493028007871	1678	1	1	-0.399328	-0.0594977
985	Fib	OK	0.00048201486132192	3.30081923400687	0.0882480447290556	0.00327275523587204	1130	2	1	-1490123382	1975805113
986	Fim	OK	0.00846266548374939	2.38832578032067	0.0624372189869216	0.0383384390854707	1478	2	1	1684584269	1692827532
987	Fis1	OK	1.05887620746903e-08	5.60209596906238	0.150755401993912	1.81492730847081e-07	806	1	1	-0.0135165	-160256975
988	Fit2	OK	0.000715469536592304	3.18833650077646	0.0819010465317418	0.00465429941088611	718	2	1	-0.396808	2553295919
989	FK506-bp1	OK	3.97980396400267e-23	9.83496398843244	0.275778090948405	2.29492552867097e-21	192	1	1	-0.402564	-3090152195
990	FK506-bp2	OK	2.69854884587311e-53	15.3226505706593	0.433426948726261	9.15688655775861e-51	1069	1	1	-1307870498	-1494061163
991	FKBP59	OK	9.02693006222543e-05	3.74479851783467	0.0975175842790767	0.000747429809152265	1740	2	1	1055074582	1663524696
992	Flo1	OK	9.04503372490195e-08	5.21796393665433	0.144253837780786	1.34333506242033e-06	999	1	1	0.869307	-2219995311
993	flw	OK	0.0030832507688374	2.73879390801195	0.0725988284437834	0.0163327319270501	1351	1	1	0.506744	-2038750222
994	fok	OK	6.04590277499251e-06	4.37592596259147	0.119757905973329	6.50780974700193e-05	1876	2	1	-0.583324	286053569
995	for	OK	0.000697476502518189	3.19569331363371	0.0849638724469809	0.00455929376909258	1619	1	1	-0.395728	1156102368
996	foxo	OK	0.000154786080466228	3.60715549183227	0.0969526706465573	0.00120966895218185	166	2	1	-1357396236	1715371916
997	FRG1	OK	0.000292882405667007	3.43812149729263	0.0928233456331987	0.0021052452085263	755	1	1	-1777576557	-1202308586
998	fs(1)K10	OK	0.00635025206339078	2.4920587123671	0.0606165670129707	0.0301739758138633	1238	2	1	3172408769	0.163031
999	fs(1)M3	OK	9.07593876638509e-11	6.37621439474718	0.169493608271317	2.01291356211612e-09	1285	2	1	-1798920742	3011159012
1000	fs(1)N	OK	9.04692058121799e-06	4.287201182261	0.109859002217385	9.39346875251042e-05	1218	2	1	-1962544551	2890292236
1001	fs(1)Ya	OK	6.50918358361347e-51	14.9619356736282	0.403453405176591	1.94624589150043e-48	1244	2	1	-1418129554	2899137327
1002	fs(1)Yb	OK	0.00139626682812268	2.98969803070785	0.0721741067443945	0.00831273016477463	1243	1	1	-2461984268	1146195003
1003	Fs(2)Ket	OK	1.62331804126744e-05	4.15543896512499	0.113481892051836	0.000158273509023575	1881	1	1	-1618186584	-0.136499
1004	fs(2)ltoPP43	OK	0.000817913218478642	3.14944187909549	0.0844027259612564	0.00523691610406428	1875	1	1	-0.367328	-2411174586
1005	Fur1	OK	4.77489102361253e-06	4.42712404215879	0.120833390285677	5.23035213482007e-05	345	2	1	-0.755674	162875683
1006	fus	OK	4.03395245142053e-14	7.46920779825753	0.20917155500289	1.20615178297474e-12	1000	2	1	-0.18232	2801626274
1007	fz	OK	8.63120371449577e-05	3.75603860861648	0.101782901914006	0.000716869419620621	670	2	1	1044411311	223740823
1008	fzy	OK	3.93744073638301e-13	7.16331551889022	0.20017379811125	1.09610203671793e-11	1838	1	1	-1580122581	-1469596437
1009	g	OK	0.00282950273178962	2.76691184925919	0.0723073936286632	0.0152214864291205	1406	1	1	-0.484621	-0.0264931
1010	GAA1	OK	2.15512228627031e-07	5.05471920044059	0.139455493294393	2.99970727880348e-06	1282	2	1	0.667306	0.0221086
1011	Gabat	OK	3.02613577658965e-22	9.62864422808756	0.263685171547169	1.67328726879509e-20	752	2	1	-1015688053	2269972155
1012	galla-2	OK	0.000676615531463853	3.20444507685742	0.0860821669235596	0.00444512595176234	615	1	1	1669208059	-1545862845
1013	gammaSnap1	OK	0.000550154578521163	3.26353674321371	0.087483811352864	0.00369808319100862	1169	1	1	0.750298	-0.341998
1014	gammaTub37C	OK	6.01391263585754e-11	6.43898100188502	0.179354774113843	1.35615409802452e-09	1867	2	1	1922142753	1209563801
1015	Gapdh1	OK	4.12460229745459e-40	13.2046410055768	0.370504184433334	6.05416624497289e-38	842	2	1	1711974868	2307291815
1016	Gapdh2	OK	1.74531191580119e-16	8.15504067379705	0.223481505904675	6.34680319651487e-15	1444	2	1	1937693963	2108214209
1017	Gasz	OK	0.00109896080568821	3.06209707349682	0.0819894663368928	0.00679319340300221	856	2	1	1783340821	1366306135
1018	gb	OK	0.00136033466431616	2.99765336088489	0.0800961026793979	0.00815291889014427	363	2	1	0.203352	1938238451
1019	Gbeta13F	OK	9.46707412068077e-24	9.97848186430108	0.274008723425982	5.7464428102448e-22	1443	1	1	-0.392768	-2128723314
1020	GCC88	OK	0.00981099082788527	2.33349879197615	0.0609172441860974	0.0434233163122356	124	1	1	0.0197436	-0.472995
1021	gce	OK	1.33278954106843e-05	4.20030308859306	0.110911097102333	0.000132181940602523	1431	2	1	0.100722	1620835373
1022	GckIII	OK	5.39248815510137e-05	3.8722172318479	0.105054817423618	0.000468606640216721	227	1	1	-0.817337	-0.463317
1023	gcl	OK	4.04398937358396e-07	4.93323249172096	0.135690768830122	5.44118770215721e-06	864	2	1	-1347038379	1985311338
1024	GCS1	OK	0.00329868706368508	2.71651231226187	0.0711348526150489	0.017269974491005	1368	1	1	0.0377611	-0.745768
1025	Gdap1	OK	0.0104596821553068	2.30943663080203	-0.00318133479423805	0.0454717361550116	508	2	1	3859926203	0.354956
1026	Ge-1	OK	0.011114756281524	2.28642319656383	0.0588484077850979	0.0476776979068775	1784	2	1	-205839645	2368362972
1027	Gem3	OK	4.27501720836491e-08	5.35511854169592	0.146700074800192	6.70140076177281e-07	610	1	1	-23764249	-0.84102
1028	geminin	OK	4.25600938568651e-06	4.45188389947634	0.121328180523706	4.70024128189428e-05	814	1	1	-0.705241	-2262960008
1029	Gga	OK	7.5581563119751e-05	3.7891508158445	0.102736420371856	0.000640262286532791	1343	1	1	-0.112201	-0.300387
1030	Ggamma1	OK	1.18625028849311e-22	9.72442152273874	0.270177380690058	6.69692208322019e-21	867	1	1	0.906018	-1103041938
1031	Ggamma30A	OK	0.0104596821553068	2.30943663080203	-0.00318133479423805	0.0454717361550116	1729	2	1	385378308	0.353376
1032	Ggt-1	OK	1.85560195740632e-08	5.50407080185245	0.151625803924419	3.06345083888368e-07	1494	2	1	-0.556871	1894318411
1033	GILT2	OK	3.36304650318245e-44	13.8957018682989	0.380836370246061	6.31392428376557e-42	307	2	1	-1146313301	2828299114
1034	GILT3	OK	1.02626869980177e-18	8.7543661452257	0.240627749858538	4.22707510892843e-17	306	2	1	-0.441322	2966489622
1035	Gip	OK	4.39940488362985e-10	6.12980273841676	0.170009199422339	8.94619537167349e-09	1348	2	1	-1108647934	2190690586
1036	gish	OK	1.23289209237658e-05	4.21790888034445	0.113954861936274	0.000123641464121194	206	1	1	-0.769207	-1089676371
1037	gkt	OK	0.00016753378457087	3.58656110996936	0.0968728687691942	0.001293021264666	1612	1	1	0.281347	-2069270423
1038	GLaz	OK	0.00693742712267873	2.46048714502939	0.0645980613027136	0.0324483482974423	954	2	1	1899322161	0.0840798
1039	glec	OK	0.00096348646129872	3.10126263960732	0.0830543289937237	0.00604368780269197	282	2	1	-0.459842	2709455559
1040	glob1	OK	4.19869695825036e-10	6.13722778501292	0.169399417553195	8.5863127536286e-09	200	2	1	-0.124889	3044271299
1041	glu	OK	6.45429477916943e-09	5.68727051182338	0.157778066977444	1.14769871700958e-07	1845	1	1	-0.281632	-0.50505
1042	GluRS-m	OK	0.0106753340283072	2.30172530776716	0.059175550221739	0.0461944347054933	704	2	1	1306282172	-0.0640117
1043	Glycogenin	OK	0.00109114536902709	3.06423272573774	0.0817689511716667	0.00676560411993525	1097	2	1	0.962556	2365452597
1044	GlyP	OK	1.26906953983046e-07	5.15486485949318	0.141674696975439	1.84266158184376e-06	1582	1	1	-0.628131	0.630636
1045	GlyS	OK	0.0115716774375309	2.27105985365095	0.0591137582286275	0.0490437205886749	183	2	1	2089761385	0.849456
1046	Gmd	OK	4.27609116394479e-06	4.45087321726561	0.121602913284592	4.71596775498993e-05	1637	1	1	-1217345348	-0.104645
1047	gnu	OK	5.33512826024035e-29	11.1144529703875	0.314000984293675	4.350554590396e-27	674	2	1	1390543112	2508812735
1048	Got2	OK	1.85105480958437e-32	11.8044483430398	0.333840130381569	1.84488462688575e-30	1580	2	1	1807297239	2281849453
1049	Gp210	OK	0.000109846201036552	3.6952247088755	0.099450009485608	0.00088856551199207	808	2	1	-1813977352	1553690025
1050	Gp93	OK	4.282578356536e-10	6.13408342232726	0.17069406695409	8.73061996775635e-09	374	1	1	-0.644487	-1716478041
1051	Grasp65	OK	0.0109448555707243	2.29227618524474	0.0593032009940695	0.0471017600841935	751	1	1	-2393692604	-0.677264
1052	gro	OK	3.40025789468841e-05	3.98315923078535	0.10818768714973	0.000307189428198994	354	1	1	-0.482059	-1738014272
1053	grsm	OK	1.48143168088368e-07	5.12579405587574	0.141211775601191	2.12049609215851e-06	151	1	1	0.485647	-1841693333
1054	Grx1	OK	0.00372264265210294	2.67624205004877	0.0706719312330741	0.0191786178241398	731	1	1	0.096769	-1483340016
1055	Gs1	OK	1.35640606934544e-10	6.31436032046703	0.175532927947794	2.95155423121988e-09	1549	2	1	1246925244	1827246496
1056	Gsc	OK	0.000450074576266642	3.32000785527529	0.089055000878289	0.00307398650947597	1562	2	1	1480096945	1190237233
1057	GstD1	OK	9.02561908790034e-26	10.4301976683532	0.294455854744576	6.28136404281202e-24	140	2	1	-0.726994	2780816624
1058	GstD3	OK	1.12775519878349e-28	11.0474416834791	0.312172134450243	8.83919196095061e-27	141	2	1	1435196766	1785111973
1059	GstE1	OK	0.0043031323971314	2.62731095420564	0.0694167234072431	0.0216984308819749	1051	2	1	1504131684	2088329384
1060	GstE11	OK	4.04586189893457e-15	7.76613510854411	0.21712624469251	1.34412523086826e-13	1055	2	1	1645740518	2377020666
1061	GstE12	OK	7.36113177353151e-25	10.2288730035255	0.288926656273027	4.87101777112458e-23	1185	2	1	1704801926	2885732481
1062	GstE3	OK	0.0020884592326328	2.86448203534997	0.0749998290502508	0.0117410385689725	1052	2	1	0.00283755	1731068441
1063	GstE6	OK	2.38128819473296e-42	13.5873111545397	0.384349651695828	4.0050290825165e-40	1053	2	1	-0.792953	2583122084
1064	GstE8	OK	7.17694270546154e-17	8.2617610262352	0.2277733962487	2.68238233616625e-15	1054	2	1	0.866145	0.955844
1065	GstO2	OK	0.00244011312575785	2.81483513832591	0.0744907040185571	0.0134007029008457	572	1	1	1578757295	-1622062018
1066	GstO3	OK	5.88958445386812e-16	8.00673735166056	0.223721303833094	2.04062726592606e-14	571	2	1	0.961209	1795119831
1067	Gtp-bp	OK	0.00238498556076515	2.82217116635944	0.0750337336938789	0.0131516314426619	1365	1	1	-2009879222	-1212254754
1068	GXIVsPLA2	OK	0.00916881536552233	2.3587292226046	0.0613662673069694	0.0410993039677189	692	1	1	-2406031242	-1358388415
1069	Hat1	OK	9.21146461275367e-06	4.28319413729215	0.117126995772527	9.52165861955959e-05	39	1	1	-1007376304	-1608741096
1070	hb	OK	0.00267167074967205	2.7855717384538	0.0722554735608828	0.0145046388447226	72	2	1	0.983566	1977604935
1071	HDAC1	OK	3.1875789917565e-07	4.9794914175535	0.137364036598432	4.3689856027929e-06	504	1	1	0.404987	-2856617859
1072	hdm	OK	0.0114267036875152	2.27587641662149	0.0589893672586216	0.0487825377415707	1315	1	1	0.189064	-0.87189
1073	Hel25E	OK	0.000168948441024454	3.58436685280103	0.093377437533784	0.00130172630505228	1650	1	1	-0.286707	-2498073032
1074	heph	OK	7.23140092486043e-17	8.26085885916353	0.231981993950045	2.69028109061743e-15	424	1	1	-0.654086	-0.631763
1075	Hex-A	OK	4.00441914436801e-26	10.5071365435879	0.296614316688313	2.83576103091956e-24	1342	2	1	1819533715	2037617037
1076	HIP	OK	1.83524998805871e-09	5.89839699133971	0.162675072484622	3.49433329094292e-08	1253	1	1	1000003705	-1137526026
1077	HIP-R	OK	2.06585407784057e-24	10.1284442165658	0.285555608962365	1.31319999766984e-22	1252	1	1	-0.0686234	-1908017328
1078	Hip1	OK	0.00470544990706203	2.59675509021075	0.066891084202546	0.0235214223527627	651	2	1	-1493357292	1816647598
1079	HipHop	OK	2.47695301951867e-20	9.16501722754057	0.257404283182688	1.15586368361701e-18	729	1	1	0.241582	-267487829
1080	His2Av	OK	3.91990022217983e-11	6.50364265590992	0.17508279782016	9.11969870134229e-10	359	1	1	-0.229528	-2634386709
1081	His2B:CG17949	OK	0.00123898710414787	3.02601815850014	0.0763544990522251	0.00752055856525247	1896	1	1	-0.472183	-0.104948
1082	His2B:CG33868	OK	6.00108593274958e-06	4.37754839117676	0.118849575828321	6.46819315555238e-05	1897	1	1	-2681388965	-1870595029
1083	His3.3A	OK	3.86206099922461e-34	12.1256538762081	0.326995458618865	4.15712245956537e-32	1641	2	1	2040434131	-0.538055
1084	His3.3B	OK	8.15118978566188e-13	7.06293346369644	0.188508458321287	2.18619784517104e-11	1337	2	1	2324772725	0.748596
1085	His4r	OK	1.01231795540326e-68	17.4802908873042	0.431464080844793	7.42949350360957e-66	173	2	1	203378416	-0.458145
1086	HisCl1	OK	0.00987247967426362	2.33115933819713	0.0485951468097683	0.0435998514279706	136	2	1	0.713014	1168830583
1087	hiw	OK	1.03255565010673e-05	4.25773218856714	0.0907032074878296	0.000105250274789288	1426	1	1	-321988689	-0.316991
1088	HmgD	OK	2.15530202974634e-103	21.5595193718325	0.613269209510778	8.6998766430711e-100	1109	1	1	0.812316	-2726951292
1089	HmgZ	OK	1.49437787927734e-06	4.67159103957712	0.128294792864949	1.78199595559911e-05	1108	1	1	-2487834564	1172260353
1090	Hnf4	OK	1.22020020622936e-05	4.22024215162323	0.115436576900729	0.000122520849065791	1722	2	1	1888135085	0.932997
1091	hng3	OK	0.00733512823732906	2.4404184824472	0.0604154444707061	0.0338850259204043	441	2	1	-1745402923	2377107212
1092	hog	OK	1.08420201818819e-05	4.24680512799253	0.104450530510468	0.000109959332824538	1421	1	1	-0.524442	-0.0450671
1093	HP1c	OK	0.00165467171314361	2.93743986855039	0.0782615215788462	0.00962403799726828	300	1	1	-1389388195	-1828570178
1094	HP1D3csd	OK	1.74634003183119e-07	5.09471405708577	0.140419685975168	2.46041938516112e-06	1503	2	1	1118294129	1571293184
1095	HP1Lcsd	OK	6.14746166289436e-14	7.41356446778728	0.195011022722777	1.81125759140679e-12	1135	1	1	-2677901855	-0.964528
1096	HP4	OK	3.94953582109738e-14	7.47199049294006	0.20355874021786	1.18732733666927e-12	550	1	1	-0.321967	-2392369917
1097	HP6	OK	4.53684194418801e-31	11.5322536891355	0.324698305390475	4.06954722393664e-29	1630	1	1	-2561040035	-1007310083
1098	hpo	OK	5.19184075861418e-10	6.1033980438088	0.166173787453007	1.05046943469404e-08	1078	1	1	-2427503696	-0.697892
1099	HPS1	OK	6.85363941676037e-05	3.81339137143725	0.101128875233954	0.000584877706252711	988	2	1	0.994762	1878305981
1100	Hr4	OK	9.54180482545846e-05	3.73084832204031	0.101183554733862	0.000786030513835981	1231	2	1	1760941872	165869219
1101	Hrb27C	OK	1.18572073011751e-18	8.73806162231741	0.244600379163852	4.83450679507002e-17	1677	1	1	-1365483871	-0.495006
1102	Hrb87F	OK	2.62000791339437e-08	5.44296767630754	0.149766086651259	4.24725379213509e-07	161	1	1	2018662939	-2337254217
1103	hrg	OK	0.00875321821939432	2.37589515278032	0.0618478269172154	0.0394554610190789	1079	2	1	2006125578	0.495751
1104	Hsc70-4	OK	4.62065390336996e-08	5.34104349541501	0.12990821641657	7.17356518498186e-07	185	1	1	-1013696781	-1796353629
1105	Hsp23	OK	7.3684076893873e-49	14.643899445974	0.412461332800618	1.69957586504068e-46	587	1	1	0.873861	-15250945
1106	Hsp27	OK	9.58711294122111e-21	9.26684005057112	0.251134187199824	4.74826765487595e-19	588	1	1	0.781195	-1957025102
1107	Hsp68	OK	2.0653195814468e-08	5.48517345322849	0.151825979378578	3.38201318073428e-07	321	2	1	1402588973	1070750305
1108	Hsp83	OK	1.16436203205257e-05	4.23078961013029	0.114820707067925	0.000117645740735424	476	1	1	-0.746841	-0.435984
1109	HSPC300	OK	3.47493313596971e-07	4.96275937561446	0.136092024925478	4.71481263977873e-06	1166	1	1	1572322258	-0.483749
1110	hwt	OK	1.53997848592896e-06	4.66541439758769	0.127746494064479	1.83096411147342e-05	1390	2	1	2448769578	1276600191
1111	hyd	OK	0.00704820182883647	2.45479733076623	0.0642466386486822	0.0328603231376178	99	1	1	-0.326537	0.014191
1112	Hydr1	OK	0.000200505112346816	3.53941807048952	0.0934659701818288	0.00150855337555997	873	1	1	-0.256715	-0.230221
1113	hydra	OK	0.0104596821553068	2.30943663080203	-0.00318133479423805	0.0454717361550116	1534	2	1	3848900864	0.35413
1114	Ibf1	OK	0.00160231466284751	2.9473956089345	0.0785167240858899	0.00935320771740272	87	1	1	-1901509872	-0.816152
1115	ics	OK	0.0110340564341464	2.28919348678709	0.0596626406434301	0.047407098239949	1818	2	1	1309960017	0.309043
1116	Idgf2	OK	2.24511792672246e-20	9.17561031692799	0.243620281487098	1.05993198961581e-18	1839	2	1	-1021965614	2734559366
1117	Idgf4	OK	1.42289123556213e-19	8.97452452130628	0.250468423489417	6.24293529602883e-18	1345	2	1	0.133168	16081341
1118	Idgf6	OK	8.52314517766904e-41	13.3228545951216	0.367824631502687	1.29825190602495e-38	1016	2	1	-1244758716	2837489435
1119	IleRS	OK	0.000606112878128887	3.23598777522709	0.08620152014631	0.00403894227723006	784	2	1	-0.844064	2186148712
1120	Ime4	OK	1.87296500694681e-07	5.08143560528787	0.139761791999855	2.62507751754888e-06	318	1	1	0.000631222	-0.376947
1121	ImpL3	OK	4.39590550839829e-06	4.44493581861359	0.120016287016852	4.84149320181438e-05	527	2	1	1100587019	1563093254
1122	inaE	OK	0.000381142254726809	3.36613840300875	0.0905817959832678	0.00266403586355803	1410	2	1	0.93847	2140962192
1123	Incenp	OK	0.00726324663344701	2.44397350587025	0.0639847359391638	0.0336409581593905	826	1	1	0.0914725	-2714850834
1124	Ing5	OK	3.25683260881849e-07	4.97532977754391	0.13636310240579	4.44128541401886e-06	1815	1	1	1048190722	-0.887426
1125	InR	OK	1.04610035017064e-07	5.19095332791482	0.142922731024135	1.53828199033289e-06	279	2	1	2573800454	1201466629
1126	insv	OK	0.000399413533960662	3.35320087877257	0.0901918406417994	0.00277731736405204	1590	1	1	0.589943	-3104333094
1127	Ipk2	OK	0.000849067850056267	3.1385023559119	0.0841628303301681	0.00540659909632456	1561	1	1	1268741259	-2841235092
1128	IscU	OK	0.000159800001798692	3.59887235306784	0.0974125966134905	0.00124164139992381	77	1	1	-0.737532	-1030264875
1129	Jabba	OK	4.24623814093519e-103	21.5281112431281	0.606742361701364	1.14266268372566e-99	1060	2	1	-0.973142	2803565809
1130	Jafrac1	OK	4.49463488854603e-16	8.03992605958423	0.223410746127954	1.57078733572433e-14	1400	2	1	2124202618	1750379154
1131	Jafrac2	OK	0.000179891076028624	3.56795217423259	0.0965576285062918	0.0013687659347588	469	1	1	0.741057	-0.358434
1132	janA	OK	0.000500946907841674	3.28999438627478	0.0870806186029773	0.0033870556005074	404	1	1	-0.919414	-2072616628
1133	jdp	OK	0.00499358528703388	2.57627318287777	0.0629069858433629	0.0247624164755679	411	2	1	-0.361611	2498147318
1134	Jheh1	OK	7.21282103066957e-05	3.80075407114651	0.0995113202155894	0.000612293419354316	1064	2	1	-0.234093	2639732668
1135	Jheh2	OK	0.00651863871834318	2.4827493851236	0.0649402823238874	0.0308650852628648	1065	2	1	0.199054	1666580269
1136	Jheh3	OK	5.32338023707551e-09	5.72009006044487	0.152066472956889	9.59897221998031e-08	1066	2	1	-1771729103	2279404232
1137	JhI-26	OK	0.000804492265881126	3.15427307704233	0.083659070101219	0.00515859099480408	1008	2	1	1108742365	1677799293
1138	JIL-1	OK	1.08425486656787e-08	5.59799022722066	0.15114173137345	1.85056861264322e-07	619	2	1	2638328382	1209889242
1139	jim	OK	1.91750688088681e-08	5.49828563277353	0.152310866071514	3.14634818077219e-07	786	2	1	2454525241	1497734138
1140	jtb	OK	9.35217188777603e-15	7.65923529562117	0.20596860889627	3.02000334600064e-13	1011	2	1	-0.877565	2859476635
1141	Jupiter	OK	5.16781458840398e-16	8.02280626766372	0.217253250184182	1.7982658263873e-14	129	1	1	0.0761544	-2010153702
1142	Kap-alpha3	OK	0.00693235812966956	2.46074942220531	0.0641195375743505	0.0324483482974423	95	1	1	0.18697	-1934399775
1143	Karl	OK	3.06805528693425e-10	6.18689423025304	0.170459972014779	6.41668661435757e-09	1377	2	1	1668674359	1465941259
1144	karr	OK	2.55273251305688e-16	8.10896047269577	0.223888731990373	9.11867680438415e-15	1524	1	1	-1792693248	-0.952473
1145	KdelR	OK	6.72159292080261e-05	3.81819461881547	0.103186845994561	0.000575433930537004	1769	1	1	-0.572184	-2050038508
1146	kek1	OK	4.32960906045924e-13	7.15029409213965	0.200036254379681	1.20113175069029e-11	1810	2	1	0.714294	2663942167
1147	key	OK	0.0104086679365624	2.31128105293476	0.0601624599700608	0.0454717361550116	1187	1	1	0.630203	-2108891061
1148	KFase	OK	1.71316720061924e-08	5.51812615451536	0.149497820757363	2.84576107213974e-07	1664	1	1	-2392774692	-1789033225
1149	Klc	OK	0.00231823382421106	2.83126233339275	0.0752902799671181	0.0128449565290706	650	1	1	0.545385	-1659633568
1150	kra	OK	1.18318727587619e-05	4.22718086285373	0.114457088144035	0.000119249324321454	30	2	1	-1172257057	1823195526
1151	krz	OK	0.000241806369459046	3.48967254679136	0.0942065214432905	0.00178274230195696	426	1	1	1513118038	-279118531
1152	kuk	OK	8.48162458804765e-06	4.3015173463861	0.117046086350499	8.86945016830423e-05	226	1	1	0.812582	-2047949365
1153	Kul	OK	0.00025328155514262	3.47726170605565	0.0904478896179038	0.00185212137198041	397	1	1	-2065310588	-1711233786
1154	kuz	OK	8.76397301655505e-08	5.22380912716891	0.144323783962706	1.30779212869961e-06	1817	1	1	-1886394611	-1725816062
1155	l(2)37Cd	OK	0.00302543049558231	2.74501240775192	0.0723836772768461	0.0161003957751061	1866	1	1	-2124154678	-1604439428
1156	l(2)efl	OK	0.0116640584083062	2.26801788160904	-0.00323998582063096	0.0490437205886749	1146	4	3	-1527699243	0.225311
1157	l(2)k10201	OK	0.00978836686487531	2.33436278484242	0.0609466001214058	0.0433469477236086	876	1	1	0.166222	-1121321133
1158	l(3)neo38	OK	0.0051318548094672	2.56681587455431	0.067606969120754	0.0252927129895169	135	2	1	1980618367	-0.227929
1159	l(3)neo43	OK	0.00252301164310078	2.80408095873271	0.0744193512983252	0.0138079732539192	189	2	1	1810975084	2240374395
1160	La	OK	8.31519362076754e-05	3.76536813721989	0.102027777740149	0.000696844924617196	1879	1	1	-1725572696	-0.50687
1161	Lac	OK	0.00044784674241366	3.32139290731248	0.0886728891215381	0.00306395487415718	942	2	1	0.828678	0.957742
1162	Lam	OK	4.22868643659278e-14	7.46300096315677	0.206239856432961	1.25508035303726e-12	1651	1	1	1159640679	-1865042379
1163	lama	OK	3.87647046275566e-08	5.37278579555488	0.141976922829477	6.08847199335145e-07	511	2	1	-1572398296	2418453285
1164	LamC	OK	0.00508276664342374	2.57014712339128	0.0671364360355504	0.0251582925275045	978	2	1	-0.179244	3073856422
1165	lark	OK	0.00813022473081182	2.4030165960166	0.0623430065926851	0.0370193481397878	538	1	1	-0.974483	-194174712
1166	levy	OK	2.43966779354667e-20	9.16665296061315	0.247856806066273	1.14508361030827e-18	1142	1	1	-0.982298	-1307469061
1167	lgs	OK	0.00283373821394678	2.76642416822448	0.0733288971683286	0.0152214864291205	1914	1	1	-0.23391	-0.556521
1168	lig	OK	1.69584137558176e-06	4.64555203014692	0.12774361293701	2.00153909723269e-05	851	1	1	-1828168502	-1277325264
1169	lola	OK	0.00392175532075311	2.65873294981482	0.067344959498337	0.0200002089099431	904	1	1	-0.456745	0.431718
1170	lolal	OK	8.87713384985432e-15	7.66592806884755	0.199467309833497	2.88972183749492e-13	1045	1	1	1102866778	-0.864714
1171	lost	OK	4.73788414685993e-21	9.34174680374233	0.26277167938362	2.42081890617723e-19	14	1	1	-1408616653	-0.668448
1172	LpR1	OK	1.26310890262737e-05	4.21244451543374	0.0752294796800274	0.000126357845984025	349	2	1	-198916637	2976411173
1173	lqf	OK	0.00110684914733019	3.05995556892613	0.0818717109293962	0.00683149324648062	542	2	1	-0.337784	2534424612
1174	Lrp4	OK	0.0116640584083062	2.26801788160904	-0.00323998582063096	0.0490437205886749	1445	4	3	-1525975763	0.208094
1175	Lrpprc2	OK	0.0107925771377207	2.29758966767212	0.0569914549086465	0.046573319008743	1219	2	1	-1368126026	2884940216
1176	Lsd-2	OK	0.00624412185834142	2.49803904753263	0.0648782840165676	0.0297924324836822	1428	2	1	-169930326	2610830614
1177	LSm3	OK	0.00284905007331247	2.76466660083912	0.0726055521911685	0.015282645343423	317	1	1	0.478255	-1787353447
1178	lsn	OK	1.56433604707568e-06	4.66218666794595	0.12812907403048	1.8544618073483e-05	283	2	1	113401545	-0.192761
1179	lwr	OK	5.31403633306806e-09	5.72038854579485	0.157619234799476	9.59897221998031e-08	1559	1	1	-1180425754	-1404404214
1180	LysRS	OK	0.00510347473238694	2.56873834186615	0.0677018777830554	0.0252144134116033	1344	1	1	-0.889708	-0.599631
1181	M6	OK	0.00939998355731219	2.34947380048123	0.0595238928709573	0.0419723823330649	771	2	1	0.795694	0.928097
1182	mab-21	OK	0.00270424342884258	2.78164077448891	0.0510143851662156	0.0146519175845947	1286	2	1	0.338798	1094823787
1183	mAChR-A	OK	1.36870358895017e-09	5.94661710509082	0.162533019327539	2.64343159655375e-08	1179	2	1	1987207183	1993302891
1184	Mad	OK	4.67569155096706e-09	5.74209228635671	0.159234627186179	8.53461757996854e-08	1611	2	1	0.550014	1629438946
1185	mad2	OK	1.72386892430891e-07	5.09716720596307	0.140221658414933	2.43726686969279e-06	520	1	1	-0.383628	-1349950066
1186	mael	OK	2.40211932343919e-05	4.06495181463166	0.110955344835322	0.000223708115112016	785	2	1	1496273765	2359846661
1187	maf-S	OK	8.18322480334327e-11	6.3920610759908	0.174758550300924	1.81992214428072e-09	1085	1	1	0.868603	-2028178266
1188	mago	OK	0.00465012988996659	2.60081498049037	0.0670733416872123	0.02330260620838	1095	1	1	0.0767156	-2910836628
1189	mahe	OK	0.00379090628503154	2.67014664683214	0.0705482451875573	0.0194558082892941	1316	1	1	-0.567225	0.29817
1190	Mal-A5	OK	0.000696524588674448	3.19608737839987	0.0838507914441396	0.00455676094357279	860	2	1	-1160237899	2686773369
1191	Map205	OK	7.98112548330854e-05	3.77560071769748	0.10132189552392	0.000672563945999476	428	1	1	-0.979044	0.86258
1192	Map60	OK	3.80454939315602e-08	5.37616045531572	0.148794958386703	5.99885297870089e-07	881	1	1	-0.901859	-1393548003
1193	Mapmodulin	OK	2.61084614507528e-24	10.1055216587069	0.278755835768452	1.64666882259318e-22	1042	1	1	-0.202155	-2845910242
1194	Mat1	OK	1.62139473753821e-07	5.10876058120643	0.140607452189819	2.31672915330017e-06	906	2	1	2111644277	-0.0787728
1195	Mcm2	OK	1.01047460681611e-05	4.26256363540792	0.116570612019194	0.000103262010388062	61	1	1	-0.270962	-273970907
1196	Mcm3	OK	2.53011992876663e-19	8.91093846177295	0.250833433549662	1.07503464131226e-17	1274	1	1	0.112283	-3111177614
1197	Mcm5	OK	6.48640023116021e-13	7.09459801682886	0.198249243821317	1.76907800899177e-11	114	1	1	0.212052	-2736272982
1198	Mcm6	OK	3.77261717507663e-09	5.7783152295196	0.160338038741721	7.00145711595256e-08	1300	1	1	0.365784	-2906221083
1199	Mcm7	OK	4.98016853043043e-13	7.13105380565084	0.19941751340723	1.37218090601245e-11	577	1	1	0.486681	-2922431162
1200	Mct1	OK	0.00103257930474578	3.08069819370871	0.069096451037881	0.00644205002102989	1236	2	1	-1141563526	1556591579
1201	Mdh1	OK	7.68406414643286e-34	12.0691674049431	0.332466274690413	8.16229603344112e-32	1766	2	1	1760149607	2238322327
1202	Mdh2	OK	3.37014465767128e-06	4.50172898894074	0.120231875028773	3.80519969529793e-05	239	2	1	1771324644	1848315784
1203	MED10	OK	3.46453245762933e-11	6.52218462337582	0.178298473331377	8.13057282861675e-10	699	1	1	173380805	-0.967706
1204	MED17	OK	0.00865468950000787	2.38006937384763	0.062211880546102	0.0390986616304217	237	1	1	-1920141807	-0.552802
1205	MED18	OK	5.37211652572592e-08	5.31366454032741	0.146871512020173	8.26078032613055e-07	1224	1	1	-0.535961	-1132923952
1206	MED20	OK	0.000999462926129945	3.09039185232457	0.082761581549095	0.00624993354194194	1698	1	1	0.0106262	-0.955435
1207	MED22	OK	0.00548351587748149	2.54374754186355	0.066203617733362	0.0267806555831265	1206	2	1	175214971	0.806869
1208	MED26	OK	0.000493444571114644	3.29423795608069	0.0878334049992115	0.00334473385609448	1918	1	1	0.632129	-0.225033
1209	MED31	OK	0.0056999892123308	2.53019304785551	0.0664226215975301	0.0276206560090916	16	1	1	1833577523	-0.712808
1210	MED7	OK	0.000120505329519443	3.67162763895916	0.099615182287967	0.000963207450703427	111	1	1	-0.903617	-0.436691
1211	mei-218	OK	0.000221056069984436	3.51357947087495	0.0927110978365262	0.00164175313062038	1475	2	1	3496574817	0.244833
1212	mei-P26	OK	8.19813589615366e-06	4.30904269289598	0.114171569693513	8.61764988146465e-05	1338	2	1	2866528162	0.600345
1213	mei-S332	OK	0.00053457324932732	3.27166904722173	0.0878349525615467	0.00360234544392275	1112	1	1	0.456901	-1426080874
1214	mei-W68	OK	0.000438299789754015	3.32740154836132	0.0890341169497094	0.00300118252984238	1076	2	1	2524123022	0.0428038
1215	meigo	OK	0.00924475087198583	2.35566664503617	0.0597787080766764	0.0413707726106107	276	1	1	-2001391044	-0.00704389
1216	Mesh1	OK	0.00569401009367963	2.53056124404784	0.0664067542831529	0.0276082543461115	385	2	1	1991989741	1010792205
1217	MESK4	OK	0.00124205011280009	3.02527150641849	0.0556238748813931	0.00752783075122757	223	2	1	-0.369951	3291832754
1218	MetRS	OK	0.00561003313726457	2.53576917451738	0.0664513728380169	0.0272665848989385	1063	2	1	0.0305826	0.116701
1219	mge	OK	0.00468527418831198	2.59823081224961	0.0676483534015854	0.0234503885517162	487	1	1	241603137	-140803664
1220	mgl	OK	5.78761614464904e-11	6.44480082978492	0.178860545974418	1.30877941556727e-09	1341	2	1	0.694673	2505614349
1221	mgr	OK	0.00327226770056495	2.71917307551109	0.0719216533540877	0.0171718258527515	127	1	1	-2010141483	-1265497497
1222	Mgstl	OK	2.36034894042594e-14	7.53941903442459	0.211077402323298	7.2729377847552e-13	1536	2	1	1893497953	1800531456
1223	Mi-2	OK	0.00916400222541491	2.35892409010129	0.0614080704742746	0.0410993039677189	749	2	1	1272801289	-0.244874
1224	mil	OK	2.3138706046452e-09	5.86003338614421	0.141848017796507	4.38494774443678e-08	371	1	1	-0.672774	-0.00886511
1225	Mink	OK	6.44826644879403e-06	4.36185330974855	0.119473045547254	6.90409218051913e-05	335	1	1	-0.620653	-0.980689
1226	mip40	OK	9.308242135146e-06	4.28086909966656	0.117003198686388	9.59711861520226e-05	1070	1	1	-0.265538	-1313588074
1227	mirr	OK	1.27444557291603e-05	4.21042643407616	0.110180427216237	0.000127019742100631	647	1	1	-2575213542	1261091539
1228	Mis12	OK	0.000373656368767151	3.37160600265248	0.0907211333281282	0.00261729779517643	530	1	1	1166034827	-0.597267
1229	Mitf	OK	1.32907664203272e-07	5.14620048814115	0.14029614695286	1.91600638055896e-06	1924	2	1	-0.611909	1765312979
1230	mld	OK	0.00387218952346397	2.66301574457644	0.070419946455444	0.0197724136767392	330	2	1	2665181705	0.887438
1231	Mlf	OK	5.69366273092294e-06	4.38899964619428	0.118795089839163	6.17808322940066e-05	1001	2	1	2084397563	-0.589511
1232	mlt	OK	1.28496873567431e-05	4.20856839122859	0.114355317525723	0.00012791063628975	897	2	1	2074457893	1555519649
1233	mnd	OK	4.68357217195984e-47	14.3589230416469	0.40459011609351	9.22206784005654e-45	675	2	1	-1305780044	2245961258
1234	Mo25	OK	0.00907497632823342	2.36254469641267	0.0617818532339076	0.0407919175377664	709	1	1	0.560218	-1704469016
1235	mod	OK	0.00321561703581212	2.72494427415119	0.0712691401287136	0.016922865925757	427	2	1	-1278121105	1905023405
1236	modSP	OK	0.00332977506912483	2.71340578929476	0.0679968369593497	0.0174214349533667	220	2	1	1465337762	2435708115
1237	mol	OK	6.31293946788436e-06	4.36649047803599	0.119065625820984	6.77717557503064e-05	1828	2	1	0.609486	2588980982
1238	mon2	OK	0.00344545739213579	2.702070507596	0.0610319497004439	0.0179452758236853	1700	1	1	-0.671369	-1257027796
1239	mop	OK	0.00064860312071931	3.21659710990762	0.0849733595193968	0.00428141700209893	672	1	1	-0.870977	0.684148
1240	Mos	OK	4.43574334314446e-10	6.12849383327373	0.159769133377191	8.99742613296614e-09	949	2	1	-1681976429	2598698208
1241	MP1	OK	1.901410118118e-06	4.62187779331496	0.121536957921474	2.22143037388808e-05	9	2	1	0.81012	1238293716
1242	mre11	OK	0.000206107711281961	3.53213720179505	0.0955575141691695	0.00154494666033359	1789	1	1	1259850869	-2862370661
1243	mrn	OK	0.00807074595650297	2.40570049704568	0.06303499549434	0.0367900237757473	686	1	1	133756412	-0.716684
1244	mRNA-cap	OK	0.00213184693275318	2.85796353438178	0.0760224921690956	0.0119516668667475	1416	1	1	0.0784751	-0.600937
1245	mRpL10	OK	8.32769195830028e-10	6.02746253826875	0.167577580841782	1.64375200927526e-08	1552	1	1	-0.577498	-1118887952
1246	mRpL16	OK	0.00913298866258001	2.36018187569853	0.0612638063929495	0.0410069666196268	1229	1	1	1321755776	-2096989325
1247	mRpL17	OK	1.35053555001882e-05	4.19730747110875	0.114734700475031	0.000133613645775759	432	1	1	-1739824882	-1128358236
1248	mRpL27	OK	0.00681861024788558	2.46667990265275	0.0638656110646239	0.032041117887765	1629	1	1	1001235613	-1315767458
1249	mRpL28	OK	0.00120327453910722	3.03485054655097	0.0809873094357518	0.00733430020451697	1636	1	1	-0.541655	-0.798142
1250	mRpL36	OK	0.000115207549016207	3.68309957951478	0.0979508780052484	0.00093007054320784	557	1	1	-0.0914818	-1188515475
1251	mRpL41	OK	0.0012763253427358	3.01702938152361	0.0802297579207362	0.007706637615487	994	1	1	1252609858	-2056010178
1252	mRpL44	OK	0.00178275337710869	2.91424437774927	0.0776202876209742	0.0102435359525968	25	1	1	-104761087	-2102306536
1253	mRpL45	OK	0.00236307170349196	2.82513001799726	0.0750652200294182	0.0130575481603632	296	1	1	0.974367	-3175797155
1254	mRpL48	OK	0.000157245311885176	3.60306187838617	0.0972817372215206	0.00122532953942957	1575	1	1	0.0756511	-2388681462
1255	mRpL55	OK	1.33246096828804e-06	4.69508783197566	0.127292396758154	1.61273724092794e-05	254	1	1	1604876408	-2579520991
1256	mRpL9	OK	0.000279579431661084	3.45068834251678	0.0931976851132722	0.00201882357048294	191	1	1	1664223442	-1036880544
1257	mRpS14	OK	4.94590678014907e-13	7.13200381029922	0.193601988759134	1.36740772041587e-11	1507	1	1	0.721245	-2143107226
1258	mRpS18A	OK	0.000184703704412696	3.56102677401063	0.0955995548222185	0.00139879268829615	69	1	1	1625539669	-2638714722
1259	mRpS2	OK	1.91978874837023e-05	4.11692692303257	0.112118920632525	0.000182764794405576	1634	1	1	214300991	-1966792276
1260	mRpS24	OK	0.000209514189873575	3.52780015870445	0.0952538159372367	0.00156757002303	323	1	1	-0.831339	-0.186392
1261	mRpS25	OK	2.83775243442258e-05	4.02591143649642	0.109095799115257	0.000261131175098968	1418	1	1	1376525769	-2410109451
1262	mRpS33	OK	0.00098846172611999	3.09367736522375	0.082483994175023	0.00619073042278253	209	1	1	1559682021	-272017782
1263	mRpS34	OK	0.00704992935393956	2.45470922524795	0.0642275169312722	0.0328603231376178	700	1	1	1432865748	-2224520734
1264	mrt	OK	9.69688479920621e-05	3.7267850761983	0.100140703110037	0.000796367761790354	365	2	1	0.510527	0.455246
1265	msb1l	OK	5.74815851263443e-05	3.85662532208041	0.104637301122577	0.000497372815353674	1872	1	1	-0.882663	-0.703052
1266	msd1	OK	1.61730714708666e-05	4.15628701544722	0.112443267762169	0.000158043665121881	448	1	1	1752058038	-0.778521
1267	msd5	OK	2.19637011301776e-15	7.8431810247065	0.219848412963645	7.3880399676635e-14	449	1	1	1122641453	-171278601
1268	msi	OK	0.00171908347640587	2.92557825186853	0.0779655296710985	0.00993425977453442	346	2	1	2645854661	1597231695
1269	msk	OK	6.87997083791198e-05	3.81244399036823	0.103465977808826	0.000586504800152729	556	1	1	-1525075069	0.761824
1270	mspo	OK	5.65794717307205e-06	4.3903680913488	0.119149538619717	6.14759186113199e-05	982	2	1	1328165421	1108222911
1271	Mst85C	OK	0.00767040880695291	2.42423162141563	0.0634891023455504	0.0352236691117923	83	1	1	-2580583206	-1264502278
1272	mt:ATPase6	OK	2.77209946108393e-06	4.54306559827833	0.124329142214416	3.1698525423981e-05	1927	1	1	-2573943248	0.409098
1273	mt:CoI	OK	9.57568963429004e-08	5.20739145982352	0.143259294557559	1.41066683243838e-06	1925	1	1	-2566274276	0.399593
1274	mt:CoII	OK	1.51744471304858e-06	4.66844435977423	0.127578390461284	1.80683350566979e-05	1926	1	1	-2567052951	0.393872
1275	mt:CoIII	OK	5.32681723591128e-09	5.71998039567965	0.157773596439434	9.59897221998031e-08	1928	1	1	-255037128	0.408812
1276	mt:Cyt-b	OK	2.79937521082989e-06	4.54100198596712	0.124052016987869	3.19651429660957e-05	1930	1	1	-2559400192	0.392817
1277	mt:ND4	OK	0.00428584867317018	2.628680019417	0.0688838092416706	0.021638309154786	1929	1	1	-2510803333	0.385776
1278	MTA1-like	OK	7.70157972144675e-07	4.80593285147185	0.130578303469169	9.82225167318162e-06	35	1	1	-0.709299	0.0295767
1279	mth	OK	1.41874496733695e-06	4.68224576663894	0.11105337348356	1.70582480633164e-05	433	2	1	-1074774852	23575762
1280	MtnA	OK	0.00281652843861071	2.76840984173359	0.0706820546377317	0.015168668502271	104	2	1	0.602269	1201877782
1281	mtrm	OK	3.29134380959779e-14	7.49593606025008	0.208489133183307	1.01030488877882e-12	567	2	1	-0.779738	3020256588
1282	mts	OK	3.02503580202432e-54	15.4642210119435	0.414979041640176	1.16291019189249e-51	1690	1	1	0.622069	-2565904191
1283	mu2	OK	0.0118396331615066	2.26229365279399	0.0573399955048218	0.0496011201415893	460	1	1	-0.554309	0.732517
1284	mus81	OK	0.00702636192344269	2.45591283452393	0.0617516123370108	0.0328072989056986	1207	2	1	-1747154346	2957269737
1285	mxt	OK	3.8119708914668e-14	7.47665291954018	0.209270787772042	1.15691883484254e-12	1633	2	1	1725709567	1865784952
1286	Myb	OK	0.000716684032801175	3.18784609613319	0.0853404811890571	0.00465844621320764	1442	1	1	-1418760887	-1139785758
1287	Myc	OK	7.74902143123275e-06	4.32148807592229	0.115615349715168	8.17749673390092e-05	1250	1	1	-2182993045	0.293524
1288	Myo10A	OK	0.00409450792443286	2.6441756082539	0.0683670311530323	0.020750133379753	1362	2	1	-0.338483	3302337715
1289	N	OK	0.000670779230731552	3.20693812804484	0.0851703187896115	0.00442153725583359	1249	1	1	-0.314142	-1662964275
1290	Naa15-16	OK	0.0050984482490019	2.56907982765365	0.0676747129032908	0.025205004723939	1508	1	1	-1337161651	-0.0196757
1291	Naa40	OK	8.88558320001699e-14	7.36457534217479	0.20591931239202	2.58965029508076e-12	396	1	1	0.364641	-265901964
1292	Nacalpha	OK	2.20321933081194e-05	4.08506548967111	0.110175826102268	0.000207061579250812	951	3	2	2003065714	3486044475
1293	nAChRalpha3	OK	3.8686697895757e-25	10.2909940835993	0.29061888094174	2.58113811663179e-23	1323	2	1	2055879125	113957555
1294	nahoda	OK	0.000765714586231344	3.16866097397198	0.0842872450649138	0.00492558872880131	1127	2	1	0.703608	0.896939
1295	Nak	OK	0.00977547163359888	2.33485602520181	0.0583087678151591	0.0433136018101228	1860	1	1	-0.531269	0.898228
1296	NANS	OK	0.00628029553080071	2.49599065471055	0.0647275990054919	0.0299119916343092	144	1	1	-2432370773	-1842546037
1297	Nap1	OK	4.18948068938612e-06	4.45526504706826	0.108331109279923	4.63946194861648e-05	1160	1	1	-0.327351	-3347613266
1298	NaPi-III	OK	0.00595876703368514	2.51457680644751	0.0656196200442379	0.0286340037279405	622	2	1	-1852079025	2164944002
1299	Nbr	OK	0.000134045763875909	3.64432782924978	0.098525151646245	0.00105885660642878	1892	1	1	-1673821559	-0.314771
1300	NC2beta	OK	0.0027501584178586	2.77617160755723	0.0734930550593405	0.0148607957880672	1829	1	1	1031603465	-0.742513
1301	ncd	OK	0.000308721967905521	3.42383369736702	0.0924280788012778	0.00220753981125002	399	1	1	0.555768	-2309933117
1302	nclb	OK	1.69496787374369e-07	5.10036808641097	0.140850578613088	2.40060976223383e-06	911	1	1	-1561123004	-0.101297
1303	ND-13A	OK	0.000265140872964277	3.46497450595628	0.0917291961925099	0.00192662670336689	1644	1	1	-0.368285	-2960828474
1304	ND-13B	OK	9.37995416099099e-07	4.76634375566899	0.128197461805287	1.17220386906626e-05	612	1	1	1861674199	-1794585994
1305	ND-20	OK	0.00115024206488594	3.04841966429506	0.0790970534168941	0.00704545082687722	1447	1	1	1155099282	-1316787234
1306	ND-24	OK	1.29262225291304e-07	5.15141785984284	0.140668113752702	1.87349002652909e-06	1482	1	1	0.526548	-1274269929
1307	ND-30	OK	2.29343129513685e-06	4.58284763833622	0.12149661778183	2.64852902041606e-05	474	1	1	1157921919	-2623678854
1308	ND-39	OK	0.000213820400221651	3.52241087690134	0.0947234540184665	0.00159388004708161	762	1	1	-0.428961	-2697997501
1309	ND-49	OK	0.00649609362289271	2.48398337752031	0.064409838102319	0.030776387216909	1916	1	1	1017240176	-176527684
1310	ND-ACP	OK	0.000896412658638717	3.12256496784458	0.0809739777725234	0.00568479135364522	447	1	1	-1690998188	-0.486082
1311	ND-AGGG	OK	6.39421642962383e-06	4.36369416942703	0.119526888427686	6.85531331160069e-05	796	2	1	-1176419368	2491797993
1312	ND-ASHI	OK	0.00408815853936188	2.64470083138428	0.0697919042452741	0.0207309697790631	1301	1	1	-0.994064	-1816661885
1313	ND-B12	OK	3.27078858832828e-08	5.40332775251396	0.145139069324194	5.22872797496518e-07	1104	1	1	1004674801	-1376013032
1314	ND-B14.5A	OK	7.18923163568988e-16	7.98216843860372	0.218426651294589	2.46973051042231e-14	1235	2	1	2438619861	-0.416839
1315	ND-B14.5B	OK	4.08309356034187e-07	4.93135333021627	0.131035375434712	5.48166225830768e-06	1610	1	1	1049950013	-2639979055
1316	ND-B17.2	OK	0.00167332096042719	2.93396291486547	0.0763723028985105	0.0097044845761617	1591	1	1	0.965924	-3181773832
1317	ND-B22	OK	0.000117627948046031	3.67779827391731	0.0949179870453492	0.000943009359062171	1814	1	1	1044661412	-2047177485
1318	ND-MLRQ	OK	1.58557807569506e-05	4.16081376054917	0.112932787283383	0.000155344318022891	792	1	1	-0.537265	-3078670195
1319	Ndc1	OK	0.00461659024945336	2.60329746058351	0.0682627317616786	0.0231632896729876	315	1	1	-2397077194	-180750089
1320	Neb-cGP	OK	9.26234506072771e-06	4.28196887151063	0.115013553543682	9.5620091656336e-05	1353	1	1	-173149406	-0.910424
1321	Nedd8	OK	2.85271977064789e-32	11.7680101753183	0.322534877639144	2.77469960342655e-30	1859	1	1	0.535873	-192762666
1322	Nelf-E	OK	3.54659263889414e-11	6.51867351520801	0.181102026741983	8.27504114849492e-10	574	2	1	2034919986	153362591
1323	Neos	OK	0.000243238089594787	3.48809446072897	0.093867326824865	0.00178839808497151	535	2	1	1957580337	-0.490973
1324	Neurl4	OK	0.000244061693350728	3.48719057984663	0.0905694008480163	0.0017928207920113	667	1	1	0.0593199	-0.655475
1325	Nhe3	OK	0.000989731354651703	3.09329648173778	0.0827170549812302	0.00619387691945984	1673	2	1	1061265597	1106837103
1326	NHP2	OK	0.00549757887204157	2.54285267681614	0.0619379558706536	0.0268006970012026	673	1	1	0.89077	-2335169366
1327	NijA	OK	0.0116640584083062	2.26801788160904	-0.00323998582063096	0.0490437205886749	613	4	3	-1525111734	0.199295
1328	Nipsnap	OK	4.54460059077959e-05	3.91370142938488	0.106395724622791	0.000402286848348286	1450	2	1	1159082779	2467419216
1329	Nlg2	OK	5.03484394812713e-07	4.89027171779082	0.133254016848516	6.64155150216182e-06	1675	2	1	132107676	2160577127
1330	Nlp	OK	2.34010612850124e-23	9.88827533081861	0.277110900795928	1.36896208517323e-21	402	1	1	-0.480092	-3142975739
1331	nmo	OK	9.22705953734895e-08	5.21427132865949	0.138632637783307	1.36428666016517e-06	552	2	1	1476699481	0.575546
1332	Non1	OK	1.28823095485245e-06	4.70198360600083	0.125372041737592	1.56154481959817e-05	875	2	1	2135166892	1672850201
1333	Non2	OK	0.00166179212715124	2.93610815119466	0.0782954635989716	0.00965539689821388	468	1	1	-1843337169	-0.307249
1334	Nop17l	OK	0.000211935964974913	3.52475668545259	0.0943957861739434	0.00158129301778417	843	1	1	-1678972831	0.708222
1335	Nop56	OK	4.11332832045194e-07	4.92991223564372	0.132530979929268	5.49783104818021e-06	290	1	1	-1466554275	-1756568721
1336	Nop60B	OK	5.7725732648215e-08	5.30055454615285	0.143553940273369	8.79282716356679e-07	1176	2	1	-1382098785	2122511694
1337	Nopp140	OK	1.56906089203593e-06	4.66156614444219	0.127929118212094	1.85733556912112e-05	777	2	1	-0.364503	2253497192
1338	Not1	OK	0.00111511256753762	3.05772718776598	0.080183266894075	0.00686674581062641	879	1	1	0.230059	-164046841
1339	NP15.6	OK	4.23396662013448e-06	4.45299853543082	0.121277194307706	4.6823030855268e-05	253	1	1	-1781653038	-0.392185
1340	Npc2a	OK	1.31791556993783e-13	7.31180210623134	0.204569956717583	3.81345247172334e-12	1581	2	1	-0.799263	2749035427
1341	Nph	OK	8.00843449923898e-38	12.8018124924592	0.361089675134235	1.04277567277994e-35	401	1	1	-0.395585	-3280054262
1342	Npl4	OK	4.13972474731808e-05	3.93616373509522	0.106920667760965	0.000369281744586728	347	1	1	1041402945	-129609715
1343	Nrd1	OK	4.11760297552504e-05	3.93745007208874	0.103943333914748	0.000367714699351921	1378	1	1	-0.468576	-0.00997411
1344	nrv3	OK	0.00191524926967231	2.89179331119794	0.0751146709438054	0.0108656411483237	1895	2	1	-0.999164	1956716129
1345	Ns1	OK	0.00624329918019736	2.49808575509945	0.0656833762278256	0.0297924324836822	225	1	1	-122786676	-0.318323
1346	Nsun2	OK	2.76963841577257e-05	4.03162395489844	0.109747913094474	0.000255827127351624	1258	1	1	0.226764	-14338774
1347	ntc	OK	0.000403864067790498	3.35013283957789	0.0888393009268815	0.00280251381637841	483	1	1	-2230121723	-167851477
1348	Ntf-2	OK	1.07972921039724e-12	7.02377928955999	0.186022832785002	2.84857971095977e-11	1535	1	1	1180934796	-2566879323
1349	nudC	OK	0.00084919703383371	3.13845776866714	0.0836564712845786	0.00540659909632456	713	1	1	-0.67949	-1084374896
1350	Nuf2	OK	2.91445634299752e-06	4.53250198988495	0.124392513622367	3.31853399957955e-05	1684	1	1	0.0739173	-1527805558
1351	numb	OK	0.00296226075897788	2.75192982354055	0.0727515196706961	0.0158059029129071	1732	2	1	0.353968	0.346659
1352	Nup107	OK	7.08333423219152e-10	6.05357429943045	0.168392004183727	1.41543953605154e-08	1774	1	1	-0.143265	-1960548809
1353	Nup358	OK	0.00992265478442306	2.32925974466685	0.0607463464297144	0.0437496406743022	342	1	1	-1245870224	0.566795
1354	Nup44A	OK	0.000944199712952437	3.10724481466391	0.0830988088137352	0.00594117247284881	850	1	1	0.587726	-3009575537
1355	Nup50	OK	8.44803296663737e-05	3.76140638357036	0.102082393796968	0.000706745804556098	854	1	1	-1261935821	-1509568801
1356	Nup62	OK	2.05144524176464e-05	4.10160793137846	0.111559459141302	0.000194213472402611	1010	1	1	-0.94741	-1567866734
1357	Nup75	OK	0.0105986592500965	2.30445138237383	0.0600440713610603	0.0459521891117233	1046	1	1	-1856226554	-1451612583
1358	Nup93-2	OK	0.00325533414870337	2.72088867645477	0.0720934029146194	0.0171207248094347	181	1	1	0.500765	-1413083306
1359	Nurf-38	OK	5.85878706543377e-08	5.29784753368616	0.143949206998276	8.90734236897304e-07	1181	1	1	-1651567569	-0.582824
1360	nvy	OK	0.0104596821553068	2.30943663080203	-0.00318133479423805	0.0454717361550116	1178	2	1	3859723964	0.365653
1361	Nxt1	OK	0.000359066441985563	3.38256114873521	0.0892491520927686	0.00252064642273865	1150	1	1	0.611362	-2707935265
1362	O-fut1	OK	7.25083399208798e-10	6.04981009059891	0.168190171350339	1.44533290908954e-08	969	1	1	-1448553196	-1468056193
1363	Oda	OK	4.91584976937471e-43	13.7023306699818	0.38394576118084	8.62731634525261e-41	932	2	1	2508815476	1302215168
1364	ogre	OK	5.16383717659437e-05	3.88276176114969	0.105547218310683	0.000450677378666447	1307	2	1	-0.0438622	2209818432
1365	olf186-M	OK	1.52727887783539e-11	6.64391644609088	0.183753339983278	3.68051414351197e-10	1041	2	1	-1824628463	2567850897
1366	Orc1	OK	2.47812293440928e-09	5.84863456924189	0.161356537099068	4.68521930901314e-08	832	1	1	0.238974	-3316075495
1367	Orc5	OK	4.45822056860337e-09	5.75014980004612	0.15954643736581	8.1984543622631e-08	1823	1	1	1159731755	-273409026
1368	Orc6	OK	0.00198625896437789	2.88033581834231	0.0764523753914539	0.01120549868583	886	1	1	0.284272	-3108266285
1369	Ork1	OK	0.000176610168548525	3.57277344349019	0.083060111729482	0.00134633984012487	1361	2	1	-1797667614	318361766
1370	ORMDL	OK	0.00305896730719618	2.74139266320251	0.0727066666145332	0.0162360572458874	774	2	1	1115556368	1521843025
1371	osk	OK	2.44013307823953e-22	9.65073919744254	0.269866182575912	1.36799960698803e-20	78	2	1	-1666818729	2696750948
1372	osp	OK	0.00989522620840737	2.3302971287377	0.0607291005367502	0.0436557938829981	1827	2	1	-1975925556	1965128252
1373	OstDelta	OK	0.000565741997411679	3.25561164949896	0.0873846150961093	0.00379023663494148	1038	1	1	0.458023	-3296004465
1374	Ote	OK	0.00184052849735894	2.90427413149634	0.0773768055706943	0.0105156309689871	1048	1	1	-0.645824	-251577144
1375	out	OK	6.00574517552196e-22	9.55794769748541	0.260951435048676	3.25398528872408e-20	1505	2	1	-1516894451	2733864138
1376	ovo	OK	1.53225976167383e-25	10.3797889327642	0.29179489162465	1.04829941152481e-23	1268	2	1	2511873671	1085495064
1377	Oxp	OK	2.19354956396081e-05	4.08608669393933	0.11070064187018	0.00020639307260904	1035	2	1	0.209414	-0.257708
1378	p38b	OK	0.000494897436644924	3.2934115247765	0.0885029508769276	0.00335176762251214	1820	1	1	0.000402817	-3355811289
1379	P5CDh1	OK	1.04120028869307e-14	7.64543504225896	0.21401308887524	3.34884857793592e-13	778	1	1	-0.818525	-1554583302
1380	Pa1	OK	3.55162868190683e-15	7.78262924679963	0.215617072126311	1.18972192319642e-13	1370	2	1	2093328485	0.839468
1381	pAbp	OK	0.000757034948020606	3.17197317902491	0.0845785056860878	0.0048970698200083	1044	2	1	3273945162	0.153522
1382	Paip2	OK	0.000299964841174104	3.43164619204679	0.0926542117635689	0.00214872773983899	154	2	1	175077773	1630696842
1383	Panx	OK	0.0111313480046378	2.28585579950307	0.0595558109763249	0.047723511652385	1102	1	1	0.672609	-1150231174
1384	par-1	OK	1.18879475875684e-09	5.96965283362858	0.16580456422835	2.30700482871249e-08	1077	2	1	0.424027	2566872188
1385	Parp	OK	1.00962654630428e-20	9.26131734184059	0.255377498979264	4.93982733837237e-19	1	2	1	2790709803	0.972637
1386	path	OK	0.00289300371149391	2.75966830871957	0.073098724843147	0.0154802556288456	597	1	1	-2521708599	1298866341
1387	Patr-1	OK	4.73414190223994e-06	4.42897308225432	0.120016608270187	5.19276189901943e-05	224	2	1	-1434639564	2590650865
1388	pav	OK	4.29224244350044e-09	5.75656084618638	0.159641329314277	7.91124959962992e-08	494	1	1	-0.633247	-0.557709
1389	PCB	OK	4.37072239772927e-12	6.82583649156049	0.188127545415294	1.10958622380089e-10	888	2	1	-1789559475	2186304876
1390	Pcd	OK	9.40635915455867e-09	5.62257927928025	0.153515733184654	1.62956088958696e-07	395	2	1	2018968472	1758776495
1391	PCNA	OK	3.96008841470134e-32	11.7403034435433	0.330787590301624	3.76115220845694e-30	1080	1	1	0.0337979	-2792668512
1392	PCNA2	OK	0.000242844366897651	3.48852756862593	0.0925007811462304	0.00178713087872811	1873	1	1	0.802325	-0.455332
1393	Pcyt1	OK	2.14532417919768e-06	4.59678262731471	0.126313916113869	2.49197152498746e-05	452	2	1	1657830605	1352468678
1394	PDCD-5	OK	0.00211465768735107	2.86053149842443	0.075260121778361	0.0118800497633856	698	1	1	1266346583	-3101256779
1395	Pdcd4	OK	8.94565915596615e-29	11.0682229735124	0.295009070635658	7.15032736298166e-27	1407	1	1	-2145051113	-0.795603
1396	Pde6	OK	1.63807670165595e-24	10.1511101081518	0.282393420747397	1.05793545699748e-22	170	2	1	1395491013	2265699217
1397	Pde9	OK	4.17176797359227e-10	6.13825024278599	0.17068294965755	8.56963940224183e-09	1395	2	1	1752075681	1783633539
1398	pdgy	OK	0.00110798469705488	3.0596484455527	0.0812180291375472	0.00683327766182129	1424	2	1	2087607989	2178478071
1399	Pdp1	OK	4.10676866627839e-16	8.05097749587635	0.22593546196639	1.44147580186372e-14	548	2	1	0.782628	2444442102
1400	Pdxk	OK	5.26834527690895e-12	6.79897389563759	0.18888814194656	1.3167601058974e-10	586	2	1	0.0222145	2570976564
1401	Pen	OK	9.61681070212192e-09	5.61875693278064	0.155539730815026	1.65889984611603e-07	1750	2	1	-1427929512	1466747114
1402	pen-2	OK	8.50006446460282e-05	3.75987056745093	0.10164553968478	0.000709627925778061	1049	1	1	1355364928	-2117321065
1403	Pep	OK	7.05950200178577e-07	4.82331737642788	0.129046347465867	9.07505727076696e-06	724	1	1	-0.40047	-1373379758
1404	pes	OK	0.00665711486290996	2.47525172381718	0.064404331370352	0.0313735483294058	1693	1	1	-2001166454	0.0517711
1405	Pex1	OK	0.00189365082548576	2.89535482645097	0.0683581221689036	0.0107658050099623	668	2	1	-1386210075	2446154663
1406	Pez	OK	0.00121783285460746	3.03122141012786	0.0791643488016755	0.0074118359907581	1662	2	1	0.713826	0.0103273
1407	Pfdn2	OK	0.000271615343927922	3.45848095003641	0.0920462818198154	0.00196659253052028	618	1	1	0.177829	-1745160392
1408	Pfdn5	OK	1.34110534497611e-32	11.8315258784813	0.326190134953915	1.37047385442939e-30	292	1	1	0.877935	-2466462663
1409	Pfk	OK	1.25888389402676e-08	5.57203779614893	0.152681728651927	2.13507766312563e-07	896	2	1	-0.532465	2134524652
1410	pgc	OK	2.62156588458013e-47	14.3990873241718	0.399512556075042	5.42664138108087e-45	1114	2	1	-1677995792	2493610451
1411	Pgd	OK	0.000381775149889669	3.36568072698921	0.090733133854705	0.00266615119814818	1233	2	1	0.65049	2575035879
1412	Pgk	OK	1.81920879509344e-17	8.42400080949383	0.232523384327931	6.99355838228063e-16	1595	2	1	1746571192	2107353756
1413	Pglym78	OK	3.5315792291474e-19	8.87389432581852	0.249769552752604	1.49269314748204e-17	380	2	1	1461915264	2321479628
1414	Pgm	OK	6.26964247136004e-11	6.43265645709632	0.178894870353659	1.40988366772394e-09	696	2	1	0.0403539	2090231249
1415	PGRP-LC	OK	0.0013884611725471	2.99141015988222	0.0546473019617071	0.00828458761712693	583	2	1	-1041100135	3006562302
1416	PGRP-LF	OK	0.00141983431718377	2.98458115385733	0.0534795590995603	0.00842198563014298	584	2	1	-0.378527	1763369867
1417	PGRP-SD	OK	0.0116640584083062	2.26801788160904	-0.00323998582063096	0.0490437205886749	545	4	3	-1526005136	0.208092
1418	Phae1	OK	0.000465484000379586	3.31059814037576	0.0813806057612488	0.00316850955738988	1803	1	1	2267335066	-1542587689
1419	Phf5a	OK	1.81751174730185e-06	4.63122854702456	0.124670771899587	2.12957508504613e-05	1666	1	1	0.961115	-2976812771
1420	Phf7	OK	1.67157727505168e-05	4.14873642903545	0.113313638929541	0.000162782187472765	1526	1	1	0.837513	-3149083784
1421	PHGPx	OK	9.16776853471631e-06	4.2842515512033	0.117161043831732	9.49213965813224e-05	481	1	1	-2303131214	-0.459414
1422	Phlpp	OK	0.0116640584083062	2.26801788160904	-0.00323998582063096	0.0490437205886749	1864	4	3	-1528430521	0.230867
1423	Picot	OK	9.05704565488259e-14	7.36202509020208	0.188966571621329	2.6301269630168e-12	1015	1	1	-0.532939	0.896873
1424	PIG-B	OK	0.00303921153159074	2.74352061968919	0.0726524213377623	0.0161630795089144	484	2	1	-1582892528	1735031197
1425	PIG-T	OK	0.00770961759840893	2.42237957987076	0.0634923572056965	0.0353835945832605	1324	1	1	-2251119724	0.125307
1426	PIG-U	OK	0.00265561327999973	2.78752555174201	0.0739682620131435	0.0144466078230713	1720	1	1	-0.269047	-2353950193
1427	PIG-X	OK	0.00421337652299755	2.63447491407163	0.0690623141881155	0.0212990536444328	846	1	1	1984460721	-0.920009
1428	PIP4K	OK	5.11561790472243e-05	3.88504162327036	0.105118666826728	0.00044695220070156	1923	1	1	0.297464	-1383660546
1429	Pis	OK	0.0086737423076528	2.37925895302682	0.0620612269971445	0.0391628197145867	1435	2	1	0.903707	1282416531
1430	piwi	OK	2.81776566541882e-07	5.00330621869805	0.137644613163679	3.88188092439012e-06	1781	2	1	2570626447	1680101702
1431	Pka-C1	OK	2.8376266362969e-06	4.53814017420815	0.123964085116152	3.23561579587922e-05	1735	2	1	2063008437	-0.294468
1432	Pldn	OK	0.00772257782774831	2.42176922164157	0.0632294939500135	0.0354229379564842	629	2	1	2560948083	0.331043
1433	PMCA	OK	0.0019332181856428	2.88885799500539	0.0768616498625273	0.010937156370031	1913	1	1	-179504787	0.00596095
1434	Pmm45A	OK	0.0044291203446212	2.61747719615958	0.0691607939663993	0.0222919504626727	872	1	1	-1940267673	-1581185093
1435	Pms2	OK	0.00131179652263279	3.00871012764149	0.0800093864220029	0.00790308457254817	995	1	1	-2179828277	-1252420655
1436	Pnn	OK	0.000169216613118027	3.58395283334226	0.0970557542533524	0.00130179090607332	100	1	1	-0.410846	-0.873564
1437	pnut	OK	1.46388471970576e-06	4.67582307742231	0.128557126357897	1.75080612476809e-05	857	1	1	-0.85999	-0.8755
1438	PNUTS	OK	1.35478290156799e-09	5.94829099390982	0.165160705200343	2.62282071087731e-08	1565	2	1	1625927934	1110575148
1439	Poc1	OK	1.47021465455152e-08	5.54494717423185	0.153454733294099	2.46245703448017e-07	662	1	1	0.00526322	-2558742097
1440	Pol32	OK	0.0117374637393098	2.26561562651229	0.0583953863639612	0.0492995422378193	1832	1	1	-2111659637	-0.0416894
1441	polo	OK	8.36200995716879e-06	4.30466289467673	0.117842811822167	8.76707875119787e-05	756	1	1	-1130966774	-2463578513
1442	poly	OK	1.36593965212234e-07	5.14106333976498	0.140915359012019	1.96563829083488e-06	159	1	1	0.946851	-0.757507
1443	Pomp	OK	6.53335901832188e-10	6.06657443698257	0.160483622609206	1.31203500882867e-08	1883	1	1	-0.180283	-2748966387
1444	pont	OK	1.45872629572209e-06	4.67654735012179	0.12859684703033	1.7472251313597e-05	108	1	1	-2158047309	-0.895322
1445	porin	OK	0.000606366659234836	3.23586828071366	0.0862828808488705	0.00403894227723006	1776	1	1	0.608056	-2599470308
1446	Pp1-87B	OK	4.10550653072308e-16	8.05101511107663	0.221366427714838	1.44147580186372e-14	143	1	1	0.0676571	-1152192405
1447	Pp2A-29B	OK	4.41910170845236e-08	5.34912182837986	0.147251517462289	6.88714441936986e-07	1711	1	1	-0.905194	-1295473447
1448	Pp2C1	OK	0.000117296637050023	3.67851785114057	0.099734921467355	0.000942224627766007	1264	2	1	272967101	1088405439
1449	Pp4-19C	OK	0.000144982271229664	3.62410433533466	0.0981268826503444	0.00113856213583373	1530	2	1	2116699943	0.853371
1450	Ppat-Dpck	OK	0.00909437124437331	2.3617532807555	0.0615800888601225	0.0408563489459242	518	2	1	1084725985	2098104784
1451	PpD3	OK	0.00497391889423656	2.57763721224802	0.0680034659984928	0.024680053615963	101	2	1	2181809315	0.183059
1452	Ppt1	OK	0.00276771273197174	2.77410238188374	0.0736454250292021	0.0149456487526474	1330	1	1	0.463392	-0.744102
1453	PpV	OK	0.0102430489375636	2.31732383487046	0.060387833337786	0.0449413772135602	1295	1	1	0.378308	-1952117136
1454	prage	OK	4.33878369978255e-08	5.35244084796789	0.147280698739131	6.77504851225233e-07	1222	2	1	171001626	2066231081
1455	Prip	OK	1.25140963154298e-58	16.1011808772962	0.44426236216187	7.21616425389032e-56	922	2	1	-1713477245	2573078939
1456	prominin-like	OK	0.00986740713009678	2.33135184997751	0.0599147801710581	0.0435998514279706	472	1	1	-0.957698	0.635921
1457	Prosalpha2	OK	1.79096677155468e-05	4.13291363068911	0.110700474942503	0.000172558185216847	146	1	1	0.247298	-1933433822
1458	Prosalpha3	OK	3.09649541545622e-05	4.00533401579508	0.106875288731857	0.00028278289014681	1090	1	1	-0.514527	-2662896326
1459	Prosalpha4	OK	0.00821559336304249	2.39919444657656	0.0619648839581433	0.0373238521214643	1452	1	1	-0.0335921	-0.485358
1460	Prosalpha5	OK	1.10672089937008e-18	8.74584939613379	0.237200491633372	4.53530853838307e-17	1025	1	1	0.711867	-2761991432
1461	Prosalpha6	OK	0.0104389818320528	2.31018410494725	0.0598018437264273	0.0454717361550116	1752	1	1	-0.939594	-1590402535
1462	Prosalpha7	OK	4.52372666125132e-08	5.34488488680284	0.143866691468907	7.03661759851289e-07	887	1	1	1148594508	-2183325222
1463	Prosbeta1	OK	3.80036084582614e-06	4.47613280171528	0.11766398791898	4.24935084603246e-05	1002	1	1	0.722504	-2206320098
1464	Prosbeta2	OK	0.0023177022151339	2.83133568164594	0.0729296387072136	0.0128449565290706	676	1	1	1277111897	-317659252
1465	Prosbeta3	OK	3.92659733904935e-14	7.47275673707184	0.205355434317898	1.18724420667211e-12	80	1	1	-1529241195	-1207850864
1466	Prosbeta4	OK	2.06354558271777e-06	4.60487730406605	0.119175062761374	2.40043277943524e-05	1843	1	1	1040468106	-2757680586
1467	Prosbeta5	OK	0.000700732894260955	3.19434900155762	0.0825866428628582	0.00457317433740396	908	1	1	-0.418539	-1693110755
1468	Prosbeta6	OK	0.00024943843900807	3.48135872163007	0.0898436428667266	0.00182567227390041	708	1	1	0.588648	-1395284525
1469	Prp8	OK	0.0077930727387809	2.4184649866816	0.0630587958649816	0.0356854658083824	931	1	1	-1435669532	1126918504
1470	Prx6005	OK	0.000451310107482546	3.31924245809348	0.0893717003466352	0.00307981952468858	1602	1	1	-0.425795	-1421913019
1471	ps	OK	0.00136627903369449	2.99632413345925	0.0798525466583532	0.00818247080045668	90	1	1	-2500687233	1192525336
1472	Psa	OK	0.000106034427174965	3.70418810503695	0.100096670039958	0.000863790040952064	451	1	1	-0.714799	-1122566035
1473	Psf1	OK	3.20141047439367e-06	4.51263150734758	0.123773134029813	3.61974604478712e-05	444	1	1	1247732529	-2909252575
1474	Psf2	OK	0.00418999425959919	2.63636359271043	0.0696889049377638	0.0211941250988372	1624	1	1	-1256378284	-1250592044
1475	Psf3	OK	0.00554767433264075	2.53968141213949	0.0665765779756181	0.027012288834384	1350	2	1	2160379061	0.129498
1476	Psi	OK	2.58950364483207e-06	4.55740268484744	0.124154136667555	2.97369316141242e-05	1020	1	1	-2638584247	-1809205344
1477	PSR	OK	0.00484740156866835	2.58652893075818	0.0682617735104018	0.0241264320985571	288	1	1	-1147225013	-2015244058
1478	Pten	OK	0.0109284915261865	2.29284408276581	0.0588998020363587	0.0470788218201194	1756	1	1	-0.966236	0.405942
1479	Ptp69D	OK	0.0102694413425424	2.31635520040097	0.0598828837622368	0.0450326995971457	649	1	1	-2631057373	-1782496503
1480	Ptpa	OK	0.000160977549623443	3.59696232071303	0.0972336240795074	0.0012483878560135	1615	1	1	152192665	-1438966384
1481	pum	OK	0.000171158332550659	3.58097327960038	0.0926309715742811	0.00131346123448809	85	2	1	1655622372	2814690182
1482	Pura	OK	0.000404078543572956	3.34998578132793	0.0774890404330079	0.00280251381637841	543	2	1	-1527681938	1674908468
1483	Pvf1	OK	0.000169315056531276	3.58380100477663	0.096464902417111	0.00130179090607332	1498	2	1	0.945124	1014206716
1484	px	OK	1.74708136215424e-06	4.63940348385662	0.127214316521307	2.05301132993758e-05	1118	2	1	1416419396	1677445957
1485	pyd3	OK	0.0112790798330208	2.28083589146318	0.0556569228908692	0.0482799636754915	54	1	1	-2161776653	0.99458
1486	pygo	OK	2.65940189322667e-10	6.20939776719322	0.169318329814154	5.576454930914e-09	416	1	1	-1095772377	0.934493
1487	PyK	OK	3.83894401562958e-07	4.9433818718257	0.132253116124578	5.17392237699126e-06	289	2	1	167672337	1308805415
1488	QC	OK	3.44338969565819e-05	3.98016381715961	0.106672160125767	0.000310597597911157	522	2	1	-0.58643	3099479029
1489	qkr58E-3	OK	5.77434006978909e-07	4.86322780656383	0.133621076243924	7.53089618471847e-06	1116	2	1	2276509413	0.802454
1490	r-l	OK	6.99683477590747e-08	5.26533139733233	0.145371713832269	1.05777990909927e-06	272	2	1	-0.752199	2199175665
1491	Rab1	OK	0.00398856876501416	2.65303594543728	0.0693573149367644	0.0202768990176066	278	1	1	-0.4382	-0.910322
1492	Rab11	OK	0.00525049703526493	2.55888013893885	0.0668343424149897	0.025783006426821	274	1	1	1396911272	-1427232733
1493	Rab21	OK	2.90672044590944e-05	4.02025812645478	0.109673577261938	0.000266658569998033	1547	2	1	2521495411	1552203962
1494	Rab27	OK	7.66777954857789e-07	4.80681263231307	0.132236658205062	9.7946177683021e-06	1220	2	1	2362100968	-0.0893447
1495	Rab35	OK	0.000139963505774997	3.63320079234726	0.0974600593101355	0.00110344275597808	1525	2	1	2230395684	0.942272
1496	Rab6	OK	3.46751935047702e-06	4.49567256652126	0.123102962240139	3.89878603292493e-05	1802	1	1	0.600701	-0.618153
1497	Rac1	OK	3.576673115675e-24	10.074624560996	0.278830509422528	2.22111400483418e-22	446	1	1	2239215025	-0.795292
1498	Rae1	OK	0.00205023028693593	2.87032811842296	0.0763168383896598	0.0115421960295912	1105	1	1	1346270451	-158802276
1499	RagC-D	OK	0.000455357831831847	3.31674847156253	0.089331913850129	0.00310481737869806	855	1	1	0.376766	-285594981
1500	RanGAP	OK	0.000436572131834056	3.32850184595519	0.0895459938289461	0.00299189033981013	1869	1	1	-0.515657	-1621286085
1501	Rap1	OK	1.56532523187718e-11	6.64029072147861	0.183849683067662	3.76097339194777e-10	457	1	1	-0.228008	-3059716871
1502	RapGAP1	OK	5.68233850383085e-08	5.30343003966428	0.145157351880703	8.70465251260464e-07	1687	2	1	2513069519	0.820713
1503	ras	OK	0.00087482110347084	3.12973473503764	0.0838734811513196	0.00556096910891346	1355	2	1	0.105661	2496453592
1504	rau	OK	0.000472079329662488	3.30665865745161	0.0832676217570838	0.00320799362657009	1654	2	1	0.579934	-0.212469
1505	Ravus	OK	5.61840680960954e-06	4.39189273600327	0.120285417773908	6.12110636625882e-05	158	2	1	1932971844	0.287724
1506	rb	OK	0.0117167252840013	2.26629298633984	0.0585839729173663	0.0492395227578043	1261	2	1	-0.510475	1480034897
1507	Rbfox1	OK	0.0017489521107229	2.92021460096379	0.0770600291624521	0.0100780088435874	611	1	1	0.0746211	-2512224606
1508	Rbp9	OK	4.8797420202728e-05	3.8964949528807	0.105824366874344	0.000428663300649209	1604	2	1	227268053	0.847583
1509	Rcc1	OK	2.38189031248035e-19	8.91762879904548	0.250741867163704	1.01740743347375e-17	523	2	1	3341404313	0.154321
1510	Rcd-1	OK	3.00491456001354e-08	5.41850847411913	0.148900274424083	4.85173504859785e-07	1516	1	1	-1011570564	-0.895526
1511	Rcd-1r	OK	0.00237390490726186	2.82366420798887	0.0745605326922438	0.0130994766345352	1726	1	1	-2817079177	-0.981468
1512	RecQ4	OK	0.0117651656234718	2.26471244560009	0.0589341887593816	0.049365999001189	560	1	1	0.766776	-2142446211
1513	red	OK	5.19861202521642e-07	4.88396746035301	0.134175003139915	6.82412924871092e-06	167	2	1	-0.060984	2768835852
1514	regucalcin	OK	0.000426973667240125	3.33468936952764	0.0897432510595177	0.00293108708812035	1383	2	1	0.936035	2126224586
1515	Reph	OK	0.000373807055349736	3.37149494365009	0.0907704480286073	0.00261729779517643	1620	2	1	0.462503	280065448
1516	rept	OK	6.41105853275183e-09	5.68841864595672	0.157663364140031	1.14505476847136e-07	738	1	1	-0.202887	-0.82531
1517	REPTOR-BP	OK	2.4878867835981e-10	6.21986672142617	0.171921235917309	5.24404960939621e-09	1757	2	1	1970900425	-0.0508331
1518	retn	OK	7.33478396266031e-16	7.97969469886572	0.222194599090776	2.50905554790495e-14	1144	2	1	0.253431	1995138714
1519	RfC3	OK	6.9164271132319e-07	4.82739793491759	0.132750254748096	8.93381057361938e-06	1767	1	1	-0.485608	-172803252
1520	RfC38	OK	4.20115637022581e-10	6.13713472337663	0.170669716280135	8.5863127536286e-09	1786	1	1	0.918559	-2880238703
1521	RfC4	OK	3.15529145543602e-17	8.35927318034556	0.232223696694393	1.19589990233498e-15	492	1	1	1216053376	-0.854578
1522	RFeSP	OK	0.000156244589087439	3.60472038914909	0.0951162479480374	0.00121988642911305	1572	1	1	-1369357219	0.413859
1523	Rheb	OK	0.00222162688135022	2.84484859377544	0.075692727258307	0.0123861835726107	28	2	1	2296523461	0.508575
1524	Rho1	OK	1.20011745110717e-06	4.71642610113393	0.128273214737996	1.45911870222713e-05	1004	1	1	-1268399349	-1378857008
1525	RhoGAP18B	OK	4.91322310902892e-05	3.89483780087321	0.105508482775723	0.000431135327817288	1502	2	1	2459382066	1275253364
1526	RhoGAP71E	OK	2.76441117083946e-06	4.54365078631723	0.123382907653308	3.16554487690595e-05	689	2	1	2356551775	0.997291
1527	RhoGAPp190	OK	0.000758531265655319	3.17139968758848	0.084925070907651	0.00490282058257437	1484	1	1	-0.838404	0.256247
1528	RhoGEF4	OK	1.9141734519956e-06	4.62049005779237	0.126991305447324	2.23311015577464e-05	537	1	1	0.699303	-1614360145
1529	RhoGEF64C	OK	0.00663597989101063	2.4763870874123	0.0624607406199701	0.0313105000935878	505	2	1	-0.266193	29412945
1530	Rim2	OK	0.000632239505937974	3.22392185336447	0.0866345346152717	0.00419397660759019	1576	2	1	2099817762	0.758884
1531	Rlip	OK	1.69844458603938e-06	4.64523538871605	0.127600003158411	2.00168513037897e-05	271	2	1	2596079418	0.697738
1532	Rm62	OK	1.91729455135436e-05	4.11722665714067	0.108885774003711	0.000182742844310316	41	2	1	2167685279	0.053911
1533	RNASEK	OK	8.20019965964428e-30	11.2803970960274	0.310142622482499	6.82476410848539e-28	802	1	1	-0.210375	-3200186422
1534	RnpS1	OK	0.004826696833342	2.5880037253173	0.0680707916170027	0.0240456562109553	93	1	1	-0.355439	-1857657006
1535	RnrL	OK	4.03493130171192e-38	12.8549302428735	0.364537739771797	5.34000006536399e-36	1760	1	1	-0.0749625	-2888134649
1536	RnrS	OK	2.12545059582178e-41	13.4261231596367	0.380117079709322	3.29976205001331e-39	928	1	1	0.494261	-3234164646
1537	robl	OK	8.57883976111975e-06	4.29899183166323	0.116912106949617	8.95950496656141e-05	1027	1	1	-1523028484	-1315137854
1538	Roc1a	OK	0.00028288515440289	3.44751437021827	0.0876843309092157	0.00203904629597726	1203	1	1	0.387	-1308407655
1539	Roc2	OK	0.00195175895542018	2.88585513089241	0.076419970315615	0.01102627714983	923	1	1	0.0527672	-0.916526
1540	roh	OK	0.000200906545317087	3.53889010573892	0.0913071528700757	0.00151016623868235	1139	1	1	-0.691315	-2435818365
1541	rost	OK	6.86523567356214e-07	4.82887768101488	0.130618976123029	8.88189865267101e-06	1724	2	1	-1709797016	2322087833
1542	RpA-70	OK	1.72857811869478e-05	4.1410526256669	0.113111204483613	0.000167726095579603	60	1	1	-1935091606	-1644094518
1543	RPA2	OK	1.3092715500123e-12	6.99681090808574	0.193093774099876	3.4095965236288e-11	1887	1	1	1154940972	-2032288483
1544	RPA3	OK	5.82357682598226e-17	8.28666147047087	0.226084011200934	2.18668538214673e-15	1375	1	1	2202760586	-1236197641
1545	Rpb10	OK	0.000131795985183476	3.64867923700038	0.0983295440397252	0.00104312645920216	331	1	1	-0.578874	-1132343581
1546	Rpb11	OK	6.74673734663266e-44	13.8457659264933	0.381935222785147	1.2378729681674e-41	1849	1	1	1392702946	-1147541693
1547	Rpb12	OK	0.000693835566205422	3.19720324478831	0.0850370053459479	0.00454285038603112	993	1	1	0.663941	-2180823734
1548	Rpb5	OK	0.00986016060436582	2.3316270180694	0.0604766078590891	0.0435931415986009	913	1	1	0.979462	-2801954916
1549	RpII18	OK	4.19571606511345e-11	6.49341104840588	0.170020782746461	9.65014694976094e-10	23	1	1	0.950037	-1589967421
1550	rpk	OK	4.80047417674716e-05	3.90046152626615	0.105563729887674	0.000422159346719824	17	2	1	-0.616342	2340343067
1551	RpL10	OK	2.37613362315334e-13	7.23220139789595	0.201072769207387	6.75441082384398e-12	791	3	2	1937127838	373319585
1552	RpL10Ab	OK	0.000591599329693763	3.24289967665489	0.0863630727936398	0.00394709205670888	632	3	2	1489906439	4013398239
1553	RpL11	OK	0.000109764950105794	3.69541270393499	0.0987732606141115	0.00088856551199207	1074	3	2	1829001197	3731705734
1554	RpL12	OK	1.31792957888328e-07	5.14778103872453	0.141107318070222	1.90333550810818e-06	1171	3	2	1946744332	3621775219
1555	RpL13	OK	9.21394284147526e-10	6.01109105754139	0.166203180646303	1.8098335902489e-08	1748	3	2	1456801543	3955802986
1556	RpL13A	OK	1.33819544772534e-05	4.1993865463194	0.113629414812464	0.000132555237417014	33	3	2	2109436521	3585145542
1557	RpL14	OK	2.05207595639077e-05	4.10153681522281	0.111213763944581	0.000194213472402611	575	3	2	2039141664	3564800808
1558	RpL15	OK	7.3681290708635e-10	6.04722425043347	0.166914585795604	1.46509620662761e-08	800	3	2	1703766117	4008500168
1559	RpL17	OK	1.10620716083305e-10	6.3458216459077	0.174915413795344	2.42674195907751e-09	1303	3	2	1888811717	3621453354
1560	RpL18	OK	0.000588380807830735	3.24445366332063	0.0866706028481099	0.00392886539422459	534	3	2	2047576794	3567307541
1561	RpL18A	OK	0.00257472330094851	2.79753325444295	0.0736420140574332	0.0140444197355117	1031	3	2	1829674372	3610838959
1562	RpL19	OK	1.60368246180334e-20	9.21178819010013	0.257978796381786	7.70626697270142e-19	1192	3	2	1478034744	3895359585
1563	RpL21	OK	0.000160578294109157	3.59760846041396	0.0967074863895793	0.00124648900802233	1903	3	2	1848894844	3741591045
1564	RpL22	OK	4.44853096120577e-39	13.024336903123	0.345096224341391	6.08694753386681e-37	1205	2	1	2328901538	2022622415
1565	RpL22-like	OK	8.35226441779632e-13	7.05954781738186	0.173142480233646	2.22534094537524e-11	1132	1	1	-2719358078	-0.87345
1566	RpL23	OK	3.11037437715265e-22	9.62582207974927	0.270073632261067	1.70816682630975e-20	1126	3	2	1694131503	3668119976
1567	RpL24	OK	0.0112929125710782	2.28036878831047	0.0589985657907976	0.0483135575974107	1816	3	2	2031783351	3478025982
1568	RpL26	OK	4.99991594339203e-07	4.89164178390092	0.132165740573644	6.61710187065637e-06	735	3	2	202264894	3588213035
1569	RpL27	OK	3.48625265497091e-07	4.96212790601928	0.135914064408724	4.72223451066781e-06	348	3	2	1514554033	3973823139
1570	RpL27A	OK	5.73270449957964e-11	6.4462465567132	0.176938168220688	1.30000346699737e-09	1628	3	2	165893639	3816390583
1571	RpL28	OK	0.00137044562887361	2.99539558219696	0.0795425840206884	0.00820133992727698	479	3	2	1980337867	366102607
1572	RpL29	OK	1.62972133657135e-07	5.10779251843708	0.140401055366394	2.32324066469526e-06	1099	3	2	112561048	3934369633
1573	RpL3	OK	1.71170846300775e-06	4.64362922938012	0.126558839491158	2.01437644633551e-05	123	3	2	188716639	3698521683
1574	RpL30	OK	0.00243241449214911	2.81585055951887	0.0739260954112825	0.0133675168108372	1861	3	2	1555842409	4012445995
1575	RpL35	OK	5.05789397099125e-08	5.32463153689293	0.146148109018992	7.80733805503104e-07	1278	3	2	1610911259	3595851013
1576	RpL36	OK	3.37226922882065e-08	5.3978468910439	0.143701547249169	5.36969023358364e-07	1202	3	2	1713061938	3648316929
1577	RpL36A	OK	1.3079312815207e-11	6.66671843098413	0.184689245946521	3.17084962033531e-10	1697	3	2	1336962351	3796736309
1578	RpL37a	OK	0.000164306975918083	3.59163176885371	0.0939352416914325	0.00127298485277033	1429	3	2	1747574815	3880134174
1579	RpL37A	OK	1.65346141839614e-10	6.28366058315687	0.172848825385631	3.5595717415232e-09	1643	3	2	1833003649	3642455646
1580	RpL37b	OK	5.09788564296848e-24	10.0397252811361	0.272529846909409	3.1416206714263e-22	1131	1	1	-2680924526	-0.888709
1581	RpL39	OK	2.44147863947828e-05	4.06115961081176	0.110261889339262	0.000227074390051937	1172	1	1	-2569253078	0.380255
1582	RpL40	OK	2.83964767033471e-22	9.63517895878819	0.270152929683582	1.58099832018015e-20	1623	3	2	1456092009	4087472507
1583	RpL41	OK	3.69768326674566e-16	8.06380835207323	0.223386454824607	1.30927179879113e-14	1190	3	2	1301652321	3708299229
1584	RpL5	OK	9.65914425985666e-27	10.6404553708185	0.295802269586015	7.08893378271116e-25	1905	3	2	199989129	3786514351
1585	RpL6	OK	1.91839834113298e-14	7.56641004067018	0.210775834153967	5.9796254084813e-13	418	3	2	1635772118	3785093853
1586	RpL7A	OK	6.57990674035925e-06	4.35743071891395	0.117793535971177	7.02640041202649e-05	1296	3	2	2024183759	3294799873
1587	RpL8	OK	0.000181523970094471	3.56558321586896	0.0936712524491615	0.00137859173148887	465	3	2	2057049283	3839551517
1588	RpLP0	OK	2.5597215882443e-05	4.05010602808925	0.109794410953047	0.000237524510136738	782	3	2	2004583964	3606393406
1589	RpLP0-like	OK	0.00736161469231658	2.43911629067379	0.0637507716137262	0.0339601802348981	894	1	1	-0.595126	-1424955657
1590	RpLP1	OK	3.05129434986906e-28	10.9577071894319	0.308296777387638	2.36856723908586e-26	1556	3	2	1405451903	4074968883
1591	RpLP2	OK	1.00210068659155e-06	4.75300021244771	0.129772642213617	1.2407912335665e-05	1014	3	2	1954817066	3634450981
1592	Rpn11	OK	0.00724625744565219	2.44481826466523	0.062692145016108	0.0336008250193855	1642	1	1	0.836659	-2032228163
1593	Rpn12	OK	1.2984918930699e-12	6.99796962204739	0.192870029137639	3.40348215998484e-11	706	1	1	1678375849	-1880577496
1594	Rpn12R	OK	3.13408769305576e-13	7.19451809591479	0.185458254672444	8.81585015541435e-12	677	1	1	-2874233833	-0.637216
1595	Rpn2	OK	4.64929702879269e-05	3.90820097994037	0.106396465206895	0.000410205190310857	382	1	1	-1293140998	-109050416
1596	Rpn6	OK	3.3835943643592e-05	3.98432611553002	0.106676776958214	0.000306230463043406	983	1	1	102481688	-188446205
1597	Rpn7	OK	0.0039416068621373	2.65703124123197	0.069848237033726	0.0200760834056999	291	1	1	0.0071236	-2642505339
1598	Rpn8	OK	0.0012183211147945	3.03110038479619	0.0805955155693144	0.0074118359907581	1180	1	1	-1104575744	-0.843884
1599	Rpn9	OK	2.24998989757205e-05	4.08018538416498	0.110507604493345	0.000211211260966269	309	1	1	-0.79994	-1240858486
1600	RpS10a	OK	4.04496794943692e-06	4.46278992167891	0.122340144285739	4.50414155252472e-05	368	1	1	-1926680675	-106706222
1601	RpS10b	OK	2.25218745599012e-36	12.5400981202954	0.352945271498409	2.88601735431877e-34	1514	3	2	1781378159	3581497261
1602	RpS11	OK	1.34826235813521e-25	10.3919951608819	0.291084398929829	9.30301027113292e-24	937	3	2	151034058	4091195175
1603	RpS12	OK	3.67474336050032e-35	12.3168665139357	0.347258704237936	4.12030599296098e-33	658	3	2	1499009618	4075237343
1604	RpS13	OK	0.00442642124193256	2.61768523475401	0.0683003493659728	0.0222919504626727	1709	3	2	1751316795	3836422512
1605	RpS14a	OK	0.00159595655507276	2.94862472535793	0.078016264347104	0.00932283449283821	1317	3	2	1403565773	3835941383
1606	RpS14b	OK	6.51874401085924e-05	3.82574937326785	0.101949056965176	0.000559254201909316	1318	1	1	1286017785	-0.342693
1607	RpS15	OK	4.52245248208663e-18	8.58549129948269	0.23807626096814	1.78969406313164e-16	1012	3	2	1504333744	413206155
1608	RpS15Aa	OK	0.0012037591689564	3.03472909161773	0.0805071782642296	0.00733430020451697	1401	3	2	2078931579	3474565098
1609	RpS15Ab	OK	0.00183474220617366	2.90525974594005	0.0772827039621994	0.0104974300711835	909	1	1	-0.439506	-2731058529
1610	RpS16	OK	2.23854069084707e-19	8.92450219592732	0.246949286323702	9.61262712617466e-18	1119	3	2	1945025453	3573793003
1611	RpS17	OK	2.79741161491502e-05	4.02927880287228	0.108892652511623	0.000257802556703299	592	3	2	1382502684	3898901054
1612	RpS18	OK	0.00560574783813249	2.53603678455479	0.0660214819399927	0.0272621700585805	1081	3	2	1704607973	3805132458
1613	RpS2	OK	4.12383580895658e-14	7.46630712867733	0.205649662166453	1.22847699209249e-12	1741	3	2	1710746059	3842169353
1614	RpS20	OK	1.71928507243094e-32	11.8106586408222	0.331598591753115	1.73497354871687e-30	267	3	2	1273765931	4030185291
1615	RpS21	OK	0.00869753761181231	2.37824899724417	0.061780226774634	0.0392483069536952	1601	3	2	1444565663	4092915604
1616	RpS23	OK	4.6833092876577e-09	5.74181669260782	0.158006204108965	8.53461757996854e-08	972	3	2	1288429865	3807379791
1617	RpS24	OK	4.14642561230735e-36	12.4916379781564	0.344711028359836	5.07183241941777e-34	1122	3	2	1894877443	3711919376
1618	RpS26	OK	3.74445109214045e-08	5.37902809675555	0.147974925953154	5.91564651014674e-07	1855	3	2	1480607042	3901523659
1619	RpS27	OK	7.50878063984546e-11	6.4051967294981	0.177090687471219	1.67454105263736e-09	341	3	2	148392559	4108730385
1620	RpS29	OK	9.41613534712243e-07	4.76556763831921	0.129336736275548	1.17490665621823e-05	103	3	2	1465937385	4159101078
1621	RpS3	OK	5.33361543506799e-05	3.87489129215646	0.104430433388844	0.000463990058268361	304	3	2	1991815218	3515737125
1622	RpS30	OK	1.44532827767286e-09	5.93769017073728	0.164309561088915	2.78475780087184e-08	270	3	2	1858706722	3704132149
1623	RpS3A	OK	2.20637260545915e-12	6.92328954727027	0.190364828043722	5.65461779170532e-11	1909	1	1	-0.535513	-3300448826
1624	RpS4	OK	1.14891430802688e-06	4.72529382854646	0.12554667387206	1.40746361285296e-05	659	3	2	1833609709	3829044411
1625	RpS5a	OK	6.18856285391984e-54	15.4180576507747	0.420664414298237	2.27092126907704e-51	1476	2	1	2310407767	0.867841
1626	RpS5b	OK	1.85226572229116e-30	11.4105328087561	0.319107626403265	1.55763970583922e-28	182	2	1	-1592472663	1256958553
1627	RpS7	OK	6.80187389627874e-08	5.27052043588203	0.144702449112299	1.03023504624124e-06	407	3	2	1515609512	4062155315
1628	RpS8	OK	5.53856776829156e-24	10.0315434140301	0.281258669278369	3.38733769647104e-22	400	3	2	1759244213	3609333584
1629	RpS9	OK	2.89335582953478e-09	5.82280772564864	0.160685382406115	5.4195038542539e-08	599	3	2	1676813611	3854531357
1630	Rpt1	OK	4.40347560053552e-05	3.92130825943676	0.105674152635619	0.000390222376763153	837	1	1	0.772663	-3112524679
1631	Rpt3	OK	8.8467014642083e-06	4.29217171651842	0.116102965946839	9.20353362378269e-05	1364	1	1	-0.429922	-1501650622
1632	Rpt4	OK	5.47310147983033e-08	5.31027152682616	0.144093113832771	8.4000662065913e-07	1291	1	1	0.441607	-2128299645
1633	Rpt4R	OK	0.00565850999371471	2.53275444786932	0.0458269823103962	0.0274691227776662	635	1	1	-2647992721	-0.87722
1634	Rpt5	OK	0.00787488269371604	2.41466320322716	0.0628687004683138	0.036039641715629	310	1	1	-0.247409	-1123685351
1635	Rpt6	OK	8.2072325287476e-10	6.02981778038443	0.164233961883582	1.62394578932792e-08	1540	1	1	123018516	-1456816128
1636	Rrp47	OK	0.00462516818760617	2.60266102546271	0.0684281964414167	0.0231919147692824	1446	2	1	1400421271	0.362998
1637	rtet	OK	0.000417828891321977	3.34070561272524	0.0883017585552551	0.00288055733530514	273	2	1	0.0647613	1239846656
1638	rump	OK	0.00563663047318647	2.53411226204582	0.0662859730334108	0.0273793729302253	92	1	1	0.00777472	-1581682613
1639	RYBP	OK	2.36367582291152e-05	4.06871308453131	0.110453917836223	0.000221111876226706	1124	1	1	-0.949901	0.154027
1640	salr	OK	0.00619793549899683	2.50066975406574	0.0530116712415783	0.0296421405707354	1790	1	1	2389681467	-11365289
1641	sano	OK	0.00711491038814962	2.45140888428223	0.0422544793711486	0.0330677441355969	1067	1	1	-2828755012	-0.989926
1642	Sans	OK	4.11813734585328e-06	4.45894839282985	0.121463885272134	4.5730017597075e-05	952	1	1	0.826403	-0.564599
1643	Sap47	OK	6.7707984403283e-08	5.27136080237277	0.145105225034312	1.02745593625508e-06	202	2	1	2423650751	1098827431
1644	Sar1	OK	1.87236144900407e-06	4.62506979097543	0.126020691378469	2.19066289533476e-05	287	1	1	-2381353965	0.879277
1645	Sas10	OK	5.40334453905532e-09	5.7175562766879	0.158636835311897	9.71518941287163e-08	1273	1	1	0.273605	-3378347805
1646	sav	OK	0.00616174536068119	2.50274325133665	0.06510112784231	0.0294865265541074	302	2	1	0.910258	0.263758
1647	sbb	OK	1.79333974231307e-05	4.13260940500083	0.109923206785314	0.000172558185216847	1050	2	1	25462733	1030933687
1648	Scamp	OK	0.0095402260110052	2.34395541683607	0.0612260445647627	0.0424811056739355	1434	1	1	-0.0319902	-0.300814
1649	SCCRO	OK	0.0117841255204526	2.2640953480995	0.0589229157904023	0.0494198677021371	685	1	1	-0.655867	-1040601125
1650	scf	OK	4.08765103369407e-07	4.93113544854795	0.135225244725656	5.48166225830768e-06	445	1	1	-2551486602	1132901856
1651	scramb2	OK	3.23184315776096e-05	3.99521025794931	0.108597711174652	0.000294145093715944	470	1	1	-112008535	-0.590975
1652	Scsalpha	OK	0.000324187016102847	3.41052725623935	0.0904345349431865	0.00230586941057118	485	1	1	0.920933	-1941155842
1653	scu	OK	9.53393528149224e-11	6.36866649991517	0.1741534349454	2.10869752130101e-09	1490	1	1	-0.0966703	-0.900509
1654	Sdhaf3	OK	2.14523184981805e-05	4.09125428697233	0.111484795734214	0.000202318419668004	214	1	1	0.928534	-1276248923
1655	SdhB	OK	0.00452735810285708	2.6099813382621	0.0676045686399101	0.0227721881397914	818	1	1	1372070441	-1662586501
1656	SdhC	OK	9.62115943452799e-05	3.72876146416399	0.0988278603218036	0.000790953361659313	119	1	1	6.62e-05	-2063338807
1657	SdhD	OK	7.57965700786416e-13	7.07302410633392	0.195680641715654	2.04650739212332e-11	311	1	1	1426185021	-1390758684
1658	sds22	OK	3.97791232663186e-10	6.14580645589506	0.167511922375572	8.19226689104566e-09	230	2	1	2123034725	-0.59819
1659	Sec61alpha	OK	0.000180239986642408	3.56744429979253	0.0962745553763382	0.00137012938998508	1663	1	1	-0.357446	-3013580254
1660	Sec61gamma	OK	4.51067017584228e-09	5.74817207727288	0.148963925217246	8.2760546203579e-08	1517	2	1	2542383441	0.455398
1661	SelD	OK	2.91497612306418e-07	4.99676671840321	0.136641993715992	4.00896119957362e-06	974	1	1	2338978538	-1371374062
1662	Sem1	OK	0.00101768235543301	3.0850229148987	0.0784237586964856	0.00635402138856199	1683	1	1	-0.275327	-2528010061
1663	Sep1	OK	0.0081834174705146	2.40063091954421	0.0628920275426028	0.0372405463582099	1543	1	1	-0.933272	-0.617622
1664	Sep2	OK	1.68283118274513e-11	6.62961381693839	0.183002076248808	4.03130449207758e-10	265	1	1	-0.262229	-1815827659
1665	Sep5	OK	0.000322559714322056	3.41189928941609	0.091825193587865	0.00229631796624511	848	2	1	0.322172	0.0442573
1666	SERCA	OK	0.00318042702906819	2.72857543180263	0.0721510720576373	0.0167704685863275	1161	1	1	-2299432865	-1555408111
1667	SerRS	OK	0.000352590155708555	3.3875571222626	0.091299155358337	0.00248367646349925	1608	1	1	-1898652664	-0.625404
1668	sesB	OK	2.17099314559604e-20	9.1792265973804	0.257205757582361	1.03096633319982e-18	1359	3	2	1050119528	3892767498
1669	Sesn	OK	1.52258930501392e-20	9.21735539750793	0.25848093099444	7.36039728106429e-19	1147	2	1	0.110793	1468582699
1670	Set	OK	7.07532911227638e-29	11.0892261436053	0.303736732834061	5.71191319234072e-27	186	1	1	109441627	-2614935806
1671	SF2	OK	0.000122168386575634	3.66812390767648	0.0978006978876905	0.000974570538364715	207	1	1	-1300493827	-1074715695
1672	Sf3a2	OK	0.00116674999318038	3.0441355181257	0.0814216973794295	0.00714114684984472	653	1	1	0.488074	-1695411018
1673	Sf3b5	OK	1.66068128854843e-13	7.28068220581879	0.202053563292424	4.77106051332794e-12	81	1	1	1139451394	-2722009113
1674	Sf3b6	OK	1.79222450523638e-06	4.63412815387445	0.125314795464071	2.10299831842635e-05	526	1	1	1004809508	-1183838001
1675	Sfxn1-3	OK	3.34488792745579e-11	6.52745239713473	0.179825328865908	7.87267645432963e-10	11	2	1	-0.218612	2867872784
1676	Sgt	OK	0.00339468896517691	2.7070023376665	0.0707877290351649	0.0177378642210469	1851	1	1	1290407786	-2154056242
1677	Sgt1	OK	0.000489075772405939	3.2967366973821	0.0886820253401187	0.00331790647952365	63	1	1	2271088848	-1262123814
1678	Sh3beta	OK	0.00032059477463057	3.41356460266834	0.0921229533234649	0.00228434387960511	539	1	1	-0.580376	-1589479616
1679	Shc	OK	0.000108309499737713	3.69880258569314	0.100212582910834	0.000878776473751317	591	2	1	-0.617868	2127280542
1680	shot	OK	0.000614129901982528	3.23223504635469	0.0867802329395454	0.00408728004839649	966	2	1	-0.117613	2559769937
1681	shu	OK	0.00024226781847431	3.48916297392485	0.0941407878901722	0.00178451468845174	1151	1	1	-2201684585	-1536859682
1682	Sik3	OK	0.00519007712438684	2.56290133300994	0.0671801945288654	0.025532902270064	1059	2	1	-0.50302	1782714912
1683	Sin3A	OK	0.00924218350904309	2.35576982988392	0.0615604357423986	0.0413707726106107	945	1	1	-0.0759386	-0.170603
1684	sip1	OK	0.00215653372249779	2.8543081417724	0.07299936251925	0.0120649319069471	1652	2	1	0.791419	0.83111
1685	Sirt6	OK	0.000262632474565996	3.46753008083215	0.0911313189704472	0.00191344079968533	107	1	1	-2747180095	-0.820875
1686	Sirup	OK	0.00298526805761945	2.74939514948341	0.0726577602508374	0.0159181433481914	1694	1	1	2057699928	-1642155459
1687	Six4	OK	9.14510256072813e-05	3.74153176871833	0.100266806707125	0.000755664411184833	765	1	1	-253059732	1206388423
1688	SK	OK	9.54953947404078e-24	9.97762113277669	0.28109077135631	5.75324120700979e-22	1276	2	1	1923654327	1402856538
1689	Skp2	OK	0.000282587832868696	3.44779842431298	0.0931329309237475	0.00203872348056209	10	1	1	0.589006	-3074357679
1690	SkpA	OK	4.69480836668268e-90	20.0880399722389	0.570384663568368	7.58023758884585e-87	1204	2	1	2462558815	1464799711
1691	SkpE	OK	0.00283722433861527	2.76602326261185	0.0714110011107776	0.0152293298441763	1523	2	1	1337271103	1932487795
1692	Slbp	OK	1.19490331829644e-05	4.22496241141647	0.115241251681026	0.000120279981154702	381	1	1	0.332038	-2364824346
1693	SLC5A11	OK	0.000196838622244402	3.54428647095245	0.0944649212607716	0.00148511981063463	1702	2	1	1941266665	135756273
1694	sle	OK	2.71219117389003e-06	4.54766719480756	0.124830187049669	3.11015899812702e-05	109	1	1	-1459224334	-0.625993
1695	slif	OK	0.000578045816910161	3.2494973302983	0.0825647176993729	0.00386625010763523	790	2	1	-1837331405	2971966097
1696	Slip1	OK	0.00122048783800093	3.03056385286148	0.0810532096686296	0.00741400107122864	1917	1	1	0.0656093	-0.602388
1697	SLO2	OK	4.93782659673859e-12	6.80830324480392	0.172929345987968	1.2418403151237e-10	899	2	1	-1506409755	1814703533
1698	slv	OK	0.00163826624876599	2.94052812960072	0.0784270028678921	0.00954236899443565	852	1	1	0.426638	-2460821322
1699	SmB	OK	2.29650726407933e-06	4.58256746530066	0.120899203199329	2.64852902041606e-05	1768	1	1	0.283992	-155617409
1700	SMC2	OK	0.00826404298371706	2.39704073893914	0.0627235881913862	0.0375045201254481	987	1	1	0.880964	-0.680898
1701	SMC3	OK	0.00672208872161272	2.47178119306817	0.0648942466428456	0.031642811807335	1465	1	1	-0.497538	-0.102563
1702	SmD1	OK	0.000121904008615465	3.66867789700928	0.0958039538462102	0.000973423404107465	648	1	1	100977076	-1456078342
1703	SmD2	OK	1.39461272900455e-21	9.47034439582256	0.248707954674885	7.31084971509985e-20	43	1	1	0.523551	-1907084039
1704	SmE	OK	1.08378107642071e-31	11.6548521919354	0.315465586414465	1.00567409539591e-29	1691	1	1	0.321326	-2300872615
1705	SmF	OK	2.87296539773627e-09	5.82398915051973	0.155171116447735	5.39382550137788e-08	935	1	1	1003266463	-2841650656
1706	smg	OK	5.82753581742159e-07	4.86141314598017	0.133258580336622	7.57579656264806e-06	580	2	1	-158344852	2708340475
1707	Smn	OK	2.01980564033879e-16	8.13736869147755	0.222637045913149	7.31205871500228e-15	705	1	1	0.796667	-1078116974
1708	Smox	OK	0.00952338357802293	2.34461438536356	0.0612485503238353	0.0424295119345359	1321	2	1	-0.0109967	1111965248
1709	SMSr	OK	1.36408352047239e-06	4.69029104910772	0.12723743394904	1.64853985939724e-05	541	1	1	-2257383457	-1685313275
1710	smt3	OK	1.01573127990676e-80	18.9908162422564	0.537624560176145	1.36666643711454e-77	1680	1	1	1079000363	-2690014055
1711	SmydA-1	OK	0.00019865747295981	3.54186089063402	0.0878349825280145	0.0014974433045794	973	2	1	-1732863536	2472440788
1712	snf	OK	0.00291206638039719	2.75752181162928	0.0721021019760513	0.0155586445327244	1270	1	1	1188001046	-1773326924
1713	SNF4Agamma	OK	1.06856717115058e-09	5.98702538830446	0.166394343253843	2.08370598374362e-08	277	2	1	0.209676	2494771072
1714	Snoo	OK	0.000784417915181457	3.161639631216	0.0822912709004297	0.00504188362202221	1692	2	1	0.182463	0.440913
1715	Snr1	OK	0.00124647634375066	3.0241955201554	0.0808545960035264	0.00754898988979678	26	1	1	-1273719898	-1102435341
1716	SNRPG	OK	1.63666413896618e-47	14.4316135226259	0.408097187814495	3.47704989312474e-45	1467	1	1	0.470517	-2617884567
1717	Snx16	OK	0.00524136145399252	2.55948549911794	0.067441078872533	0.0257538107231172	1036	2	1	3820953319	0.401678
1718	Snx3	OK	0.0107867552953093	2.29779410251385	0.0597633148914846	0.046573319008743	150	1	1	-1411779514	-0.519006
1719	Socs36E	OK	2.37250237376987e-05	4.0678444016404	0.101832885653028	0.000221424412294152	1854	1	1	-2483839622	1126537272
1720	Sod1	OK	0.00261340522252115	2.79271262202894	0.0700419668600371	0.0142280405294766	620	1	1	-1856029621	-0.692043
1721	Sod2	OK	3.1553931940425e-08	5.40976398021202	0.146404021103463	5.06431197922567e-07	1017	1	1	0.28179	-0.928907
1722	Sod3	OK	2.31919091865748e-08	5.46464344050844	0.150817374803253	3.78238955279229e-07	921	2	1	-1440649143	2479221889
1723	Sodh-2	OK	2.12773616725428e-05	4.09315272148056	0.111555246506313	0.00020090308863443	117	1	1	-2342095008	-0.743977
1724	SP1029	OK	2.72575068212003e-25	10.3246539657757	0.282366276306928	1.83374877139625e-23	389	2	1	-0.682155	286054022
1725	Sp7	OK	0.000763819500215157	3.16938118904066	0.0753415795336357	0.00492217796485703	55	2	1	-1577560058	2115881512
1726	spag	OK	0.00513804099514433	2.56639807872425	0.0675965787503552	0.0253077516496646	1175	2	1	2041314253	0.817347
1727	spartin	OK	0.00151989531432629	2.96368521965829	0.0543918070689848	0.00892371990731358	18	1	1	-2598421207	1273844668
1728	Spase12	OK	0.00876781991590114	2.37528005305439	0.0609207928870684	0.0394771947468321	391	1	1	155397428	-1198311081
1729	Spase22-23	OK	1.40800374203838e-05	4.18785708062342	0.112934530614918	0.000138958608917798	326	1	1	1486268291	-131898742
1730	Spase25	OK	2.56149892856026e-07	5.02164810333849	0.136054994925517	3.54699500004579e-06	1372	1	1	1237354884	-2027898839
1731	Spc25	OK	3.01341653832942e-13	7.19987376345936	0.201394638930025	8.53589884699419e-12	152	1	1	-0.0315806	-0.682631
1732	SpdS	OK	1.42328119622617e-05	4.18540648785873	0.113988121253582	0.000140294860770865	97	2	1	-0.773845	2284429857
1733	Spec2	OK	6.21112495097935e-05	3.83763983373057	0.104242035309051	0.000534567289224481	32	1	1	0.109677	-1495443633
1734	spen	OK	3.22276266275075e-35	12.3274487913749	0.341531326346143	3.66441732061786e-33	1551	2	1	2705940554	0.646912
1735	Spf45	OK	3.32195313899269e-09	5.79968636750845	0.160894537717214	6.19356297715657e-08	1908	2	1	1962005863	0.89952
1736	spi	OK	2.18776997546837e-06	4.59269706652821	0.126100106563581	2.53762457068336e-05	1871	1	1	-0.224542	-0.32712
1737	spict	OK	0.00178153939093023	2.91445701077822	0.077659600333038	0.0102435359525968	1808	2	1	1134194979	0.411963
1738	spir	OK	0.000103231658169107	3.71097399381853	0.100338475829646	0.000842658419008291	1878	2	1	-0.806426	2356466362
1739	Spn27A	OK	6.0632834489601e-21	9.31559957702668	0.262127942178414	3.07854637002861e-19	1672	2	1	1202994475	1862039873
1740	Spn77Bb	OK	0.0104596821553068	2.30943663080203	-0.00318133479423805	0.0454717361550116	757	2	1	3889534035	0.316473
1741	Spt-I	OK	3.26618416198255e-05	3.99270548274112	0.108730965267605	0.000296601853089821	955	1	1	0.947587	-2835357836
1742	spt4	OK	0.00256303580992095	2.79900265353724	0.0740080624185239	0.0139901204148018	947	1	1	-1354107013	-1555322042
1743	Spt7	OK	0.00122051374007963	3.03055744416816	0.0810603416413051	0.00741400107122864	1487	1	1	225900639	-1137619248
1744	Sptr	OK	6.65825538445917e-15	7.70275348264264	0.214566120829372	2.18504454141215e-13	1327	2	1	0.323676	1268536279
1745	spz	OK	0.00041271871810885	3.34412094530074	0.0857273602853357	0.00285263545487393	362	2	1	-0.616577	2859534094
1746	SREBP	OK	0.000273320788605991	3.45679448081312	0.0900764721849095	0.00197716731757721	744	2	1	-0.364538	1777507612
1747	Srp54k	OK	0.00480407859288156	2.58962127813036	0.0683333028253839	0.0239699174785741	510	2	1	-0.183628	0.104135
1748	Srp9	OK	0.00204686224466333	2.87084789957314	0.0764447041189502	0.0115312762743664	549	1	1	-171562635	-0.0353194
1749	Ssb-c31a	OK	2.08046369777881e-78	18.7092625441289	0.501412946597323	2.09944792902104e-75	1704	1	1	1937191972	-0.717307
1750	Ssdp	OK	0.0112077160692022	2.2832536396759	0.0593058463841669	0.0479999426136175	238	1	1	-1284956089	-0.799611
1751	ssp	OK	0.000333853722350144	3.40250659198717	0.091797674259708	0.00236628718220607	637	1	1	2091611871	-1599228194
1752	Ssu72	OK	0.000115842807116119	3.68169815528067	0.0991758396744133	0.000933332317214005	1518	1	1	-2846382728	-0.970739
1753	St3	OK	0.00139950712170996	2.9889898559388	0.0750704834418667	0.00832588135118979	1145	2	1	0.835863	0.942745
1754	sta	OK	3.88597666964559e-53	15.298933698762	0.433326007281463	1.25485958616195e-50	1221	3	2	1838312873	3227887699
1755	stai	OK	1.62771886458461e-18	8.70218866811691	0.244031240538044	6.5375992008913e-17	1660	2	1	1023575673	2356247494
1756	stau	OK	1.02187950340992e-10	6.35801621583396	0.175950342272643	2.24785646622023e-09	1043	1	1	-2487125984	-0.819406
1757	ste14	OK	0.000710772089106966	3.19024054809416	0.0851062538694592	0.00463120506485919	657	1	1	-0.658609	0.0740004
1758	stet	OK	0.00188197433495461	2.89729564437247	0.077053300173641	0.0107145125571852	450	2	1	0.450557	2277022192
1759	stg	OK	4.37430490657153e-05	3.92290928550694	0.106396334453022	0.000388063335282989	390	2	1	-1998361221	2780080864
1760	sti	OK	0.0110625515756068	2.28821328979775	0.0592842118574801	0.04750424407972	645	1	1	-0.354803	-0.0898705
1761	stil	OK	0.00791666491757369	2.41273492965434	0.0631558161124272	0.0362103319431005	944	1	1	1285539994	-0.497825
1762	strat	OK	0.00020395145699831	3.53491722542771	0.0956094254896666	0.00153162801148591	1706	1	1	0.505846	-0.886503
1763	Su(Tpl)	OK	0.000117237007837316	3.6786475628297	0.099452491081029	0.000942224627766007	750	1	1	-1416023841	-0.341655
1764	Su(var)205	OK	1.43085993442285e-18	8.71680119765717	0.239502327955096	5.80468957316364e-17	1703	1	1	-0.106648	-2757214001
1765	Sucb	OK	1.02606975263101e-06	4.74822078108899	0.130673701049572	1.26852390704291e-05	513	1	1	-1619174591	-1473272195
1766	sun	OK	0.0100743374013792	2.32356770867624	0.0576807730266316	0.044297454161947	1440	1	1	152854825	-2711279324
1767	Surf6	OK	0.000210816615579063	3.52615932662842	0.0950952770975817	0.0015758542014535	261	2	1	-1387557617	1532897779
1768	swa	OK	6.16048787138024e-09	5.69522440522581	0.156750743673286	1.1027409885954e-07	1294	2	1	-1664543739	3018620321
1769	Swim	OK	0.000509132224654218	3.28543109473514	0.0831548916279418	0.00343951836789414	1113	1	1	-2613498321	1170017192
1770	sxc	OK	0.000403830760110457	3.35015568394437	0.0902748333173277	0.00280251381637841	804	1	1	-0.37775	-0.600533
1771	Syb	OK	2.20006945973303e-07	5.05077814151375	0.138599358439571	3.05699840764625e-06	898	1	1	0.161031	-2745866945
1772	Syn1	OK	9.28232663158047e-05	3.73778779228296	0.099229622830859	0.00076621904802402	775	2	1	0.148957	2686606476
1773	Synd	OK	0.000537069620372374	3.27035149617378	0.0879261469738868	0.00361614932882917	269	1	1	1380436549	-0.408148
1774	Syx13	OK	0.00367591801116166	2.68047224816964	0.0709267115677878	0.0189499911265058	660	1	1	159485639	-2144712737
1775	Syx16	OK	0.00154179926530848	2.95927893415588	0.0790084682329125	0.00903917608484774	1529	1	1	-261624681	-1893682769
1776	Syx1A	OK	4.12102855428111e-07	4.92954684559879	0.134114124050268	5.49901876342337e-06	322	2	1	0.790692	1799500772
1777	Syx4	OK	1.70212015566622e-08	5.51926317880969	0.152702237723889	2.83324041581306e-07	1247	1	1	0.632976	-3114872864
1778	T48	OK	0.00111462009555307	3.057859567027	0.0798200802569841	0.00686674581062641	360	2	1	-0.888701	2437949726
1779	Taf10	OK	7.46727622729371e-08	5.25336454216244	0.143759571766737	1.12468882430862e-06	1597	1	1	2031536469	-1896191052
1780	Taf11	OK	1.76911086109349e-05	4.13573379571971	0.112468917148747	0.000170837703129279	1738	1	1	0.60946	-1247957042
1781	Taf12	OK	0.00831262455149456	2.39489227253785	0.0624737085125701	0.0377010213506829	132	1	1	1700327644	-2585021904
1782	Taf13	OK	9.0307812923377e-08	5.21825608935915	0.14352985513284	1.34333506242033e-06	1877	1	1	-0.268401	-2142926505
1783	Taf2	OK	0.00271614683212583	2.7802148977953	0.0730296323816883	0.0146966845681983	605	1	1	-1933009258	0.506268
1784	Tango11	OK	0.0108678190928267	2.29495613641527	0.0598249008470959	0.0468674698378151	1110	2	1	0.113993	0.105284
1785	Tango4	OK	8.32105174446893e-05	3.76519217575466	0.102293059143374	0.000696844924617196	1385	1	1	1768886933	-2661134651
1786	Tao	OK	4.73314134640194e-08	5.33668204171607	0.147657136188398	7.33409790585468e-07	1512	2	1	0.497737	2218500444
1787	Tapdelta	OK	0.0014080415834383	2.98713176773972	0.0772471497915763	0.00837048579020425	920	1	1	-0.202437	-2623460463
1788	Taz	OK	0.00172262745208573	2.92493742822648	0.0771437211334795	0.00994050852086352	950	2	1	3144644448	0.0668469
1789	TBC1D16	OK	0.00384805309180368	2.66511909629065	0.0485171077419073	0.019686522566623	1770	2	1	1430410513	2252860615
1790	Tbp	OK	0.00928687198456407	2.35397732668054	0.061539622217174	0.0414902698015416	1107	1	1	0.103204	-0.674381
1791	TBPH	OK	0.0067609103593131	2.46972168643744	0.0648643016334843	0.0317884853411384	1155	2	1	1071500906	0.923387
1792	tbrd-1	OK	0.00989596219570005	2.33026925998768	0.0585424210880541	0.0436557938829981	314	1	1	-3051734081	-0.366999
1793	Tctp	OK	0.000352464925844089	3.38765456558412	0.0905637683184173	0.00248367646349925	120	1	1	-0.988456	-1255441061
1794	Teh2	OK	8.67568681833111e-17	8.2390980282405	0.21949533147228	3.21278989377922e-15	493	1	1	2248269686	-1703351548
1795	Ten-a	OK	0.0109576173769727	2.29183381226111	0.0579510070528514	0.0471288466085779	1387	2	1	0.618413	1073376843
1796	TER94	OK	1.65486674122262e-07	5.10489779458522	0.140199810356249	2.35206676089616e-06	891	1	1	0.119241	-2323921254
1797	TfIIA-S	OK	1.53705030093938e-21	9.46018118913182	0.251392452977134	8.00555295450555e-20	313	1	1	12179674	-1002545199
1798	TfIIA-S-2	OK	2.63233727315577e-25	10.3280001207909	0.273431755804997	1.78578645430139e-23	1208	1	1	-2570316425	-0.913765
1799	TfIIEbeta	OK	2.51411484662249e-07	5.02523250840705	0.138446192018911	3.48736239807274e-06	499	1	1	2133709201	-1608795097
1800	thoc5	OK	5.81014203518882e-05	3.85400158781755	0.104833757367128	0.000502197822805989	1162	1	1	1536840567	-0.43581
1801	thoc7	OK	0.010018534518884	2.32565301267307	0.0606643051132062	0.0441001249568978	430	1	1	-182726585	-1079870304
1802	Thor	OK	0.00341646255608641	2.70487910987017	0.0715874675850272	0.0178287667842829	1616	2	1	0.665481	2390777895
1803	Tif-IA	OK	3.60304944183959e-07	4.95572523964296	0.136515299861003	4.87226434572379e-06	1904	1	1	-1668469539	0.80691
1804	Tim17b	OK	3.4287441823249e-07	4.96535678150086	0.129573130052372	4.65997504779611e-06	2	1	1	0.260155	-2287674239
1805	Tim9a	OK	0.000960432418139861	3.10220254299269	0.0827225368571934	0.00602921532787177	1402	1	1	-1303235641	-15345382
1806	Tis11	OK	0.0017637196184009	2.91759345711241	0.0770793750184333	0.010148616164897	1393	2	1	0.308051	2080435583
1807	tko	OK	0.000261451088553623	3.46874157442809	0.0928362413521897	0.00190667988969593	1240	1	1	-1447993866	-0.748792
1808	TM4SF	OK	0.00155418747924163	2.95681208070376	0.0756717432347679	0.00909858993467563	1157	2	1	0.816913	0.941359
1809	Tmem18	OK	1.43994535258132e-07	5.13114230695426	0.141720396550352	2.06844819063861e-06	941	1	1	1705459604	-1767592362
1810	tmod	OK	0.00757433081334607	2.42880537996145	0.0632200362433932	0.0348220801003091	412	1	1	-0.435367	0.291944
1811	TMS1	OK	0.00126487750157272	3.01975947093214	0.0807137685400496	0.00764323059146447	703	1	1	-0.0347057	-1678790024
1812	tna	OK	8.41220922023371e-07	4.78824737088664	0.129750273304126	1.06511583489081e-05	614	1	1	-2247381321	1046459982
1813	Tob	OK	0.00185023883284328	2.90262642387203	0.0762322368105073	0.0105636337323506	1451	2	1	-1558585754	1892260858
1814	toc	OK	0.010478709350199	2.30875070840209	0.059524614825245	0.045519929469627	1609	2	1	-168450605	308485038
1815	Tom20	OK	9.08253009038049e-35	12.2436608546364	0.340223268547455	1.00442829341975e-32	753	2	1	1904591808	240802128
1816	Tom7	OK	3.14643003509358e-06	4.51630301317401	0.121094617836448	3.56257078167047e-05	869	1	1	-2467211357	0.135783
1817	tomb	OK	0.00167340294512985	2.93394770775952	0.0773261982190984	0.0097044845761617	1649	1	1	-0.634678	0.283108
1818	TORIP	OK	0.0031487227548532	2.73187800125687	0.0723245002795286	0.016625009025461	745	2	1	-182119905	1819934914
1819	Torsin	OK	0.000293112302041813	3.43790903035809	0.0928281168486446	0.0021052452085263	1263	1	1	0.590111	-3334486893
1820	Tpc2	OK	0.0114013038639296	2.27672575184127	0.0405405775421879	0.0487083730687814	1189	1	1	-0.746938	-2184232286
1821	Tpi	OK	2.24485204476599e-34	12.1700203786888	0.3444269564604	2.44901223748593e-32	406	2	1	1825274953	2235755989
1822	tra2	OK	1.09727108470102e-06	4.73463079167715	0.130259522919293	1.35034595530355e-05	980	1	1	0.0310963	-2101354173
1823	tral	OK	1.4680151276828e-08	5.54520913667213	0.152306777150383	2.46245703448017e-07	646	2	1	-1106367221	2334570715
1824	Trax	OK	0.00192510463053397	2.89018030381833	0.0769308634010472	0.0109062243384566	194	2	1	0.695513	0.605239
1825	Treh	OK	0.00366847637804339	2.68115042187081	0.0690552811582092	0.0189237123322328	1093	2	1	0.169337	1874150822
1826	Trf2	OK	0.000763964943635062	3.16932585594122	0.0826703422591016	0.00492217796485703	1325	2	1	2702573904	0.732947
1827	Trp1	OK	0.000168984165452099	3.58431166389724	0.0952166677292652	0.00130172630505228	1749	1	1	128528274	-2048177651
1828	TrpRS	OK	1.73514962572198e-05	4.14018229996583	0.112997918556416	0.000168161619789359	88	2	1	-0.747349	2726543018
1829	Trs20	OK	0.00871865810870274	2.37735459728461	0.0619319254797532	0.0393216351461214	697	2	1	1816327104	-0.413827
1830	Trs31	OK	0.00596253801873791	2.51435372374602	0.0660152281844702	0.0286350799674427	985	1	1	0.938706	-2537647775
1831	trsn	OK	6.32028847595762e-13	7.09818515027434	0.193797099721952	1.72961657174257e-11	902	1	1	1342707285	-1877883485
1832	Trx-2	OK	9.35859096073329e-06	4.27966858193852	0.113144784213583	9.63672255433672e-05	1734	1	1	-0.145402	-1182805887
1833	Ts	OK	1.13943453786273e-41	13.4722271456189	0.382426861692189	1.83973100483317e-39	1605	1	1	0.378084	-3194085768
1834	Tsp26A	OK	0.000107370642487754	3.70101204074348	0.0981300919677095	0.00087291359194727	1657	2	1	0.88855	0.935265
1835	Tsp42Ee	OK	0.00233657114545975	2.82874153601989	0.0742497171437514	0.0129376809720827	824	1	1	-0.68639	-2802678755
1836	Tsp42Ej	OK	0.000633470771449386	3.22336465637409	0.0813594183525931	0.00419869420189728	825	2	1	1417821297	2128701517
1837	Tsp66E	OK	1.77484614583227e-19	8.95015945277846	0.247433096779777	7.66221012583097e-18	578	2	1	-0.960179	217090852
1838	Tsp74F	OK	0.00175713988840475	2.91875884334393	0.0773788272652151	0.0101179674173263	727	2	1	-2147607914	2527201006
1839	Tspo	OK	1.00635973292871e-08	5.61090439244646	0.155576107421118	1.7322691095807e-07	1560	2	1	1235113034	2225746939
1840	tsr	OK	1.22247802479709e-79	18.8597233958587	0.533851615916631	1.4098664420267e-76	1168	1	1	-1469211212	-101082938
1841	Ttc19	OK	0.000164856060603085	3.59076238583469	0.0967890947676025	0.00127601435977824	1863	1	1	-0.0824963	-2014617494
1842	ttk	OK	0.0106053303717222	2.3042135180248	0.0600068859203128	0.0459564316107962	420	2	1	2754418084	1408974478
1843	ttm50	OK	0.00492589452587963	2.58098840540309	0.0680442935851514	0.02447184400457	1246	2	1	-1347859016	142977173
1844	tty	OK	2.64218372483295e-07	5.01568926860566	0.136840284501274	3.65245705660555e-06	1541	2	1	0.814215	1664940426
1845	tud	OK	0.00156627555801258	2.95442221418177	0.0787700862195942	0.00916271201437362	1096	2	1	3480989363	0.187962
1846	twr	OK	0.000176332324172394	3.57318557216227	0.0959779248876277	0.00134549229966327	48	1	1	0.146147	-2792340925
1847	U2A	OK	5.83500484040981e-06	4.38366329839776	0.119264308335986	6.30542394394107e-05	838	1	1	1764661321	-1461522153
1848	U2af38	OK	0.00252453468633528	2.80388638499612	0.0745384290622323	0.0138079732539192	1553	1	1	0.00730432	-2446870139
1849	U2af50	OK	9.99168853109295e-07	4.75359234094939	0.127758602553569	1.23906146715074e-05	1460	1	1	0.921709	-1142505637
1850	Uba1	OK	0.0106369557578346	2.30308765913727	0.0600534850274377	0.0460687466915227	883	1	1	-1254484764	-0.019063
1851	Uba2	OK	8.94343309775555e-09	5.63128808325141	0.154320919765653	1.55269538490711e-07	558	1	1	-0.587452	-1891901901
1852	Uba3	OK	0.000148502839217155	3.61789775277817	0.0979966432970114	0.00116394506893213	965	1	1	1734719643	-2847095183
1853	Ubc10	OK	0.00587863161570819	2.51934727764832	0.0662457691151002	0.0283501750499476	1039	1	1	0.515688	-0.641569
1854	Ubc2	OK	0.0105623785132512	2.30574729005574	0.0599219831198481	0.0458194958288429	1775	1	1	-1140543571	-1294759026
1855	Ubc7	OK	1.56165063150228e-05	4.1642847479678	0.113703877269993	0.000153185972638127	1466	2	1	2109494576	1179675052
1856	UbcE2H	OK	0.000173845366742336	3.57690178529704	0.0965821939379553	0.00133281447835791	1320	2	1	2463306674	1429221222
1857	ubl	OK	6.3424960767549e-12	6.7721871222483	0.188245472149138	1.58033860579143e-10	820	1	1	1362058529	-2601783207
1858	Uch	OK	9.05207821078484e-08	5.21781969995063	0.143697052755602	1.34333506242033e-06	1584	1	1	-0.0467499	-192665725
1859	udd	OK	5.28760363570489e-11	6.45849111226469	0.178558205630855	1.20244575073368e-09	853	1	1	174041296	-139253073
1860	Ufd1-like	OK	1.13079546412115e-06	4.72852292577308	0.12973257042674	1.38737261122341e-05	621	1	1	0.670451	-1368975392
1861	UGP	OK	3.57957392690133e-19	8.87239166367569	0.249810858156848	1.50509897457679e-17	585	2	1	1355068097	2053994724
1862	Ugt35a	OK	0.00147781212651459	2.97231587958027	0.0769732258505403	0.00870195280623802	118	2	1	-0.284335	183724291
1863	UK114	OK	5.76430782899045e-08	5.30081612296079	0.145998882849396	8.79282716356679e-07	1833	2	1	-1562056175	2888979504
1864	unc-119	OK	1.77558141374696e-07	5.09156703137768	0.140523769288255	2.49725936466537e-06	1312	1	1	-1279129615	0.331015
1865	und	OK	0.00319201624685331	2.72737559777486	0.0722834287587685	0.0168205921415449	1739	2	1	-1299198738	1960464308
1866	Unr	OK	1.18641056656147e-07	5.16747151687758	0.136054628933285	1.72886146278895e-06	569	2	1	2226700196	1423489639
1867	Updo	OK	0.00067670751823559	3.20440594255201	0.0860832047927267	0.00444512595176234	880	1	1	0.24014	-1528343609
1868	UQCR-11	OK	1.92509116312678e-17	8.41737362937797	0.233824883721404	7.36552652129029e-16	797	1	1	0.978402	-2818509033
1869	UQCR-14	OK	4.45222073301157e-12	6.82318411226969	0.187757218001014	1.12673285196246e-10	1453	1	1	1226576457	-1332438579
1870	UQCR-6.4	OK	1.85141213440364e-10	6.26606642710763	0.170159557000197	3.95408734419063e-09	1033	1	1	-2338109127	-0.0731823
1871	UQCR-C1	OK	0.00597734209377572	2.51347915685569	0.0646666911801916	0.0286891098234551	179	1	1	-0.690605	-2594220093
1872	UQCR-Q	OK	9.22296500609916e-18	8.50318455700307	0.237176351043479	3.59695635237867e-16	722	1	1	-0.577485	-2948230198
1873	Usp14	OK	9.51869021570816e-09	5.620528842611	0.153352503498253	1.64549006662552e-07	1758	1	1	1005933175	-1667478374
1874	Usp39	OK	1.95877828579577e-07	5.07292076170185	0.140085076404764	2.74059221858392e-06	1500	1	1	0.769059	-2752139738
1875	Usp5	OK	0.00131026920292012	3.00906407693553	0.0803880274383234	0.00789977839818828	473	1	1	-0.729948	-1511773637
1876	Usp7	OK	0.00305846169207374	2.74144697004932	0.0724312066983321	0.0162360572458874	1386	1	1	-2418807617	0.144544
1877	uzip	OK	0.00260207219745987	2.79411825629682	0.0676578076127068	0.0141840167792664	1194	1	1	-1444541564	-0.293228
1878	Vamp7	OK	0.0006470454563769	3.2172869665901	0.0863984885208799	0.00427463008946867	885	1	1	1777680048	-0.758357
1879	Vap33	OK	3.46017204037601e-10	6.16789872751353	0.164269566902627	7.19947651596792e-09	1255	2	1	2534004757	1585760662
1880	vas	OK	7.22059003782761e-12	6.75340829149721	0.184604423499208	1.78809274157615e-10	1830	2	1	2625387141	1327456662
1881	veli	OK	1.04245636133101e-06	4.74501462410243	0.130551313236354	1.28681195795493e-05	338	1	1	-1216012588	0.104748
1882	Vha100-2	OK	0.000176242724358911	3.57331860576249	0.096525151690498	0.00134549229966327	245	2	1	-2166986576	2069815704
1883	Vha16-1	OK	0.0110234682320173	2.28955826875946	0.0591078254245536	0.0473868258983366	813	1	1	-0.445412	-1163919798
1884	Vha26	OK	0.0114406889419168	2.27540946884948	0.0591735172633213	0.0488164280275342	29	1	1	-1585353008	-0.90218
1885	Vha44	OK	8.17995349779619e-05	3.76946313437859	0.101931645325604	0.000687167165324752	1009	2	1	0.282113	0.66726
1886	Vha55	OK	5.84226075816663e-06	4.3833926936062	0.11959380921498	6.30542394394107e-05	149	2	1	0.506204	2554086754
1887	VhaAC39-2	OK	0.000333023752218992	3.40318670257653	0.0836894257495712	0.00236247869214756	303	2	1	0.803817	0.261525
1888	VhaM9.7-a	OK	1.63170749025419e-07	5.1075623106468	0.140570704238116	2.32324066469526e-06	497	2	1	2252526173	0.377196
1889	VhaM9.7-b	OK	1.21070230122819e-10	6.33191271788843	0.175102556535221	2.64162153454464e-09	773	2	1	-0.966073	2186285803
1890	Vhl	OK	0.00329235136565081	2.71714864547467	0.0714126099673119	0.0172479899902005	915	1	1	-0.398885	-1888117602
1891	vig2	OK	1.25430888548402e-14	7.62143972395468	0.211982516036519	3.98662820177658e-13	339	2	1	-0.542249	2535837004
1892	vilya	OK	0.00998487631515732	2.32691569619071	0.0607029074782173	0.0439759446220758	1245	2	1	1674462685	1469381639
1893	vimar	OK	3.2920940754452e-08	5.40216353280194	0.146407360335218	5.25238645673302e-07	821	1	1	-1380108467	0.762244
1894	vir	OK	0.000637081350894214	3.22173647030398	0.0804902233020725	0.00421916139931828	1137	2	1	0.200323	0.641555
1895	vnc	OK	0.00124205011280009	3.02527150641849	0.0556238748813931	0.00752783075122757	608	2	1	-0.35749	3293715307
1896	Vps24	OK	0.000149281749781468	3.61654320821158	0.0980158316812017	0.00116891519494257	8	1	1	0.422395	-0.565336
1897	Vps29	OK	0.00397920829276447	2.65382891588159	0.0700659644809698	0.0202420595762366	1567	1	1	-145553886	-1402662745
1898	Vps37B	OK	0.00242899671353558	2.8163022840243	0.0747982865551938	0.0133669328346099	22	2	1	1765504012	0.369241
1899	Vps39	OK	0.000953332221851459	3.10439833048949	0.0819614977112103	0.00598930041012205	242	1	1	1080102572	-2558684638
1900	Vps4	OK	0.00320088085801115	2.72646048584277	0.072242183422939	0.0168563021309354	1489	2	1	2502979347	0.258657
1901	Vps45	OK	0.00856873774844143	2.3837449415145	0.0609307164486673	0.0387972068666111	94	1	1	-1014503589	0.149458
1902	vret	OK	2.18155410619832e-05	4.08735946036764	0.111434239277102	0.000205503924146313	299	1	1	1808201203	-2312748006
1903	Vsx2	OK	0.00191963624181481	2.89107437509711	0.0520537107700653	0.0108828815871987	1277	2	1	-0.352621	3278882334
1904	vtd	OK	8.36984126849931e-09	5.64270726940727	0.156447517530307	1.45938938575799e-07	799	1	1	-0.285575	-2515165141
1905	Vti1a	OK	0.0107938411823806	2.29754529324562	0.0595134736175186	0.046573319008743	437	1	1	-243924295	-1622344306
1906	Vti1b	OK	1.16215188243579e-06	4.72296542500583	0.128571542371492	1.4193724881852e-05	246	2	1	2080841431	-0.334293
1907	wac	OK	1.09597244297533e-14	7.63883588322444	0.21410284517356	3.5110260048174e-13	431	1	1	-0.321141	-2581616452
1908	wap	OK	7.51788816538061e-08	5.25212083516852	0.144999202040773	1.13020318732063e-06	1544	1	1	-0.477862	-2153330973
1909	wdb	OK	0.000846608700958135	3.13935231317331	0.0839363852217096	0.0054029028006601	367	1	1	-0.775051	-0.592387
1910	whd	OK	0.00468543004260104	2.59821939081728	0.0683414973286687	0.0234503885517162	901	2	1	-0.53725	2171988317
1911	wisp	OK	9.04041200911427e-29	11.0672785760083	0.312188521566785	7.15522021074308e-27	1382	2	1	-151654636	2771048614
1912	wnd	OK	0.00472835601333085	2.59508648432364	0.0673736991117342	0.0236212983264975	742	2	1	0.572362	1423836777
1913	wuho	OK	8.10068995891696e-09	5.6483301636825	0.156271666933806	1.41858720256695e-07	1290	1	1	1726697573	-2306506684
1914	x16	OK	7.26714927148174e-31	11.4916301814033	0.325416655619455	6.37692348572523e-29	1676	1	1	-0.891625	-2031408361
1915	Xpac	OK	0.00141293730905083	2.98607052715154	0.0798024529843747	0.00839340904780529	1256	1	1	-1667887321	-158515971
1916	yin	OK	2.24870578239608e-23	9.89226369842594	0.277280543897083	1.32509502053165e-21	1254	2	1	-1059376827	2716026375
1917	yl	OK	1.67571957724272e-31	11.61767211721	0.321756068943642	1.52000945472814e-29	1413	2	1	-1756808391	2456038067
1918	YL-1	OK	5.01808181091086e-07	4.89092807425188	0.134776077513734	6.6302740522886e-06	1779	2	1	1020115265	0.685339
1919	yps	OK	0.000181827128553427	3.56514559608068	0.0928433024751817	0.00137959624888329	638	1	1	0.44406	-0.923618
1920	ytr	OK	0.0119147048258761	2.25986856115034	0.0584958675795273	0.0498380373364237	1153	2	1	0.221725	1077626655
1921	ZC3H3	OK	0.0103742498713174	2.31252989654703	0.059968167028673	0.0453690786625924	570	2	1	2128609309	0.292108
1922	zetaCOP	OK	8.82087843583683e-21	9.27572353203644	0.254645613593838	4.39573775385869e-19	711	1	1	2236198434	-1135627678
1923	zf30C	OK	0.000760536390058081	3.17063281823338	0.0847979666836493	0.00490792188404388	1737	1	1	-0.412459	-0.553753
1924	Zif	OK	0.00640155650984398	2.48919941627274	0.0653721532465371	0.0303641396615573	47	2	1	1453621993	0.0546112
1925	ZnT35C	OK	2.05017863373323e-50	14.8853985568906	0.413919390197604	5.51703070337611e-48	1831	2	1	-0.782013	270931513
1926	ZnT41F	OK	1.61900298595065e-05	4.15604745425748	0.103561771198468	0.000158043665121881	809	2	1	-2028125873	2970948288
1927	ZnT86D	OK	0.00326886549321214	2.71951712373367	0.0706193514232563	0.0171695192756679	121	2	1	-0.136959	1583365986
1928	zpg	OK	1.33243498103366e-05	4.20036332580342	0.110988975047166	0.000132181940602523	528	2	1	1888858208	0.96693
1929	Zw10	OK	0.000225104460310036	3.50875529548154	0.0949027288886238	0.00166874959419919	1241	1	1	-0.126589	-2059973171
1930	Zyx	OK	0.00278066421779545	2.77258329658012	0.0734418323313604	0.014995525871919	1921	1	1	-1597424617	-1464812151
