# Supplementary material for: A single-cell atlas and lineage analysis of the adult Drosophila ovary
Source: Nat Commun. 2020 Nov 6;11:5628. doi: 10.1038/s41467-020-19361-0 (PMC7648648; doi:10.1038/s41467-020-19361-0)
Supplement: Supplementary file 10 — Supplementary Data 9 [file 41467_2020_19361_MOESM10_ESM.xlsx]

## Sheet: EC genes
Supplementary Data 9. Genes shared among EC subtypes. This table contains genes with p-value < 0.01 expressed in all EC subtypes and was created using the CellFindR v2.0.0 get_matrix command.
gene	3.1.2.0.ant.EC_Mean	3.1.2.0.ant.EC_Avg_diff	3.1.2.0.ant.ECt_Pval	3.1.1.cent.EC_Mean	3.1.1.cent.EC_Avg_diff	3.1.1.cent.EC_Pval	3.1.0.post.EC_Mean	3.1.0.post.EC_Avg_diff	3.1.0.post.EC_Pval
5-HT2A	2.89747	1.32931	0	3.52404	1.49048	0	1.24829	0.777809	0
Wnt4	25.9627	3.14171	0	14.2623	2.58627	0	6.57113	1.8436	0
hh	5.62382	1.835	0	6.27072	1.94819	0	1.27682	0.759688	1.22e-281
wrapper	1.99597	1.08959	0	0.953143	0.662195	0	0.215591	0.183745	1.64e-73
CG5080	2.31391	1.1851	0	1.40407	0.866258	0	0.278905	0.228709	1.19e-43
Hf	2.49226	1.23151	0	3.17966	1.42255	0	0.209134	0.165881	8.28e-15
CG14072	9.75229	2.34723	0	1.84932	1.00628	5.36e-219	0.596244	0.419705	2.93e-50
Npc2f	14.4289	2.6294	1.55e-269	15.5349	2.74533	0	1.60656	0.826604	1.31e-141
Cyp6a20	1.78918	1.00577	5.7e-227	2.42409	1.21975	0	0.598945	0.447765	6.9e-189
CG4332	0.249378	0.644822	6.69e-214	0.152852	0.264081	5.64e-160	0.219921	0.30928	5.29e-232
CG43324	0.923085	0.644822	6.69e-214	0.314818	0.264081	5.64e-160	0.375646	0.30928	5.29e-232
CG42458	2.44056	1.20954	3.66e-186	1.75239	0.990008	0	1.25706	0.787737	0
CG17121	1.16236	0.754748	3.09e-185	1.64726	0.963248	0	1.02054	0.688678	0
CG41520	1.04378	0.702458	7.74e-183	1.01683	0.692219	0	0.55689	0.430334	2.52e-168
rdo	0.575145	0.450093	1.05e-172	0.219907	0.194338	6.09e-82	0.13198	0.118923	8.14e-63
shf	8.01981	2.06452	6.47e-168	8.90347	2.18405	0	6.63088	1.90646	8.28e-288
Vago	1.50257	0.884039	1.11e-158	3.47878	1.48119	0	2.08122	1.09762	0
CG42342	8.72411	2.20329	3.03e-155	3.44575	1.41858	1.12e-287	0.890036	0.54945	4.06e-121
CG30151	1.5343	0.912984	1.16e-154	2.11071	1.12573	0	0.807526	0.574954	0
Ten-a	3.74134	1.50043	1.67e-152	3.11595	1.3666	0	1.91915	1.01499	7.09e-192
Dat	1.34742	0.835474	7.21e-146	1.51532	0.909556	0	0.459673	0.359193	1.46e-163
CG33120	0.520356	0.41479	1.9e-137	0.434013	0.35745	0	0.260723	0.22745	1.52e-293
vn	1.65983	0.955398	1.44e-120	1.38241	0.848744	4.34e-259	0.157704	0.120325	6.9e-14
Syn	0.671511	0.503846	6.81e-114	1.0246	0.699475	0	0.480887	0.383296	7.66e-280
Slc45-1	1.76826	0.990883	1.13e-111	1.4909	0.889104	0	1.1239	0.726676	0
CG12224	0.921477	0.644602	2.09e-108	0.522169	0.412278	6.01e-107	0.124406	0.107105	5.98e-19
NLaz	8.92079	2.22278	2.95e-108	4.65137	1.66376	1.34e-126	0.235206	0.120419	9.7e-05
jdp	1.39102	0.855774	6.01e-108	0.901834	0.628433	0	0.326365	0.264624	2.92e-94
CG17264	0.463977	0.374213	5.65e-101	0.452833	0.367927	4.09e-225	0.387996	0.321539	1.55e-275
zld	2.52208	1.20888	8.82e-100	3.11208	1.37424	1.63e-298	1.47174	0.855215	1.57e-186
Idgf6	3.10874	1.37694	1.4e-96	0.952731	0.630798	5.24e-80	0.35307	0.260464	1.38e-12
CG4302	0.767308	0.560624	5.34e-91	0.669177	0.505305	2.25e-288	0.407336	0.332845	0
SK	0	0.963574	1.75e-82	0	0.902755	8.11e-212	0	0.323353	1.33e-40
SKIP	1.70145	0.963574	1.75e-82	1.53151	0.902755	8.11e-212	0.427217	0.323353	1.33e-40
bin	0.459339	0.36715	2.4e-82	0.932987	0.652214	0	0.426744	0.345357	0
CG10359	0.419355	0.343452	2.78e-81	0.559614	0.439738	3.69e-227	0.334138	0.282021	7.28e-277
CG1648	1.80691	0.988315	4.57e-79	0.574604	0.408977	1.53e-34	0.186529	0.123825	0.000552701
miple1	2.06041	1.09491	2.78e-77	0.757468	0.5394	2.57e-58	0.411282	0.317788	8.49e-43
Nrt	2.41324	1.15342	6.66e-75	3.05257	1.33521	2.09e-180	3.2163	1.37274	2.92e-171
nec	0.763744	0.552287	2.43e-72	1.14591	0.752802	0	0.557726	0.428722	0
yellow-d	0.450256	0.361836	3.41e-72	1.49089	0.909818	0	0.180548	0.15579	3.05e-106
Con	1.0707	0.706321	6.96e-71	1.02576	0.687343	1.78e-290	0.796449	0.565213	3.77e-214
Irc	0.815078	0.569154	6.64e-70	2.62819	1.27398	0	0.840177	0.584628	1.47e-233
bab2	0.96209	0.64746	4.12e-59	0.495922	0.376523	2.3e-71	0.396732	0.307024	5.04e-43
Kal1	0.916944	0.622005	8.21e-59	1.29613	0.807239	8.5e-235	0.366432	0.282884	8.24e-48
Hexo2	3.22068	1.35781	9.21e-58	6.40996	1.94621	1.62e-215	2.36958	1.13519	1.6e-124
Tsp66E	1.2353	0.768523	1.98e-57	1.12064	0.718865	3.49e-127	0.280213	0.209456	4.08e-21
CG12643	2.81942	1.27107	7.48e-56	5.2265	1.78042	0	2.75704	1.2598	2.69e-252
tx	0.740167	0.540295	1.56e-55	0.737214	0.540818	4.69e-254	0.24551	0.20517	1.5e-67
CG4928	0.894745	0.605653	3.69e-54	1.39732	0.846217	9.83e-147	1.39558	0.844165	3.18e-181
GstE6	3.66078	1.44211	1.13e-51	4.7545	1.66859	3.63e-148	0.88082	0.530073	7.57e-27
CG42489	0.871377	0.615794	3.8e-51	0.318951	0.265589	4.88e-89	0.272896	0.229539	9.4e-56
CBP	0.908631	0.612624	5.77e-51	0.724871	0.513045	5.92e-68	0.409788	0.309287	2.62e-28
zfh1	1.03579	0.665276	3.72e-50	1.20892	0.750763	5.87e-170	1.53917	0.890427	1.87e-269
Cys	5.02111	1.53152	5.03e-50	11.8756	2.33284	5.96e-198	5.03965	1.54239	4.25e-140
CG15739	1.51167	0.881571	8.76e-49	0.989208	0.649995	4.59e-75	0.247221	0.179039	1.05e-19
CDase	0.997321	0.662041	2.02e-48	1.01155	0.672148	8.54e-144	0.577662	0.426327	1.18e-79
CG11686	1.66149	0.924634	1.07e-47	1.02736	0.653904	4.08e-69	0.343347	0.238486	9.3e-14
fz3	0.811875	0.567312	2.49e-47	2.59703	1.26512	0	0.918429	0.626551	3.01e-147
CG10026	0.857243	0.595336	2.28e-46	0.649303	0.478011	5.87e-60	0.149469	0.114139	5.85e-11
GstT4	1.54105	0.90596	6.46e-45	1.11362	0.724087	5.36e-105	0.769789	0.543973	4.51e-113
CG14696	0.73948	0.531518	1.68e-43	0.807232	0.572287	1.42e-164	0.533021	0.405748	2.74e-142
Wnt2	1.57152	0.880353	2.36e-42	1.88629	1.00188	1.23e-153	1.93532	1.01723	5.14e-180
Treh	1.16299	0.730206	6.74e-42	0.904176	0.604745	3.03e-94	0.392655	0.28886	7.12e-45
dpr17	0.682539	0.486455	2.03e-41	4.44421	1.68301	0	0.932525	0.627407	5.65e-62
Spn88Ea	1.84562	0.985891	4.66e-41	1.70166	0.938477	2.22e-78	0.311602	0.208386	3.69e-09
Cyp6a9	0.400911	0.327614	1.38e-39	0.557044	0.435347	3.84e-299	0.504508	0.400246	6.85e-239
pirk	0.342321	0.289134	2.48e-39	0.222395	0.195932	4.53e-47	0.127116	0.114138	1.12e-71
CG34445	1.14066	0.700465	9.72e-39	0.359185	0.245336	8.91e-09	0.574548	0.393061	5.62e-38
Pde9	1.3763	0.801122	2.46e-38	1.69831	0.933719	1.88e-178	1.72228	0.941134	4.33e-167
QC	0.474615	0.37856	3.58e-36	0.43811	0.354729	3.41e-129	0.327065	0.273448	2.43e-158
Cyp6a17	1.07417	0.701862	2.13e-35	1.023	0.679786	8.76e-151	0.674409	0.488163	7.95e-165
CG6656	0.574167	0.441961	7.11e-35	0.531629	0.416069	5.67e-127	0.316511	0.263247	4.68e-76
CG11671	0.499061	0.389523	1.14e-34	0.338688	0.276986	1.39e-60	0.290167	0.239535	6.49e-60
CG13631	2.55978	1.16297	1.43e-34	3.31658	1.36641	4.09e-125	2.23676	1.0712	1.33e-83
CG5390	2.53359	1.10973	1.12e-33	3.44291	1.34944	2.98e-101	2.65526	1.14838	3.79e-80
Sep4	0.984361	0.655874	2.06e-33	0.286293	0.221485	2.28e-09	0.174084	0.129469	1.23e-06
Cyp12b2	0.75382	0.52469	7.54e-33	0.534127	0.391837	2.3e-45	0.26894	0.200424	2.82e-18
Saf6	1.18899	0.735809	1.95e-32	0.540781	0.384631	1.69e-26	0.204507	0.136495	3.85e-07
robo2	2.95661	1.2202	6.36e-32	3.88174	1.44221	4.45e-93	2.6423	1.14128	9.25e-77
CG3655	5.34794	1.61939	9.33e-32	4.6397	1.51065	9.08e-66	1.61055	0.725958	7.76e-37
Rbp6	1.27707	0.760543	1.66e-31	1.50372	0.860174	4.57e-105	1.47232	0.846067	1.06e-130
CG7194	11.4578	2.1914	3.11e-31	16.6709	2.58754	1.21e-82	12.2036	2.26905	2.04e-66
Pdk	3.84446	1.39402	3.83e-31	3.818	1.39792	3.83e-79	3.36178	1.2937	1.11e-61
CG32368	0.923091	0.574453	3.98e-31	0.998913	0.615935	7.43e-64	1.27315	0.744804	3.72e-60
CG44325	4.77504	1.44576	5.46e-31	26.3332	3.10317	2.38e-273	24.0414	2.98648	2.5e-222
CG30195	4.33287	1.52551	6.18e-31	2.38364	1.0725	1.34e-60	1.96652	0.937404	1.63e-79
Arc1	2.90783	1.25065	1.02e-30	2.46767	1.13677	2.34e-84	1.10592	0.630425	3.32e-49
CG4300	5.04305	1.58921	4.9e-30	4.54071	1.51239	7.04e-66	2.13045	0.929063	7.43e-39
CG30154	0.596673	0.438773	2.17e-29	1.54591	0.912179	1.23e-291	0.838354	0.581958	2.12e-195
RhoL	5.99175	1.74071	4.11e-29	5.0938	1.61392	7.29e-79	2.58733	1.0708	2.23e-52
CG43427	1.5905	0.854256	4.22e-29	1.2358	0.709436	6.48e-53	0.723196	0.445888	4.69e-18
goe	0.340713	0.282904	8.32e-29	0.422955	0.343909	1.05e-133	0.264615	0.224824	2.12e-40
CG5254	0.429624	0.343516	1.1e-28	0.3768	0.306858	3.79e-90	0.242092	0.202935	7.62e-63
CG5783	0.30025	0.256124	1.13e-28	0.180114	0.159429	1.42e-29	0.243404	0.211785	9.72e-109
Atf3	2.92228	1.22095	1.4e-28	1.79169	0.882975	2.84e-65	1.31149	0.690938	8.78e-39
dnc	2.4998	1.14091	1.66e-28	2.05858	1.01062	4.54e-97	1.27526	0.709857	7.52e-47
GstS1	15.2842	2.24986	6.8e-28	33.6602	3.09481	9.58e-75	39.5922	3.24903	1.87e-61
Gel	0.447376	0.352789	8.63e-28	0.706153	0.520008	2.25e-171	0.481604	0.377214	1.68e-96
CG30377	3.13315	1.24553	1e-27	2.25239	1.00951	3.3e-53	1.16904	0.598548	6.53e-24
CG8547	2.8044	1.21348	1.64e-27	1.64089	0.850129	7.82e-45	0.856599	0.49329	2.58e-28
Sodh-2	1.60437	0.881652	2.51e-27	3.69865	1.487	1.02e-185	3.0061	1.32121	1.43e-180
CG11658	0.702785	0.500601	3.78e-27	0.700881	0.501501	3.06e-67	0.361891	0.277094	1.14e-34
Glycogenin	5.156	1.53507	5.51e-27	5.17011	1.54884	1.06e-66	3.76489	1.2819	9.39e-48
Idgf1	1.59483	0.863031	1.48e-26	2.97985	1.30209	9.35e-131	1.10908	0.656663	6.3e-48
CG3770	0.898783	0.616339	1.51e-26	0.715146	0.516293	1.62e-115	0.444973	0.343021	6.38e-63
IP3K2	1.56266	0.888027	3.64e-26	2.34697	1.16365	1.36e-223	1.35064	0.803798	3.74e-86
sano	0.936724	0.627577	5.44e-26	0.731525	0.517209	1.41e-87	0.334569	0.254403	2.29e-26
Swip-1	1.67733	0.898355	1.86e-25	1.74002	0.926368	3.81e-102	0.724137	0.457391	3.11e-23
mlt	3.7664	1.39188	3.9e-25	4.35348	1.52027	5.06e-96	1.65322	0.804398	3.34e-47
Timp	27.1345	2.76208	4.21e-25	48.7398	3.45235	9.22e-68	29.606	2.88483	2.09e-54
CG10311	0.820304	0.576775	7.25e-25	0.309657	0.247209	4.38e-38	0.171049	0.134452	1.31e-47
CG1146	1.66913	0.891856	3.54e-24	1.61106	0.874068	3.7e-63	0.867193	0.534277	1.01e-41
E(spl)m2-BFM	12.4539	2.11939	1.03e-23	15.0074	2.32527	5.53e-71	3.47957	1.01009	1.32e-29
fz	3.21515	1.28761	1.53e-23	2.71478	1.16707	1.74e-75	0.636644	0.33711	2.52e-09
MESR3	1.36388	0.76283	2.82e-23	2.57605	1.18648	6.97e-107	0.845256	0.515441	1.61e-26
CG9328	3.53362	1.34627	3.85e-23	4.16351	1.48826	2.13e-85	2.59484	1.11669	3.34e-66
GstE8	0.574219	0.431993	4.24e-23	0.79291	0.564946	1.26e-115	0.204312	0.163649	2.9e-29
CG17716	0.742861	0.51214	8.08e-23	2.3618	1.1798	3.07e-208	1.20294	0.749828	1.69e-133
CG34446	0.639338	0.461708	8.94e-23	0.466514	0.351209	1.26e-43	0.292495	0.223715	3.08e-49
IKKbeta	1.22725	0.737017	9.77e-23	1.29269	0.769717	6.21e-89	0.750703	0.496553	1.86e-46
CG14207	7.76335	1.9082	1.3e-22	3.97833	1.34453	9.34e-49	2.27137	0.915903	1.78e-33
Ect4	4.54976	1.50609	1.39e-22	1.75245	0.803202	5.46e-38	1.81562	0.824902	4.1e-43
Aldh	22.2697	2.61177	1.47e-22	16.4871	2.34696	2.13e-56	5.21221	1.27286	1.96e-35
CG31705	2.8065	1.18501	1.87e-22	3.38836	1.33715	1.04e-87	2.2105	1.01723	3.41e-48
stv	11.8145	2.0671	2.76e-22	10.3742	1.96463	3.23e-51	4.7278	1.25672	9.84e-24
CG9003	2.93944	1.19977	1.89e-21	2.85453	1.18484	2.31e-71	1.28588	0.654094	3.26e-26
CG4404	3.36014	1.13652	2.09e-21	2.63572	0.958568	6.77e-40	2.112	0.799734	3.29e-25
SPARC	53.1712	2.35933	5.32e-21	51.0361	2.34709	8.19e-50	16.8954	1.24003	3.05e-27
Eip93F	5.21415	1.48661	6.71e-21	4.94147	1.45139	3.9e-53	5.32633	1.51217	1.2e-49
CG3505	0.194948	0.172767	8.23e-21	0.298258	0.256845	2.7e-118	0.217177	0.1917	3.41e-145
nrv2	1.87289	0.919796	1.47e-20	1.32989	0.712386	5.45e-35	0.676005	0.37936	9.62e-12
Arl6	0	0.986904	1.53e-20	0	1.05509	1.13e-62	0.014703	0.575275	4.07e-20
Arl6IP1	2.37532	0.986904	1.53e-20	2.59108	1.05509	1.13e-62	1.23756	0.575275	4.07e-20
so	0.441987	0.340626	2.1e-20	0.749425	0.536819	3.63e-139	1.05281	0.697383	6.47e-202
fng	5.15307	1.45424	5.92e-20	5.80122	1.5672	3.46e-55	3.29987	1.097	5.82e-35
CG34253	0.249046	0.209598	7.86e-20	1.03433	0.702412	0	0.96703	0.667457	0
CG9503	0.19304	0.170458	8.06e-20	0.254661	0.221738	1.22e-50	0.181523	0.161101	1.01e-53
Tsp42Ed	1.30877	0.739362	1.69e-19	2.35921	1.12307	1.01e-83	2.82724	1.2534	3.87e-108
CG42259	1.18457	0.74292	1.71e-19	0.798175	0.549654	6.91e-37	0.263427	0.193653	9.15e-08
msi	9.14687	1.71311	2.23e-19	7.21312	1.51005	3.5e-49	4.54185	1.10653	1.6e-32
nmo	12.5163	1.7483	2.6e-19	13.5422	1.83882	3.79e-48	7.60119	1.29692	1.43e-33
RpS2	30.7725	-0.927257	3.53e-19	31.629	-0.902481	4.97e-47	51.2255	-0.430418	3.72e-29
RpLP1	52.9553	-0.890989	3.96e-19	50.4388	-0.940696	3.4e-47	84.5011	-0.430782	2.11e-30
RpS11	45.0104	-0.779287	4.01e-19	45.1786	-0.777314	1.17e-46	71.9492	-0.318322	2.06e-26
RpS29	39.0171	-0.827042	4.1e-19	36.1287	-0.903886	5.64e-47	57.7556	-0.443229	6.63e-33
His4r	58.9344	1.10962	4.15e-19	52.5691	1.00191	4.9e-46	39.7275	0.72318	1.75e-31
RpS12	36.2844	-0.834649	4.67e-19	36.7161	-0.824873	6.5e-46	56.6596	-0.398795	1.76e-27
RpS15	55.2725	-0.637558	5.18e-19	49.3272	-0.750997	2.97e-47	75.0798	-0.33614	9.24e-25
RpS13	39.1924	-0.750114	5.41e-19	36.6827	-0.816398	2.01e-47	54.3959	-0.429596	1.85e-31
RpS20	37.8455	-1.00564	5.47e-19	35.8469	-1.06054	4.58e-47	66.8309	-0.448322	2.03e-29
RpS21	24.9399	-0.854441	5.61e-19	20.9149	-1.02521	9.55e-48	38.7007	-0.429055	1.68e-30
RpS25	56.2	-0.722446	5.7e-19	48.7085	-0.864779	4.01e-47	72.9359	-0.466251	4.22e-33
ths	1.23737	0.729808	6.03e-19	0.574007	0.378083	2.66e-15	0.846134	0.53824	1.97e-43
RpL27	32.6609	-0.691387	6.2e-19	29.9801	-0.776157	7.62e-47	47.1702	-0.333067	1.59e-26
RpL13	19.6499	-0.880417	6.26e-19	18.535	-0.93787	2.67e-47	35.0887	-0.321988	2.07e-20
RpL41	56.7771	-0.809487	6.56e-19	49.8229	-0.939757	2.94e-47	83.0842	-0.43452	4.77e-30
RpS9	34.1882	-0.717212	6.74e-19	33.8913	-0.727303	1.74e-46	53.0066	-0.28872	1.26e-19
RpL5	25.3796	-0.751417	7.64e-19	26.5218	-0.710561	2.1e-45	35.4809	-0.427522	2.47e-26
RpS4	32.8632	-0.736394	7.68e-19	29.7233	-0.83557	2.1e-47	46.5386	-0.397412	3.5e-30
Arc2	2.2107	1.07882	8.17e-19	1.62306	0.879752	2.16e-63	0.646417	0.408562	5.17e-22
eEF1beta	10.6608	-0.980452	8.22e-19	9.43372	-1.09381	6.97e-47	15.7502	-0.618856	6.56e-28
RpS3A	31.6114	-0.870892	9.42e-19	30.0269	-0.922624	9.02e-47	37.6722	-0.701315	4.66e-35
RpL29	19.2026	-0.814616	9.58e-19	19.5921	-0.797211	1.42e-45	33.7272	-0.272645	1.23e-13
RpL10Ab	36.7209	-0.668776	9.61e-19	36.0771	-0.68756	4.09e-46	54.2595	-0.286906	6.07e-23
RpS7	46.033	-0.64319	9.9e-19	41.5456	-0.745217	2.98e-47	62.8036	-0.338387	7.83e-31
Ald	9.77934	1.41779	1.17e-18	7.82181	1.22301	5.82e-38	3.82652	0.6106	1.31e-13
Fer2	0	1.42657	1.18e-18	0	1.57845	2.81e-47	0	0.957605	6.71e-34
Fer2LCH	21.3774	1.42657	1.18e-18	24.7016	1.57845	2.81e-47	13.0052	0.957605	6.71e-34
RpS14a	17.889	-0.760262	1.24e-18	15.8952	-0.873745	8.64e-47	25.9453	-0.40526	3.98e-25
sra	2.66456	1.03827	1.29e-18	2.02184	0.848385	5e-34	1.06665	0.463787	1.06e-11
RpL36A	30.9973	-0.660879	1.3e-18	28.1027	-0.757464	1.18e-46	41.1886	-0.384662	4.96e-29
RpS18	25.4762	-0.69269	1.33e-18	25.1605	-0.706279	1.11e-46	34.2475	-0.406853	4.94e-26
Cyp1	9.37616	-1.45423	1.37e-18	8.69692	-1.5244	7.69e-47	10.2706	-1.37308	6.96e-37
RpL40	35.4665	-0.650177	1.4e-18	33.9338	-0.694726	7.38e-47	52.7969	-0.261246	1.12e-17
RpS17	27.1055	-0.71581	1.43e-18	24.4808	-0.815696	4.06e-47	42.8768	-0.270235	4.39e-18
RpL9	16.0154	-0.811321	1.45e-18	14.3616	-0.915535	8.63e-47	22.7696	-0.477412	4.36e-28
RpL15	46.9591	-0.636298	1.57e-18	48.5264	-0.605514	1.85e-43	64.668	-0.322151	3.07e-22
RpS26	44.83	-0.643227	1.63e-18	44.2825	-0.656758	1.77e-45	65.5212	-0.270579	5.73e-18
RpL23	49.2917	-0.639353	1.72e-18	44.4138	-0.74313	2.17e-46	67.5994	-0.329041	2.91e-25
RpL27A	63.1808	-0.592316	1.84e-18	62.2162	-0.608898	6.5e-46	93.0105	-0.210398	7.03e-15
RpL36	38.6482	-0.544084	1.94e-18	37.5393	-0.573848	6.25e-45	58.3847	-0.139675	7.91e-08
RpLP2	51.0876	-0.702511	2.32e-18	50.7753	-0.710113	2.37e-44	69.6749	-0.397617	6.41e-21
RpS27A	49.0534	-0.655654	2.35e-18	44.854	-0.745021	8.64e-47	69.4282	-0.314214	9.51e-21
CG3662	4.48203	1.13093	2.63e-18	6.96864	1.51939	2.93e-40	4.27204	1.0958	1e-25
RpL8	23.7777	-0.80444	2.76e-18	22.8126	-0.845986	7.95e-47	34.3003	-0.450804	1.81e-28
RpL3	23.2665	-0.756822	2.78e-18	24.5549	-0.706609	3.85e-44	36.1278	-0.331554	2.08e-19
Lk	0	1.30361	3.04e-18	0	1.36606	1.12e-44	0	1.08099	1.36e-29
Lk6	12.0837	1.30361	3.04e-18	12.7949	1.36606	1.12e-44	9.44793	1.08099	1.36e-29
mbl	6.98605	1.32977	3.29e-18	6.33998	1.25241	7.39e-40	4.77168	1.00619	3.96e-31
RpL11	28.8694	-0.685737	3.86e-18	26.1896	-0.781533	3.76e-46	39.9451	-0.370546	2e-27
RpL30	26.313	-0.643811	4.54e-18	24.2875	-0.722562	9.24e-46	39.7374	-0.243868	2.47e-15
RpL39	27.8778	-0.851526	5.09e-18	24.7786	-0.967092	4.59e-47	45.4613	-0.37602	3.75e-14
Mal-A5	2.59289	1.00918	5.13e-18	3.16059	1.16374	3.84e-46	2.37889	0.950735	8.02e-36
Argk	28.8339	2.53077	5.65e-18	25.2411	2.43054	5.98e-44	12.7664	1.75127	2.96e-26
AnxB9	9.23675	1.56287	5.66e-18	7.66303	1.40369	3.58e-45	5.27755	1.07351	7.12e-32
CG3168	2.02823	0.971694	5.76e-18	5.01753	1.67813	7.2e-126	3.24569	1.31796	1.09e-89
RpL19	43.8485	-0.66228	6.08e-18	45.1962	-0.634096	4.68e-45	64.5787	-0.282268	1.49e-18
sta	43.6007	-0.693022	6.2e-18	36.9735	-0.855851	1.11e-46	56.3385	-0.442214	4.46e-29
vari	3.07129	1.21876	6.3e-18	4.67175	1.5652	2.4e-72	1.72303	0.816533	2.84e-27
Atg8a	10.8023	1.30738	7.09e-18	10.5464	1.29346	9.32e-42	7.7088	1.00475	1.8e-29
RpL32	44.9119	-0.539381	7.22e-18	41.8638	-0.609591	1.18e-44	59.2247	-0.268083	1.08e-18
RpL37A	34.2859	-0.666563	7.66e-18	30.5022	-0.781808	5.09e-46	48.7451	-0.323214	1.22e-21
fax	31.4259	2.44688	7.69e-18	42.4738	2.79631	5.8e-50	30.1276	2.42655	9.53e-40
Oda	22.6399	1.12689	8.92e-18	21.9946	1.10527	2.62e-45	13.151	0.612562	4.2e-19
chic	26.5931	1.16643	9.88e-18	42.8981	1.64827	2.23e-47	43.9709	1.66883	1.66e-38
RpL6	29.2742	-0.675741	1e-17	28.1011	-0.7169	1.32e-44	43.1139	-0.299249	1.25e-16
alc	3.59213	1.17105	1.11e-17	3.72437	1.20692	5.83e-42	2.89633	1.00926	1.08e-38
RpL35	24.4501	-0.645369	1.25e-17	20.2355	-0.828377	3.19e-46	33.2993	-0.347148	3.66e-20
RpS24	24.715	-0.731327	1.32e-17	24.6156	-0.736829	4.48e-46	33.83	-0.428253	1.62e-29
CG11138	6.16513	1.09673	1.53e-17	7.14376	1.23327	1.8e-42	3.71907	0.678716	1.96e-19
hdc	11.2901	1.452	1.58e-17	15.6123	1.77203	1.97e-46	12.1835	1.53056	5.74e-36
Mec2	0.459123	0.352307	1.65e-17	0.484449	0.370969	1.01e-52	0.58113	0.434048	6.89e-92
awd	22.6642	-0.797978	2.32e-17	23.2104	-0.776815	5.76e-41	31.0442	-0.495268	2.09e-23
eEF5	22.1252	-0.702805	2.33e-17	20.1636	-0.793253	6.67e-46	28.5865	-0.456857	9.75e-31
CG10082	2.32024	1.06498	2.41e-17	2.79734	1.20751	4.44e-67	2.18882	1.02812	1.39e-54
CG6770	47.9855	1.59242	3.2e-17	60.4916	1.83913	6.74e-45	37.2942	1.34965	1.04e-33
CtsB1	12.8448	1.10917	3.23e-17	25.0366	1.76209	7.25e-46	17.3048	1.39721	3.96e-36
RpS23	36.9913	-0.546905	3.38e-17	35.0554	-0.600682	3.17e-45	53.0495	-0.194148	7.78e-14
RpL21	36.3236	-0.668088	3.43e-17	33.1179	-0.759652	9.42e-46	47.687	-0.402628	1.46e-24
mirr	6.10525	1.46971	3.99e-17	4.94044	1.29718	1.89e-39	4.3535	1.18889	1.44e-36
Syp	11.4791	1.15148	4.53e-17	11.8373	1.18705	3.61e-39	8.11719	0.83832	5.27e-28
CG3638	2.62505	1.07376	4.78e-17	1.76341	0.804517	3.02e-38	0.907032	0.429244	5.94e-15
CG15098	19.7976	1.92702	4.8e-17	23.5259	2.11735	6.21e-48	16.7499	1.7765	5.96e-38
RpS27	41.7572	-0.572939	4.85e-17	39.8593	-0.619841	7.98e-45	63.7627	-0.157357	1.36e-07
CG12065	2.41421	1.0732	4.94e-17	2.06005	0.968018	1.4e-63	0.866647	0.467479	1.8e-20
CG13551	21.3974	1.24816	5.25e-17	19.3987	1.16074	5.55e-44	12.6763	0.754016	7.55e-30
RpS15Aa	25.1347	-0.584743	5.68e-17	20.3429	-0.789234	4.08e-46	28.9107	-0.450366	6.14e-29
cic	5.37344	1.38083	5.74e-17	5.17453	1.35777	4e-45	2.07569	0.649225	1.1e-14
RpL13A	50.3893	-0.514586	6.02e-17	48.4047	-0.555352	2.11e-43	64.7005	-0.269009	1.05e-14
sqh	9.73314	1.42763	7.59e-17	8.22315	1.28267	4.09e-43	4.71929	0.796046	2.25e-27
RpL18A	52.4357	-0.499918	8.93e-17	48.376	-0.580414	3.51e-44	72.3075	-0.183548	1.22e-09
RpL18	27.5061	-0.68431	9.01e-17	21.7961	-0.909939	7.93e-47	34.3097	-0.470777	2.21e-27
CG17323	1.00984	0.64733	9.54e-17	1.16293	0.724392	1.09e-78	0.498757	0.353644	9.32e-37
ft	0	1.21692	9.78e-17	0	1.23072	1.05e-43	0	0.781942	1.7e-22
ftz	0	1.21692	9.78e-17	0	1.23072	1.05e-43	0	0.781942	1.7e-22
ftz-f1	4.99394	1.21692	9.78e-17	5.03146	1.23072	1.05e-43	2.88108	0.781942	1.7e-22
RpS5a	37.0436	-0.520907	1.27e-16	29.9707	-0.728474	8.09e-47	43.6712	-0.360703	1.31e-27
RpL38	47.9216	-0.681526	1.67e-16	50.7059	-0.627554	6.08e-40	71.1991	-0.292276	1.4e-10
CG4250	76.5161	1.83509	2.94e-16	96.0844	2.08568	8.37e-48	72.1797	1.78717	6.18e-38
Act5C	50.6256	1.1575	2.95e-16	52.323	1.19726	2.2e-43	37.7985	0.872913	2.87e-26
RpL24	38.0361	-0.54637	3.77e-16	35.7825	-0.607331	2.66e-44	50.0143	-0.27884	9.03e-15
Rack1	19.079	-0.666209	4.55e-16	18.8278	-0.680351	2.33e-40	27.8496	-0.303806	2.17e-12
cib	13.7688	1.30375	4.86e-16	12.7314	1.23788	7.11e-40	11.1521	1.11149	1.67e-29
CG42747	0.914465	0.582028	5.58e-16	1.54351	0.871865	8.48e-99	1.04637	0.650899	8.45e-63
chrb	6.07172	1.37295	5.61e-16	4.4778	1.12183	1.43e-35	3.46801	0.91346	8.28e-22
Chd64	13.7784	1.11826	5.74e-16	8.98552	0.727167	8.64e-27	9.29357	0.75678	2.49e-22
fend	2.85494	1.01226	6.17e-16	3.11246	1.08343	2.64e-44	1.73637	0.669638	3.87e-21
CG2691	2.76907	1.10406	6.41e-16	4.6188	1.51793	2.56e-73	4.47448	1.48785	8.25e-59
E(spl)m3-HLH	28.8344	1.76352	6.69e-16	36.3986	2.01302	1.6e-45	16.3642	1.22149	6.16e-28
RpL37a	50.3032	-0.456453	6.84e-16	47.4284	-0.51546	1.97e-43	65.3127	-0.199765	1.88e-14
RpL26	41.4475	-0.473195	7.41e-16	37.7181	-0.566633	5.58e-42	51.1449	-0.267594	2.12e-13
CG43658	13.0208	2.11547	7.71e-16	4.10345	1.09845	2.3e-42	2.39052	0.682991	1.39e-13
CG2065	0.881712	0.581537	8.14e-16	2.81391	1.30071	7.6e-80	0.308052	0.217099	0.0046877
tsr	29.0515	0.810687	8.47e-16	25.0084	0.668418	1.56e-36	20.2767	0.465066	3.77e-22
Rho1	9.39208	1.00177	9.4e-16	7.77374	0.835527	1.12e-35	5.19964	0.483902	1.65e-11
CG3091	0.484929	0.377832	9.59e-16	0.669102	0.497186	1.52e-151	0.353535	0.285574	2.17e-103
fabp	1.58549	-1.4041	9.71e-16	2.25231	-1.17665	2.71e-35	2.62075	-1.06849	1.35e-26
Tet	1.86947	0.913319	1.01e-15	1.49337	0.775682	1.75e-47	1.02172	0.562974	6.88e-36
Cp1	17.7602	1.80137	1.02e-15	29.8115	2.33552	2.93e-47	24.5598	2.13156	8.25e-38
Fer1	0	1.24099	1.22e-15	0	1.38353	1.05e-45	0	0.767671	1.55e-27
Fer1HCH	13.694	1.24099	1.22e-15	15.7695	1.38353	1.05e-45	8.15962	0.767671	1.55e-27
rho-4	2.98679	1.09455	1.41e-15	2.88848	1.07539	2.32e-41	1.4784	0.618278	3.35e-19
alphaTub84B	31.0017	1.06682	1.78e-15	28.8452	1.00193	1.43e-38	14.3981	0.33249	0.00163564
Gbp1	2.43426	0.965047	1.97e-15	4.36208	1.4239	9.38e-65	3.04804	1.13507	1.47e-49
Glut4EF	5.59716	1.36324	2.01e-15	3.29384	0.935307	1.32e-34	2.35881	0.685671	6.6e-12
rudhira	5.0786	1.25515	2.04e-15	4.44769	1.15139	8.23e-36	3.48553	0.952393	5.58e-24
bic	8.72555	-0.806471	2.2e-15	9.81501	-0.701741	5.54e-38	13.6445	-0.397318	5.69e-17
CG13506	0.689745	0.48504	2.91e-15	0.368397	0.274341	6.13e-15	0.294169	0.217934	5.83e-15
RpL12	41.7683	-0.43868	3.67e-15	39.5699	-0.49274	2.17e-39	52.1254	-0.221869	6.78e-13
RpS8	48.3397	-0.473261	5.65e-15	44.9344	-0.546187	4.4e-42	60.0809	-0.25992	3.17e-14
RpL34b	23.1835	-0.622671	6.07e-15	22.298	-0.66153	1.22e-39	33.2652	-0.274184	1.48e-08
miple2	12.2693	1.4284	6.18e-15	17.0419	1.754	2.28e-47	11.0396	1.33614	3.47e-36
CG17124	8.84019	1.67425	6.53e-15	6.36463	1.39059	4.05e-38	2.28382	0.569909	1.34e-07
RpL14	52.7123	-0.488851	6.57e-15	50.2811	-0.536528	1.29e-40	69.9026	-0.211118	2.28e-09
mfas	0.947769	0.572842	7.43e-15	1.3821	0.778748	4.72e-62	1.30099	0.742603	1.63e-48
kek1	12.7701	1.28052	8.42e-15	13.8351	1.36471	1.31e-44	6.55527	0.678428	4.82e-21
CG9821	24.7494	0.997792	1.02e-14	31.5253	1.24073	3.47e-44	24.8141	1.00398	3.06e-29
CG6330	1.29855	0.705175	1.18e-14	1.847	0.925048	3.78e-85	1.59689	0.830585	1.06e-73
RpL7	41.5187	-0.48907	1.2e-14	36.288	-0.621964	3.18e-44	56.2778	-0.190957	3.67e-07
RpLP0	26.5324	-0.608649	1.22e-14	21.4884	-0.812983	2.11e-44	27.8082	-0.564206	5.5e-26
CG42336	1.12705	-1.13331	1.23e-14	1.52191	-0.964815	1.04e-32	1.62361	-0.924596	1.73e-25
CG7378	0.881019	0.608952	1.28e-14	0.319263	0.253792	1.23e-44	0.237867	0.189461	6.55e-39
CG2233	0.292726	0.242292	1.34e-14	0.321216	0.265102	2.58e-57	1.52862	0.919333	1.25e-14
CG7945	2.17665	0.98759	1.41e-14	1.57543	0.780225	4.33e-40	0.518974	0.247029	7.03e-05
RpL28	56.1091	-0.400909	1.48e-14	51.3844	-0.4886	1.64e-41	67.0044	-0.226424	1.18e-12
hoip	1.39242	-1.29378	1.79e-14	1.38107	-1.3008	3.16e-36	2.14382	-1.02179	8.61e-24
Frl	7.9965	1.15905	2.15e-14	10.4987	1.41625	9.88e-46	6.92184	1.03477	7.34e-30
Syb	6.54597	0.96592	4.44e-14	6.13604	0.914359	1.36e-36	4.47851	0.645933	1.12e-19
CG12384	9.80708	0.820475	5.68e-14	10.7648	0.910477	6.24e-38	7.70248	0.604579	2.63e-20
CG15093	0.0890327	-1.19353	5.88e-14	0.631021	-0.790956	1.1e-19	1.43281	-0.389564	0.00284928
eEF1gamma	8.7324	-0.628563	7.04e-14	8.38046	-0.666955	2.8e-36	10.9094	-0.427147	1.01e-18
Jupiter	11.254	1.13561	1.13e-13	12.4574	1.2376	1.37e-37	15.0928	1.41708	4.6e-35
CG32280	1.69036	0.808342	1.24e-13	2.10449	0.957324	1.3e-50	0.838036	0.426786	5.97e-12
RpL34a	5.64566	-0.739472	1.24e-13	6.62157	-0.603696	5.77e-32	8.52892	-0.379277	1.39e-14
RpS28b	30.0393	-0.476841	1.25e-13	27.461	-0.565027	1.14e-41	36.6682	-0.283482	2.57e-15
sbb	9.25659	1.13627	1.51e-13	7.13012	0.906959	5.42e-30	5.3893	0.662148	1.01e-18
REPTOR	3.00733	0.928915	1.54e-13	4.90044	1.32727	1.36e-38	2.95231	0.91819	2.75e-23
Sdc	5.17305	0.958947	1.7e-13	6.25999	1.12872	5.7e-32	3.84053	0.716644	3.47e-21
Swim	8.077	1.15386	1.72e-13	7.44675	1.08747	6.05e-33	3.91736	0.53892	5.51e-15
Xrp1	9.01032	1.32786	2.24e-13	10.0059	1.43346	6.39e-40	4.23266	0.676897	1.92e-10
RpS30	29.4846	-0.472079	2.8e-13	25.2858	-0.621921	4.69e-43	35.152	-0.301844	3.28e-17
jim	7.14694	1.14408	2.99e-13	4.56021	0.763237	9.56e-22	3.0423	0.440633	5.98e-09
CG1578	0.217543	1.42145	3.21e-13	0.163515	1.54314	3.18e-50	0.215252	0.466717	0.000259718
CG15784	4.30908	1.42145	3.21e-13	4.92148	1.54314	3.18e-50	1.05343	0.466717	0.000259718
Smr	6.83818	1.16035	3.85e-13	6.14933	1.07366	4.28e-39	3.85135	0.679746	2.46e-14
Nacalpha	10.739	-0.615294	3.91e-13	11.7054	-0.537377	8.6e-31	14.2422	-0.354393	3.77e-16
RpS10b	39.7986	-0.4286	4.56e-13	35.0879	-0.552791	1.64e-40	49.2581	-0.22013	2.24e-09
RpS16	32.9862	-0.516479	6.56e-13	30.7251	-0.586801	6.96e-40	42.9437	-0.259589	1.62e-09
Sesn	1.75112	0.853873	8.15e-13	1.00557	0.538479	5.21e-17	0.708316	0.376204	8.34e-07
Prx2540-1	3.43009	1.35021	8.63e-13	5.00617	1.67122	8.59e-70	1.12391	0.612024	1.03e-14
ptc	3.79267	1.36964	9.77e-13	3.85311	1.39165	8.09e-72	2.91257	1.16971	2.41e-55
stai	7.31534	1.13411	1.03e-12	8.9607	1.32469	2.29e-36	11.1906	1.52778	4.49e-37
otk	0.581927	0.409613	1.51e-12	1.06703	0.681226	1.01e-95	1.01417	0.654122	4.42e-102
CG15891	1.76606	0.836343	1.59e-12	1.39194	0.69338	2.29e-31	1.25377	0.632364	2.35e-33
nop5	0.80332	-1.00605	1.66e-12	1.01827	-0.895176	9.8e-29	1.27989	-0.772462	8.57e-21
Gbeta13F	6.74685	0.732659	1.69e-12	6.9586	0.763318	1.26e-31	5.72423	0.592141	1.79e-17
Rac2	3.7554	1.08898	1.74e-12	3.94105	1.13409	3.57e-36	2.66516	0.829672	6.4e-20
Oat	1.12116	-1.28948	1.81e-12	1.16335	-1.27201	7.09e-32	1.39248	-1.17049	9.57e-24
Akap200	6.18299	1.15946	2.44e-12	7.78585	1.37171	1.5e-43	8.96652	1.49728	5.57e-37
NHP2	1.1157	-1.00858	2.56e-12	1.34976	-0.905405	2.31e-28	2.11172	-0.623356	6.23e-13
CG4476	0.595528	0.425296	2.97e-12	0.392303	0.289626	7.66e-22	0.791828	0.543308	2.64e-74
Tsp42Ef	1.02995	0.55663	3e-12	1.07877	0.582952	4.48e-24	0.625251	0.334286	5.17e-15
Tctp	12.2683	-0.486973	3.12e-12	12.4303	-0.475999	4.76e-30	14.0073	-0.364272	5.8e-19
Inos	6.1035	1.55475	3.23e-12	7.55542	1.75786	1.43e-43	2.039	0.701352	0.00804772
hdly	6.46375	1.14991	3.28e-12	8.82454	1.43706	4.46e-40	6.32945	1.13609	1.56e-33
CG5346	3.23539	1.15094	4.14e-12	1.80422	0.739426	3.79e-21	0.961383	0.378018	0.000734517
CG8306	2.93736	1.0732	4.41e-12	2.13358	0.847572	1.34e-37	1.51822	0.625554	1.31e-17
Gmap	7.3689	0.985595	5.04e-12	9.83911	1.25389	8.36e-35	6.15154	0.830204	8.93e-23
CG13937	0.436046	0.354673	6.01e-12	0.210364	0.18379	3.07e-22	0.13366	0.117774	1.42e-42
metro	3.47172	1.08459	6.27e-12	4.71134	1.33997	6.77e-46	2.79877	0.923644	9.03e-28
Idgf2	0.430131	0.326102	7.65e-12	0.577042	0.425878	4.09e-45	0.177552	0.131484	2.13e-10
Mob2	4.5547	1.30999	8.3e-12	2.23337	0.768745	9.14e-26	1.28344	0.416894	1.66e-08
Nop60B	1.55158	-0.907837	8.52e-12	1.34498	-0.994314	5.62e-34	2.58249	-0.569021	5.11e-14
RpL35A	31.6469	-0.470964	8.8e-12	28.8142	-0.5632	9.89e-38	40.6538	-0.227338	2.49e-07
Cyp6a23	0.129417	0.116967	1.04e-11	0.219494	0.194584	9.05e-89	0.142722	0.129002	1.59e-56
Rsf1	3.45316	0.800344	1.05e-11	3.41841	0.796246	1.86e-27	2.17323	0.461183	2.93e-11
RpS3	24.1528	-0.483855	1.29e-11	23.1261	-0.526865	6.86e-35	28.0247	-0.341065	9.53e-15
Cadps	1.12777	0.69233	1.52e-11	0.825585	0.5407	8.82e-33	1.54067	0.873567	4.59e-114
CG17265	1.61128	0.773045	1.63e-11	1.71761	0.817094	8.09e-38	1.12	0.565253	1.56e-21
Rab4	2.82608	0.835794	1.73e-11	2.40198	0.720974	1.01e-19	1.4926	0.406412	0.000219508
Btk29A	2.87417	0.975563	1.76e-11	2.77939	0.955603	3.19e-37	1.80729	0.653652	3.59e-25
RpS5b	14.1906	0.700628	2e-11	14.611	0.731411	4.1e-29	13.6665	0.667362	4.9e-25
CG8034	5.50145	1.2172	2.24e-11	10.1337	1.77609	2.52e-48	5.62223	1.24096	4.43e-33
RpL31	44.694	-0.33248	2.26e-11	39.1013	-0.464406	1.31e-40	53.5268	-0.155726	1.74e-07
CG5676	4.83853	0.843607	2.35e-11	4.96	0.868606	4.73e-30	4.19057	0.727617	5.26e-24
grk	0.219458	0.190809	2.88e-11	0.179751	0.158144	1.04e-38	0.178229	0.156676	9.95e-87
ab	1.81285	0.796195	2.98e-11	1.26409	0.580574	2.1e-20	1.28053	0.587089	1.52e-22
REPTOR-BP	4.77016	1.11888	3.13e-11	5.5446	1.25356	2.78e-42	3.86231	0.94989	2.56e-27
tn	0.0186907	1.15086	3.27e-11	0	1.04847	1.19e-31	0	0.61728	7.44e-13
tna	5.22384	1.15086	3.27e-11	4.59025	1.04847	1.19e-31	2.65512	0.61728	7.44e-13
RpL10	59.2616	-0.300657	3.77e-11	52.7627	-0.416024	9.52e-42	65.7609	-0.198425	7.94e-13
GstE7	0.398396	0.312249	3.95e-11	1.51912	0.908055	3.17e-176	0.332949	0.264805	2.71e-67
Spn	2.1497	0.939223	4.49e-11	1.12856	0.547636	1.14e-19	1.39514	0.665892	6.1e-22
NK7.1	2.8151	1.10338	4.5e-11	2.43651	1.00351	2.56e-36	1.40148	0.639716	1.39e-21
pyd3	0.514257	0.383801	5.3e-11	0.777373	0.546887	2.28e-87	0.478981	0.361069	7.33e-68
RpL17	39.5672	-0.401005	5.62e-11	33.2965	-0.570525	9.51e-41	48.4002	-0.204053	3.05e-08
sty	3.67824	1.13512	5.81e-11	4.4634	1.29979	3.72e-47	2.64633	0.887294	8.21e-24
mgl	4.00286	1.11573	8.69e-11	4.94172	1.29734	4.7e-38	2.25326	0.684905	1.6e-15
CG40228	4.83295	0.894304	9.23e-11	4.99929	0.92733	5.03e-32	2.66847	0.429515	2.18e-08
RhoGAP71E	3.51557	0.946757	9.59e-11	3.9278	1.04036	3.14e-33	2.48134	0.687319	1.7e-18
lark	3.41461	0.721935	1.22e-10	3.77111	0.803825	3.2e-27	2.01613	0.340283	1.44e-05
CG9947	1.33408	0.722157	1.39e-10	0.962363	0.550179	2.33e-23	0.480536	0.265781	1.01e-07
CG11791	3.34331	0.790047	1.54e-10	3.98865	0.934157	6.29e-32	2.37845	0.539166	3.65e-13
Sep2	3.21793	0.885813	1.66e-10	2.72489	0.764386	2.57e-27	2.04258	0.559139	1.52e-13
CG10019	0.343286	0.285774	1.78e-10	0.513768	0.407224	4.66e-138	0.384866	0.317149	3.67e-185
RpL4	15.7325	-0.55619	2.05e-10	14.7453	-0.618517	4.45e-33	19.1993	-0.368263	1.66e-10
CG4038	1.588	-0.815049	2.13e-10	1.32348	-0.924858	1.94e-32	2.53208	-0.504501	3.95e-12
wnd	1.02044	0.62154	2.4e-10	0.51757	0.335462	2.45e-08	0.288587	0.170547	0.000262698
CG2767	2.10423	0.798372	2.66e-10	1.8073	0.700467	2.2e-18	1.27742	0.488561	7.84e-12
eEF2	7.63988	-0.550269	2.79e-10	8.12131	-0.497186	5.19e-24	8.52695	-0.453164	2.03e-16
l(2)k09913	3.27993	0.999446	3.23e-10	2.83981	0.89475	3.01e-33	2.4022	0.771054	1.96e-20
Trf2	4.88911	0.885455	3.5e-10	4.80287	0.874957	2.47e-27	2.42168	0.340906	2.8e-05
cathD	6.89565	0.816723	4.09e-10	10.2462	1.17973	1.19e-41	6.17017	0.722082	1.35e-21
stx	1.64459	0.725958	4.09e-10	1.1754	0.531954	2.48e-13	0.81948	0.351335	1.56e-05
mod	1.89921	-0.808609	4.58e-10	1.69934	-0.881938	2.37e-28	2.37032	-0.658888	1.84e-16
Nph	3.80015	-0.727457	4.64e-10	3.39327	-0.817868	4.42e-30	5.05459	-0.495814	5.99e-11
CG12896	1.31821	0.811488	4.99e-10	1.74214	0.985629	7.01e-80	0.388428	0.29743	8.92e-21
sd	4.4552	0.953279	5.12e-10	3.7216	0.811905	1.34e-31	1.84775	0.30101	0.00405814
CG32767	2.45094	0.848348	5.22e-10	2.39001	0.83448	4.54e-27	1.39232	0.481555	1.19e-13
GstE2	0.402241	0.300431	5.23e-10	2.4017	1.19845	4.98e-275	1.03872	0.678211	3.02e-86
l(1)G0193	4.73107	0.893681	6.4e-10	4.77901	0.906639	3.56e-29	5.0054	0.944042	4.92e-30
CG10011	0.641559	0.447768	6.48e-10	0.369342	0.266779	5.3e-09	0.293086	0.208847	1.22e-10
CG31431	0.438914	0.318372	6.78e-10	2.27747	1.1525	7.75e-237	2.25994	1.14491	1.09e-183
crol	5.60285	0.854518	6.9e-10	5.3973	0.826706	1.09e-28	3.5394	0.479352	3.57e-11
Gadd45	4.83142	1.29247	8.41e-10	9.51787	1.90701	1.59e-48	4.18499	1.17876	9.57e-23
CG7220	3.80421	1.13214	1.42e-09	2.504	0.818469	1.24e-12	2.1878	0.721714	3.71e-09
CG12163	3.76516	1.05603	1.48e-09	4.62305	1.23032	1.85e-43	1.95942	0.578738	3.29e-09
CG42566	20.7914	1.19446	1.91e-09	23.8264	1.33463	3.51e-43	20.1788	1.17043	8.44e-33
CG34125	2.93155	0.964631	1.99e-09	2.49046	0.849074	4.98e-29	1.96544	0.683152	7.94e-23
CG33970	4.01206	1.06332	2.05e-09	4.12104	1.09111	3.34e-27	2.63625	0.742846	9.16e-15
peb	0.132975	-1.17005	2.12e-09	0.136206	-1.16934	2.06e-25	0.415877	-0.948259	1.89e-12
E23	2.4366	0.983452	2.14e-09	0.940769	0.410839	0.000203452	0.670141	0.259207	2.17e-05
Cyp6a13	0.680092	0.453285	2.16e-09	1.60633	0.898987	4.22e-117	1.06546	0.662648	4.05e-67
CG7530	2.95208	1.07909	2.4e-09	3.10597	1.12401	3.33e-30	2.53137	0.969246	1.26e-25
Rab1	5.38888	0.903794	2.65e-09	3.99493	0.659264	2.36e-21	2.8941	0.40745	1.72e-08
puc	3.89946	1.1205	3.38e-09	4.55305	1.25447	1.07e-38	2.1364	0.673838	3.22e-15
ps	7.44068	0.834285	3.59e-09	7.57664	0.854543	4.3e-29	6.40777	0.705244	1.11e-21
Rab5	3.08405	0.853257	4.01e-09	4.24014	1.11042	3.47e-36	3.24632	0.895509	8.85e-24
CG31955	2.11595	0.951556	4.31e-09	3.41334	1.31063	8.36e-69	1.72814	0.82056	5.9e-35
Chmp1	3.53798	0.790071	4.79e-09	3.94727	0.881291	1.08e-31	3.0109	0.668005	5.29e-19
CG15309	1.44937	0.793155	5.61e-09	0.986767	0.585301	5.72e-28	0.74026	0.45103	1.53e-21
CG44245	0.530923	0.391361	5.71e-09	0.603541	0.439588	7.84e-61	0.530877	0.392349	3.59e-57
Nop56	1.41752	-0.82869	5.99e-09	1.49928	-0.797102	1.72e-25	2.01109	-0.60984	2.15e-14
betaTub97EF	0.109675	-0.798582	7.25e-09	0.0423294	-0.863056	5.76e-27	0.0754435	-0.831147	5.05e-21
Fib	0.831269	-0.804747	7.58e-09	0.78706	-0.830966	2.19e-26	1.51357	-0.488472	3.03e-10
Gug	2.96347	0.895218	8.26e-09	2.39367	0.742585	1.09e-25	1.31538	0.356136	3.45e-05
Sap47	2.89483	0.895374	1.07e-08	2.47747	0.7851	1.69e-29	1.93272	0.611987	2.57e-13
CG32486	3.57145	1.23917	1.1e-08	4.8198	1.49355	3.28e-47	1.47579	0.623932	4.15e-18
Unr	5.44031	0.793453	1.15e-08	5.45797	0.800008	1.07e-27	3.56961	0.449966	3.43e-10
CG10103	1.89887	0.833471	1.17e-08	1.27454	0.592248	7.09e-18	0.645935	0.265717	0.000971576
Glo1	1.40463	-0.717363	1.2e-08	1.51998	-0.671975	7.95e-23	1.76999	-0.576669	8.89e-15
Tom7	2.93988	-0.846834	1.23e-08	3.78077	-0.654656	1.98e-19	5.85784	-0.292365	0.00879206
zormin	0.47352	0.355469	1.33e-08	0.357006	0.273804	2.67e-20	0.245497	0.187255	2.28e-07
MtnA	5.84143	1.556	1.43e-08	10.6273	2.11682	1.92e-60	1.37179	0.490575	8.81e-06
CG12576	1.98855	0.802381	1.57e-08	3.26081	1.16618	3.41e-49	1.73345	0.714908	3.61e-19
SkpA	7.70546	0.609593	1.63e-08	6.82439	0.504479	8.68e-18	6.56202	0.469469	1.5e-16
glob1	3.72842	1.43422	1.92e-08	8.52629	2.16877	5.09e-92	0.738533	0.428449	6.74e-07
kuz	2.85134	0.775123	2.65e-08	2.87488	0.784948	2.26e-22	2.86978	0.782437	2.89e-16
CG13364	2.66003	-0.712459	2.67e-08	2.85571	-0.661819	5.23e-22	3.07184	-0.606667	5.98e-17
cer	3.70909	0.818485	2.78e-08	3.29115	0.72839	8.55e-25	3.06291	0.672173	1.1e-20
CG31324	4.48581	1.18337	2.93e-08	2.78872	0.814711	1.7e-08	2.0389	0.59091	3.88e-11
Rab35	2.14938	0.739227	3.09e-08	1.55116	0.529784	1.62e-17	1.22084	0.389435	4.12e-06
CtBP	6.13299	0.72868	3.09e-08	5.15495	0.582982	3.64e-16	4.72147	0.508596	4.63e-14
mts	7.82578	0.713129	4.36e-08	8.15063	0.752942	2.57e-31	6.19538	0.509393	1.3e-16
GILT1	3.66167	0.990216	5.07e-08	2.9597	0.83005	6.16e-27	2.2767	0.637649	1.96e-18
CG30423	3.75378	0.651967	5.46e-08	3.379	0.57188	5.57e-19	2.74025	0.412276	5.06e-06
Vps24	2.26892	0.834032	5.55e-08	1.37232	0.514011	1.74e-12	0.99877	0.340818	0.000248932
corn	1.79763	0.805174	5.62e-08	2.45833	1.02399	1.94e-44	1.63552	0.747521	1.7e-24
CG2781	0.0186907	-0.785156	5.69e-08	0.0552219	-0.751528	8.43e-20	0.115319	-0.695492	2.94e-14
CG7523	2.30721	0.844865	6.29e-08	2.23867	0.827804	2.85e-30	1.64671	0.622792	1.81e-20
mnb	2.0928	0.69358	6.54e-08	2.39613	0.791357	1.07e-28	1.33119	0.410775	8.83e-07
CG14464	2.83215	0.872704	6.78e-08	2.71563	0.845778	1.09e-23	2.08436	0.656467	2.06e-15
hfp	2.14019	0.80179	7.64e-08	2.82562	1.00577	1.07e-42	1.4664	0.560707	2.75e-12
Top3beta	1.47768	0.751589	8.73e-08	1.28368	0.672633	4.26e-34	0.663981	0.352702	4e-06
RpL7A	38.8136	-0.306092	9.13e-08	32.3906	-0.483503	1.85e-35	40.733	-0.259407	5.06e-10
CG9932	3.96825	0.849882	9.49e-08	2.9011	0.609472	6.19e-16	2.24671	0.423629	1.4e-08
CG17754	0.606331	0.40975	9.63e-08	0.944117	0.603942	2.15e-63	0.579254	0.393712	5.58e-34
CG15529	0.103209	-0.989639	1.11e-07	0.217367	-0.892918	1.27e-16	0.173659	-0.928963	2.88e-14
CG1722	0	0.687404	1.14e-07	0.0100411	0.759363	2.55e-25	0	0.84704	2.29e-39
CG17224	1.58354	0.687404	1.14e-07	1.76559	0.759363	2.55e-25	2.01973	0.84704	2.29e-39
CG6683	0.456522	0.346296	1.15e-07	0.311022	0.241561	8.88e-19	0.148924	0.108596	3.43e-05
Nipped-B	3.42797	0.661764	1.21e-07	2.98112	0.557231	1.41e-15	2.75562	0.497736	4.48e-10
wun	0.958023	0.556855	1.54e-07	0.933791	0.546609	5.92e-30	0.38447	0.209503	0.00122651
Fas1	2.29546	0.965214	1.63e-07	2.02345	0.882946	4.64e-33	1.28214	0.59758	1.61e-19
Sema1a	0.831192	0.514976	2.07e-07	1.40952	0.794472	5.54e-53	1.56636	0.856984	3.08e-79
TfIIA-S	4.7987	0.690969	2.08e-07	4.79837	0.694023	7.29e-25	3.54405	0.447314	4.85e-11
GNBP2	0.159714	0.140732	2.09e-07	0.486636	0.391342	1.23e-169	0.231507	0.201441	6.14e-67
Rbp1	3.68742	0.684944	2.88e-07	3.28546	0.843949	1.59e-27	3.20603	0.445333	5.77e-09
Rbp1-like	1.69837	0.684944	2.88e-07	2.14794	0.843949	1.59e-27	1.12307	0.445333	5.77e-09
CG13917	2.67865	0.926716	2.9e-07	2.4007	0.851864	3.49e-27	1.70844	0.620765	9.28e-18
Ggamma1	6.41188	0.827927	3.41e-07	5.23522	0.65707	2.01e-25	3.74237	0.380382	2.21e-09
GstE3	1.43396	0.656072	3.49e-07	5.66668	1.68533	8.05e-47	0.75897	0.330827	0.000180697
Mip	0	0.193487	3.7e-07	0	-1.0457	1.4e-26	0	-1.10388	7.62e-23
Mipp1	2.92447	0.193487	3.7e-07	0.141259	-1.0457	1.4e-26	0.076162	-1.10388	7.62e-23
Fas2	17.0042	0.729196	3.91e-07	18.5193	0.814316	3.41e-21	25.1196	1.10781	5.27e-26
BI-1	2.85751	0.710623	4.02e-07	2.97329	0.743768	1.22e-22	1.50511	0.277901	0.00878566
CG45071	0.383036	0.29797	4.37e-07	0.37734	0.294896	7.96e-18	0.258491	0.20379	1.37e-06
meso18E	0.753331	0.484362	5.19e-07	0.66103	0.431754	2.47e-24	0.259604	0.152895	8.31e-07
CG15083	5.25422	0.712012	5.64e-07	7.50997	1.02732	1.47e-33	6.72421	0.9275	8.67e-29
Kank	3.28882	0.903122	5.81e-07	4.99743	1.2485	1.73e-45	5.26334	1.29013	3.18e-33
Eb1	5.75356	0.86639	5.85e-07	5.83525	0.882881	1.35e-32	4.98996	0.748116	3.26e-23
CG1998	0.213402	0.179024	6.33e-07	0.29386	0.244276	5.41e-62	0.209436	0.176149	3.88e-33
Flo1	1.41711	0.66215	6.64e-07	1.36478	0.642962	1.48e-22	1.3659	0.642546	3.4e-23
CG4199	0.943462	0.60676	6.87e-07	0.723036	0.48783	2.62e-35	0.519521	0.360643	3.98e-16
Col4a1	1.55695	-0.853889	7.03e-07	0.919928	-1.14279	5.93e-28	1.24079	-0.987333	5.87e-19
Pdcd4	11.3098	0.870193	7.05e-07	10.0451	0.764765	5.97e-20	7.41704	0.489584	2.95e-11
Rap1	6.33043	0.53439	7.2e-07	5.59761	0.430323	2.72e-12	5.59059	0.428719	1.17e-08
HmgZ	3.30772	-0.766114	8.15e-07	4.96028	-0.442088	7.43e-07	5.1161	-0.41585	0.000169755
PGRP-SA	0.213795	0.173937	8.36e-07	1.01984	0.688178	3.07e-256	2.40008	1.21415	5.3e-255
CG6701	3.68783	1.0497	8.73e-07	3.85404	1.09091	1.5e-36	2.21428	0.672205	5.17e-15
Paip2	1.79287	0.743227	9.6e-07	2.20066	0.884664	1.04e-29	1.3047	0.551784	4.17e-18
CG16985	2.86946	0.76892	9.98e-07	1.98197	0.509262	4.27e-11	1.73924	0.423088	0.000157804
CG15012	3.31311	0.672798	1.17e-06	3.46711	0.711268	9.32e-25	2.56248	0.482089	1.49e-10
Tre1	1.69012	0.808117	1.25e-06	1.43005	0.709125	3.55e-21	0.790657	0.400356	1.96e-10
p38a	0.87405	0.519779	1.35e-06	0.537767	0.322466	1.36e-06	0.409541	0.2345	1.83e-06
CG5554	2.33639	0.696997	1.48e-06	2.46659	0.73886	6.32e-25	1.66095	0.471088	8.62e-09
CG34132	1.3867	-0.70385	1.5e-06	1.13875	-0.815402	2.74e-24	1.91294	-0.505178	1.36e-09
FK506-bp1	2.45512	-0.705717	1.59e-06	1.57059	-1.00371	3.79e-29	2.93966	-0.575242	4.93e-11
CG44476	6.36564	0.806836	1.87e-06	5.12571	0.624291	1.73e-17	4.22324	0.462809	4.49e-07
betaTub60D	2.88268	0.874629	2.2e-06	3.41937	1.01031	3.05e-26	2.56564	0.791533	1.33e-23
Magi	1.45308	0.686174	2.33e-06	1.43371	0.68124	6.61e-25	1.07692	0.520429	1.23e-14
l(1)G0469	1.42705	0.698658	2.35e-06	1.36832	0.677052	1.37e-24	0.549237	0.248597	7.29e-05
GstO2	2.48063	0.63702	2.37e-06	2.00609	0.491801	1.36e-12	1.69339	0.38056	6.36e-05
CG32103	2.19703	0.8287	2.41e-06	1.80003	0.698563	5.29e-20	1.08329	0.399552	9.79e-05
IscU	3.59528	0.663543	2.48e-06	2.77413	0.467702	1e-10	2.40938	0.364773	0.00875667
CG4483	0	0.663802	2.51e-06	0	0.518397	2.52e-31	0	0.250314	6.68e-11
CG44838	1.13144	0.663802	2.51e-06	0.840287	0.518397	2.52e-31	0.41098	0.250314	6.68e-11
Bgb	0.646069	0.463336	2.51e-06	0.394291	0.297826	1.31e-24	0.198032	0.144918	7.18e-08
sls	0.519715	0.375662	2.62e-06	0.954918	0.631221	2.19e-131	0.911514	0.607708	1.35e-142
CG5707	0.454638	0.344679	2.67e-06	1.12352	0.727881	1.92e-133	0.352325	0.272172	1.04e-18
pico	2.75656	0.684931	2.72e-06	2.88541	0.722105	2.48e-20	1.68077	0.347045	0.000456365
Eip75B	8.27342	0.656738	2.72e-06	9.79246	0.813087	2.46e-18	9.97328	0.82863	2.2e-24
vkg	0.406729	-0.716224	3.13e-06	0.362828	-0.749607	4.79e-19	0.546507	-0.622359	6.24e-11
CG12290	2.16095	0.842899	3.16e-06	1.43037	0.581228	4.44e-12	0.950278	0.358778	8.98e-08
Ppt1	2.00225	0.70934	3.71e-06	2.08435	0.739853	1.09e-16	1.45848	0.510047	5.85e-10
to	0	0.651887	4.02e-06	0	0.729218	6.92e-30	0	0.419764	1.1e-10
tou	1.38312	0.651887	4.02e-06	1.56525	0.729218	6.92e-30	0.889169	0.419764	1.1e-10
Wbp2	1.69216	0.727317	4.06e-06	1.46376	0.641028	5.72e-26	0.832032	0.341674	4.74e-07
CG1827	0.925159	0.536384	4.39e-06	2.07256	1.01177	9.39e-42	0.718081	0.423258	1.84e-26
CG2924	1.91353	0.68966	4.51e-06	2.00885	0.725316	1.48e-22	0.99378	0.309586	3.97e-05
spen	5.62347	0.767473	6.07e-06	6.52477	0.900289	3.95e-31	5.3531	0.727853	2.4e-17
FER	0.894669	0.521519	6.97e-06	1.13478	0.64416	7.01e-26	1.09665	0.625086	4.81e-33
mol	0.486177	0.3582	7.09e-06	0.264589	0.196904	0.00137502	0.208279	0.150893	0.00030913
Reep1	0.790496	0.480881	7.44e-06	0.966861	0.577637	1.55e-29	0.509363	0.310237	3.15e-18
Nlp	8.30125	-0.500051	7.5e-06	5.52275	-0.85713	8.28e-36	9.03617	-0.424623	3.2e-12
CG2017	1.24275	0.704363	7.68e-06	0.729601	0.445182	1.27e-10	0.539442	0.327379	1.32e-09
prage	2.20528	0.83975	8.59e-06	2.07605	0.802192	1.93e-29	1.21695	0.470641	0.00131474
Cisd2	6.48482	0.678902	8.78e-06	7.10998	0.763069	2.09e-26	4.55793	0.381014	1.89e-09
14-3-3epsilon	14.2969	0.431246	8.88e-06	13.1994	0.357866	3.68e-11	12.274	0.289627	1.35e-05
CG5367	2.25488	0.712169	8.99e-06	2.05605	0.65169	1.53e-18	1.1068	0.276133	0.000873702
Pex19	2.35046	0.557061	9.48e-06	2.67665	0.653236	3.7e-20	1.61057	0.307371	0.000536468
Flo2	0.756129	0.474719	9.77e-06	0.697125	0.44214	3.68e-21	0.474386	0.299971	3.55e-17
GstE12	5.46851	0.632454	9.9e-06	4.73544	0.513747	1.36e-12	4.12383	0.399512	4.42e-06
CG42389	1.98558	0.653942	1.02e-05	2.48047	0.811967	1.29e-25	2.22768	0.734583	2.68e-20
CG1882	1.10958	0.619777	1.17e-05	1.25605	0.690302	4.54e-25	0.617771	0.354198	7.42e-12
Tollo	2.9053	0.992285	1.36e-05	4.25595	1.29982	2.39e-48	3.75286	1.19498	2.44e-34
CG8839	1.47891	0.742422	1.4e-05	1.18217	0.616967	4.04e-31	0.570717	0.284984	2.18e-08
Lamp1	3.5745	0.665393	1.46e-05	4.31482	0.820096	6.67e-25	3.62684	0.678882	2.28e-19
Sirup	10.8065	1.37019	1.5e-05	23.1425	2.11792	2.68e-44	19.7204	1.95255	5.04e-35
CG1750	0.0633381	0.888341	1.6e-05	0.059081	0.83309	2.87e-28	0.0371183	0.590456	3.73e-14
CG17508	2.63082	0.888341	1.6e-05	2.42297	0.83309	2.87e-28	1.69493	0.590456	3.73e-14
CG11151	3.85717	0.709711	2.12e-05	3.4558	0.625759	9.23e-20	2.33203	0.33214	3.41e-06
CG32441	2.50054	0.541179	2.13e-05	2.92504	0.659034	4.35e-20	1.82712	0.327548	4.03e-05
CG9953	1.57036	-0.902205	2.14e-05	2.08491	-0.721131	1.2e-09	1.99041	-0.751799	6.36e-08
CG9674	0.652772	0.424924	2.25e-05	1.82404	0.968314	4.75e-109	2.13017	1.0709	2.9e-128
CG7231	0.594749	0.404202	2.3e-05	0.789923	0.522229	3.25e-31	0.312675	0.209411	2.87e-11
CG13926	1.73249	0.741178	2.31e-05	1.43927	0.629846	2.54e-21	0.723343	0.279052	0.00249649
Tis11	6.34109	0.617857	2.44e-05	7.24649	0.738096	1.43e-24	5.92456	0.560784	3.23e-12
CG12484	0.135006	0.119999	2.45e-05	0.137937	0.122992	4.43e-30	0.186876	0.16519	1.2e-81
Nrg	1.7576	0.544576	2.56e-05	1.88813	0.593535	9.72e-16	1.81607	0.567261	2.05e-17
kar	0.200579	-0.627157	2.72e-05	0.174928	-0.650269	7.24e-16	0.16698	-0.656599	1.54e-12
sro	0.078316	-0.562835	2.77e-05	0.0292462	-0.610893	3.23e-18	0.0602053	-0.58073	4.8e-13
CG14073	0.879988	0.516952	2.89e-05	0.998946	0.581008	6.25e-20	0.354369	0.188336	8e-06
CG43886	3.24865	0.781622	3.06e-05	4.9375	1.12484	3.38e-30	7.29307	1.46246	1.03e-37
cdi	1.88556	0.605647	3.09e-05	3.03143	0.94669	4.69e-30	2.61524	0.834963	1.61e-19
GstE14	0.0312559	-0.910476	3.26e-05	0.0919484	-0.855022	1.96e-13	0.0668252	-0.877773	2.12e-11
Inx3	3.92741	0.912956	3.56e-05	5.17741	1.14722	1.05e-34	3.5785	0.841888	2e-26
P32	1.86542	-0.595583	3.61e-05	1.49629	-0.735284	2.82e-23	2.13515	-0.506339	1.21e-09
CG33229	2.58136	0.783469	4.03e-05	2.74757	0.833115	9.06e-23	1.58323	0.45653	2.69e-08
CG43341	0.164303	0.14028	4.1e-05	0.853533	0.609495	4.01e-200	0.348906	0.288598	1.57e-101
CG17574	1.39533	0.617395	4.23e-05	1.66496	0.727888	1.28e-23	1.21207	0.538975	6.84e-11
gish	2.90226	0.669122	4.41e-05	3.11388	0.725494	6.65e-22	2.04488	0.421104	2.73e-06
Dl	0.189301	-0.598571	4.65e-05	0.207106	-0.585069	1.24e-14	0.25416	-0.54629	1.42e-09
Fis1	3.94982	0.568597	4.8e-05	3.75796	0.531077	1.03e-12	3.32469	0.434203	3.16e-08
arm	1.57837	0.583865	5.51e-05	2.11049	0.776018	1.76e-24	1.59625	0.592521	6.18e-15
Plod	0.7525	-0.678358	5.68e-05	0.924474	-0.586009	1.69e-11	0.747764	-0.682116	7.35e-13
bip2	2.32457	0.566053	7.38e-05	2.7553	0.691523	8.4e-24	2.01487	0.469144	1.51e-07
jigr1	1.66119	0.678608	8.31e-05	2.20962	0.871276	1.37e-27	1.32863	0.546059	2.55e-17
r-l	0.223164	-0.554929	0.000104603	0.308256	-0.488782	7.79e-11	0.45703	-0.380378	0.00050707
Ubi-p63E	2.215	0.780574	0.000111164	2.39298	0.838823	6.5e-23	1.92018	0.685999	4.05e-11
mthl5	0.79918	0.504373	0.00014798	0.697918	0.447976	1.27e-18	0.41144	0.261428	2.76e-15
tkv	0.536572	0.35081	0.00014896	0.372365	0.238264	2.42e-08	0.647113	0.421637	1.14e-19
CG43156	0.194712	-0.831095	0.000156491	0.049612	-0.962631	1.46e-17	0	-1.01052	1.4e-15
Trax	1.345	0.608341	0.000178322	1.38822	0.629405	1.23e-15	1.01321	0.456387	3.87e-13
Clc	3.55693	0.592414	0.000193976	2.64099	0.368533	3.51e-08	2.7004	0.384382	4.66e-07
Taf10	1.93487	0.553038	0.000195128	1.86381	0.5306	3.14e-11	1.53739	0.408013	5.18e-07
CG14767	2.19182	0.750052	0.000199448	2.01871	0.697144	2.63e-18	1.67422	0.573936	1.5e-13
Prx2540-2	0.431074	0.324214	0.000201366	0.739012	0.52195	3.37e-34	0.272391	0.206806	7.89e-17
qkr58E-3	2.02161	0.659154	0.00020423	2.26279	0.739717	4.59e-20	1.70811	0.550689	2e-12
Lsd-1	0.296726	0.229506	0.000205711	0.212281	0.162519	6.86e-09	0.376418	0.290046	1.24e-67
Mes2	0.903456	0.525758	0.00020847	1.19974	0.674043	3.11e-38	0.381493	0.204619	0.00243603
Pura	0.598145	0.421899	0.000208559	0.648587	0.45488	1.56e-38	0.808414	0.547533	1.21e-89
CG4022	0.958615	0.544552	0.000213696	0.728043	0.42044	1.51e-12	0.419529	0.222026	2.71e-06
Cat	1.75957	0.646415	0.000222664	1.39424	0.505845	3.94e-11	0.988187	0.318076	2.52e-05
Atpalpha	3.16067	0.688836	0.000255198	3.7816	0.832681	3.1e-25	2.61886	0.550249	3.63e-10
D2hgdh	0.463681	0.326159	0.000258724	0.314299	0.218929	5.5e-07	0.48048	0.338463	1.02e-44
eEF1delta	4.59194	-0.44406	0.000273426	4.37222	-0.485403	3.78e-15	4.62556	-0.43881	2.67e-11
mamo	9.58358	0.586971	0.000274973	11.6642	0.770901	5.38e-25	20.4012	1.30119	6.57e-33
ics	1.5426	0.520112	0.000280261	1.24076	0.394762	3.54e-06	1.27173	0.408102	8.08e-10
CG10939	0.0976516	-0.547012	0.00032432	0.285023	-0.390176	1.4e-08	0.172723	-0.481572	1.19e-08
stl	0.276271	-0.736846	0.000333502	0.454051	-0.607692	5.12e-11	0.639073	-0.487148	1.6e-06
CG45050	4.37764	0.683019	0.000345781	5.36499	0.856661	8.38e-28	3.89398	0.59005	8.12e-10
CG1339	0.0186907	0.165855	0.000365102	0	0.165597	1.33e-11	0	0.101445	0.00124484
CG13397	0.195884	0.165855	0.000365102	0.194909	0.165597	1.33e-11	0.12123	0.101445	0.00124484
CG13887	3.24722	0.711761	0.000369321	3.36557	0.7428	4.36e-27	2.74318	0.586539	6.71e-13
Mdh1	8.56216	0.511466	0.000398891	12.4788	0.860643	5.95e-37	11.1217	0.752099	8.91e-25
Diap1	3.09193	0.844355	0.000401073	3.59381	0.96578	5.03e-28	2.27716	0.623033	3.22e-09
Dlc90F	3.20118	0.651853	0.000436894	2.75905	0.542405	1.28e-14	1.83498	0.257646	0.00850181
Dyrk2	0.417902	0.301932	0.000458274	0.503354	0.362005	3.67e-29	0.300551	0.215784	2.6e-09
CG1273	0	0.402447	0.000467812	0	0.523687	4.59e-39	0	0.309077	1.65e-25
CG12730	0.593828	0.402447	0.000467812	0.794611	0.523687	4.59e-39	0.451102	0.309077	1.65e-25
Jheh2	2.20212	0.549985	0.000541036	2.66767	0.689415	1.42e-11	2.04174	0.499768	9.46e-07
CG11050	3.81207	0.83101	0.000552202	5.55049	1.14809	2.65e-29	2.58401	0.536463	9.05e-06
CG3397	0.254256	0.218912	0.000649523	0.175897	0.154734	7.01e-12	0.107706	0.742846	9.16e-15
sina	1.78872	0.643786	0.000689097	1.53281	0.549389	2.48e-14	1.15603	0.386437	1.43e-06
pinta	0.88123	0.487575	0.000695152	1.02503	0.563886	2.97e-18	0.516849	0.27219	2.4e-06
CG14341	0.721456	0.44125	0.000778163	0.492598	0.299185	2.8e-10	0.345565	0.194534	1.53e-08
shep	2.5531	0.658481	0.000786244	2.98652	0.777798	1.49e-18	2.69582	0.700198	3.92e-17
gb	0.0959743	0.610867	0.00078732	0.100883	0.610718	3.14e-17	0.104994	0.455104	1.22e-08
gbb	1.56629	0.610867	0.00078732	1.55924	0.610718	3.14e-17	1.19486	0.455104	1.22e-08
Obp99a	0.0582068	-1.33182	0.000789874	0.0269917	-1.3641	9.72e-14	0.0870749	-1.30644	1.12e-07
nudE	1.42885	0.644279	0.000833045	1.14776	0.522894	2.32e-14	1.07932	0.489584	3.27e-19
CG1358	0	0.890545	0.000869103	0	0.681597	6.2e-24	0	0.538987	1.09e-13
CG13585	2.65077	0.890545	0.000869103	1.95669	0.681597	6.2e-24	1.56922	0.538987	1.09e-13
CG4866	0.392546	-0.517322	0.000872799	0.484615	-0.454342	2.86e-10	0.640949	-0.353558	0.00183518
Mlc-c	4.09046	0.581865	0.000976904	3.76271	0.51714	1.05e-16	3.22896	0.396758	5.93e-08
CG1628	0.520958	-0.612431	0.00101279	0.719729	-0.490641	3.3e-08	0.670351	-0.519469	1.1e-05
CG9992	1.19927	0.581336	0.00108002	0.789363	0.375687	3.8e-10	0.594645	0.259309	0.00016364
kay	1.87666	0.814372	0.00108939	1.20513	0.549536	1.35e-17	0.78476	0.335813	0.000141772
CG2076	2.38639	0.607006	0.00117547	2.28622	0.579286	3.01e-14	1.61251	0.347429	0.00262044
La	1.22845	-0.508237	0.00122755	0.991292	-0.622356	8.74e-17	1.27109	-0.490079	1.15e-08
Rab39	1.36081	0.585572	0.00128309	1.50485	0.64789	1.37e-25	1.15471	0.495207	6.08e-16
klu	0.111535	-0.515396	0.00142676	0.123554	-0.505861	9.78e-12	0.105982	-0.521273	1.38e-09
br	0.0440296	-0.486463	0.00151114	0.0663413	-0.466445	5.65e-10	0.0513591	-0.480266	4.14e-08
cpo	3.02546	0.965869	0.00154671	1.83429	0.615797	1.83e-11	3.05032	0.975562	3.89e-32
PIP4K	1.63621	0.485146	0.00177244	1.67347	0.501258	1.58e-07	1.3062	0.351808	1.09e-05
Dp1	0.387395	-0.540878	0.00182217	0.341919	-0.575612	3.53e-13	0.459421	-0.491016	1.99e-07
Tango9	0.860668	0.478333	0.00183205	0.749034	0.41784	2.56e-12	0.614552	0.336791	2.26e-14
Cen	0.043709	0.344068	0.00195585	0.0810556	0.387389	2.56e-20	0.0130838	0.327812	1.01e-28
CenB1A	0.509067	0.344068	0.00195585	0.573336	0.387389	2.56e-20	0.483599	0.327812	1.01e-28
Atg17	0.937262	0.491271	0.00197827	1.26969	0.653175	2.2e-26	0.560476	0.274894	1.5e-06
CG7054	0.839959	0.481862	0.00207529	1.0947	0.614705	1.86e-23	0.706123	0.407124	1.46e-18
spi	1.6609	0.779682	0.00265434	1.24036	0.609437	6.48e-20	0.610692	0.276292	1e-07
CG2182	2.56484	0.526768	0.00280747	2.63205	0.547787	1.27e-13	2.18432	0.414539	4.55e-06
TMS1	1.74303	0.648144	0.00292293	2.37204	0.859881	2.69e-27	1.26252	0.455982	2.18e-06
NT5E-2	0.133508	-0.31624	0.00297516	0.191122	-0.267301	0.00011415	0.159551	-0.294024	0.00787791
Neb-cGP	5.54763	-0.444183	0.00299669	5.79169	-0.408573	2.63e-09	6.33093	-0.331597	2.37e-05
CG4098	1.04656	0.499548	0.00349538	1.01544	0.486107	7.03e-13	0.901206	0.426721	1.37e-11
CG13300	1.02163	0.600248	0.00367637	1.09159	0.63719	6.09e-26	0.837513	0.505754	4.2e-19
REG	1.56746	-0.486407	0.00373375	1.7237	-0.428327	9.24e-09	1.58654	-0.4798	2.29e-09
Rpb10	1.1543	-0.526149	0.00388087	1.30562	-0.459311	1.68e-09	1.55137	-0.35736	0.000199234
DnaJ-H	0.718963	0.451879	0.00396801	0.571002	0.362906	4.21e-11	0.363108	0.219665	7.7e-07
ben	3.57376	0.468781	0.00407024	4.42384	0.642763	1.32e-23	3.78519	0.515577	1.67e-14
pgant5	0.754681	0.445206	0.0046109	0.8275	0.487977	2.56e-18	0.751203	0.4444	5.33e-15
RhoGAP19D	1.94214	0.647063	0.00512529	2.56166	0.843228	3.61e-27	1.62855	0.535369	1.36e-08
CG12512	0.284645	0.226862	0.00517282	0.438806	0.341821	9.11e-36	0.434755	0.33858	9.59e-66
SNRPG	1.90891	-0.500187	0.00736507	1.88729	-0.508898	1.31e-10	1.81399	-0.534287	2.33e-10
sim	0	0.824017	0.00763046	0	0.911233	1.29e-31	0	0.464636	3.75e-09
sima	2.22039	0.824017	0.00763046	2.49605	0.911233	1.29e-31	1.24907	0.464636	3.75e-09
Spec2	0.447732	0.324778	0.00781089	0.522564	0.37677	4.07e-26	0.193303	0.131218	0.00689479
AP-1sigma	2.08316	0.499927	0.00845209	2.29945	0.570396	7.21e-16	1.72232	0.375963	1.6e-07
CG12868	0.877637	0.580494	0.00955934	1.08154	0.687121	1.44e-39	0.292835	0.206468	3.51e-07
vig2	4.9782	-0.39849	0.00958738	4.29213	-0.521839	7.04e-19	5.27746	-0.350189	3.5e-07
Der-1	1.4997	0.478202	0.00975945	1.34446	0.415445	9.18e-06	1.15015	0.327851	0.000432611
Stim	1.39625	0.606532	0.00999299	1.18281	0.514938	2.36e-12	0.824101	0.3335	0.00027762
