# Supplementary material for: A single-cell atlas and lineage analysis of the adult Drosophila ovary
Source: Nat Commun. 2020 Nov 6;11:5628. doi: 10.1038/s41467-020-19361-0 (PMC7648648; doi:10.1038/s41467-020-19361-0)
Supplement: Supplementary file 11 — Supplementary Data 10 [file 41467_2020_19361_MOESM11_ESM.xlsx]

## Sheet: Sheet1
Supplementary Data 10. Candidate genes changing expression in FSC and pFC pseudotime identified by monocle3. This table was created using the monocle3 v0.2.1 graph_test command.
	gene_short_name	status	p_value	morans_test_statistic	morans_I	q_value	X	module	supermodule	dim_1	dim_2
1	128up	OK	0.0130536262659757	2.22461265236487	0.0423761471086549	0.0873759749633181	1175	2	1	261322935546606	-140914199572934
2	18w	OK	0.00850982851747581	2.38628281214106	0.0459465348800751	0.0640476567367916	1045	1	1	-148573223625452	-284186167341603
3	312	OK	0.0348821533058842	1.81343791214325	0.0338124528766036	0.176158052504793	1555	2	1	335007747138708	148066633123027
4	4E-T	OK	0.0220024046981753	2.01404499765295	0.037784930642405	0.127148356319727	1361	2	1	223031862701147	0.858451
5	aay	OK	0.000445653920235363	3.32276244316704	0.0655553719018924	0.00578394073044741	606	1	1	-265836111580164	-176236826998127
6	ab	OK	0.000136018223564079	3.64056875712229	0.0727665243559111	0.00210587269356591	508	1	1	-0.987272	171446435826885
7	ACC	OK	0.000118082617960749	3.67681386202337	0.071705860147721	0.00186116190433124	499	1	1	-154766217743189	-292365879637135
8	AcCoAS	OK	0.010481776072724	2.30864025592514	0.0433488591350642	0.0744035819602653	1108	2	1	248744328941077	-193021015149487
9	Acer	OK	0.0393746055020395	1.75798999902134	0.0254432617831528	0.191871915906779	1614	1	1	-141606346641809	-330909759622944
10	Ack-like	OK	0.0193332877151321	2.06771771165234	0.0388401492124954	0.115632173292406	1315	1	1	-0.00937855	-275415057760609
11	Act42A	OK	6.4850316126298e-29	11.0970170905457	0.230135051216889	1.24401886910569e-26	41	2	1	316807349647253	-0.154686
12	Act5C	OK	4.81745570755406e-08	5.33347823947335	0.108487151935921	1.67651721858021e-06	226	1	1	-116215614353449	266117256063091
13	Ada1-1	OK	0.0431400406151747	1.71535543234421	0.0312375042395198	0.202928480525328	1672	1	1	12695074888584	0.963392
14	Adf1	OK	0.0010025170151931	3.08948563393234	0.0610286865909647	0.0114438263055062	689	2	1	238555320228308	-131219519001378
15	Adgf-A	OK	2.59090242444977e-07	5.01945586580925	0.101770308687872	7.99115590913624e-06	255	1	1	-0.420585	-162737619948519
16	Adi1	OK	0.0406219967258357	1.74351329819908	0.0324146167024495	0.195183840095972	1636	1	1	189172728980749	117506497281658
17	Adk2	OK	0.000216842686066602	3.51868863770908	0.0680075287267242	0.00312929857965839	545	2	1	0.961051	-0.190178
18	AdSS	OK	6.78645784798833e-05	3.81582412751599	0.0753171283105946	0.00114294413221474	467	2	1	233181866134375	-192176944834126
19	Aef1	OK	0.0187314928891182	2.08068240326786	0.039308383052733	0.113412772573452	1299	1	1	0.453966	284563129323589
20	Afti	OK	0.023479833315534	1.9866637937596	0.0364410845678471	0.133334937925397	1385	1	1	-0.717269	0.364312
21	AGO1	OK	0.0336191119847639	1.83007834890508	0.0340846252009014	0.171666403760532	1539	1	1	-0.861116	-114234582406414
22	AIMP1	OK	0.0313231913526237	1.86169295132752	0.034957626996091	0.16315026489297	1510	2	1	163320144141882	-121662993055714
23	Akap200	OK	5.04566202768377e-33	11.913291739789	0.246983732335074	1.07254410399278e-30	37	1	1	-12605195430401	287580459493267
24	alc	OK	0.00142647577285667	2.98315319591871	0.0587551683040328	0.0154322310227204	727	1	1	136770745242804	111853998082744
25	Aldh	OK	9.00587088207672e-06	4.28821166070015	0.0858018614874009	0.000195666227866114	362	1	1	-0.657984	249675434011089
26	Aldh-III	OK	0.00225659301656742	2.83987043659128	0.0556874879790271	0.0224659545256997	790	1	1	-0.962323	-0.472405
27	alph	OK	0.0259704319605851	1.94362354898823	0.0365843094545379	0.143031251579647	1428	2	1	151240356887549	-0.958024
28	alpha-Cat	OK	0.0229247354911743	1.99677646797602	0.0378104953636782	0.131129487009517	1375	1	1	-226407043014795	17569944180833
29	alpha-Est5	OK	4.41475015562998e-11	6.48574395740269	0.12621154798986	2.29947085920727e-09	151	1	1	-181046883140833	-14135475240363
30	alpha-Spec	OK	0.00424941236916383	2.63158243093215	0.0513321768781892	0.0378072718138841	884	1	1	-171606973682672	20406379021989
31	alphaTub84B	OK	1.26719464110914e-05	4.21171522002602	0.084364884562155	0.000262275943482194	380	2	1	169722553218573	-188459975344075
32	alrm	OK	0.0201369211657272	2.05092919704841	0.0370262432971982	0.119169966116211	1329	1	1	-323534599815637	-134411975067986
33	AMPdeam	OK	0.0138664475838077	2.20104419666137	0.0421553632951508	0.0911107855026296	1197	1	1	-128128162895471	-159474664253128
34	AnxB10	OK	0.00226821666313761	2.83823103952643	0.0556909594339095	0.0225270327737539	791	1	1	0.780532	270787971395122
35	aop	OK	0.00011608253527553	3.68117117174203	0.0716978417030611	0.00184070391117348	496	1	1	-242590276275903	-0.818638
36	Aos1	OK	0.000741460308301316	3.17800525778904	0.0624203411595096	0.00899936006912014	648	2	1	240381391967505	-0.949155
37	AP-1-2beta	OK	0.0401641250510212	1.74878465594294	0.0324743202686678	0.193917031016748	1629	2	1	15285919519779	-0.37313
38	AP-1gamma	OK	0.00931343072357776	2.35291559948168	0.0453833220578162	0.0682912240507736	1072	1	1	-18494232085827	0.210405
39	Arc42	OK	2.02122538821308e-05	4.10503991363998	0.082668459998127	0.000393488556393463	404	1	1	0.878934	198915808576213
40	ArfGAP1	OK	0.000519337846831286	3.27983566460453	0.0650731932578127	0.00668509356027506	611	1	1	-164568892990381	-298771912676228
41	ArfGAP3	OK	1.01124017429797e-05	4.26239445016814	0.0860166119093467	0.000218500109089383	364	1	1	-16270476964596	0.192813
42	Argk	OK	1.94918430532017e-22	9.67374719283836	0.200323160808236	2.78733355660784e-20	55	1	1	-109460488830835	307403772252666
43	ArgRS-m	OK	0.0071737651482013	2.44844256417831	0.046534169566399	0.056991578677377	990	2	1	131728847945898	-0.349088
44	Arl1	OK	0.0384086416943811	1.76945914227226	0.0329831494817674	0.188920554675614	1599	2	1	283398302520483	-0.913566
45	Arl4	OK	0.0119749994327456	2.25793040185222	0.0433542411761524	0.0817349244531155	1152	1	1	0.158629	-0.580307
46	Arl5	OK	0.0450865704108368	1.69448509926296	0.0313435580483921	0.209577941064557	1692	1	1	125101610149115	297697132009136
47	Arpc1	OK	0.0302159069090127	1.87762989009662	0.0352633121271377	0.158961945043067	1495	2	1	0.542923	-135448768061531
48	Art1	OK	9.40425258924305e-06	4.27858513370076	0.0855593470318081	0.000203758806100266	363	2	1	298010071243017	-0.897836
49	Art3	OK	0.000387251279429573	3.36174983869848	0.0668323787800802	0.00515352167971843	591	2	1	294717248405188	0.158957
50	aru	OK	9.57628705572579e-28	10.8536936507872	0.22543363894609	1.71176131121098e-25	44	1	1	-253818527733118	-139716336947812
51	asf1	OK	0.0107784782938653	2.29808491604363	0.0441460697270258	0.075555019412879	1122	2	1	311280663932532	0.420522
52	ash2	OK	0.00126766687185854	3.01909218381587	0.0595836359538206	0.0139834501362797	713	1	1	-0.0113074	203716104405986
53	AsnS	OK	0.00376265701842953	2.67265704922448	0.052109046950067	0.0340544274452799	869	1	1	111963292087286	236488573926555
54	ASPP	OK	0.0496356140290417	1.64839701554404	0.0301910963386613	0.224101093190822	1742	1	1	-168098703895838	-146618995887173
55	Atac1	OK	1.62190775498694e-07	5.10870079844394	0.102229360469824	5.16449574614262e-06	247	1	1	-121485773597986	0.391431
56	Atac3	OK	2.89250400345186e-05	4.02141297673281	0.0800948047565044	0.00054424746380739	418	1	1	128173132861822	26607915677415
57	Atg1	OK	0.00265141382347972	2.78803828594571	0.0544658349041207	0.0255599175913384	815	1	1	-195898810898096	0.382695
58	Atg16	OK	0.0119822463947161	2.25769801966577	0.042980364652791	0.0817349244531155	1153	1	1	-0.207264	-0.704286
59	Atg2	OK	0.0247761450004385	1.96380862061881	0.0361925127629661	0.138719500458266	1404	1	1	-0.445683	-0.0702261
60	Atg8a	OK	0.0191238534867399	2.0721902000878	0.0386025871337034	0.114954951425291	1308	1	1	-206878451381952	123700015920269
61	Atpalpha	OK	0.0106007743806724	2.30437595153043	0.0442509712504451	0.0748093899164068	1113	1	1	-202054504429132	0.165979
62	ATPsynB	OK	0.0118797675355619	2.26099551048734	0.0428678521230082	0.0812472797106038	1150	2	1	0.711271	-139429878515137
63	ATPsynD	OK	0.0370584598218831	1.7858909311317	0.0330097931858289	0.184588211842375	1579	2	1	19737687918064	-230090905052556
64	ATPsynE	OK	1.35156578988107e-06	4.69217695669482	0.0940908856274738	3.61566834605938e-05	294	2	1	23392461153385	-0.78864
65	ATPsynF	OK	0.000470426372650472	3.30764118092992	0.0651378514031279	0.00608536746857889	608	2	1	11496047588703	-134420468729866
66	ATPsynO	OK	0.00473369150293936	2.59469885360417	0.0502669230766837	0.0409576278004599	909	2	1	0.732289	-134205903929604
67	aurA	OK	0.000510824101573156	3.28449635322971	0.0649276615381982	0.00658628124405389	610	1	1	209672077621191	0.893373
68	aurB	OK	2.34149660429425e-05	4.07090954626619	0.0817872237267819	0.000450126060737612	409	2	1	214643867934912	0.333456
69	awd	OK	1.43285489323676e-12	6.98415723364782	0.143444726879486	8.73597188783496e-11	129	2	1	227286704505652	-228238339048756
70	bab2	OK	0.0223535497586547	2.00739989956031	0.0377326712765671	0.128516570798114	1368	1	1	-0.504603	-0.764635
71	bai	OK	0.0455595513729453	1.68952375871534	0.0307525284636844	0.211152546581152	1697	1	1	-0.295702	-146937803995741
72	Bap111	OK	0.00864625488256433	2.38042864433168	0.045796315793748	0.064950138157945	1047	2	1	124318917716711	-0.413847
73	Bap170	OK	0.0235525103376455	1.98535471363974	0.0366104702301252	0.133651149931877	1386	2	1	176545127357214	-0.272595
74	baz	OK	2.52126188077129e-07	5.02468771459927	0.101821244440229	7.83783584674554e-06	253	1	1	-167924872909815	251509874242412
75	bbg	OK	1.87999211305477e-14	7.56903791101535	0.156276847332137	1.39802521624952e-12	105	1	1	-293179766212732	-115196970921887
76	bcn92	OK	4.4566405324071e-05	3.9184159177065	0.0786791270414209	0.000785907573708113	446	2	1	224154766525	216657989400493
77	BEAF-32	OK	0.0148226375100945	2.17479776017409	0.0415521891396048	0.0950122608124641	1227	2	1	22494765135166	204338949102031
78	beat-IIIc	OK	0.000782841043133066	3.16222561406904	0.0624881890692431	0.00930660452335937	661	1	1	-0.319159	131343286412822
79	beg	OK	0.00624179857445582	2.4981709660573	0.0484933793340653	0.0508196126170756	966	2	1	288307913268774	-0.314295
80	ben	OK	0.00905334149042972	2.36342926229195	0.0445292445573697	0.0669845068882688	1063	1	1	-106324974571497	216556303876506
81	betaggt-II	OK	0.0216432582105764	2.02093478528159	0.0383465079610643	0.125998686769936	1351	1	1	-0.73381	0.718985
82	betaTub56D	OK	0.0426775229877593	1.72042593539875	0.0317061009518622	0.201839277389493	1663	2	1	220375450576514	-223806531053914
83	betaTub97EF	OK	4.74447339397597e-19	8.84097196592914	0.182440767414007	5.25567369628465e-17	71	1	1	-162782827888757	-22995041690482
84	BI-1	OK	0.0246947030183818	1.96521458974186	0.0371007172721661	0.138533408872734	1402	1	1	-0.264706	-0.691058
85	bic	OK	0.0284284633265054	1.90440908706393	0.0355804567334671	0.152829708860537	1463	3	1	-481551353012354	-225280840021504
86	bin	OK	4.52044065180013e-05	3.91498770977264	0.075934627150238	0.000791832198806415	449	1	1	0.17225	29824115552293
87	Bin1	OK	0.00491156065370356	2.5819942798015	0.0501834240689775	0.0422641406360815	914	2	1	177552040542334	-163202917647494
88	bin3	OK	0.00527557378700613	2.55722325605698	0.0496763228371211	0.0444720126846765	933	1	1	-0.959829	-289547307115925
89	Blos4	OK	0.000254293065854913	3.47619300467715	0.0689250920340845	0.00357145529098016	560	1	1	169783242667883	239973442929851
90	bmm	OK	0.000225835514548514	3.50789279185288	0.0692897459689893	0.00323533027672871	549	2	1	285524948562353	121015184301006
91	bnb	OK	4.17945189914497e-111	22.3664157636658	0.470346629539704	4.69591274096789e-108	7	1	1	-100804052625925	274502723592388
92	bnl	OK	0.0414865300918967	1.73369023436742	0.0322021316277798	0.19763268272124	1651	2	1	125975497688025	-119269058925045
93	bocks	OK	0.0131104367886124	2.22292476446081	0.0421058266116335	0.0876071243351204	1177	1	1	-282869926964075	-0.824701
94	bol	OK	0.0105024061512523	2.30789796465746	0.0363829646330037	0.0744827992602335	1109	1	1	-136992517982752	-327109737020863
95	bonsai	OK	0.00674963978514698	2.47031851707395	0.0478627517305566	0.0541140845159847	981	2	1	212946732963293	-116681648117436
96	bor	OK	0.0016984617848627	2.92933111021751	0.0576682085198685	0.0178349825606744	749	2	1	151340266193121	-227659703117741
97	borr	OK	0.0344817254911339	1.81865912785565	0.0340229167167163	0.175193004514062	1548	1	1	16201184603092	0.628822
98	botv	OK	0.00286693391101314	2.76262456364062	0.0507830668934191	0.027265338827229	827	1	1	-0.101495	-278193146807087
99	br	OK	8.18514018174245e-06	4.30939358658401	0.0833297258599153	0.000179821585277666	358	1	1	-0.830035	-216020149809254
100	brat	OK	0.00872648128426604	2.37702378758159	0.0459109076711617	0.0654902436075882	1048	1	1	-241857258354456	170450632947551
101	brun	OK	4.79788837461445e-05	3.90059195911616	0.0710387959848644	0.000827530527770672	456	1	1	-0.286715	-0.938549
102	bsf	OK	0.000168751935408583	3.58467061996647	0.0712510471954031	0.00252840763885906	524	1	1	-11010871914509	-0.679145
103	BthD	OK	0.00505426690180063	2.57209435429903	0.0500429711161422	0.0431615734882323	921	2	1	29217828127262	0.244501
104	Btk29A	OK	1.1077255016179e-12	7.02020364374798	0.144688642886986	6.91449291287684e-11	126	1	1	-140257851158411	258028858083355
105	btsz	OK	1.99346682835407e-05	4.10823555341729	0.0816118798561468	0.000391965415125119	400	1	1	-250311748062402	-179478683394326
106	BubR1	OK	0.00381031867531857	2.66843124770278	0.0518619498338832	0.0344066089338468	871	1	1	-0.250459	143582337277996
107	Buffy	OK	0.000416781539552983	3.34140243066353	0.0460768973903159	0.00547243206775328	599	2	1	240716870750159	-141524040025605
108	bug	OK	0.046185745942746	1.68301859433621	0.0310774912305632	0.213300582407339	1703	1	1	-0.874158	132317750829326
109	Bug22	OK	0.000238248971681783	3.49363166958237	0.0696382343571432	0.00338847768947056	553	1	1	-0.992146	0.175531
110	bun	OK	0.000613492385407991	3.23253180370386	0.063825594543101	0.00772735613443083	624	1	1	-226107422386438	0.616126
111	Bx42	OK	0.000699271757657051	3.19495147771963	0.0633140049946638	0.00856662363547151	642	2	1	294428094352453	-100370509249104
112	C3G	OK	0.000384427700760554	3.36377017512454	0.0659199740206566	0.00512461672285043	590	1	1	-0.533479	-105843765360249
113	Cad74A	OK	3.67381248486296e-07	4.95194267910903	0.075550564518888	1.10707031392518e-05	261	1	1	-268298427139551	-0.74777
114	Cad99C	OK	8.94751935466468e-05	3.74701640489245	0.0730872421631747	0.00145575594641011	483	1	1	-208354918037683	-153081564490629
115	Cadps	OK	1.21000739534863e-05	4.22213277199345	0.0851376625793426	0.000252841286384562	376	1	1	0.29939	295669191259014
116	Caf1-55	OK	0.000678209159808114	3.20376778603079	0.0632400416317113	0.0083606818838414	638	2	1	300245769942969	-0.617631
117	Cam	OK	0.00481888102685237	2.58856191039509	0.050130513659244	0.0416031825205202	911	1	1	-106147388492853	-162539871108664
118	CanB2	OK	0.00134507863453212	3.00108922417852	0.0591747253087319	0.0147135514055566	719	1	1	-0.99029	-0.845251
119	Capr	OK	0.0169860027282062	2.12040381262074	0.0404536159758926	0.105182025686239	1269	1	1	-248860136543543	-0.0383359
120	CASK	OK	0.0193608878781059	2.06713138193308	0.0392121909743356	0.115709257721355	1316	1	1	10990619274494	210987775701152
121	cathD	OK	0.00546913613053713	2.54466467390568	0.0483507929421171	0.0456632225760876	942	1	1	-0.422321	176235502141582
122	CBP	OK	0.047837807978897	1.66618980481907	0.0298052306138525	0.218365850118413	1723	1	1	-0.497162	-19743695638789
123	Cbs	OK	1.88508563757452e-05	4.12113089683924	0.0829619219799346	0.000375346798468951	395	1	1	-303619805847437	-118514946919812
124	cbt	OK	0.0453076446612216	1.69216095273056	0.0312253949149711	0.210232817262837	1695	1	1	-14765714791897	-130174628716839
125	CDase	OK	3.58954299745504e-05	3.97027122739287	0.0796918124208128	0.00065050128283373	434	2	1	22926586481449	168311708348857
126	Cdc16	OK	0.00601800801122926	2.51108661826626	0.0477951295015178	0.0493037843836647	960	1	1	15156445118305	268924682515728
127	CDC45L	OK	0.000250383854779782	3.48034541602498	0.0692872644651568	0.00352610237899715	558	2	1	313799460853308	0.805113
128	Cdk1	OK	0.00027897256060734	3.45127482123041	0.0683793930800038	0.0038628858964379	568	2	1	292627938712805	-0.419343
129	Cdk2	OK	0.0373266167104987	1.78258898974329	0.033175709780405	0.185220088598153	1585	1	1	18686216684696	240180604833232
130	Cdk5	OK	0.00171804445079546	2.92576635701561	0.0575206557689727	0.0179925693814998	751	1	1	-250686327492029	-0.0646777
131	ced-6	OK	0.00029358491578568	3.43747273435661	0.0683938331690041	0.00401573106548587	575	1	1	0.298747	0.537533
132	CenB1A	OK	8.95476159845641e-09	5.6310697903469	0.113764141833197	3.50394029710745e-07	201	1	1	123695441211432	270040004628765
133	Cep135	OK	0.0129577987695778	2.22747421040709	0.0420700312155178	0.0868824273851058	1173	1	1	146785672630041	0.610717
134	cep290	OK	0.0412598271112626	1.73624991883017	0.0254277951932619	0.19679110990302	1649	3	1	-475739327942163	-23685885153426
135	cerv	OK	1.68009747942058e-08	5.52155139446735	0.112807798564124	6.23300314888814e-07	212	2	1	312658055747717	-0.496867
136	CG10019	OK	0.0184714621401482	2.08639426257715	0.0387608519812255	0.112357347047383	1293	1	1	0.11143	0.0986577
137	CG10062	OK	1.47957747730503e-13	7.29624243868477	0.147368179713764	9.77888811681014e-12	119	1	1	0.567058	118514769452678
138	CG10063	OK	0.036841322728578	1.78857898082073	0.0303764075512172	0.184007171590113	1574	1	1	-126938513790399	-316768641096486
139	CG10073	OK	0.0411096704664256	1.73795160834593	0.0296715111644767	0.196506920931934	1644	1	1	0.56529	0.776886
140	CG10075	OK	0.0445669048579281	1.69998466672263	0.031510879439978	0.207776352523773	1687	2	1	234938033546179	206066673177349
141	CG10082	OK	7.24345624308284e-12	6.75294975227905	0.138951121935552	4.18895465822401e-10	136	1	1	-151021734749109	219168489354717
142	CG10165	OK	0.0182023639805127	2.09237785726631	0.0398488889459548	0.110977978842428	1290	1	1	-184480313335687	-111807263714207
143	CG10194	OK	0.0133904113708252	2.21469767236083	0.0423802287109165	0.0889489741820442	1184	1	1	0.00977184	0.11441
144	CG10257	OK	0.00724943723765295	2.44466002210396	-0.00180850157594341	0.0570848455949137	996	1	1	-189542809997827	-265431243997944
145	CG10265	OK	0.0142926974176629	2.18915749491803	0.0416768462344542	0.0929025332148086	1210	1	1	107140119994849	0.673941
146	CG10336	OK	0.00952479807073259	2.34455900346087	0.045134097047766	0.0692992940113893	1081	1	1	127510066951483	0.653119
147	CG10359	OK	0.00014306704647955	3.6275403286181	0.0703647929293848	0.00220200062732222	511	1	1	-143608740841181	0.445637
148	CG10365	OK	0.00201883255894461	2.87520401519259	0.0563247145936132	0.0205675104612686	772	1	1	-166704229389459	-207809490782155
149	CG10395	OK	0.00560652790466179	2.53598805713224	0.0492912688032778	0.0464650600317861	949	1	1	155853827918738	269573800939189
150	CG10418	OK	0.0411597926493239	1.73738302606212	0.0321783169385426	0.196552379591337	1647	2	1	224581273521155	-0.546743
151	CG10444	OK	0.0416785881092494	1.73153057658766	0.0321771335569053	0.198228308200987	1653	1	1	-0.684124	0.0899095
152	CG10470	OK	0.0247807880666069	1.96372858217615	0.0368151910909433	0.138719500458266	1405	2	1	0.419006	-10150089941634
153	CG10527	OK	8.94016256107034e-16	7.95522708252114	0.163690305233237	7.99027028895662e-14	88	1	1	-245663467918665	-170524827462567
154	CG10565	OK	0.0346944828120882	1.81587880255219	0.0338880258005795	0.175803396968068	1551	2	1	152527423824042	-164245272499455
155	CG10623	OK	2.9268764506153e-05	4.01862992050016	0.0804087961270321	0.000549361210548563	419	1	1	0.79292	15185374535905
156	CG10638	OK	0.00791707778102844	2.41271592047163	0.0464350334600958	0.0607490895100378	1025	2	1	227645500625342	-0.883792
157	CG10654	OK	0.00724943723765295	2.44466002210396	-0.00180850157594341	0.0570848455949137	995	1	1	-191344157730371	-26117925129546
158	CG10809	OK	0.0202823773669223	2.04795147101895	0.0388545480361792	0.119850411713632	1331	2	1	23972659918186	186489289182293
159	CG10814	OK	0.00146964551298359	2.97401667406624	0.0536812215281971	0.0157906584147759	732	1	1	0.0246994	114744394200908
160	CG10863	OK	0.00500899304407907	2.57520786450366	0.0500307522872388	0.0428214459692194	920	2	1	2321221909177	0.798866
161	CG10924	OK	0.00394927188501254	2.65637623595049	0.0513502980626084	0.0354577892415794	876	2	1	242617257560461	0.754016
162	CG10939	OK	1.25942020022418e-08	5.57196361137207	0.112883228844239	4.73939706926467e-07	209	1	1	-240390793358118	-15325337059511
163	CG10949	OK	0.0486161320564228	1.65842227272347	0.0304039845110783	0.220765518835892	1732	2	1	173164149249762	-151812402230633
164	CG11029	OK	0.0264270057055204	1.93611178538463	-0.00239984365839361	0.144842090504472	1435	2	1	19838081213352	-210393662077321
165	CG11030	OK	0.0219602608976862	2.01484853521317	0.0382142393737788	0.127134827011843	1358	1	1	0.171239	-191548023444546
166	CG11034	OK	0.0152949205489542	2.16236775318193	0.0328278185936667	0.0973006207485978	1236	1	1	-135410813366205	-32633581839217
167	CG11089	OK	0.0189419227559906	2.07610927534653	0.0394199296579145	0.11441624493236	1302	1	1	0.71939	0.342064
168	CG11110	OK	0.0207581343482456	2.03833673312683	0.0386154799450708	0.121565693707335	1343	2	1	138652940715521	-0.395166
169	CG11123	OK	0.017020012235764	2.11959725149503	0.040247640200177	0.105182025686239	1270	2	1	274626668418616	0.821738
170	CG11125	OK	0.0258788055605651	1.94514431911325	0.0364364977885718	0.142732682842808	1426	2	1	3143571934354	181399529355632
171	CG11137	OK	0.000946842743378968	3.10641842551062	0.0613208452286646	0.0109636957357909	678	1	1	128228779758185	218242924588787
172	CG11200	OK	0.0106054291448453	2.30420999716683	0.0443664295962004	0.0748093899164068	1114	2	1	287276562179297	0.548527
173	CG11247	OK	3.65783551470803e-06	4.48429117302738	0.0902979931877083	8.6915034208999e-05	331	1	1	-198089806114465	152990072148906
174	CG11267	OK	0.000268633692585406	3.46145326977637	0.0685995005695622	0.00375943770851285	562	2	1	229508884872168	-226805514913929
175	CG11275	OK	7.04543804895055e-05	3.80656765118261	0.0750478634262104	0.00118150043187625	469	1	1	-198652819668085	-148341682624949
176	CG11334	OK	0.0262155375606113	1.93957735509149	0.0365864403643858	0.143984080247352	1432	2	1	130810018504828	-202840528708828
177	CG11353	OK	3.81650073329686e-05	3.95564005381738	0.0771370918772142	0.000688458217141739	436	1	1	-0.412798	20310594357835
178	CG1136	OK	9.69139339717069e-05	3.72692790998152	0.0746043625307724	0.00155239937003559	491	1	1	-364703456436426	-136277183216942
179	CG11398	OK	0.0155698603658047	2.15528267451926	0.0401320111956195	0.0985172580668173	1243	2	1	183148416007727	-0.191938
180	CG11400	OK	0.0300460597076886	1.88011710763589	0.0342771669957584	0.158386232976522	1492	1	1	-129999701057703	-265795642954243
181	CG11417	OK	0.0175410205272445	2.1074101672755	0.0401696408353859	0.107613203156613	1282	2	1	123203142608374	-20390668295039
182	CG1142	OK	0.0472826920599213	1.67179180116559	0.0309163396436473	0.216712338607973	1716	2	1	135892017806738	-0.939526
183	CG11444	OK	0.00931678110699048	2.35278185088649	0.0448481981744655	0.0682912240507736	1073	2	1	121680792297095	-149372042787207
184	CG11447	OK	0.0257594768680922	1.947131647321	0.0365931244757261	0.142474181130482	1422	2	1	288930352653235	157741253751384
185	CG1146	OK	0.00721404662900988	2.4464246993662	0.0469835790138392	0.0570848455949137	992	1	1	-137047139679224	0.94092
186	CG11486	OK	9.33876931344557e-13	7.04401696701321	0.14498436051967	5.92334037502011e-11	124	1	1	-158976403747827	160999291318523
187	CG11505	OK	0.0209792063162337	2.0339323906353	0.0385900343433243	0.122677663700504	1345	1	1	-0.364305	11939651288377
188	CG11555	OK	0.00650180656322139	2.48367032522297	0.0481826876000567	0.0525017542297087	974	2	1	0.980364	-185072485429181
189	CG11562	OK	0.0188870604692088	2.07729737794723	0.0395137520159969	0.114178885926462	1301	1	1	130983777965277	143237893956768
190	CG11576	OK	0.00236911874647545	2.82431106164236	0.0543863637653609	0.0233205493629905	799	1	1	-0.140518	-0.855609
191	CG11596	OK	0.0370456992584522	1.78604854401417	0.0332066409252564	0.184588211842375	1578	1	1	100493164981573	0.694476
192	CG11671	OK	0.0267371357934741	1.93107100933363	0.0363340890571132	0.14603303681644	1440	2	1	317170341933935	-0.330599
193	CG11722	OK	0.0299187890829319	1.88198849193614	0.0353711548322838	0.157821110756042	1491	2	1	125993152583807	-206465191465748
194	CG11723	OK	0.00449799710709337	2.61220633329364	0.0505563820544631	0.0392462409212195	901	1	1	160236986602515	259797399419414
195	CG11777	OK	0.000220745708683909	3.51395270143303	0.0701095291427775	0.00317978937508964	546	2	1	146080370868414	0.0224218
196	CG11779	OK	0.00826707431675902	2.39690635752973	0.0462440671982042	0.0629434070680636	1033	2	1	25767048212406	210192006009685
197	CG11788	OK	0.0140414031161731	2.19612767504231	0.042033766209421	0.0919530687000009	1201	1	1	190005954230994	105468695539104
198	CG11791	OK	0.0157151837108933	2.15158103151504	0.0409818533583559	0.0991973674848925	1246	1	1	-141977194820673	164477031606304
199	CG11825	OK	0.0240049145281855	1.97728141660216	0.037241554045654	0.135339536031669	1395	1	1	-143019465481073	-0.633291
200	CG11858	OK	0.0281821606971811	1.90820812897048	0.0356625245471903	0.151920969076991	1459	2	1	0.403683	-119820890647305
201	CG11876	OK	0.0160133464057565	2.14407730966629	0.0407196919775331	0.10067543523683	1251	1	1	0.555679	-189755816084279
202	CG11882	OK	0.0019662276276497	2.883529729678	0.0566523143609331	0.0201621646564079	767	1	1	0.511559	181674330609905
203	CG11885	OK	4.57190050705261e-11	6.48046888516925	0.1331763166447	2.35019591424632e-09	153	2	1	260798915351599	-0.508325
204	CG12010	OK	0.0249501669776105	1.96081734504558	0.0366088872671569	0.139469128129998	1407	2	1	210215886558264	-134943232756985
205	CG12018	OK	0.0285883115440139	1.90195817240125	0.0357476528124655	0.153584064408244	1464	2	1	288997872794836	0.265824
206	CG12054	OK	0.027212976914084	1.92343092367495	0.0362711241186669	0.147912967124582	1447	1	1	-198686734710962	-0.292917
207	CG12081	OK	0.00206878838477008	2.86747791802898	0.0562680004520623	0.0209139082856255	778	1	1	0.448648	0.374505
208	CG12093	OK	0.0256406778315969	1.949117823125	0.0368199506298603	0.142229456995053	1417	1	1	-0.867858	11617898263322
209	CG12121	OK	0.0321936099658747	1.84948910245981	0.0343761535003107	0.166471231020121	1521	1	1	-0.517168	-183818880540265
210	CG12123	OK	0.00741011167794434	2.43674262902279	0.0469980287068358	0.0580565151846836	1003	1	1	126766773189276	0.413321
211	CG12129	OK	0.00414115429651152	2.64033919901572	0.0515051992704538	0.036885819413435	883	1	1	-0.0521211	-161993040216101
212	CG12177	OK	0.000411334959862654	3.34505251548047	0.0452554462073418	0.00540994892862838	598	1	1	-322308699165613	-0.569663
213	CG1218	OK	0.0012540994183717	3.02235057078545	0.0595820768196101	0.0139118362841938	709	1	1	173109718288153	0.804644
214	CG12241	OK	0.0257162431195795	1.94785357402281	0.0345408944016579	0.14233515280471	1421	1	1	-102062855039865	0.794842
215	CG12259	OK	0.0411252882204659	1.7377743814567	0.0322761504875495	0.196506920931934	1646	1	1	0.867601	0.135872
216	CG12279	OK	0.0019690513780339	2.88307771051861	0.0562904343657519	0.0201648295419748	768	2	1	289746483291357	-0.229419
217	CG12344	OK	0.000440778134052658	3.32583016012583	0.0570533185760791	0.00573260533717566	604	1	1	113647433246344	134993355649578
218	CG12375	OK	0.00529929744114046	2.555662211737	0.0497151232396108	0.0446241695659205	934	1	1	0.773788	196934788602459
219	CG12384	OK	3.00010108212159e-07	4.99121063287085	0.0970757177783656	9.18124319489739e-06	257	1	1	0.853132	192192213910686
220	CG12398	OK	1.62798257442336e-44	13.9475506125656	0.291492761571165	4.57288676708563e-42	28	1	1	-120070270572931	283425634282695
221	CG12484	OK	0.00768497722359424	2.4235425060974	0.04601240189548	0.0595491092251908	1015	2	1	300345762695044	165920799153911
222	CG12547	OK	0.00297875719200772	2.75011064927729	0.0537088888846503	0.0281247602822817	833	1	1	0.103674	-0.972927
223	CG12560	OK	2.95630313157114e-07	4.99405005554236	0.101557733242358	9.08254848820586e-06	256	1	1	-184293691192896	-0.793762
224	CG12576	OK	0.0128213108529418	2.23158170810834	0.042818361251251	0.0861140989396985	1171	1	1	126193579162329	263787715810405
225	CG12581	OK	0.00887126477534881	2.37094794888642	0.0456380007595141	0.0661351601915741	1054	1	1	-148721317325861	-116431645375622
226	CG12608	OK	0.0236919598390822	1.98285239318761	0.037529151723743	0.134345540111306	1387	1	1	153701003516882	110380261319744
227	CG12643	OK	8.63741797684543e-05	3.7558583865277	0.0752441495053915	0.00140940440638775	482	1	1	0.625466	270882242101299
228	CG1265	OK	0.00498845046526335	2.57662886363355	0.0501695432795619	0.0427853466840744	917	2	1	252640803779333	0.35073
229	CG12659	OK	0.0252095900662175	1.95639041746155	0.036740216454967	0.140429333743794	1411	1	1	172109635795325	0.581679
230	CG12730	OK	6.2318485626213e-07	4.84812005025367	0.0977375073011068	1.81531440537098e-05	270	2	1	334617551292151	149949138539898
231	CG12768	OK	0.00539391277754585	2.54949759367684	0.0493272333954329	0.0451790457884964	939	1	1	-0.355862	-186843321544064
232	CG12895	OK	6.4360449798264e-06	4.36226826240473	0.0881333960393281	0.000145458315420502	348	2	1	283988245452612	0.179497
233	CG12909	OK	0.000673549171966919	3.20575242743013	0.0635593774866651	0.00832934628540852	636	2	1	259306987251013	-0.605112
234	CG13025	OK	0.0130864066875261	2.22363794578383	0.0414760962933352	0.0875209086712525	1176	2	1	258055909599036	-109247321707142
235	CG1307	OK	0.0206725675486798	2.0400521174857	0.0385482067149803	0.121210035889567	1341	1	1	0.197486	-107046241384877
236	CG13123	OK	0.00765137705066385	2.42513359949374	0.0461153535074638	0.0594058050379775	1013	1	1	-13092039016369	-0.555476
237	CG13126	OK	0.0227860377604847	1.99933540812769	0.0376613229606872	0.130621127540971	1372	2	1	113671072448462	-0.0867289
238	CG13185	OK	0.0496910677714998	1.64785643233938	0.030367567067826	0.224106187866953	1743	2	1	180741735423773	-0.0565634
239	CG13252	OK	0.0349246534281128	1.81288664243502	0.0337640907739211	0.176158052504793	1559	1	1	-230588380371362	-133547026735676
240	CG13373	OK	0.042297991968567	1.72461995998913	0.0320365550187811	0.200405847489626	1660	1	1	0.35634	-153405376409126
241	CG13384	OK	0.00897434354390908	2.36667498770671	0.045383280937108	0.0665879358234386	1060	1	1	-221115533386499	0.511797
242	CG13397	OK	0.000381467459023393	3.3659031445475	0.0656191999740476	0.00511816421097692	586	1	1	176658435786932	225560539144146
243	CG13403	OK	0.000273953210036558	3.45617158669406	0.0474346675179449	0.00380007406867289	567	1	1	-136701587711603	-328119773489369
244	CG13516	OK	0.0490179506713187	1.65445104977474	0.0303348115991034	0.221566771281564	1740	1	1	-153682676826746	-261751885038746
245	CG13551	OK	2.56299732150549e-05	4.04980674694879	0.0807062806639008	0.000488086535923503	413	1	1	-0.761479	320770566838848
246	CG13566	OK	0.00368699503633042	2.67946505025632	0.0443634347871451	0.033446615871671	867	1	1	-331713191543848	-155477347110344
247	CG13630	OK	0.0240398008589369	1.97666418501454	0.0373964399438738	0.135439135928037	1396	2	1	18798943373081	0.0632541
248	CG13631	OK	1.71312914841977e-23	9.91945383659362	0.206373674020477	2.64191387300421e-21	51	1	1	-125135139499933	171456711667644
249	CG13690	OK	4.50200888245073e-05	3.91597339544872	0.0783714831297747	0.000790588860973208	447	1	1	165203841651648	0.734331
250	CG13698	OK	0.000832747610892316	3.14418603642924	0.0609747327479164	0.00982311013154416	666	1	1	0.432112	298006074803936
251	CG13742	OK	0.0499197459217202	1.64563226651486	0.0293392304021397	0.22435360095676	1750	1	1	180273779357641	0.618965
252	CG13751	OK	0.00612278605670242	2.50498749972466	0.0484823056741629	0.0499540584397972	964	2	1	137174852813452	-134825208109749
253	CG13773	OK	0.00766446783026961	2.42451297229704	0.0469232419065647	0.0594487568886297	1014	2	1	177230437720984	0.365989
254	CG13784	OK	7.37098874279761e-05	3.79537614879963	0.0757379944405371	0.00122564115141867	473	1	1	-170675436531336	0.912233
255	CG13810	OK	0.00487233578378928	2.58476030556032	0.0496157925211	0.0419725311495101	913	1	1	-0.64997	245991104024517
256	CG13865	OK	4.46618960983898e-09	5.74984785793648	0.117675190161368	1.84876743586229e-07	190	2	1	0.984391	-0.0717756
257	CG13887	OK	0.00439619904874076	2.62002244066517	0.0506720894518999	0.0386757332419979	894	1	1	-0.0276107	218085782903301
258	CG13907	OK	4.5865504191011e-05	3.911483278444	0.0785010299468729	0.000799849646257875	451	1	1	-182746485744745	159883206266033
259	CG13917	OK	0.000290161009251376	3.44064843958111	0.068472556968315	0.00398971387720642	572	1	1	-166853074108392	132058613675701
260	CG13921	OK	0.0200029626948595	2.05368772470088	0.0385744421576592	0.118555615369307	1327	1	1	-0.337582	183272402661907
261	CG14057	OK	0.00683816050579161	2.46565442167831	0.0477765604322537	0.0546011496223868	985	1	1	0.178442	-152849672247601
262	CG14072	OK	0.00136230552829722	2.99721206661975	0.0570762776386331	0.0148195476902596	723	1	1	-111586735521585	196829264539348
263	CG14079	OK	5.5423095673076e-05	3.86553447067039	0.0726316138286128	0.000941474400580439	463	1	1	162725122894018	176594107526409
264	CG14100	OK	0.0237977293946851	1.98096268147275	0.0374419902599949	0.134736043180486	1389	1	1	140156539405554	215471070188152
265	CG1416	OK	0.0280411509628226	1.91039556133733	0.0356720836125518	0.151472288683104	1456	2	1	115705712760657	-2245609530033
266	CG14220	OK	0.014003044071454	2.19720108517084	0.0420049804831848	0.0918548303769687	1199	2	1	107206376517981	-172443070334328
267	CG14275	OK	1.51863946680645e-15	7.88936503956908	0.163089327099312	1.31253839631129e-13	91	1	1	-147106567894251	-0.136221
268	CG14286	OK	3.30772322538354e-10	6.1750215075043	0.126711432795443	1.54858293523231e-08	167	2	1	220069154227942	0.219469
269	CG14411	OK	0.0134610789345775	2.21264459628107	0.0422110290333088	0.0891173281316936	1188	1	1	-16997582105282	-0.162931
270	CG14480	OK	1.76587965807021e-06	4.63719105532579	0.093932818571153	4.52398811424176e-05	307	2	1	213533838714331	-156415618189556
271	CG14511	OK	0.000546374170156001	3.26549007721836	0.064129400131666	0.00698737048500316	615	1	1	0.221624	118595474141704
272	CG14543	OK	0.000757509161319284	3.17179131506147	0.0627637205273527	0.00910888920234443	653	2	1	193358739341467	-0.185966
273	CG14561	OK	0.0027701360824714	2.77381765890744	0.0543422627149322	0.0264728071550882	823	1	1	0.390206	-0.676397
274	CG14629	OK	1.03692959946756e-12	7.02942531673382	0.142122330981896	6.52436103984992e-11	125	1	1	-135455540691644	178473704236614
275	CG14642	OK	3.00374044011735e-19	8.89189618482198	0.180978978238278	3.47417920022397e-17	68	1	1	126271017516821	267276828664409
276	CG14650	OK	0.00904951552526112	2.36358588398822	0.0452612699047523	0.0669845068882688	1062	1	1	-0.194347	0.751893
277	CG14667	OK	0.00635649178713982	2.49170987072264	0.0481115977929381	0.0514869288422809	971	1	1	0.294756	171652834790813
278	CG14757	OK	0.00225559105760505	2.84001211061232	0.0551260208091921	0.0224659545256997	789	1	1	137686284507483	106318776982891
279	CG14767	OK	0.0286302407231764	1.90131716988067	0.0357914623618269	0.153704329889271	1465	1	1	-163953498874933	142900078672039
280	CG14785	OK	0.00552551183268206	2.54108124539492	0.0435824665767776	0.046027544010698	944	1	1	-0.510349	-0.0659444
281	CG14806	OK	0.00128134817751898	3.01583859474128	0.0595148502824578	0.0141145706109058	714	1	1	14528296800968	0.926312
282	CG14830	OK	0.000215756115020007	3.52002124704359	0.0477351713277613	0.00311934162616242	544	1	1	-134601072346002	-316446370703114
283	CG14894	OK	0.000553217066751563	3.26196343732382	0.0647437810724319	0.00706339647727441	616	2	1	0.879149	-0.301735
284	CG14966	OK	0.00472205430346285	2.5955448151025	0.0505549103503886	0.0409019351285631	908	2	1	0.919564	-0.595531
285	CG15014	OK	0.0163102464265605	2.13672343373464	0.0406700099576211	0.102133828140842	1256	1	1	0.0185192	-205729288679493
286	CG15093	OK	3.44162968943114e-05	3.98028534939651	0.0796701338564918	0.000629498081566882	430	1	1	-14794497874859	-202085194808377
287	CG15098	OK	3.02086944869073e-17	8.36440823452531	0.169542922580052	2.86254677276537e-15	83	1	1	-0.800939	213328307050334
288	CG1513	OK	3.04935368418577e-06	4.52293812266791	0.0908235181565472	7.38655332737306e-05	324	1	1	-245097247635156	0.0412144
289	CG15168	OK	0.00191154991355831	2.89240072470015	0.0567424127610631	0.0196527321178249	765	1	1	0.363803	-0.662519
290	CG15210	OK	3.24655716230072e-11	6.53192160406245	0.127165133659654	1.73701850894525e-09	147	1	1	-12172804263714	-321121353727711
291	CG15309	OK	0.00265592461599207	2.78748756822301	0.0545580496092477	0.0255677443142933	817	1	1	-288019482170374	-11975412450446
292	CG1532	OK	0.00924222235974721	2.3557682682489	0.0454522027927585	0.0680770804526444	1067	1	1	144181915248602	0.912292
293	CG15390	OK	0.027615061817325	1.91706146362143	0.0343600679061638	0.149684673461931	1451	1	1	-0.366986	-189315120202435
294	CG15399	OK	0.000661397507222843	3.21098790664552	0.0573679591533225	0.00820487601625814	634	1	1	-0.251981	-0.928726
295	CG1542	OK	6.01538827160925e-06	4.37702937496779	0.0884012893779905	0.000136343022352181	347	2	1	292696531738013	-0.707277
296	CG15432	OK	0.00444935913710813	2.61592085020644	0.0510066255986497	0.0390124967818901	897	1	1	0.891026	0.340114
297	CG15440	OK	0.0372797299119672	1.78316492760886	0.0332262028098997	0.185220088598153	1583	2	1	205536159003943	-12862379036559
298	CG15456	OK	0.00107457781696046	3.06880675123276	0.0606033879022076	0.0122132290901647	692	1	1	0.372899	0.473657
299	CG15468	OK	0.0380091511490074	1.77427119800135	0.0292897861821296	0.187542016177505	1594	1	1	-30334288266781	0.126226
300	CG15526	OK	0.0127157142396294	2.2347855877114	0.028036022498729	0.0856242230262717	1168	2	1	253866442168921	-0.879228
301	CG15529	OK	1.88417893099109e-14	7.56874888492783	0.156352887552846	1.39802521624952e-12	106	1	1	-135968700920374	-225541997772587
302	CG15546	OK	0.0418384167226396	1.72973946960649	0.0302508047018799	0.198759046534346	1655	1	1	-24818843988064	-0.661899
303	CG15611	OK	5.80513230239071e-22	9.56146391027672	0.198150275582835	7.87195957901774e-20	58	1	1	-179094795261652	-203450787884129
304	CG15629	OK	0.0446329092993677	1.6992832947603	0.0303328597653687	0.207960800734317	1688	1	1	-265487162147791	-196513966542614
305	CG15642	OK	0.0170511230451309	2.11886064085823	-0.00218734250125999	0.105182025686239	1275	1	1	125295241798132	350022523778545
306	CG15715	OK	0.0224590043419837	2.00542146670142	0.0375506894743949	0.128934357043578	1370	2	1	18570044847843	-0.93939
307	CG1572	OK	1.37540903210767e-12	6.98990022311601	0.143366754162863	8.45124377931784e-11	128	1	1	-290167109047205	-170383858007325
308	CG15784	OK	0.00107743574152633	3.06801313200642	0.060528465653797	0.0122280405585925	693	1	1	-100640574966699	-182945583087338
309	CG15822	OK	0.00745762079629315	2.43443055529963	0.0456098119239204	0.0583043613944788	1006	1	1	-249768487488062	-0.791422
310	CG15891	OK	0.00427384114555184	2.62963405925775	0.0512772152620674	0.0378617016360826	887	1	1	0.0528325	0.534027
311	CG15922	OK	0.000903185984003625	3.12034848934214	0.0616943702434334	0.0105550635426278	673	2	1	128756400073736	0.156414
312	CG1620	OK	0.0082405305365454	2.39808453725659	0.046315019656738	0.0628630190784962	1031	1	1	-126573804889948	-226023156267537
313	CG1628	OK	5.15546935554041e-06	4.41054791379579	0.089183069973322	0.000119609930623379	339	1	1	-0.993685	-197349549156559
314	CG1637	OK	0.000205378744510389	3.53307399460846	0.0704848651992869	0.00300770413256848	536	1	1	-0.315382	0.56084
315	CG1648	OK	0.0075230591448056	2.43126709531035	0.0463888597288366	0.0586410903606502	1009	1	1	-297524968658716	-167531292212141
316	CG16717	OK	0.0133378835236364	2.2162298133883	0.0422833340442815	0.0887499610096448	1182	1	1	-0.521936	-199458292943371
317	CG1673	OK	0.000735486662663046	3.18034987833226	0.0626981760627403	0.0089544931917103	646	1	1	-327992288147241	-164066923481358
318	CG16734	OK	0.00121388142030199	3.03220249160324	0.0596415121310245	0.0135806221488978	703	2	1	221358045066565	-0.443819
319	CG16790	OK	0.00458782366140417	2.60543951276393	0.0501937703412436	0.0399150808594511	904	1	1	154840560878485	0.90286
320	CG16812	OK	0.00258511418273159	2.7962319234896	0.0547871497204561	0.0250701887141602	811	2	1	144619031871527	-210909093243016
321	CG16817	OK	0.00224187047793758	2.84195791787392	0.0550677658268363	0.0223760295799227	788	2	1	235409816230505	-194355589968098
322	CG16833	OK	0.039903563414785	1.75180626354418	0.0325600497582122	0.193371242302701	1623	1	1	172382565463751	260486333745586
323	CG16863	OK	0.03494044016624	1.81268201268128	0.0285681744015882	0.176158052504793	1560	2	1	241338761771887	-101326305490864
324	CG16892	OK	0.00601680406124545	2.51115724530206	0.0487336542616784	0.0493037843836647	959	1	1	0.752278	0.746783
325	CG1695	OK	0.0164642328960002	2.13295441568392	0.031336997042529	0.102526675951735	1263	1	1	-15238936332348	-303653306585682
326	CG1703	OK	0.0117120260710718	2.26644661672184	0.0433402128487148	0.0802396211228047	1148	1	1	-0.364404	-0.547998
327	CG17118	OK	3.03690523056624e-05	4.00992473789278	0.054754929834674	0.000564663348425615	423	1	1	-133762816463739	-327738411051167
328	CG17121	OK	2.62366149273967e-10	6.21152383446519	0.122121433755894	1.24307817110828e-08	166	1	1	0.0239865	0.106435
329	CG17124	OK	6.02273732220083e-08	5.29280438457712	0.10793333556728	2.06850781830173e-06	229	1	1	-0.513377	0.334427
330	CG17141	OK	0.00442380386489539	2.61788708244233	0.0509598170468172	0.038831715845315	896	2	1	167775674785345	-0.192392
331	CG17219	OK	0.0378055287909515	1.77673981902655	0.033096590386427	0.186959474170575	1590	2	1	233994110549658	0.637716
332	CG17260	OK	0.0146812303422563	2.17858568333161	0.0405348290937636	0.0945682855379575	1221	1	1	157039209331244	0.786496
333	CG17271	OK	0.00924428759356952	2.35568526279793	0.0453832815861799	0.0680770804526444	1068	1	1	-0.829493	-0.534561
334	CG17272	OK	0.00390282023767817	2.6603633037831	0.0516285934880824	0.0350807784792443	875	2	1	189877232040137	0.03595
335	CG17294	OK	0.0219828767081339	2.01441716766289	0.0380994649938235	0.127134827011843	1359	1	1	0.342561	0.356909
336	CG17322	OK	0.034663699814543	1.81628020856379	0.0333886430249091	0.175803396968068	1550	1	1	0.977761	120578353780376
337	CG17323	OK	1.58779735487128e-06	4.65912296554671	0.0925063133732613	4.13453348466316e-05	302	1	1	0.201152	282185857671367
338	CG17359	OK	0.0134211400176613	2.21380377864487	0.0418471916718597	0.0890571497088362	1185	1	1	122793873275488	107781355756389
339	CG1738	OK	0.00204919113423174	2.87048840542869	0.0562128611547579	0.0207424559468888	777	1	1	120286675418585	0.965696
340	CG17385	OK	0.00552411503177478	2.54116963747216	0.0493740926932928	0.046027544010698	943	1	1	0.376137	-18259429715289
341	CG17544	OK	0.0123177931839063	2.24706949088314	0.0429520054267787	0.0833730149668011	1162	1	1	-177706889187128	-154868696282564
342	CG17612	OK	0.0399963293362906	1.75072866890585	0.0310192759901021	0.193427583307236	1626	2	1	27354327055332	157272951978313
343	CG17652	OK	0.0208216181183088	2.03706791899313	0.0385053281150854	0.121846745908109	1344	2	1	153417106593817	-196973905784024
344	CG17691	OK	1.19102222853029e-05	4.22569500074914	0.0848410278806634	0.000250464968646811	374	1	1	0.341254	229815237897502
345	CG17716	OK	3.26979568939943e-07	4.97456027677791	0.10039465512775	9.9293216591222e-06	259	1	1	-123159090553552	163702171224224
346	CG17721	OK	0.00208718182866103	2.86467580587331	0.0562653953264046	0.0210727664729384	779	1	1	-0.0719718	-0.991197
347	CG17726	OK	0.0348876805034118	1.8133661876038	0.033622861740596	0.176158052504793	1557	2	1	242856939758032	0.423837
348	CG17754	OK	0.0302886972369875	1.87656750551688	0.0350970431197097	0.15923837150328	1496	1	1	0.726456	241312282460796
349	CG17776	OK	0.042853614876445	1.71849025870838	0.0316852891024683	0.202548284092941	1664	1	1	0.0816867	-255269105059041
350	CG17786	OK	0.0112857660591307	2.28061004920931	0.0418425344562005	0.0785509292522684	1130	1	1	-121191720043451	-0.569474
351	CG17896	OK	0.0228303352829546	1.99851670634815	0.0378177058245087	0.130779742899081	1373	1	1	-137425796066553	-21586589894904
352	CG17904	OK	0.00750948961345916	2.43192108415324	0.0470785431286053	0.0585933887002542	1008	2	1	181168516601294	-149915712770952
353	CG18004	OK	2.84068106523166e-08	5.42855034249423	0.110817558454594	1.00639444045257e-06	222	2	1	168324645484656	-0.573678
354	CG1814	OK	0.0137593798511773	2.20407941292123	0.0419974178379234	0.0906834182048515	1193	1	1	0.455252	0.596933
355	CG18178	OK	0.00111673128488495	3.05729244449289	0.0603962604883546	0.012601279132884	697	1	1	0.727162	-188575718623532
356	CG18208	OK	0.0327835470123692	1.84137178899674	0.034519234579821	0.168524573367506	1530	1	1	-223515907799036	-0.145736
357	CG18213	OK	0.00185001431878483	2.90266443187797	0.05522275784682	0.0191309917162406	760	1	1	-178010765587122	-238956726414097
358	CG18476	OK	0.0148181033388669	2.17491873531125	0.0354917107989463	0.0950122608124641	1225	1	1	-250182811294824	-0.0640026
359	CG18549	OK	0.0114271272159043	2.2758622683221	0.0432545476349674	0.0791147496065911	1136	1	1	-118100444351465	-0.508728
360	CG18815	OK	0.000168774826497267	3.58463521687236	0.0712801732327724	0.00252840763885906	525	2	1	274026235069006	182058995145427
361	CG1885	OK	9.23531744071614e-05	3.73906448166962	0.0744432048619216	0.00148843794408263	488	1	1	0.488657	109072821515667
362	CG1890	OK	9.61914605768138e-09	5.61871497394713	0.114415507160343	3.72682678540217e-07	203	1	1	-0.489573	301536529439556
363	CG1927	OK	0.000150533820457144	3.61437963683816	0.072247187721064	0.002285614860802	518	1	1	-156876663242609	228061621564495
364	CG1983	OK	0.0220339359024031	2.01344465518866	0.0381367297641606	0.127237082138326	1362	1	1	-194547084842951	0.0719488
365	CG2003	OK	0.0247462788147435	1.96432376305203	0.0371063355988693	0.138719500458266	1403	1	1	-0.123112	177207463163005
366	CG2017	OK	0.00724732569583627	2.44476509629468	0.0471865313113899	0.0570848455949137	993	1	1	0.872461	100610130208599
367	CG2021	OK	0.0248267372634339	1.96293717482004	0.0370149020593526	0.138877872387559	1406	2	1	256789000953406	-206392223459614
368	CG2046	OK	2.31442691128922e-07	5.04109095481282	0.102582817265545	7.25217834951783e-06	251	1	1	0.681102	0.459311
369	CG2064	OK	0.0121460326016481	2.25247825752581	0.0430987684014496	0.0824944269533354	1158	2	1	320894297088354	165695231336223
370	CG2100	OK	0.00134937023890289	3.00011911215926	0.0591218854105091	0.0147195519125815	721	1	1	135272510970801	130059020894634
371	CG2200	OK	0.0405809979671072	1.74398333425239	0.0324050921191193	0.195183840095972	1635	2	1	115003927673071	-10111022077216
372	CG2225	OK	0.000205739964821595	3.53260940407716	0.0669327281325939	0.00300770413256848	538	1	1	171353836978644	25274268903123
373	CG2260	OK	9.56484557487941e-05	3.73024072388804	0.0746874597545087	0.00153525531523319	490	2	1	287571748222082	-13122528575076
374	CG2310	OK	0.000826515564264138	3.14638347931493	0.0621405083482408	0.00977525550817661	665	2	1	191380270446509	0.321178
375	CG2371	OK	1.61655142637431e-09	5.91930226669873	0.120920868684094	6.94763768766881e-08	183	2	1	127422591174811	0.185942
376	CG2650	OK	0.0428789438035278	1.71821236151288	-0.00265321804802533	0.202548284092941	1665	1	1	-0.548403	-0.03566
377	CG2691	OK	3.23182796838988e-30	11.3620146946294	0.236761315976746	6.35458174284661e-28	40	1	1	-0.711598	316537158864605
378	CG2781	OK	6.17075147026101e-13	7.10149438189617	0.14445449020722	3.94576913118722e-11	123	1	1	-166179911171228	-209449613911046
379	CG2837	OK	3.56659544878394e-05	3.97179895682589	0.0798212535829436	0.000647835408884196	433	1	1	0.200532	0.934198
380	CG2846	OK	0.0252112166873792	1.95636278066238	0.0369674380373792	0.140429333743794	1412	2	1	205178483451575	-147227281403674
381	CG2862	OK	6.20436619026816e-07	4.84899695819624	0.0919783943911155	1.81402751250777e-05	269	2	1	113547845805853	-112016806823147
382	CG2865	OK	0.00137025319708568	2.99543840995679	0.059066089689893	0.0148854162915454	724	1	1	-197869400059015	-0.443679
383	CG2918	OK	0.0143081556605821	2.18873218392782	0.0419061803023858	0.0929262132704198	1211	1	1	-202885142837793	-1745265551628
384	CG2941	OK	0.0367550231679406	1.78965092481058	0.0276708612244025	0.183775115839703	1573	1	1	-117444936310083	-270866603475941
385	CG2970	OK	0.011967126899114	2.25818298196589	0.0433654101114874	0.0817349244531155	1151	1	1	-0.17527	0.335359
386	CG2972	OK	0.0250168620076763	1.95967555572503	0.0370265803237713	0.139715921769466	1408	2	1	0.795084	-0.707535
387	CG2982	OK	0.00126703439586502	3.01924337006945	0.0595831243269348	0.0139834501362797	712	1	1	0.209656	-143288010430468
388	CG30001	OK	0.0365822670924622	1.79180296206266	0.0331155463945704	0.18314419521465	1571	1	1	0.36493	0.801931
389	CG30010	OK	0.0198691389697872	2.05645917043437	0.0388162456087494	0.118118501887662	1323	2	1	196886046851843	-110415742617978
390	CG30069	OK	0.0173676138454614	2.11143164249044	0.0402605510418766	0.10671584601137	1280	1	1	-260794345413477	-0.430724
391	CG30094	OK	0.00741938172376437	2.43629047030582	0.0471295858858352	0.0580631216491609	1005	2	1	283968957389563	0.25824
392	CG30109	OK	0.0158784290137832	2.14745774113373	0.040977889824485	0.0999870650067291	1249	1	1	0.849206	0.70738
393	CG30151	OK	0.000117227666399782	3.67866788890863	0.0707896887475771	0.00185139677958691	498	1	1	-0.879861	183696573155986
394	CG30154	OK	0.00214591950111641	2.85587512362101	0.0559719387234046	0.0215826814274687	782	1	1	-0.330899	0.670549
395	CG30159	OK	1.03271348543733e-05	4.25769800878593	0.0857684654426968	0.000220116302519365	369	1	1	-0.5351	162443702596294
396	CG30195	OK	0.0051639968648168	2.56464996545741	0.0497869012592495	0.0438391869617211	926	2	1	260159429038733	0.55176
397	CG30196	OK	0.0351763130962944	1.80963359733606	0.0337137753903911	0.177120168055285	1562	1	1	-300281635795862	-160414990109337
398	CG30343	OK	0.0164800185504974	2.13256974902215	0.0403564496541857	0.102543786313024	1264	1	1	0.933403	103145044225322
399	CG30377	OK	8.86218827847132e-06	4.29178344383374	0.0866516520787689	0.000193614196694936	360	1	1	-0.930898	267242830175029
400	CG3038	OK	0.00305783437925873	2.74151435937915	0.0536655631363421	0.0286390251409436	839	1	1	16811787697193	140337651151287
401	CG3061	OK	0.00149667801602067	2.96841939111789	0.0583628094407263	0.0160372923651262	734	2	1	272828038657873	152912204640972
402	CG31142	OK	0.016133418137991	2.14108931382587	0.0408867655932633	0.101205472509974	1253	2	1	265840514625281	150896590131389
403	CG31174	OK	0.00953447741659315	2.34418021902745	0.037108890128609	0.069305605250929	1082	2	1	285758551086157	14421283521043
404	CG31287	OK	0.00305871342891197	2.74141993061896	0.0356750001579134	0.0286390251409436	840	1	1	0.41712	297502534764873
405	CG31324	OK	0.00120811157618481	3.03364031974269	0.0598849169404206	0.013535324140589	702	1	1	-111797747885019	173227327245342
406	CG31360	OK	4.09494988086727e-07	4.9307869954133	0.100222618137484	1.22224961493183e-05	263	1	1	0.203382	-0.383085
407	CG31381	OK	0.0107911511100954	2.29763973395994	0.043806095254868	0.0755764946401606	1123	1	1	0.218179	-194464043599499
408	CG31431	OK	6.02437553721817e-46	14.1807871053438	0.296297867770532	1.8223736000085e-43	26	1	1	-106653181587488	27143770970689
409	CG31548	OK	2.1509271322841e-06	4.59623890839512	0.0927691282766913	5.43956331042265e-05	311	1	1	-0.834856	29664556302415
410	CG31549	OK	0.00173328968597507	2.92301668738631	0.0574344756138152	0.0181040151131394	753	1	1	118847127879828	205805795568096
411	CG31559	OK	0.00534286556461176	2.5528114959775	0.030663784618531	0.0448469985759567	937	1	1	-0.610958	0.822763
412	CG31676	OK	6.67190920203516e-57	15.8532765976218	0.332523806194809	2.91525365966703e-54	18	1	1	-0.699105	253087871450054
413	CG3168	OK	3.38202254191556e-45	14.0592064199733	0.294413948754409	9.85170640450587e-43	27	1	1	-0.577936	254641693013774
414	CG31687	OK	0.0327296700729222	1.84210809369977	0.0324677865586345	0.168524573367506	1527	1	1	0.0947773	0.0483633
415	CG31688	OK	0.032285565355879	1.84821579940883	0.0268941392779074	0.166837037794999	1522	1	1	-220537392174036	-219293535572422
416	CG31694	OK	0.0048580865196516	2.58577003890828	0.050266940273274	0.0418956693827411	912	1	1	170517309631079	0.568903
417	CG31710	OK	2.99213415372282e-06	4.52694437767608	0.0916674218932979	7.28580034644891e-05	323	1	1	-231963912521631	-0.833708
418	CG31715	OK	0.00126557369250056	3.01959279870555	0.0592598452351481	0.0139834501362797	711	1	1	0.542359	0.451637
419	CG31759	OK	0.0399713160700381	1.75101902976122	0.0323027706802108	0.193427583307236	1624	2	1	256145556892126	21311981000291
420	CG3176	OK	0.0275239777675885	1.91849752587689	0.0361560091235643	0.149396884156028	1449	2	1	194095142806738	0.182747
421	CG31808	OK	1.89875524378932e-15	7.86143712137661	0.161919459416719	1.5886925523833e-13	94	1	1	-301170770202905	-166756606173647
422	CG31869	OK	2.66795352487538e-06	4.55112800813703	0.0904820613862952	6.61938626913086e-05	317	1	1	-237636558090479	-123296121579541
423	CG31875	OK	0.0413969766829377	1.73470001663507	0.031607187131424	0.197325588855336	1650	1	1	0.047169	-101662857157124
424	CG31937	OK	0.0257797893813055	1.94679281458048	0.0367688784771713	0.142486327114524	1423	1	1	-0.345207	103906863111126
425	CG32039	OK	0.000384281237737157	3.36387534827375	0.0668957421353808	0.00512461672285043	589	1	1	119358213866919	23362762250291
426	CG32069	OK	1.02494299293392e-05	4.25938666995621	0.0859232693775862	0.000219405097434652	367	1	1	-188393215214044	-0.552436
427	CG32100	OK	0.0487817369884661	1.65678241276647	0.0291244766981815	0.221262030804086	1734	1	1	-0.55129	-0.184375
428	CG32103	OK	0.00265186176154254	2.78798355984937	0.0546716949753311	0.0255599175913384	816	1	1	-0.496337	116246359723674
429	CG32170	OK	0.00479364177602506	2.59036996190147	0.0444794838347793	0.0414307610642166	910	1	1	-296416060005457	0.209341
430	CG32202	OK	0.03132172350223	1.86171376702202	0.0349288290852371	0.16315026489297	1509	2	1	118360885108679	-129225806218518
431	CG32212	OK	9.73570563807071e-05	3.72577749176766	0.0485568185112883	0.00155632774072004	492	2	1	180170818294256	-12744797549857
432	CG3226	OK	0.00245596993313944	2.81275278402657	0.0544990502785464	0.0239952838809214	805	2	1	295011290038794	-0.665654
433	CG32267	OK	0.0132175438238099	2.21975964477475	0.0416088624961269	0.0882462974296536	1178	2	1	18452812048313	-0.429818
434	CG32280	OK	0.000234266164611647	3.4981302074486	0.0695561864108569	0.00335000615394655	550	1	1	-0.365045	0.320114
435	CG32365	OK	0.00442351876937164	2.61790907496957	0.0502130313073197	0.038831715845315	895	1	1	-111869654928476	-218337488991154
436	CG32409	OK	0.0190614490215869	2.07353090465454	0.0393740079647218	0.114792516087597	1305	2	1	190705140556067	-0.959161
437	CG32441	OK	0.014506512785685	2.18330949800064	0.0416380375536169	0.0938037362380038	1216	1	1	-0.279229	-126788214665783
438	CG32512	OK	2.62812501813107e-06	4.55429121091259	0.0907341154731825	6.54120356569649e-05	316	1	1	-14335593370083	-329832155329121
439	CG32554	OK	2.23219330964567e-06	4.58850170511205	0.0910849637482841	5.60900970618631e-05	313	1	1	-0.00338436	-275738186460865
440	CG3259	OK	3.03690523056624e-05	4.00992473789278	0.054754929834674	0.000564663348425615	422	1	1	-135569063698084	-325956518274678
441	CG3270	OK	0.0102460390009219	2.3172139865279	0.0368093143888788	0.0733926199838351	1098	1	1	-0.25687	-0.909
442	CG32706	OK	0.0382647663682558	1.77118746674031	0.032852846753729	0.188448583272594	1597	1	1	122667582954138	0.612317
443	CG33052	OK	0.00524312337684616	2.55936867403729	0.0496281853584122	0.0442934106969872	931	1	1	100071617091864	116775982755291
444	CG33107	OK	0.0405705344815026	1.74410335609666	0.032195712989364	0.195183840095972	1634	1	1	0.895818	103975289243328
445	CG33116	OK	0.00233576353811226	2.82885217860641	0.0549798216438218	0.0230844731732156	795	1	1	114981492484778	0.787067
446	CG33120	OK	0.00123159554984635	3.02782693424112	0.0494021902500306	0.0137397148929667	705	1	1	-0.603093	23650323666917
447	CG33217	OK	0.0143437634698404	2.18775399066408	0.0418798505037143	0.0930038744355274	1213	2	1	274282844985693	-105085248571766
448	CG33229	OK	0.000206919635883559	3.53109743611212	0.0704058540927396	0.0030193375440152	539	1	1	-155180052791864	140852778333294
449	CG33253	OK	0.000942484451867129	3.10778225831758	0.04155076479697	0.0109492469925184	677	1	1	-315160814796716	-139566528123749
450	CG33919	OK	0.000895702683311764	3.12279818816124	0.0364517398838629	0.0104831869110819	672	1	1	-233423105751306	-216644776684178
451	CG33970	OK	0.00497222670213828	2.57775480432653	0.0500429512228458	0.0427394131282159	915	1	1	-187949399029047	246408908742534
452	CG34008	OK	7.47943938436101e-07	4.8117842513812	0.0970930426620313	2.11603563877696e-05	278	1	1	13256404014942	120960443395244
453	CG34015	OK	0.000124846187987881	3.66257524384194	0.0732090673088498	0.00195211783006896	503	2	1	232068737472266	188282482999431
454	CG34125	OK	2.63125433971872e-05	4.04365166733468	0.0810969889108859	0.000499874767678449	414	1	1	0.451032	210570304769146
455	CG34148	OK	0.0457941902150025	1.68707786618517	0.0306088219708633	0.211990174244258	1699	1	1	-0.490774	-0.05051
456	CG34150	OK	0.00540830550304884	2.54856828058881	0.0495695665512332	0.0452514072143395	940	1	1	126745172466009	16714174069749
457	CG34159	OK	9.12712319617463e-08	5.21628984455268	0.105908207280628	3.04172982787769e-06	236	1	1	120665296043127	0.487056
458	CG34163	OK	0.00754311144738583	2.43030256642639	0.0467411479090384	0.0586810796574575	1011	1	1	0.187069	-116715440970791
459	CG3420	OK	2.35061392832922e-05	4.07000425760575	0.0810754296829608	0.000450126060737612	410	2	1	161635180438727	-178290563148392
460	CG34207	OK	3.86362236065525e-15	7.7719737799455	0.16071869587189	3.10075406801567e-13	98	1	1	-0.972928	230270069020855
461	CG34242	OK	0.000180724896313967	3.56673998963366	0.0711664917907666	0.0026768386243114	531	1	1	137184389556616	257138650792705
462	CG34253	OK	5.6478005135024e-08	5.30454236318576	0.105188969079511	1.95682603694698e-06	227	1	1	0.463738	127573078054058
463	CG34383	OK	1.77441557635317e-06	4.6361938827283	0.0939345321502539	4.53109691818755e-05	308	1	1	-148857132469446	-219885201078785
464	CG34417	OK	0.000410331775400581	3.34572969646265	0.0664207994920529	0.00540579466252189	597	1	1	-184206644569666	-195086181980503
465	CG3511	OK	0.0429718463302124	1.71719421248074	0.0317411886925344	0.202865288947851	1666	1	1	-0.928466	0.799717
466	CG3527	OK	0.0263426586374128	1.93749128823693	0.0365292998629906	0.144480481299338	1434	2	1	235414250816077	-0.468324
467	CG3529	OK	0.00510420087438818	2.56868903448203	0.0498583723316394	0.0434790404137042	923	1	1	0.176279	-162926545810831
468	CG3530	OK	0.0150042774901615	2.16997744076522	0.0409076014852494	0.0959419857399349	1230	1	1	-222806564842493	0.875359
469	CG3534	OK	0.0204400666096724	2.04474369655688	0.0378993854050674	0.120272752989161	1335	1	1	0.790362	0.280598
470	CG3566	OK	0.000866496386106304	3.13254259923876	0.0611703015946867	0.0101868371849418	669	1	1	0.684846	-173187179190052
471	CG3589	OK	0.014431825941667	2.18534374955094	0.0409116863562211	0.0934208321244533	1215	1	1	-247319761787683	0.453838
472	CG3594	OK	0.00160763267035193	2.94637096806493	0.0580154631834387	0.0170404729815606	742	2	1	188347276176184	-0.995756
473	CG3626	OK	0.00303644047171011	2.74382009497592	0.0522128074589184	0.0284983344988067	838	1	1	-0.0683096	-279551453215016
474	CG3638	OK	1.01388380798201e-06	4.75063709586927	0.0964056403509966	2.78818047195054e-05	286	1	1	-0.33557	128890674489605
475	CG3655	OK	0.0259541668334795	1.943893181561	0.0366733340532476	0.143031251579647	1427	1	1	-0.452078	27414767064439
476	CG3662	OK	2.28959688909534e-09	5.861784389609	0.119709828449297	9.68154813587897e-08	186	1	1	-0.583552	200585978406536
477	CG3678	OK	1.81717669400062e-05	4.1295744272895	0.0831973423979888	0.000362743520261799	394	2	1	107865627731055	-0.671548
478	CG3689	OK	0.0432726668946176	1.71390957763237	0.0317843984373794	0.203430678497411	1673	1	1	122260220969885	334692495244609
479	CG3719	OK	0.0465599465486011	1.6791649897599	0.0310715783485472	0.214521576692208	1706	1	1	134348495925635	162462466138469
480	CG3726	OK	0.00077341513786752	3.16575121787384	0.0623375807474331	0.00923051602325956	659	1	1	-234798065696985	-0.730495
481	CG3740	OK	0.000304218117700224	3.42782558063117	0.0681512728703457	0.0041467512923956	577	2	1	219331224883765	0.00995832
482	CG3746	OK	0.0489662961259971	1.65496009760249	0.0304388527730111	0.221566771281564	1738	2	1	329657777274817	150361364263164
483	CG3770	OK	0.0472490830222094	1.67213265794365	0.0307900759537385	0.21668457024471	1715	1	1	0.0531536	158671706098186
484	CG3776	OK	0.0290078513620911	1.89557925377095	0.0356115102470701	0.154990999295412	1472	2	1	0.699374	-0.919444
485	CG3838	OK	0.0398405091091409	1.7525398827313	0.0326274410419312	0.193371242302701	1620	1	1	0.392539	0.524399
486	CG3918	OK	0.00129182833426331	3.01336769859273	0.0594664698512516	0.0142101116768964	715	1	1	-211243871723444	-227177501541508
487	CG3919	OK	0.0066651042103896	2.47482336850887	0.0467517493437948	0.0535455001171748	979	1	1	0.933452	0.98343
488	CG3961	OK	3.30784403202833e-10	6.17501573730634	0.126493029338266	1.54858293523231e-08	168	1	1	-0.117386	122472803968059
489	CG4020	OK	0.0170511230451309	2.11886064085823	-0.00218734250125999	0.105182025686239	1274	1	1	125066121543616	349802797216045
490	CG4036	OK	0.000208899699429569	3.52857762070164	0.0704145662545607	0.00304258543706215	540	2	1	178908284629553	0.343087
491	CG4038	OK	0.00894741830952508	2.3677869632373	0.0440168838201654	0.0664508451410904	1059	2	1	282324441398352	-123466093164814
492	CG4042	OK	0.0390794473548943	1.76146995029844	0.0328059421777822	0.191167372304039	1607	1	1	-0.173507	-187439874631298
493	CG4074	OK	0.0462819450824143	1.68202552636285	0.0310337666294822	0.213619423751871	1704	2	1	309006436790198	181038873571025
494	CG4080	OK	7.2152679673641e-05	3.800670029598	0.0761772838617794	0.00120484251726791	471	1	1	-0.975719	-207561320883168
495	CG41520	OK	7.31780779577961e-10	6.0483286632243	0.121728341934995	3.27014535873901e-08	176	1	1	-0.614092	163003914731609
496	CG42232	OK	0.000139883929587395	3.63334747018432	0.0725963241895678	0.00216146779215101	509	1	1	-105469033991129	0.19089
497	CG42240	OK	4.42912796994865e-05	3.91990859425015	0.0784993999692368	0.000784574132514553	444	1	1	-147103361164362	195565932172405
498	CG42259	OK	0.0140614885598697	2.19556662719168	0.0409939504827907	0.0920079929478997	1202	1	1	-286505500351221	0.260853
499	CG42336	OK	1.52567722582784e-07	5.12024717744482	0.103350207624291	4.91780794308852e-06	244	1	1	-180242029701502	-24056146822585
500	CG42342	OK	4.55354742008188e-06	4.43735519155869	0.0897343263836184	0.000106588245413524	336	1	1	-0.118786	215644662755596
501	CG42382	OK	0.00322097423761403	2.7243946184771	0.0525839196859905	0.030015358268761	844	1	1	-118593827759058	-0.437903
502	CG42389	OK	0.0409695150114506	1.73954451056386	0.0323128681451525	0.196138035875848	1642	1	1	-112926463161737	141633646863567
503	CG42394	OK	0.0096093904915844	2.34125994111454	0.0451440908608729	0.0696236061672357	1085	1	1	-0.0160063	-243098772388829
504	CG42458	OK	8.00866818065528e-48	14.4808206331691	0.301508845640765	2.73861631481973e-45	23	1	1	-0.543765	294155805486309
505	CG42489	OK	0.00198632562215069	2.88032523896158	0.0538752273680143	0.0203152809079521	769	1	1	0.755101	117204230207073
506	CG4250	OK	9.08378956087524e-118	23.0408535964274	0.482479557869731	1.19073341493806e-114	6	1	1	-0.910695	312475889104473
507	CG42524	OK	0.00353166627341726	2.69384348050636	0.0512123466611691	0.0324871991116102	855	1	1	-121243421112329	-0.364495
508	CG42542	OK	0.00363692777271672	2.6840392995365	0.0523771931106307	0.0332223425463612	861	1	1	0.274553	262103670018779
509	CG42566	OK	2.56292698849313e-07	5.02154107206321	0.0934483971388705	7.93599242696789e-06	254	1	1	0.855738	204861824887859
510	CG42674	OK	0.0199660026958825	2.05445157798966	0.0389666738242876	0.118515178266502	1325	1	1	-151941458259851	0.0068125
511	CG42681	OK	0.0203460521436571	2.04665363870704	0.0358786410376351	0.120001175856028	1333	1	1	-0.583253	0.922615
512	CG42684	OK	0.0368482257157568	1.7884933261667	0.0333860768403836	0.184007171590113	1575	2	1	236139281715124	0.764889
513	CG42697	OK	8.05958916703614e-05	3.77316163431504	0.0498735489641289	0.0013261227782163	478	1	1	-179720977817804	-0.725659
514	CG42747	OK	0.000947910120831257	3.1060852919612	0.0612400287285994	0.0109636957357909	680	1	1	-0.998268	270662563222515
515	CG42806	OK	0.0340371152655528	1.82451513373223	0.0341690423903571	0.173367759863008	1544	3	1	-47350730088833	-248075337034596
516	CG42807	OK	0.000287209306273447	3.44341430079903	0.0475271557788252	0.00395604412231288	571	1	1	0.867892	186194484609233
517	CG4287	OK	2.92165836677126e-06	4.53198078089849	0.090505462626859	7.13628666293663e-05	322	1	1	-149741760765344	-276412756067646
518	CG4300	OK	6.48640444792265e-36	12.4559921356479	0.260296972989673	1.54592639342156e-33	33	1	1	-0.824677	305710237401592
519	CG43103	OK	7.50638446647622e-05	3.79085813583976	0.0758699630247678	0.00124491405159059	474	1	1	0.434536	130986326116191
520	CG43156	OK	1.48720835386832e-10	6.30010625593604	0.129049581543081	7.31055856448394e-09	160	1	1	-123023859535486	-224463529211415
521	CG43165	OK	0.000145806605119927	3.62263851829656	0.0608901467142134	0.0022267358238218	515	1	1	-0.0548365	-274678284746541
522	CG4325	OK	2.2572221258583e-06	4.58617306744588	0.0920095643500841	5.63588953011922e-05	315	1	1	-0.86029	174897783177959
523	CG43293	OK	0.00926242219153863	2.35495709685449	0.0447359195661529	0.0681088272095164	1069	1	1	0.048958	154670303243267
524	CG43427	OK	0.0256833402560508	1.94840367439558	0.0367590276605293	0.142253148671718	1420	1	1	0.443212	238949792760479
525	CG43658	OK	0.00842304753446963	2.39004965404777	0.0459681431355274	0.0636992969794266	1040	1	1	-199178830658228	151347511190044
526	CG43736	OK	1.01521498445678e-07	5.19652986268955	0.105831891319429	3.35490161880362e-06	238	1	1	-187227646385462	0.91162
527	CG43886	OK	1.44832867358765e-42	13.6236632225125	0.283304825430263	3.7970350059223e-40	30	1	1	-143802718197138	295453470128643
528	CG4390	OK	1.42764353872646e-08	5.55008624269926	0.112826112078719	5.34686496765886e-07	210	2	1	282525428260535	-0.850461
529	CG44006	OK	0.00643656985415552	2.48725967455202	0.0436126686303465	0.0520283883894483	973	1	1	-0.470799	228309839147197
530	CG4404	OK	1.38105843202114e-06	4.68775998707447	0.0947395044854711	3.68204222638857e-05	295	1	1	0.277951	149382441419231
531	CG44325	OK	7.62222807475434e-69	17.4964639278781	0.36519207496846	4.28205884342449e-66	14	1	1	-144116333996088	277150314229595
532	CG45071	OK	0.0038228266160299	2.66733011397761	0.0503547119826448	0.0344607172676827	872	1	1	0.323314	140188854116069
533	CG45263	OK	0.000755072755289098	3.17272681024582	0.0622411147336159	0.00910835463243674	652	1	1	-100658921276361	303166931050884
534	CG4570	OK	0.013228529519334	2.21943626090402	0.0423165515188465	0.0882462974296536	1179	2	1	313613208259314	0.793818
535	CG4572	OK	2.10509134451666e-09	5.87571651996135	0.120236014035037	8.99812142642584e-08	184	1	1	-0.915671	287385480779277
536	CG4593	OK	0.00451810918933767	2.61068083329324	0.0508550174440305	0.039352080591518	903	2	1	0.850992	-0.499016
537	CG4594	OK	0.0324582086976831	1.84583327556764	0.0345955754137593	0.167619048855731	1523	1	1	0.0931578	-127665353638066
538	CG4627	OK	0.0113994648956146	2.27678730821476	0.0437191484682602	0.078992767756836	1135	2	1	230422600234717	-105596343499554
539	CG46280	OK	0.00447366697958983	2.61405993423982	0.0508574981596652	0.039138365733564	899	1	1	133281656230658	207313363927471
540	CG46338	OK	0.00841340922708069	2.3904701164945	0.0461971716602374	0.063687645400375	1039	1	1	126696916545599	228439252751934
541	CG46339	OK	1.8899707356842e-21	9.43854427916134	0.19573575059218	2.43682292396004e-19	61	1	1	-286205736671716	-139863667708767
542	CG4646	OK	1.26037152875462e-06	4.70644471440012	0.0953522720267202	3.43004224001905e-05	289	2	1	267402275527685	107122772115337
543	CG4666	OK	0.00238935625277626	2.82158397175299	0.052605058460719	0.0234610323696445	801	1	1	-0.72576	158078925984966
544	CG4670	OK	0.0467303909151899	1.67741794945906	0.0308615554878403	0.215058235545915	1709	2	1	203248294318884	0.519682
545	CG4729	OK	0.0176126509175159	2.10575888606683	0.0400457370228982	0.107950483446402	1283	1	1	0.253608	113881318944561
546	CG4743	OK	0.0301836053178222	1.87810201579972	0.0352281962521619	0.1588982970714	1494	1	1	0.486658	-0.112129
547	CG4768	OK	2.87273950823766e-06	4.53554549801713	0.0918249692032493	7.08278878755146e-05	319	1	1	-12778854755047	208066862004863
548	CG4797	OK	6.26438479650474e-07	4.84708668012427	0.0978939452043419	1.81739935605952e-05	271	1	1	0.495103	164119069951641
549	CG4822	OK	0.00499756585755384	2.57599767931767	0.0466086083300151	0.0428166548760387	918	2	1	27282362791416	197117965596782
550	CG4866	OK	0.0386510607800832	1.76655894579184	0.0327681736637871	0.189533116516233	1603	2	1	188883574928015	-0.984187
551	CG4908	OK	0.0311317418504352	1.86441474578695	0.0349427256176873	0.1626660843153	1505	1	1	-0.73993	-103456599336995
552	CG4928	OK	0.00635115372429609	2.49200828483763	0.0481730698381226	0.0514869288422809	969	1	1	-203735772644312	12572979249345
553	CG4951	OK	0.00202748967815033	2.87385277684912	0.056468965004719	0.0205886408587161	774	2	1	307713445152014	-0.253128
554	CG4957	OK	0.0163637617172038	2.13541013633612	0.0405611776471128	0.102224770377925	1259	2	1	130291911090582	-0.375533
555	CG5004	OK	0.0186155451857125	2.08322092771105	0.0396488712235916	0.112946754743981	1296	1	1	-13926692393902	271668641942607
556	CG5013	OK	0.00829857250524061	2.39551257289402	0.0462975485667959	0.0630611330953791	1035	1	1	-0.7785	249646013158428
557	CG5021	OK	0.0180000881801184	2.09692543721245	0.0399542345420539	0.109915134733409	1288	2	1	304651983703345	121740477460491
558	CG5027	OK	0.00137517456732492	2.99434482881875	0.0581831248791896	0.0149182730648421	725	2	1	111987408126562	-0.807386
559	CG5059	OK	0.0217146337225141	2.01955788406691	0.0382881984639763	0.126320705789625	1352	1	1	0.332097	175617902654277
560	CG5112	OK	0.0074901923813873	2.43285291684668	0.047011924008226	0.0585008570800507	1007	2	1	297191914046973	13430175103532
561	CG5126	OK	0.0141311719822311	2.19362549571534	0.0419699600421382	0.0922567896587434	1204	1	1	0.181186	-0.659745
562	CG5131	OK	0.0406770123192353	1.74288316879505	0.0322920242232695	0.19531422581855	1638	2	1	0.677518	-0.70106
563	CG5151	OK	0.0229745295381907	1.99586096091865	0.0378105548864421	0.131318804373452	1376	1	1	-336041704689295	-211294109445942
564	CG5181	OK	0.0375595941842704	1.77973592394159	0.0332117906680979	0.18606653573773	1587	2	1	225363286460608	-0.971132
565	CG5235	OK	0.012166544621521	2.25182885851549	0.042888684871537	0.0825624447353428	1159	1	1	0.446138	291183107274639
566	CG5273	OK	0.0371936486089648	1.78422385682926	0.0326710367130716	0.185088579151799	1580	1	1	182569881404608	0.910191
567	CG5281	OK	0.0440789868370816	1.70519547499488	0.028276977214971	0.206480781104019	1679	1	1	0.97181	103121631520855
568	CG5367	OK	0.000128442201483208	3.65529700753367	0.0730792061715913	0.00200039191022858	505	1	1	-0.706632	238757150548564
569	CG5376	OK	0.00724943723765295	2.44466002210396	-0.00180850157594341	0.0570848455949137	994	1	1	-196570245300562	-25956724367751
570	CG5381	OK	0.00307941191835227	2.73920350282527	0.0494452159981902	0.0287643405437536	842	1	1	-152004961048395	-263010782820118
571	CG5439	OK	0.0396067749164382	1.75526757600575	0.0323515698663375	0.192755850961404	1616	1	1	0.179698	228877561467754
572	CG5447	OK	0.0402650530214215	1.74761852120968	0.0324911551088022	0.194165936243703	1631	2	1	160998733962744	-127511987906826
573	CG5458	OK	0.00911597713188455	2.36087338401525	0.037211079823731	0.0673212771288939	1065	1	1	-212223581348688	-122148842436207
574	CG5498	OK	0.0159854335366117	2.14477467381054	0.0409695824059918	0.100580347812361	1250	1	1	0.838018	0.584641
575	CG5521	OK	2.91914944677468e-06	4.53216221121164	0.0905456661363669	7.13628666293663e-05	321	1	1	-261601916824609	-134803939682377
576	CG5541	OK	0.0379953251566653	1.77443847588409	0.0330806527228542	0.187542016177505	1593	1	1	0.750232	211995833295452
577	CG5554	OK	0.0304475870604573	1.87425581710607	0.0351496148544056	0.159859994813416	1498	1	1	-0.497785	217952554601299
578	CG5555	OK	0.0321704497892257	1.8498102738117	0.0344993816402622	0.166460912889645	1520	1	1	-0.575681	13768240727769
579	CG5589	OK	1.41305438222201e-05	4.18704414314061	0.0842242476901039	0.000289418560317086	384	1	1	-138010016952783	-215208298784626
580	CG5590	OK	0.00275616354056767	2.77546241199385	0.0542825989439891	0.0264034424440496	821	1	1	0.329565	176114743131267
581	CG5612	OK	0.0111485027203354	2.28526992220901	0.029765051369633	0.0777331328860262	1128	3	1	-4337713637698	-228182549101246
582	CG5626	OK	0.0488737970338253	1.65587273537617	0.0303451317657856	0.221551823441519	1735	2	1	325018413985937	146399801152813
583	CG5694	OK	0.0327828356061775	1.84138150486833	0.0344851692690277	0.168524573367506	1529	1	1	-0.406923	-186846084219349
584	CG5707	OK	4.40797395698496e-10	6.12949313435891	0.124823692662197	2.03933618656981e-08	170	1	1	-0.645253	239043729680645
585	CG5721	OK	0.00427478589355897	2.62955890894181	0.0512937140490054	0.0378617016360826	888	1	1	11271266552326	237018840688335
586	CG5746	OK	0.018969966101945	2.07550309622289	0.0394922628225924	0.11441624493236	1304	2	1	266023524726599	0.121455
587	CG5757	OK	0.0111470779252262	2.28531855273444	0.0439410334356769	0.0777331328860262	1127	2	1	320508202041357	0.424941
588	CG5828	OK	0.0377444060634219	1.77748295920907	0.0328061321499247	0.186821745556207	1589	1	1	116433580840796	142917411702739
589	CG5844	OK	0.0314008292162505	1.86059311094472	0.034905643862981	0.163374036815352	1511	2	1	264936383689612	-0.320897
590	CG5853	OK	0.000833059689477425	3.14407639461359	0.0600396160483812	0.00982311013154416	667	1	1	-304438582931787	-171232717555893
591	CG5973	OK	1.23401041175746e-05	4.21770438571356	0.0825791063918089	0.000256081580170776	379	1	1	-0.957588	102615611928569
592	CG5989	OK	0.00516705992543108	2.56444418620741	0.0498707018808741	0.0438391869617211	927	2	1	157721086467474	-0.959461
593	CG6040	OK	2.30884676969637e-07	5.0415528210338	0.100510550733299	7.25217834951783e-06	250	1	1	-234313551460535	-0.641242
594	CG6066	OK	0.0397871350083204	1.75316161340425	0.0326443952027183	0.19328339520719	1619	1	1	-114231745277673	-0.395185
595	CG6084	OK	2.00317330527989e-05	4.10711334302089	0.0808808956145758	0.000392048167464872	401	1	1	0.689395	167212765592205
596	CG6094	OK	0.0156052776383302	2.15437781046016	0.0411701864690008	0.0986619844256166	1244	1	1	179645701373785	13947843827592
597	CG6153	OK	0.00531455898072259	2.55466126659975	0.0496073706318203	0.0447048196613724	935	2	1	263570340598791	150190990346538
598	CG6175	OK	2.05316339198744e-05	4.10141425023882	0.0811961566515907	0.000398719261184721	405	1	1	-125158242260248	-0.736001
599	CG6218	OK	6.57982001612362e-17	8.27212122249074	0.170682532999415	6.08826875609557e-15	85	1	1	-245337335144312	-188485149365796
600	CG6230	OK	0.000144500673944333	3.62496432096947	0.0712884161743122	0.00221539532275278	513	1	1	166533692802161	259528653997051
601	CG6231	OK	0.00153638735103855	2.96036228054383	0.0575744914001194	0.0163514025925821	739	1	1	-179954628025324	-135075680238141
602	CG6287	OK	0.0389614264534743	1.76286742113961	0.0328176486079665	0.190804245987905	1606	1	1	0.0328421	-211443514448536
603	CG6293	OK	5.55335816422429e-10	6.09263492195426	0.124689974274975	2.53936988148977e-08	172	1	1	0.283422	165633123296367
604	CG6330	OK	7.47711995516069e-15	7.68792330825788	0.158743139378035	5.76544592620969e-13	102	1	1	-0.430579	283947675603496
605	CG6345	OK	0.0252778451749415	1.95523202394454	0.03598580101094	0.140700815499586	1413	1	1	0.2526	0.0979131
606	CG6357	OK	2.89086551981224e-18	8.63678447989853	0.178055842256391	2.91495606581067e-16	78	1	1	-274853030716211	-162442357164753
607	CG6398	OK	4.29015370263512e-23	9.82740273816322	0.204173599638864	6.48885747523562e-21	52	1	1	-165618125473291	-235957855802906
608	CG6406	OK	0.00793042869241776	2.41210168324111	0.0455791731881378	0.060792223845873	1026	2	1	146784897769659	-0.296936
609	CG6418	OK	0.0158440895460126	2.14832206651512	0.0408136712142747	0.0998507726597668	1248	2	1	192500122512549	0.273739
610	CG6420	OK	0.0335753103898293	1.83066459437493	0.0334596851629459	0.171666403760532	1538	1	1	0.78286	101817267316448
611	CG6511	OK	0.0062351958290331	2.49854611447793	0.0461274124167711	0.0508184613423268	965	1	1	-13285526422146	-0.718759
612	CG6540	OK	0.0409732731015917	1.73950174129733	0.032357536497769	0.196138035875848	1643	2	1	286733444656103	-0.40275
613	CG6610	OK	4.34998299362687e-05	3.92425191777616	0.0782245467206804	0.000774024015493657	442	2	1	22115879866001	0.425501
614	CG6638	OK	0.0391264391226553	1.76091448288236	0.0328138038124921	0.191236394763745	1609	2	1	227359755958288	-0.61629
615	CG6650	OK	0.0015214143736496	2.96337777679791	0.0583334252905563	0.0162139892259541	738	1	1	166005500282019	0.815839
616	CG6683	OK	0.00181508978364541	2.90862849814514	0.0554320668575776	0.0188582313716924	757	2	1	256334980453223	-0.936446
617	CG6693	OK	0.0334691134042131	1.83208856454904	0.0343238106490447	0.171488323729079	1535	2	1	0.545798	-0.581978
618	CG6701	OK	6.88805820582829e-07	4.82821666375045	0.0980257552250825	1.96998464686689e-05	275	1	1	-0.783791	16750749863969
619	CG6767	OK	0.0107281783412969	2.29985640405164	0.0430111286588156	0.0752695117344338	1121	2	1	249951656783789	-174394250732792
620	CG6770	OK	1.11835017504724e-37	12.7758571260643	0.262816492952043	2.83736262153113e-35	31	1	1	-182281402622492	158837025540935
621	CG6805	OK	0.0335198927786089	1.83140721265253	0.0340864430883674	0.171636690562343	1536	1	1	0.160357	-0.685533
622	CG6833	OK	0.000440969641321204	3.32570907657755	0.0660210444390375	0.00573260533717566	605	2	1	14582110258457	0.106914
623	CG6950	OK	0.0179530200951896	2.09798987053668	0.0399484775612634	0.109712900581714	1287	1	1	-0.060385	-174908635836972
624	CG6983	OK	1.17822436572854e-08	5.58355967270554	0.11386467677204	4.45516088291105e-07	208	2	1	250926168884009	208639495748149
625	CG6984	OK	0.0183569565122031	2.08893124210587	0.0397746464778799	0.111747262359502	1292	2	1	121686156715124	-0.535755
626	CG6999	OK	0.000753534589207674	3.17331884550021	0.0613442058630909	0.0091037627405812	651	2	1	320200332130163	152654116529094
627	CG7006	OK	0.0136739206437626	2.20651671379547	0.0421748611363232	0.0903626321398991	1190	2	1	129281099761694	-0.624871
628	CG7054	OK	0.0321095221895264	1.85065609345303	0.0347238241396482	0.166364553373271	1518	1	1	-0.266068	220426552671062
629	CG7110	OK	0.0337868242777528	1.8278394636803	0.033886101931803	0.17233033264885	1542	1	1	-124725774799616	-0.28328
630	CG7120	OK	0.000101386788630871	3.71553576805729	0.074223043263178	0.00161092341935717	495	1	1	-123778752361566	-0.752127
631	CG7182	OK	0.0298707536181732	1.88269652070218	0.0353580057123971	0.157699231385006	1488	2	1	0.650359	-0.938454
632	CG7183	OK	0.0443391365408505	1.70241140753927	0.0308917840525674	0.2070780752754	1684	2	1	331619556869238	15224277295457
633	CG7185	OK	5.9642398695823e-05	3.84759136625907	0.0771478251953762	0.00100662546296706	466	1	1	-0.20342	-0.538081
634	CG7194	OK	2.85031343362496e-149	25.994593603682	0.548199819136375	7.47257171848676e-146	3	1	1	-111144075666696	299365442174541
635	CG7200	OK	0.00230659226170953	2.83287206340902	0.0550383411871805	0.0228480455142889	794	1	1	-177934114013941	-0.952989
636	CG7222	OK	0.00403926216645612	2.64877019557962	0.0516987967214388	0.0361419760400198	879	1	1	0.288915	-0.465531
637	CG7272	OK	0.0114377792435551	2.27550657867507	0.0435854804586358	0.0791188511438529	1137	1	1	131411369765967	0.693386
638	CG7376	OK	0.0431026696120219	1.71576348888212	0.0292175624452089	0.202874025433005	1671	3	1	-44372533944729	-214377380234135
639	CG7379	OK	0.00171146038959957	2.92696074795734	0.0571611764034255	0.0179475146189342	750	1	1	0.532967	0.672998
640	CG7506	OK	0.00926591800561762	2.35481687145016	0.0454419956268096	0.0681088272095164	1070	1	1	0.276667	-182201287967099
641	CG7530	OK	1.47864126898266e-15	7.89269562492517	0.16315409877442	1.29216817561651e-13	90	1	1	-0.994316	29938165463792
642	CG7627	OK	0.0112486065897712	2.28186666953715	0.0431982768638179	0.0783616393521261	1129	1	1	-19229004768017	-0.222954
643	CG7630	OK	0.036208028467844	1.79649355421888	0.0290309086364304	0.181501685085783	1569	2	1	186413463081091	-234220338684452
644	CG7638	OK	0.000525851646401221	3.2763173084096	0.0650135654751814	0.00674685676826363	613	1	1	0.649129	-172613722902668
645	CG7675	OK	4.77757143253978e-31	11.5278026378619	0.236654099449414	9.8883156097172e-29	38	1	1	-146559719120294	-106579280716313
646	CG7702	OK	0.033564445930757	1.83081010294376	0.0342937203151313	0.171666403760532	1537	1	1	-174438408886224	102975671666729
647	CG7724	OK	0.0344503198664586	1.81907073128661	0.0302879229871778	0.17514658419502	1547	1	1	-0.594282	-0.289899
648	CG7737	OK	0.0385409206422143	1.76787477145504	0.0324287018809591	0.189452713031885	1600	2	1	142401143039435	-0.792469
649	CG7781	OK	1.11817740445128e-05	4.23988384150048	0.0822316125311011	0.000236410357150789	372	1	1	-0.648165	-210289586407078
650	CG7785	OK	0.04792295903844	1.66533510731537	0.0296101632856816	0.218500911789757	1725	1	1	-0.850789	128202431577312
651	CG7791	OK	0.0498517450837583	1.64629280465357	0.0303056349012092	0.224304333571944	1748	1	1	-0.204763	0.418116
652	CG7800	OK	0.000100829902698014	3.7169280961845	0.0744193343656858	0.00160531818769207	494	2	1	124458583320349	-0.234843
653	CG7840	OK	4.35972840258983e-05	3.92371309655495	0.0786773807636382	0.000774024015493657	443	1	1	0.200949	-0.715884
654	CG7900	OK	0.0238531789831853	1.97997482151466	0.0365706465893376	0.134866857845254	1391	1	1	-168365732704431	-219972819906605
655	CG7956	OK	0.0228474711080265	1.99820036297653	0.0361685925254906	0.130782649392015	1374	1	1	-117050121103555	-0.581686
656	CG7974	OK	0.0457508167325608	1.68752923438031	0.0308162433446489	0.211914118728852	1698	1	1	0.93507	0.274902
657	CG7997	OK	2.91404988484549e-06	4.53253144191504	0.0900313887910407	7.13628666293663e-05	320	1	1	-139824954544336	-0.847309
658	CG8003	OK	0.00257377231716182	2.79765259047874	0.0548432780370014	0.0250219026878587	809	2	1	202771147216528	-137236457389725
659	CG8004	OK	8.48114809141066e-05	3.76042789724547	0.0753494815521133	0.00138678232305499	481	1	1	0.175606	-139779237729443
660	CG8009	OK	0.0088038797567754	2.37376486271598	0.0457944099531463	0.0658696925115285	1051	2	1	104759748901099	-0.535399
661	CG8034	OK	6.1945959706495e-24	10.0204862362398	0.207911412131566	9.9429586345221e-22	49	1	1	-152565590416223	186101334470378
662	CG8078	OK	0.0396760001793813	1.75445835152756	0.032589903842159	0.192862633752061	1618	1	1	0.159716	0.0245549
663	CG8134	OK	0.021359598622709	2.02644506107846	0.0383620904235942	0.124531685076061	1349	1	1	-0.87531	132126634496318
664	CG8142	OK	1.65497896896424e-06	4.65058437336713	0.0942859987853925	4.28171368121833e-05	304	2	1	278782852615088	0.411454
665	CG8173	OK	2.24407739259776e-10	6.23602985583066	0.127969215689048	1.0696768904716e-08	165	2	1	182851489509314	-0.0698218
666	CG8180	OK	0.045962706339058	1.68532744898947	0.0311544654565234	0.212395232289478	1702	1	1	-0.0409823	106979601758586
667	CG8207	OK	0.00776645066325094	2.4197097128026	0.0467423289786544	0.060092654611148	1016	1	1	0.280403	-0.11179
668	CG8223	OK	0.000633207777459002	3.22348358766815	0.0637074820423128	0.00795555777909753	626	1	1	136016663039892	0.578958
669	CG8239	OK	2.77564725627902e-05	4.0311146895006	0.0802822122265616	0.000523512366202266	417	1	1	-0.49344	164017122167217
670	CG8289	OK	6.95357827313148e-07	4.82633061987086	0.0979418597536614	1.98151786660069e-05	276	2	1	277608712638586	208093803304302
671	CG8300	OK	1.46892988491883e-06	4.67511707163763	0.094806757000103	3.86392426250388e-05	299	2	1	273010738815039	0.115409
672	CG8301	OK	0.00366130918314887	2.68180475317134	0.0355069597400487	0.0332854899748351	865	1	1	-121000269924432	217021077054607
673	CG8319	OK	0.0402172994064139	1.74816997631496	0.0323375455186301	0.194054637933402	1630	2	1	149675150836676	-135721965950859
674	CG8331	OK	0.0393161069268319	1.75867801367003	0.0307330285497109	0.191705629869518	1613	1	1	-0.207413	-14389854155196
675	CG8366	OK	0.00891064450292254	2.36931041715596	0.0444955092127479	0.0663029508188134	1057	1	1	-0.251583	-0.935381
676	CG8369	OK	0.0051756933899574	2.5638647657344	0.0451888056312358	0.0438645864526434	928	3	1	-407690826927454	-21506981931342
677	CG8435	OK	0.018345624837568	2.0891830383641	0.039652506270108	0.111747262359502	1291	1	1	169489892448157	247416561025249
678	CG8475	OK	0.0421212039294482	1.72658396448343	0.0309536575383289	0.199787286682633	1658	1	1	0.142108	0.131162
679	CG8525	OK	0.0154063783372182	2.15948245982607	0.0412942241433435	0.0975890398176019	1241	2	1	102243777240485	-192148170691861
680	CG8545	OK	0.0117503035798558	2.26519677184389	0.0435115972799142	0.0804317995261673	1149	1	1	-187425700699121	-0.530721
681	CG8635	OK	0.0138574072758192	2.2012996936778	0.0417379943569353	0.0911107855026296	1195	2	1	187997301543921	-0.885725
682	CG8778	OK	6.33544853982803e-07	4.84484749067124	0.0982983028233454	1.82521255552189e-05	273	2	1	123541613544195	-105505011302365
683	CG8839	OK	0.00360337937367762	2.68713607229896	0.0525071983645632	0.0329925247659773	859	1	1	-0.544601	-157678635490073
684	CG8858	OK	0.00942422698217504	2.34851472399972	0.0438321781705075	0.0688314985394372	1076	1	1	173416288818091	255602138417827
685	CG8860	OK	3.85292886165312e-05	3.95336863772762	0.0753545318284694	0.000693439027389057	437	2	1	293161805595129	-16707923717512
686	CG8891	OK	0.0102835981955643	2.31583652029821	0.0445231959127926	0.0735277270982847	1100	2	1	269536479438513	0.0651767
687	CG8974	OK	0.0350870277537289	1.81078554001942	0.0338468230605143	0.176783775325482	1561	1	1	0.885485	194164841550457
688	CG9065	OK	0.000177542127085928	3.57139547670891	0.0712469568987471	0.00263465816892608	530	1	1	103425153220862	0.414353
689	CG9098	OK	0.0115916466105968	2.27040051586174	0.0428692363762292	0.0798321371211419	1142	1	1	-0.456452	0.300094
690	CG9132	OK	0.0366982612089862	1.79035709907001	0.0334358672209199	0.183608030794324	1572	2	1	26495796057102	136745922940837
691	CG9135	OK	0.00309592890352573	2.73744444074248	0.0535847701647944	0.0288843188923249	843	2	1	151417346919745	-0.722275
692	CG9171	OK	3.26517437794339e-05	3.99277877827587	0.0796942650657432	0.000601419121370603	427	1	1	-0.138077	140594666379558
693	CG9220	OK	0.00167190498892257	2.93422566644881	0.0543660274492715	0.0175795892217593	748	1	1	-174300293003351	-276680345159901
694	CG9246	OK	0.00113357875743957	3.05280163439982	0.0602615841746789	0.0127730615003757	698	2	1	131339176620215	-218216253143681
695	CG9253	OK	1.44886100933977e-06	4.67793936349395	0.0947927791715017	3.82392343572393e-05	298	2	1	11215924831745	-227191156965626
696	CG9281	OK	7.30372594802172e-06	4.33452600766712	0.0875460124238657	0.000163657562909376	351	1	1	-249931851898462	-0.13225
697	CG9286	OK	4.21957624843929e-06	4.45372920919681	0.0899816993841541	9.98576180726804e-05	332	2	1	199899490798682	-0.218712
698	CG9319	OK	0.000562358145608152	3.2573147886189	0.0643641563364034	0.0071568718692688	618	1	1	-0.560608	0.542097
699	CG9328	OK	1.19803927443327e-12	7.00924482792256	0.144265419377964	7.419353459384e-11	127	1	1	-177006832634241	175211446660625
700	CG9393	OK	0.0110585487311483	2.28835084993297	0.0439836404480389	0.0773803254185778	1124	2	1	180100520576208	-0.135154
701	CG9399	OK	0.0286813237019581	1.90053728059336	0.0356834979374045	0.153873540870328	1466	1	1	-16213012126568	-152613549564911
702	CG9406	OK	0.0496937306598813	1.64783048565175	0.0233935549671435	0.224106187866953	1744	1	1	179117902244299	148657148259746
703	CG9425	OK	0.0163567105956024	2.13558296452684	0.0407795126521191	0.102224770377925	1258	1	1	-0.387533	-156523352653665
704	CG9436	OK	0.0134467161839592	2.21306111669764	0.0424294626992406	0.0890972390790556	1187	1	1	131662257636755	0.762126
705	CG9449	OK	0.00165356314124652	2.93764767203103	0.0571587430834576	0.0174802071315912	744	1	1	-0.843921	128806321996318
706	CG9471	OK	5.19970395580012e-05	3.88107893317628	0.0778523134835695	0.000894872464165601	457	1	1	-167795971905023	-0.220218
707	CG9503	OK	0.0412544281366341	1.73631101703693	0.0291174834601118	0.19679110990302	1648	1	1	-0.969889	206964986699688
708	CG9505	OK	0.000242314335175325	3.48911165629964	0.0692585980790059	0.00342770188157182	556	1	1	-0.271944	-0.874281
709	CG9515	OK	6.88996129496765e-08	5.26815833873848	0.106706953354006	2.35606719934437e-06	230	1	1	146122439826697	0.964523
710	CG9641	OK	0.0186980228934464	2.08141380908197	0.0393440975295864	0.113297342108595	1298	1	1	188924153770178	120523994344341
711	CG9643	OK	0.00740653959988551	2.4369169948956	0.0471840867432665	0.0580565151846836	1002	2	1	193333228553503	-0.417857
712	CG9662	OK	0.000647892913383256	3.21691145588686	0.0635300309428876	0.00806278127177105	632	2	1	214609869445532	-0.870675
713	CG9663	OK	0.0176234482829218	2.1055104738856	0.0368394843645622	0.107950483446402	1284	1	1	-0.60755	0.804735
714	CG9664	OK	2.3436331251669e-07	5.03869095434132	0.0988496787831168	7.31455338469749e-06	252	1	1	0.0826093	145166390317546
715	CG9667	OK	0.00119359865496115	3.03728487619519	0.05995694460162	0.0133918023127952	701	2	1	295003255332678	166879837888347
716	CG9674	OK	1.43832909523838e-28	11.0255775987891	0.229540674289731	2.69344246048806e-26	42	1	1	-165009919678003	259963148015605
717	CG9705	OK	3.50412148871992e-05	3.97600575554928	0.0799397075594444	0.000637961007147736	432	2	1	166812809432715	-0.737202
718	CG9723	OK	0.000287046259206425	3.4435678525354	0.0684987324357729	0.00395604412231288	570	1	1	0.69987	15884472646104
719	CG9727	OK	3.46834300411534e-06	4.49562203484467	0.0872896667892765	8.31662125834364e-05	328	1	1	-111485324178964	-311757869345082
720	CG9747	OK	6.22694391146708e-10	6.07428821202364	0.116264172489219	2.79856650649649e-08	175	1	1	-249741856132776	-0.714664
721	CG9773	OK	0.0030717969485456	2.74001736174636	0.0533643333937553	0.0287273281811072	841	2	1	117303355659216	-207325346094502
722	CG9804	OK	0.0483621469085242	1.66094599345125	0.0306232546863046	0.219993224659076	1729	2	1	304940637077063	0.471502
723	CG9821	OK	8.179006830131e-19	8.77992745323563	0.181314401385133	8.57705182919737e-17	75	1	1	-202519361053735	165699355977642
724	CG9849	OK	4.62894589843688e-05	3.90926094689004	0.0781466889894989	0.000803679017465918	453	1	1	0.261701	-0.20898
725	CG9853	OK	0.00364180901170583	2.68359086206535	0.0524447546845541	0.0332283386044854	862	1	1	121793027843207	169080822843181
726	CG9864	OK	2.25407433322099e-05	4.07976378791205	0.0760380161743717	0.000435584634662975	407	1	1	0.615917	288999526876079
727	CG9953	OK	0.019986299096904	2.05403196337053	0.0388161702335406	0.118546185819872	1326	1	1	-182319549595148	-0.228794
728	Chchd3	OK	0.00226845644714725	2.83819730062051	0.0556016252684002	0.0225270327737539	792	1	1	-0.468263	239709704297649
729	CheB42c	OK	0.0231437664349851	1.9927618337076	0.0305409385814862	0.132006290930922	1378	1	1	-209064892803461	-126085043770207
730	Chi	OK	0.0327597927672294	1.8416963013486	0.0344250919950353	0.168524573367506	1528	2	1	198168858016699	-116028476578129
731	chic	OK	6.50300467071824e-175	28.1716742609287	0.593073802475186	5.1146131735199e-171	1	1	1	-0.879452	311410920995342
732	CHKov2	OK	0.00332118184731414	2.71426186523788	0.0457408878267577	0.0307668966185227	849	1	1	-286211077247888	0.37678
733	Chmp1	OK	0.000236258920369568	3.49587056813425	0.069462180137625	0.00337237097768903	551	1	1	-0.585442	217151849645244
734	chn	OK	0.0242302624155816	1.97330762405472	0.0372924249165377	0.136414469505046	1397	1	1	-106091091905863	103210680860149
735	Chrac-16	OK	6.99758788185674e-09	5.67344780267317	0.115893987377355	2.80796064748996e-07	196	1	1	0.210015	0.259723
736	Cht11	OK	0.00365751176139078	2.68215190586893	0.0501572465624988	0.0332854899748351	864	1	1	-0.442308	0.0644901
737	Cht6	OK	0.0037879111524197	2.67041201624811	0.0499811822146048	0.0342435876020471	870	1	1	-0.647935	-208782965761555
738	CIAPIN1	OK	0.0025471741559941	2.80100656200057	0.0549379976229435	0.0247939662585316	808	1	1	0.461613	-0.464325
739	cib	OK	3.0916202149712e-30	11.3658880704401	0.232954420181261	6.23476743352526e-28	39	1	1	-149178282295496	286730926412212
740	cid	OK	2.19357911427956e-11	6.5903754107747	0.134611203188819	1.23232140955777e-09	140	1	1	166673751796454	0.855359
741	cin	OK	0.0282667621353816	1.90690010747134	0.0359107053425217	0.152168435451592	1461	1	1	0.385063	0.210318
742	Cisd2	OK	8.36830378633131e-05	3.76377710414334	0.0735881986673541	0.00137118144332283	480	1	1	-111238686119348	299917381185161
743	CkIIalpha-i3	OK	0.0101469871868646	2.32086790211818	0.0446096255203243	0.0727493657472105	1097	2	1	281697853530615	159500019925701
744	CkIIbeta	OK	0.012973025305655	2.22701830235799	0.0420791502606686	0.0869104293262149	1174	2	1	212404712165564	-0.82779
745	Cks30A	OK	5.3252257717384e-06	4.40352803074636	0.088927144470072	0.000122823755702999	341	2	1	271250542129248	0.155952
746	Clamp	OK	0.0499742902880879	1.64510295865101	0.0302953796909255	0.224470470083273	1751	1	1	-16800661471966	0.97144
747	Claspin	OK	0.00124713597797044	3.02403546700122	0.0596714159442151	0.0138737262612978	707	1	1	0.369595	0.473879
748	Clbn	OK	0.0238696333274754	1.97968205120532	0.037266079380987	0.134866857845254	1392	1	1	-0.242658	0.217599
749	Clc	OK	0.00944299897317899	2.34777358008156	0.0447737235962735	0.0688314985394372	1079	1	1	-0.228927	229765479940044
750	clt	OK	0.049014140586878	1.6544885829446	0.0303632778442978	0.221566771281564	1739	1	1	-300024310623438	0.00413876
751	clu	OK	0.00359987596941069	2.6874609537333	0.0524872782728173	0.0329925247659773	858	2	1	104055794204443	-135946015340222
752	cmet	OK	0.0441787914913765	1.70412582450813	0.0309969321046975	0.206579188513482	1682	1	1	-12170123246792	-0.553592
753	CNBP	OK	7.61266993843268e-09	5.65900468587526	0.115086217521712	3.02392166998854e-07	198	2	1	259572084869116	-197558898550404
754	Cnx99A	OK	0.0448559837459481	1.69691904165303	0.031321794298039	0.208831672385098	1689	1	1	0.569223	-181150315028561
755	Col4a1	OK	5.11788680493511e-23	9.8096155940814	0.200914882954714	7.59475089071974e-21	53	1	1	-240516726051599	-146510964703692
756	cold	OK	0.0219838988857097	2.01439767978945	0.0376365662485833	0.127134827011843	1360	1	1	-124746159588129	0.520216
757	Con	OK	3.51551955717459e-46	14.2185340596259	0.297043531226486	1.10598245268713e-43	25	1	1	-112887660537988	290024297612773
758	Coprox	OK	0.0156284752332566	2.15378609752013	0.041159922096093	0.098729283300854	1245	1	1	-0.319691	-0.799247
759	coro	OK	0.0271202773477773	1.92491051109198	0.0362623559746924	0.147613135875618	1445	1	1	-0.853444	0.854352
760	corolla	OK	0.000645099133255972	3.21815110949964	0.0436255538115495	0.00804073642323014	631	3	1	-457718030487329	-219968504530323
761	COX5A	OK	0.00447996566866265	2.61357920395471	0.0506552485229858	0.0391499222044797	900	2	1	159170826400488	-202996949178112
762	COX5B	OK	0.0273558253453677	1.92115911589536	0.0359854148099715	0.148586717086545	1448	2	1	212630709136694	-241554439884556
763	COX6B	OK	0.00109399222820415	3.06345317211905	0.0602641204709934	0.0123802142083822	695	2	1	0.691379	-145417323035134
764	COX7A	OK	9.93405134680681e-09	5.61314582482864	0.102037119104261	3.81128360207978e-07	205	1	1	-0.492835	242229788678752
765	COX7C	OK	0.0153033525576625	2.16214884463996	0.0409601049514706	0.0973006207485978	1237	2	1	215769036735266	-236892724853886
766	Cp1	OK	6.28189050884024e-67	17.2433078139406	0.3572449607854	3.29380459013523e-64	15	1	1	-117954722915918	270256631749736
767	cpo	OK	4.89156717059305e-09	5.73444642177044	0.117002236253375	2.00375915607887e-07	192	1	1	-124882225071222	248854987996685
768	Cpr64Ac	OK	0.000249998203688263	3.48075832901656	0.0635929505273691	0.00352610237899715	557	1	1	-325082413231165	-147463905137909
769	crb	OK	0.0357311644423972	1.80252828364764	0.0336414047744831	0.179435980575188	1564	2	1	0.8401	-0.273279
770	CREG	OK	0.012255576688403	2.2490211046575	0.0429125249907461	0.0830233511234189	1161	1	1	-135640303169519	-0.85321
771	CRIF	OK	0.000161219133248243	3.59657207912287	0.0718201713444524	0.00243375908444804	521	1	1	-0.394231	-238971716982258
772	cry	OK	1.83748213612003e-08	5.50579958246674	0.109966184867466	6.72176604678328e-07	215	1	1	-145582202945978	-125219834667576
773	CSN3	OK	5.33156961058551e-05	3.87498471552263	0.0777721080500764	0.000915563209328713	458	1	1	0.988992	272446792501079
774	CstF50	OK	0.0293934260735478	1.88978401601039	0.0354996906212356	0.15620222707328	1480	2	1	3129163107526	-0.176298
775	csul	OK	0.0418493300776703	1.72961737215322	0.0321192985272811	0.198759046534346	1656	2	1	0.819263	0.0703359
776	csw	OK	0.0441414619651908	1.70452567321786	0.0312796649717224	0.206579188513482	1680	1	1	-0.794209	-216047210317982
777	ct	OK	7.51855275912941e-05	3.79045585836042	0.0759882247705065	0.00124491405159059	475	1	1	-217489425216943	-103915239197148
778	Ctl1	OK	0.013946157510363	2.19879763120177	0.0418576888933672	0.0915580374115232	1198	1	1	-215400198971063	111229198354351
779	CtsB1	OK	1.44928494559043e-48	14.5978466039246	0.298040422645155	5.18119368048577e-46	22	1	1	-106001303468973	252940051931011
780	cue	OK	0.00190392051432212	2.89365680952131	0.0569073794523366	0.0195999147187741	764	2	1	135397871459692	-0.312192
781	cv-c	OK	4.22493552825797e-11	6.49236592380158	0.133433042134943	2.23014214293617e-09	149	1	1	-255393735443384	-181888640743626
782	cwo	OK	8.95849813175455e-05	3.74670867519361	0.0750319130733644	0.00145575594641011	484	1	1	-245439735924036	-0.124532
783	CycB	OK	4.22093491276672e-09	5.75938950585032	0.117806871401724	1.76583261111225e-07	188	2	1	198952802146643	0.43494
784	CycE	OK	0.000438673013937417	3.32716438043024	0.0644020190522685	0.00573116819703951	602	1	1	163100548709601	0.927092
785	CycG	OK	0.00857084317934983	2.38365452102556	0.0448096442422041	0.0644452022997958	1046	1	1	-237782660995752	-0.314665
786	CycH	OK	0.00447177435553305	2.61420450172307	0.0504530125196712	0.039138365733564	898	1	1	0.944985	0.315466
787	CYLD	OK	0.0082786600617845	2.39639315068583	0.0456449455175553	0.0629706589805949	1034	2	1	293271001304358	19430774964677
788	Cyp1	OK	8.83653112474864e-109	22.1262353736099	0.463374726032115	8.68741466201851e-106	8	1	1	-279122678314478	-150668000874055
789	Cyp18a1	OK	5.89936437385849e-08	5.29658676730969	0.107777291143485	2.0350219649297e-06	228	1	1	-333001462494165	-146015270125998
790	Cyp305a1	OK	0.00603927308990931	2.50984120966248	0.0485791550965202	0.049426517015751	961	1	1	-330135814224512	-150464887988699
791	cyp33	OK	7.11881349712889e-05	3.80400332031314	0.076260691155041	0.00119126527989189	470	1	1	0.328944	0.808329
792	Cyp6a13	OK	9.3334477076436e-05	3.7364063113217	0.0747486985563957	0.0015011772233255	489	1	1	0.713445	265356367009746
793	Cyp6a17	OK	8.51972742004234e-18	8.51238307838093	0.174691897814345	8.3348431464194e-16	80	1	1	-0.6813	259556787389385
794	Cyp6d2	OK	0.000378063441134114	3.36837495231921	0.0663949917605757	0.00508285293080309	585	1	1	-257587591682703	-174531117898358
795	Cyp6d4	OK	0.000564375187613585	3.25629844693264	0.0611204971341291	0.00717093836927438	619	1	1	-0.595784	230212514775859
796	Cyp6d5	OK	0.048923819025812	1.65537902464005	0.0234319665442345	0.221566771281564	1736	1	1	0.354335	294786517995464
797	Cys	OK	2.09749141434017e-15	7.8489609256683	0.161966391865118	1.73650210250373e-13	95	1	1	-152616993461878	242694108861553
798	Cyt-b5	OK	0.000873684427765029	3.1301166751775	0.0600241094948049	0.0102560119766746	670	1	1	-0.888336	166960637944805
799	Cyt-c-p	OK	0.00427192716472439	2.62978635307873	0.0495174702449654	0.0378617016360826	886	2	1	171172388519018	-127014438134564
800	D2hgdh	OK	0.0393114493732377	1.75873282797733	0.0325921950782667	0.191705629869518	1612	1	1	-100528410946161	-0.208762
801	DAAM	OK	2.20565295362242e-18	8.66764992186878	0.177953966506433	2.25291694548576e-16	77	1	1	-232782737289697	-147660304677618
802	dally	OK	2.79023994438869e-11	6.55456367802277	0.13302895299085	1.51346463190463e-09	145	1	1	-365286675964624	-112185183984173
803	Dat	OK	0.00434715954749448	2.623845591045	0.0460405633633945	0.0384594036457189	889	2	1	326669486488074	154233448880779
804	Dbp73D	OK	0.0105786012423194	2.30516735362697	0.0443049335868978	0.0748093899164068	1112	2	1	205843480552405	-104913175922764
805	DCP1	OK	0.000758591535605289	3.17137660985379	0.0628109248052134	0.00910888920234443	655	2	1	0.722098	-0.439538
806	Dd	OK	0.00411951410277213	2.64211415220884	0.0515252348698602	0.0367346694085066	882	1	1	-0.913066	254905193227397
807	Ddx1	OK	0.00807426682787645	2.40554113911691	0.0463704819364741	0.0617143912548574	1029	2	1	276319583381384	198477523702251
808	deltaCOP	OK	0.0141079256151568	2.19427213785678	0.0420028417894179	0.0922351080325919	1203	2	1	0.796059	-0.499088
809	DENR	OK	0.00382507389379364	2.66713261770651	0.0518531699038842	0.0344607172676827	873	2	1	165086754287451	-0.729001
810	Der-1	OK	0.0153521762944257	2.16088333424469	0.0412065185942022	0.0974534839028719	1239	1	1	-196255914245874	-192231414538754
811	Df31	OK	1.75688528978984e-05	4.13732577882336	0.0827904413820425	0.000352497520515232	392	2	1	291285165275305	-116049454432858
812	dgt1	OK	0.000959412689429805	3.10251698295798	0.0611662916201027	0.011031843278312	684	1	1	-0.946445	0.843101
813	dgt4	OK	0.00145370584714141	2.97736129300067	0.0586977708279375	0.0156407612691753	731	1	1	0.946289	166542189496624
814	Dhc64C	OK	0.0215636256717585	2.02247550797418	0.0380482978238898	0.12562808585806	1350	1	1	-0.435052	-18329888365878
815	dib	OK	0.0170511230451309	2.11886064085823	-0.00218734250125999	0.105182025686239	1272	1	1	12525065752384	349729030507671
816	Dic1	OK	0.0160931095851706	2.14209026446967	0.0409199017291548	0.101096091763073	1252	1	1	-158442250763208	-0.981222
817	Diedel	OK	2.41692179647627e-11	6.57596558353874	0.133916378854083	1.33866830487929e-09	142	1	1	0.339555	-0.489077
818	Dim1	OK	0.0265625835652734	1.93390208992202	0.0364767876204963	0.145483788120387	1436	1	1	-0.489749	290490978139507
819	DIP1	OK	0.00878426877747805	2.37458821577552	0.045823647272602	0.0658610809674594	1049	2	1	227738412345618	209838097470867
820	Dl	OK	2.92665946311442e-22	9.63207873053683	0.2002541887	4.11038869239195e-20	56	1	1	-170357147728235	-149938581583036
821	Dlc90F	OK	0.00201794047537745	2.87534355399692	0.0559573025758936	0.0205675104612686	771	2	1	254672654594153	176306169408428
822	dlp	OK	4.58546239291308e-05	3.91154056673879	0.0785330973443718	0.000799849646257875	450	2	1	145938070739477	-112869150263203
823	DNApol-alpha180	OK	0.0498512130880258	1.64629797512038	0.030111052544782	0.224304333571944	1747	1	1	160311945403784	0.882721
824	DNApol-alpha50	OK	7.23606405599799e-05	3.79995685653384	0.0757512432959282	0.00120575516526322	472	2	1	31939459654209	0.899648
825	DNApol-alpha60	OK	0.00257892066724809	2.79700701526769	0.0540077036865954	0.0250410012937114	810	2	1	18069967838642	-0.0697039
826	DNApol-alpha73	OK	0.000786178263554633	3.16098674645255	0.0621430611844106	0.0093262323421677	663	1	1	187057312453955	0.814072
827	dnc	OK	1.11130829313622e-14	7.63704626068774	0.157246512992547	8.48586381118097e-13	103	1	1	-103044930969507	190436094182598
828	dnk	OK	1.95342923366351e-10	6.25770423454128	0.128453651096017	9.42559565813714e-09	163	2	1	310008343185156	-0.0623896
829	dnt	OK	2.72764395974575e-11	6.557948942374	0.134657084787377	1.48978609329169e-09	144	1	1	-209184984241754	-179664572399987
830	dob	OK	0.0482903875829888	1.66166094939711	0.0307026308002478	0.219793922650583	1728	1	1	-0.0943844	-142284252566231
831	dod	OK	0.00961363462143903	2.34109509186329	0.0448129311974164	0.0696236061672357	1086	1	1	0.0203992	152397601979839
832	dome	OK	0.00916299803275931	2.35896475770596	0.0455156261125353	0.0676050464612119	1066	1	1	-227210537468225	-155467390643378
833	dor	OK	0.0266645449359223	1.93224648729652	0.0352021910895296	0.145940602589442	1437	1	1	-0.097689	0.763994
834	DOR	OK	8.27142850764725e-12	6.73367667368208	0.138141804422773	4.74852446807632e-10	137	1	1	-226866046463281	-239790100675953
835	Dpck	OK	0.00335134422611745	2.71126573956295	0.0528850854611074	0.0310097909863691	850	1	1	0.283584	-0.102127
836	Dph5	OK	0.0190940511728191	2.07283001157725	0.0390683051712454	0.114900315588541	1307	2	1	280616672958105	-127561644536389
837	Dpit47	OK	0.0146051886891277	2.18063563284566	0.0417219541248108	0.0941555811803191	1220	2	1	198039039100378	-0.723281
838	dpp	OK	0.000250615540986574	3.48009763681644	0.0632317440197539	0.00352610237899715	559	1	1	-0.145112	-278644127470387
839	DppIII	OK	0.0261301537610493	1.94098326293689	0.0365711939200421	0.143615415325404	1431	2	1	0.977303	-0.251899
840	dpr17	OK	0.00985349158139058	2.33188041308183	0.0432363207474784	0.0711641058655986	1089	2	1	31825397821781	173866432088481
841	Drak	OK	8.89085168208314e-06	4.29106652097588	0.0866286359319814	0.000193702350358958	361	1	1	-191039721046716	-0.858076
842	Drat	OK	0.000465281823908131	3.310719718306	0.0657307650403914	0.00602873401159382	607	1	1	-203676823650629	-20116241655959
843	Drep4	OK	0.00162798340196381	2.94247822767264	0.0574241780618476	0.0172329602374769	743	1	1	-12747435954693	-30716233931197
844	drl	OK	1.42145420369014e-25	10.3869528376916	0.215036540358929	2.32911194000478e-23	48	1	1	-102790568147928	-212051696401967
845	dsx-c73A	OK	7.1883732732706e-06	4.33802704784432	0.0876116092649435	0.000161533016555066	350	1	1	0.172265	0.971565
846	dup	OK	0.000427787314736314	3.33415988488869	0.0660911588772196	0.00560757871733518	600	2	1	288637193168371	0.380493
847	dUTPase	OK	1.37850691739742e-13	7.3057612277058	0.146422005502106	9.266629833616e-12	117	2	1	296079429115027	-0.716851
848	Dyrk2	OK	0.0395311287635023	1.75615317523596	0.0323425167604292	0.1925153732043	1615	1	1	0.66943	124877970594036
849	e(r)	OK	0.0327135539221896	1.84232853790165	0.0345311185659013	0.168524573367506	1526	1	1	-0.0900738	-0.436744
850	E(spl)m3-HLH	OK	8.75461478682767e-06	4.29449389939221	0.0849260505320308	0.000191796783561002	359	1	1	-20194900420788	121429222005474
851	E(spl)m6-BFM	OK	0.000634619343639387	3.22284578207681	0.0578658811379464	0.00796057597723091	627	1	1	0.090052	118781512158977
852	E(spl)m7-HLH	OK	5.5883095180812e-17	8.29156695378413	0.171747807690671	5.23238742377484e-15	84	1	1	-235596195732385	-214505828243626
853	E(spl)m8-HLH	OK	0.00703574938096049	2.45543298253811	0.0314828786657143	0.0559516368870114	989	1	1	-184012726818353	-137303444069756
854	E(spl)mbeta-HLH	OK	0.0150933011228357	2.1676332445366	0.041084538746748	0.096432829675957	1231	1	1	-17257968572262	167888872998821
855	E23	OK	8.05609684316048e-05	3.77326971888689	0.0755697791930518	0.0013261227782163	477	2	1	252820094550818	183067529576885
856	E2f2	OK	0.00043158884901927	3.33169832890943	0.0661952143947973	0.00564799716728213	601	2	1	168297346557349	-10339390717162
857	Eb1	OK	3.16419485951611e-15	7.79722390501456	0.156830610826604	2.56560748145301e-13	97	1	1	-0.961315	291630857366191
858	eca	OK	5.84198561662858e-06	4.38340294898013	0.0872977033964511	0.000133180338767489	345	2	1	239114054168432	-0.142937
859	EcR	OK	0.0092983893788529	2.35351657498026	0.0452543268493934	0.0682836904432101	1071	1	1	-164499417816431	-0.758539
860	Ect3	OK	7.50791159587693e-11	6.40521438814117	0.131328824173861	3.76112896188357e-09	157	1	1	-0.440381	194732420819866
861	ed	OK	3.09648004713984e-06	4.51969220722876	0.0912376452550732	7.47049557385118e-05	326	1	1	-225036064659387	-0.50355
862	edl	OK	1.44700034276082e-06	4.67820292659504	0.094504521613341	3.82392343572393e-05	297	1	1	-187967292343408	111052506345378
863	eEF1alpha1	OK	1.2708611742005e-13	7.31668463119074	0.150066149103477	8.61665787507492e-12	116	1	1	-324490968261987	-0.809708
864	eEF1beta	OK	6.50812233609957e-19	8.80559309467829	0.181020487367954	7.01183317444152e-17	73	1	1	-392609516655237	-120841992718113
865	eEF1delta	OK	0.000166551929438026	3.58809426935495	0.0622730295823275	0.00250944621653272	522	2	1	292559894050329	-121565071565045
866	eEF1gamma	OK	0.000681001786774751	3.20258445418223	0.0626992809225276	0.00838197034895683	639	3	1	-481286469970972	-216479242664708
867	eEF2	OK	7.7800196072686e-19	8.78555066818072	0.18074199468693	8.26889921772534e-17	74	1	1	-297623936210901	-106459317428006
868	eEF5	OK	9.30751773017716e-26	10.4272749738344	0.215569214284385	1.55752397761369e-23	47	1	1	-399243775879175	-128878469091786
869	Efa6	OK	0.0186258030391536	2.08299580348645	0.0388390620603641	0.112946754743981	1297	1	1	138461550201147	270162742513286
870	eff	OK	0.00296367227287782	2.75177380957079	0.0517550667612744	0.0280159644545481	832	1	1	-232287160431177	21183692731248
871	egh	OK	0.0151752675518967	2.16548536323638	0.0413957487357726	0.0967992532811581	1233	1	1	-0.982459	0.456124
872	egr	OK	0.00844898615939046	2.38892019897672	0.0451886163993429	0.063765640806271	1042	1	1	-141285375629694	-109029538256062
873	eIF1	OK	0.000990412240137154	3.09309240352734	0.0571919626938893	0.0113550907706687	686	2	1	0.967703	-0.966722
874	eIF1A	OK	0.00237744347196285	2.82318672652274	0.0547415273145636	0.0233732411337348	800	1	1	-0.144996	-0.242899
875	eIF2alpha	OK	0.0386536705520709	1.76652780436026	0.0320607524950208	0.189533116516233	1604	2	1	0.849637	-189499775391949
876	eIF2Bbeta	OK	4.1816172772844e-05	3.93374546867773	0.0790167758328117	0.000750877166343421	438	2	1	263698991264075	-0.669453
877	eIF2Bepsilon	OK	0.0201872357557193	2.0498971179965	0.038944419571687	0.11937790166822	1330	2	1	165318425620764	-0.483298
878	eIF2beta	OK	8.37132468720421e-09	5.64267676827082	0.109611617933472	3.29202343324306e-07	200	2	1	278943522895544	-161998011243475
879	eIF3a	OK	0.04305287748166	1.71630761685598	0.0318372443110616	0.202874025433005	1668	1	1	-219046846901209	-108068720322979
880	eIF3e	OK	4.27161125386141e-05	3.9286270135417	0.0758223981025492	0.000761819104571881	441	2	1	291379865134924	-123081518036259
881	eIF4A	OK	0.0035663912800686	2.6905804927898	0.0516098375126008	0.0327300669985292	857	1	1	-350752584015161	-0.683566
882	eIF4E1	OK	1.94978663553707e-05	4.11335067151876	0.0808090522173511	0.000386273851095694	397	1	1	200283225501745	221609943288433
883	eIF4EHP	OK	5.69012228617836e-06	4.38913493224463	0.088719948330573	0.0001300953830837	344	1	1	0.658587	152074282544719
884	eIF6	OK	8.28848560402414e-07	4.79122063652313	0.0970493187748107	2.31989107742526e-05	281	1	1	0.256837	-131205333095921
885	Eip75B	OK	7.52715170635754e-07	4.81051350067501	0.0931606987177648	2.12190136811835e-05	279	1	1	-153653172527582	180396383184063
886	Eip93F	OK	4.16350571411654e-63	16.7270436970213	0.349965085853905	2.04662327759541e-60	16	1	1	-110357765232355	277568023580181
887	elB	OK	0.00574533962738869	2.52741146186296	0.0489869931253411	0.0475153482328202	951	1	1	-140489403282434	121091597455608
888	elm	OK	0.0401432778383435	1.74902582388651	0.0325462927928844	0.193917031016748	1628	1	1	-428981153045923	-151760673222078
889	EloA	OK	0.0203536641566358	2.04649871958104	0.0375470660950531	0.120001175856028	1334	1	1	167564161742895	0.763278
890	Elp3	OK	0.0287306577683186	1.89978518782891	0.0354340149808053	0.153928217539391	1468	1	1	-0.462176	11385223187791
891	emc	OK	4.78892653668905e-21	9.34061238373119	0.193932896463817	5.97855670016816e-19	63	1	1	-0.144709	0.1477
892	EMC3	OK	0.00943842950593502	2.34795387017508	0.0452492437210396	0.0688314985394372	1078	1	1	0.417528	-175369150263203
893	EMC8-9	OK	0.0143421327865668	2.18779874195808	0.0418790511114627	0.0930038744355274	1212	2	1	105671223129004	-0.893168
894	emp	OK	0.00126381136324558	3.0200148734642	0.0411943950237379	0.0139834501362797	710	1	1	188768299545019	0.730367
895	ena	OK	0.00220398997405268	2.84738657179321	0.0558980572276458	0.0221101800330668	784	1	1	-173669961963922	-208923728090657
896	endos	OK	0.00303227471229574	2.74427076243522	0.0528894253537411	0.0284983344988067	836	2	1	216487439597815	-0.264779
897	ens	OK	0.0288156547367857	1.8984919328252	0.0357183363681021	0.154068745414561	1471	1	1	0.166639	106831186193096
898	Ent2	OK	0.000199833183512782	3.5403040053209	0.069377655948066	0.00293773455762248	535	2	1	0.853538	-126949388605488
899	esc	OK	0.0204474820625313	2.04459336559467	0.0387231500468672	0.120272752989161	1337	1	1	180557843173712	0.725569
900	escl	OK	0.028143151783752	1.90881234652718	0.0343268427520058	0.151814738531694	1458	2	1	281274398292273	0.240699
901	Esyt2	OK	5.42684453661982e-05	3.87066942934696	0.0772140841496961	0.000927872440880758	460	1	1	-125279728447229	-0.930129
902	Etl1	OK	0.00438647788902327	2.62077726950251	0.0506783489974388	0.0386334250808152	893	1	1	-0.867655	-230949760300053
903	fa2h	OK	0.0170511230451309	2.11886064085823	-0.00218734250125999	0.105182025686239	1273	1	1	124929305041998	34992629804002
904	fabp	OK	3.08031504469764e-54	15.4630547823176	0.319178052481577	1.21133389132735e-51	20	1	1	-234851614509851	-157207023796571
905	fal	OK	0.00784928003626497	2.41584923183537	0.0463609253425172	0.0604804136603917	1020	1	1	-0.45348	0.506197
906	FANCI	OK	0.00233930236277901	2.82836761432666	0.054795883944267	0.0230848344833838	797	1	1	162411077941626	226009576696025
907	Fas1	OK	4.34045733943349e-07	4.91940170969142	0.0999834436241571	1.28821498017526e-05	265	1	1	-0.693076	19108030118333
908	Fas2	OK	0.0256428951073089	1.94908068248577	0.0367238240210837	0.142229456995053	1418	1	1	-225833050285608	219118302243816
909	Fas3	OK	0.0163878243067763	2.13482082426624	0.0401163647656484	0.102291508434712	1260	1	1	-20934007552746	227229111569988
910	FASN1	OK	0.0336307133431525	1.8299231803274	0.0341893458571838	0.171666403760532	1540	2	1	290113767112463	146069353002178
911	Fatp	OK	0.000844178461295444	3.14019451247996	0.0616259033207206	0.00993931676360579	668	1	1	-0.38242	0.181589
912	fax	OK	2.20491173942505e-55	15.631966278084	0.321709275411192	9.12717412135685e-53	19	1	1	-130345932518274	285844915288555
913	Fbxl4	OK	0.0309362820686954	1.86720787628776	0.0326783832271048	0.161993247982882	1502	3	1	-440545741592676	-239221341234578
914	Fen1	OK	0.0153306100996965	2.16144190284876	0.0413250037123674	0.0973951925962143	1238	1	1	143448193992346	0.622423
915	fend	OK	3.17356988049662e-05	3.9995188309333	0.0804000694996783	0.00058591847676305	426	1	1	-149168852840692	143401568311321
916	feo	OK	0.0166796832034499	2.12773132196582	0.0406033456904507	0.103704117308406	1265	1	1	0.78093	158940952199565
917	FER	OK	0.00658720603096449	2.47901945333725	0.0480817592992139	0.0530357740607727	976	1	1	-136657313381464	279487054723369
918	Fer1HCH	OK	0.0140258295570441	2.19656316844938	0.0408344627097141	0.0919276245551268	1200	1	1	-0.871462	176653592961895
919	Fer2LCH	OK	1.58913164570862e-09	5.92211546743139	0.116111558291497	6.90525988591067e-08	181	1	1	-128363935028345	206225603002178
920	Fis1	OK	0.00996072043020636	2.32782419342629	0.0439346994407859	0.0716752664076606	1093	1	1	0.192609	151237528699504
921	FK506-bp1	OK	7.08337736464057e-11	6.41408887613675	0.126203881275049	3.57120275467296e-09	156	2	1	301199706519812	-113188455325497
922	FK506-bp2	OK	5.99947235461167e-06	4.37760702024949	0.0878812564197939	0.000136343022352181	346	2	1	237528904403418	-20173617385043
923	Fmo-1	OK	0.0113920210919337	2.27703656520955	0.0343061926951935	0.078992767756836	1134	1	1	-323782459770471	-141638860923184
924	fng	OK	1.63602915377712e-05	4.15365539212748	0.0833608700144474	0.000330780701656993	389	1	1	-0.484965	0.107447
925	form3	OK	0.0297678757833161	1.88421609321568	0.0352765005777031	0.157447439835764	1487	1	1	165946384395331	223060338872539
926	fra	OK	4.23320518690644e-05	3.9307987942286	0.0788790049568656	0.000756685427159526	440	1	1	-270485273872644	-113831085783375
927	Frl	OK	9.92140204756265e-10	5.99908862742962	0.119669509163677	4.40857780249041e-08	177	1	1	-181545368706018	201330654996501
928	fru	OK	8.12737448168039e-06	4.31095975607386	0.0870181077365347	0.000179052661900326	357	1	1	-255913178001672	-143649406057728
929	Fsn	OK	0.0498094809334314	1.64670370716637	0.03037588748347	0.224304333571944	1746	1	1	12386898609516	145743148702251
930	ftz-f1	OK	0.0416871737780588	1.73143422069262	0.0318694970626803	0.198228308200987	1654	1	1	-161056593929559	152916090863811
931	Fur1	OK	0.0136836484270337	2.20623861518464	0.0422142572885832	0.0903626321398991	1191	1	1	0.7243	27378293790208
932	fwd	OK	2.00385713058968e-05	4.10703447754167	0.082567383380108	0.000392048167464872	402	1	1	-197010222946436	-0.866941
933	fz3	OK	2.25525036527011e-06	4.58635561676486	0.0894644954329858	5.63588953011922e-05	314	1	1	-145450905834467	284682624715435
934	fzy	OK	4.49148757436168e-11	6.48314556656184	0.133243786013077	2.32404932712859e-09	152	1	1	150465615714758	152247827428447
935	G9a	OK	0.0113789052370232	2.27747609631726	0.0437431330340101	0.0789894878104038	1133	2	1	237820633376807	187733714955913
936	Gadd45	OK	6.96078734731723e-08	5.26628020200949	0.107342794187294	2.35976691752802e-06	232	1	1	-143232993160516	193102305310833
937	galla-1	OK	0.00166752670621993	2.93503939671387	0.0577929136187913	0.0175795892217593	745	2	1	0.948964	-0.110809
938	Galphai	OK	0.0171704615263915	2.11604567571593	0.0402018161169721	0.105752294365755	1277	1	1	-176833645378381	-229022366625203
939	GalT1	OK	0.0478317600808924	1.66625055646361	0.0301670538515581	0.218365850118413	1722	2	1	320133121932715	164760868924724
940	Gapdh1	OK	0.0454063827374064	1.69112586878041	0.0300363168840106	0.210566745418456	1696	2	1	0.694932	-120321051103009
941	GatA	OK	0.0148213793427093	2.1748313258464	0.0415449667441186	0.0950122608124641	1226	1	1	161277504886359	21903178014146
942	gb	OK	0.0141698921688191	2.19255045172466	0.04167071323285	0.0922567896587434	1208	1	1	-145184401546747	-0.795763
943	Gbeta13F	OK	0.000273949953207126	3.45617479102709	0.0659931549805942	0.00380007406867289	566	1	1	-132973197971613	230180352109539
944	Gbp1	OK	6.94557176635684e-12	6.75903750613259	0.139116296077299	4.04643866239975e-10	135	1	1	-122076157604486	214276759999858
945	GC1	OK	0.00194587691140996	2.88680497052327	0.0565817875487289	0.0199795325172837	766	1	1	149809201682776	0.734246
946	gce	OK	0.0314974085317536	1.85922807417948	0.0348479629369454	0.163582056252799	1514	1	1	-188913742576868	105353563207256
947	GCS1	OK	0.010662673153126	2.30217427120657	0.0440393853550776	0.0750106657865259	1118	2	1	206743105376929	-139321444255246
948	Gel	OK	2.2824045225878e-11	6.58447975985383	0.129923630354973	1.2731284801527e-09	141	1	1	148843821014136	264915817159282
949	geminin	OK	0.0151625255212636	2.16581860518623	0.0412202796282576	0.0967964798902099	1232	2	1	265364488090246	0.130785
950	Ggamma1	OK	0.0178218570952943	2.10096869709202	0.0389631288093881	0.108996038922621	1286	2	1	0.861951	-0.560536
951	ghi	OK	0.0192215034305417	2.07009972268439	0.039337245945125	0.115051084080069	1314	2	1	138042422260016	-0.0573427
952	GILT1	OK	0.0347136268901983	1.81562931391846	0.0338686004737177	0.175803396968068	1553	1	1	-0.485828	1605977467476
953	Gip	OK	0.0152517218743253	2.16349088887538	0.0411438246434564	0.0972080976836049	1234	1	1	123600049937933	104240482228862
954	gish	OK	0.0342616100020958	1.8215504837493	0.0339275409273602	0.174299846485436	1546	1	1	-0.826112	0.482607
955	glec	OK	0.000885106723974607	3.12629920619609	0.0618354064075364	0.010374611600686	671	1	1	-196588985000879	-251242024523152
956	Gli	OK	0.000398022947626725	3.35416600599807	0.0647147942545339	0.00527011865839089	594	1	1	-152420524631769	-288663227182759
957	GlnRS	OK	0.038358635109652	1.77005925469137	0.0329965557639896	0.188792656531548	1598	2	1	0.893167	-0.514646
958	glo	OK	1.80671034896532e-08	5.5087737028636	0.112372309005178	6.64008266103376e-07	214	2	1	175593741859167	-21509451351775
959	Glo1	OK	0.000797134369705292	3.15695330520216	0.0608742575068985	0.00944196056887367	664	2	1	211020143951147	0.132559
960	glob1	OK	1.34728105477823e-07	5.14364659451556	0.104282999381471	4.37866342802924e-06	242	2	1	315370543922156	0.515845
961	glu	OK	0.00299209953367376	2.74864592690773	0.0538019438082924	0.0282168619092855	834	2	1	272572263206213	0.289437
962	Glut4EF	OK	6.95236729135691e-08	5.26650251104097	0.107350645140742	2.35976691752802e-06	231	1	1	-183722058807642	13266543664323
963	Glycogenin	OK	1.34540797859564e-72	17.9821047028664	0.376271584451604	8.13971827050365e-70	13	1	1	-0.836712	306901376622783
964	Gmap	OK	0.0136127850411765	2.20826838109785	0.0414724816334533	0.0900458825473954	1189	1	1	-193532160793573	0.93545
965	GNBP1	OK	0.00303607810565946	2.74385927496966	0.0530713102924742	0.0284983344988067	837	2	1	226818450416296	-103192997795475
966	Gp150	OK	4.2552845148598e-11	6.49128785442895	0.132646715440632	2.23118751395816e-09	150	1	1	-18597786811474	183391373532878
967	Gp210	OK	0.0268781397041974	1.92879530117206	0.0362698218077367	0.14659956225625	1442	1	1	-0.593214	-210412759405507
968	Gp93	OK	0.0021941742276913	2.84880705664132	0.0559189671996608	0.0220398215846643	783	1	1	-103057489668161	-1648102805735
969	Grip163	OK	0.0105428889368798	2.30644503803904	0.0409981870423427	0.074702541881585	1110	3	1	-459786263977319	-240916217190159
970	Grip84	OK	0.00366500118476888	2.68146754735311	0.0513965241751085	0.0332854899748351	866	1	1	101290520156592	0.906084
971	grk	OK	0.00354702248764254	2.69239697418406	0.0516448026880563	0.0325903409641456	856	1	1	0.592541	0.628081
972	grsm	OK	0.0099351311270212	2.32878870153393	0.0448763820286582	0.0715739523108649	1091	2	1	108928974593848	-140372719687355
973	Grx1	OK	2.35221628688059e-05	4.06984549830469	0.0814446636498259	0.000450126060737612	411	1	1	115878959621161	22557646550523
974	Gs1l	OK	4.21101355173766e-05	3.93206218649823	0.0789388745707444	0.000754433293494686	439	1	1	0.369461	-205404973846806
975	GstD3	OK	0.0353812430399461	1.80699867316893	0.0337713058775731	0.17803805278898	1563	1	1	-310929433380396	-124660096389187
976	GstD9	OK	0.00607357260316195	2.50784059418877	0.0486867022472789	0.0496039963903102	963	1	1	-11489187863949	286888759511577
977	GstE14	OK	1.73950448925701e-05	4.13960726789738	0.0820907755369359	0.000349902885115253	391	1	1	-165079180275232	-212513197285069
978	GstE2	OK	0.0174675310903952	2.10911029796304	0.0387426151851926	0.107246004704105	1281	1	1	-0.108513	186477296727764
979	GstE3	OK	0.0328189379288665	1.84088866470315	0.0340645498722401	0.168596307518312	1531	1	1	-17430212882641	-204061562639607
980	GstE6	OK	9.94927636384095e-07	4.75445187968682	0.0952300305353773	2.74565117900383e-05	285	1	1	-0.0778452	144597165959941
981	GstO3	OK	2.44856025221059e-11	6.57403046465377	0.132287694832671	1.34670813871582e-09	143	2	1	310655220473974	156727116483318
982	GstS1	OK	1.20830452000757e-151	26.2036197374243	0.55146406389024	4.75165752492978e-148	2	1	1	-107222245012552	305229537862407
983	GstT1	OK	0.00184633219695057	2.90328837772909	0.0569651274451226	0.0191309917162406	759	1	1	112650640929907	198073881047832
984	GstT4	OK	0.000666805180491021	3.20864717307818	0.062368385951259	0.00825893345600296	635	1	1	-19954113153103	-2648616739334
985	Gug	OK	0.0221786498197993	2.01069862240411	0.0380502887920328	0.12769771656861	1366	1	1	-1595042386401	-0.0245161
986	gukh	OK	0.0167034255812003	2.12715928032809	0.0403427074352171	0.10376970157673	1266	1	1	-0.882183	1659604004799
987	gwl	OK	0.0244509213780289	1.96944647989078	0.0365746888160222	0.137361783312998	1400	2	1	315234859908789	0.923687
988	h	OK	0.000273553605786196	3.45656501497126	0.0687607304062374	0.00380007406867289	564	1	1	-270125667129785	-0.997534
989	hang	OK	0.0103544078578414	2.31325149708115	0.0445050532992081	0.0736990206352242	1105	1	1	-173334530864984	-108941305500401
990	Hat1	OK	0.00233633066063314	2.82877447893383	0.0555128013153143	0.0230844731732156	796	2	1	322062715018957	0.597059
991	hdc	OK	1.1445030921581e-07	5.1741909683877	0.100357619562904	3.76632502921483e-06	239	1	1	-174459997688562	180026500600444
992	hdly	OK	2.45089876595892e-08	5.45483632373211	0.10955419925434	8.72231619650086e-07	221	1	1	-18104006436947	24819323338853
993	Hel25E	OK	0.00182747831429133	2.90650105806919	0.054839566281303	0.0189618957017168	758	2	1	262711723769873	-174595079642666
994	Hem	OK	4.46174466603834e-08	5.34738333426186	0.108093251690696	1.55962763548407e-06	225	1	1	-0.425702	-275170690637959
995	heph	OK	0.00758166983386208	2.42845421178645	0.0469155582735944	0.0589227601218629	1012	1	1	-155056063209802	0.105353
996	Hexim	OK	0.0396295246032537	1.7550015115646	0.0326540457250516	0.192755850961404	1617	1	1	131512781108588	125142853635418
997	Hexo2	OK	4.55374084779211e-19	8.84555462416085	0.182181863136359	5.11645310969785e-17	70	1	1	-0.577558	283217876332866
998	HipHop	OK	0.000440216429884697	3.32618558813057	0.0660548984880517	0.00573260533717566	603	2	1	304288419212073	0.619535
999	HIPP1	OK	0.0087982679877301	2.37400030452573	0.0457257026869204	0.0658696925115285	1050	1	1	-262774602447778	-0.98633
1000	His2Av	OK	0.000778595514407027	3.1638087180662	0.0584062622390898	0.00927826321335041	660	2	1	245582827056616	-169975399297608
1001	His4r	OK	2.29367601851401e-19	8.92180843307893	0.183840766109315	2.69250177397204e-17	67	1	1	-0.21286	305277412313091
1002	HisRS	OK	0.00890421473842572	2.36957735306639	0.0457656960435998	0.0663029508188134	1056	2	1	174842389548987	-0.168934
1003	HmgD	OK	1.52172774856357e-06	4.66786514152845	0.0942597972727263	3.98946291415083e-05	300	2	1	264141567672461	-187703008276356
1004	HmgZ	OK	0.00683606891718261	2.46576400918473	0.047465620006288	0.0546011496223868	984	2	1	259108479942053	-179998306256665
1005	hoe1	OK	1.01826673321184e-05	4.26084729990638	0.0541305392248325	0.000218816061658773	366	3	1	-419758740936548	-216779447418583
1006	hoip	OK	1.99316616926676e-18	8.67917975689626	0.174829018668145	2.06266472648461e-16	76	2	1	233436807121008	-125382385474575
1007	HP4	OK	0.0100246144818085	2.3254253185126	0.0446455962585931	0.0720032811866881	1095	2	1	182386144126623	-218418563228978
1008	HP5	OK	1.97525541725217e-05	4.11035512198447	0.0827735227953883	0.000390336277806238	398	1	1	-144207409893305	0.460994
1009	hpo	OK	0.000145581911448831	3.62303729372933	0.0716967937777191	0.0022267358238218	514	1	1	-13171202329281	0.532921
1010	Hr39	OK	0.000292581668837713	3.43839966847783	0.066948225323386	0.00400898053207075	574	1	1	-0.228288	-0.823304
1011	Hsc70-3	OK	0.0231451589566105	1.99273641261391	0.0370364829936017	0.132006290930922	1379	1	1	-152204183613092	0.712748
1012	Hsc70-5	OK	0.0465865038767058	1.67889244224562	0.0309914335402374	0.214521576692208	1708	1	1	124438293899267	152148645299541
1013	Hsc70Cb	OK	0.0292912212537065	1.89131398827179	0.035512123853838	0.155923066539405	1477	1	1	-161262647186548	-0.535636
1014	Hsf	OK	0.0147762705562753	2.17603637009913	0.041420697013636	0.0950122608124641	1223	1	1	-160294405494959	0.807216
1015	Hsp60A	OK	0.00799747789153922	2.40903062373206	0.0448417524484725	0.0611869295884786	1028	2	1	259348257507056	-118106416684521
1016	Hsp67Ba	OK	0.00727837138356528	2.4432229177875	0.0471367683337692	0.0572443909317409	1000	2	1	104114969695776	-139622577351464
1017	Hsp67Bc	OK	0.0116451824446206	2.26863773522079	0.0434865789284979	0.0800230870866908	1144	1	1	-143469504390985	-32457196198119
1018	Hsp70Ab	OK	0.00791512425957637	2.41280587278879	0.0457291101016726	0.0607490895100378	1024	1	1	-0.272956	-0.339379
1019	Hsp83	OK	0.014562561546781	2.18178880623846	0.0414122255096156	0.0940349314987129	1218	2	1	153463443244665	-0.636812
1020	hts	OK	0.000240799258280182	3.4907878453103	0.0695881011399254	0.00341831448866052	554	1	1	0.11334	-236357838732136
1021	Ibf2	OK	0.0468482580624811	1.67621280894137	0.0310089912752202	0.215474590445271	1710	2	1	3107683262479	0.369535
1022	icln	OK	1.08057492267722e-05	4.2475561777384	0.0855243422130874	0.000229076058405832	371	2	1	107774802173346	-161563439738882
1023	ics	OK	0.0278221386956991	1.91381125099942	0.0360257599665784	0.150538529762709	1453	1	1	0.522942	213310568708049
1024	Idgf1	OK	0.0218565403707777	2.01683168914426	0.0378496551513408	0.1269584121242	1354	1	1	-176820615803034	215495245832073
1025	Idgf3	OK	7.52669994832426e-09	5.66095374827405	0.114951527649534	3.00494898952134e-07	197	1	1	-226566115890772	-0.904673
1026	Idh	OK	0.0145999605268104	2.18077691207703	0.0410750433847927	0.0941555811803191	1219	1	1	-0.793254	248594301122295
1027	Idh3b	OK	3.29408653726606e-05	3.99068861632944	0.0802187619998767	0.000605326883541998	428	2	1	0.922448	-101318276745213
1028	ifc	OK	0.00599958741650592	2.51216859419006	0.0487766007887309	0.0492626975647873	957	2	1	230799897636145	198768799680339
1029	IKKbeta	OK	2.23576284731122e-08	5.47113893544244	0.111225789161115	8.06618109821226e-07	218	1	1	0.307203	241013615506755
1030	Ilp6	OK	3.54099832948868e-14	7.4863415214128	0.154473659092825	2.53181380558441e-12	110	1	1	-182621363674432	110101240056621
1031	Imp	OK	0.00785130354065606	2.4157553703847	0.0445847941149266	0.0604804136603917	1021	1	1	-249756971870691	-0.539574
1032	ImpL2	OK	4.42376246180654e-07	4.91567903949891	0.0996350157229053	1.30800344970333e-05	266	1	1	-195726136242182	-246971113306416
1033	inaE	OK	0.0278491494983778	1.91338878544584	0.0360250842124535	0.150538529762709	1455	1	1	-115676514183313	-22078653059615
1034	Incenp	OK	1.45655410886471e-09	5.93642120397681	0.121615700537972	6.36433225901163e-08	180	2	1	223145993674963	0.589977
1035	Ino80	OK	0.0316234773495133	1.85745143374835	0.0346942765239174	0.164062433610767	1516	1	1	-137284568821222	-265990883928669
1036	InR	OK	0.010441395028398	2.31009689963451	0.0444761233837905	0.0741838951204607	1107	1	1	-323775021110803	-0.515499
1037	IntS1	OK	9.17934083496508e-05	3.74059270311276	0.0738837851926637	0.0014855044375926	486	2	1	305925472701758	16862415589677
1038	IntS12	OK	0.0486647200790318	1.65794068015024	0.0303786760626508	0.220858640174025	1733	2	1	183298548186987	0.144088
1039	Inx2	OK	1.89188173288823e-11	6.6123069681802	0.135994411881607	1.07047840497597e-09	139	1	1	-23288184789303	-160445148569477
1040	Inx3	OK	2.64392248940709e-05	4.04252598785335	0.0810412313523719	0.000501071093474379	415	1	1	-126247087990076	257110422032939
1041	Ip259	OK	0.0200720989944453	2.05226209176397	0.038709050964584	0.118875797132012	1328	1	1	-361649982010156	-147306990695132
1042	IP3K2	OK	0.00108213516949271	3.06671233063234	0.0604055638920155	0.0122636788300579	694	1	1	-127606050049097	156288736241924
1043	iPLA2-VIA	OK	0.0441607891438936	1.7043186194962	0.0311897299516631	0.206579188513482	1681	1	1	-170070544754297	0.768799
1044	Ipp	OK	0.000273130900472391	3.45698177042079	0.0686789667246493	0.00380007406867289	563	1	1	0.669848	0.298953
1045	Ir7c	OK	7.90853382543365e-06	4.31699090012062	0.0775665056074053	0.000175707961969027	354	1	1	-225974766289026	0.648959
1046	Irc	OK	4.60559770274976e-07	4.90778243214745	0.0962517882113439	1.35666763790737e-05	267	1	1	-0.601111	254979818242656
1047	Iswi	OK	0.0120303161019601	2.25615968727424	0.0431828022737751	0.081779980570013	1156	2	1	299652727569311	144650476354229
1048	Itp-r83A	OK	0.00278931104069558	2.77157265729766	0.0531503459964682	0.0266237030765421	824	1	1	-179069189106256	-136526940089596
1049	Jafrac1	OK	0.00103834730449454	3.07903904773251	0.0574801096967311	0.0118185261213452	691	1	1	-0.0975834	-1705276869954
1050	jbug	OK	2.32621268682294e-14	7.5413187043558	0.154496219378293	1.69404285017245e-12	108	1	1	-243510476623804	-140641836148632
1051	jet	OK	0.0373919531070246	1.78178740947115	0.0308013547301109	0.185427308440573	1586	1	1	-0.879669	153187005895244
1052	Jheh2	OK	0.037934876238516	1.77517041883769	0.0330786645035546	0.18741067940699	1592	1	1	-0.523142	155359285253154
1053	JhI-1	OK	0.000237757912093476	3.49418250825	0.068902593073594	0.00338761952647678	552	1	1	106571384395331	123791234868633
1054	JhI-21	OK	0.000769247913617049	3.1673225289917	0.0627115089852043	0.00919473380030105	658	1	1	134793075050085	181548803228008
1055	JTBR	OK	4.50329065118877e-05	3.91590472639382	0.0786324514330648	0.000790588860973208	448	2	1	0.956738	-0.996183
1056	Jupiter	OK	1.53876585329285e-10	6.29482181442862	0.128043184810845	7.51701455661382e-09	161	1	1	-0.0733673	21325318135606
1057	Jwa	OK	0.0334689129955472	1.83209125529532	0.033774182340248	0.171488323729079	1534	2	1	139493878806799	-205149797421826
1058	Kank	OK	0.0303321712458304	1.87593400538915	0.034846959075402	0.15936040537639	1497	1	1	-205680147682459	24078311242448
1059	kar	OK	1.73741644299127e-06	4.64054987789744	0.0939199030152665	4.48025584397585e-05	305	1	1	-144909087692529	-129062075239552
1060	kdn	OK	0.00543083615997836	2.54711792042082	0.0493821229764461	0.0453916327292559	941	1	1	-132225493465692	-226818836552037
1061	ken	OK	0.048541121782365	1.65916651230613	0.0306297870865146	0.220552237330041	1731	1	1	-100124470268518	0.396993
1062	kibra	OK	0.00843257345547761	2.38963450911414	0.0461488063169327	0.0637100770675614	1041	1	1	-191859642540247	100322525876628
1063	kis	OK	0.00438289544019536	2.62105581652126	0.0510726271085967	0.0386334250808152	891	1	1	-184709457432062	-0.712836
1064	klar	OK	0.0116769434803247	2.26759525830202	0.0432021266587596	0.0801388834840783	1146	1	1	-210374192272455	-0.486707
1065	Klp61F	OK	0.000211275657630586	3.52558326818462	0.0702420085343517	0.00307150286000843	541	1	1	162904127563208	254626243489849
1066	Kmn1	OK	3.11806985089978e-05	4.00369255957769	0.0803342912959602	0.000577519678210146	424	1	1	161368115867346	0.77918
1067	ko	OK	0.000718382728021026	3.18716145900437	0.0602940670103778	0.00875981419517111	645	1	1	-187012259041101	-261529059034718
1068	Kr-h2	OK	0.00939218106174114	2.34978292954432	0.0451304618038304	0.0687158177214829	1075	1	1	-0.271147	-139169933718575
1069	kra	OK	0.00700790687987804	2.45685783979495	0.0460254202178691	0.0557866271358712	988	2	1	215152152503699	-183663941246403
1070	krz	OK	0.0239167672078843	1.97884434125471	0.0374344938292093	0.135036162304386	1393	1	1	-0.883014	0.968176
1071	kuk	OK	0.0106055269875135	2.30420650950394	0.0442410601804294	0.0748093899164068	1115	2	1	277851518119543	-0.30253
1072	l(1)G0255	OK	0.0141642126573261	2.19270798161094	0.0408229662321842	0.0922567896587434	1207	2	1	208294995750159	-147571169656647
1073	l(1)G0320	OK	1.92048372246072e-16	8.14347345639482	0.167345283688315	1.75634935780856e-14	86	1	1	-0.875424	255257814305889
1074	l(1)G0334	OK	0.00627354550263456	2.49637209178827	0.0484386203719993	0.0509725572089058	968	1	1	0.0603693	-137673430961502
1075	l(2)35Cc	OK	0.00178326834574272	2.91415421935844	0.0571281975078089	0.0186013336064542	754	1	1	0.926718	0.483259
1076	l(2)37Bb	OK	0.000603345664304599	3.2372937441813	0.0639636652374118	0.00761687584230445	623	2	1	0.563394	-0.805757
1077	l(2)tid	OK	0.000131516595461437	3.64922447128315	0.0729051252742346	0.00204422534249842	506	1	1	-0.298234	-17939588211192
1078	l(3)73Ah	OK	0.0258546484932628	1.94554601664819	0.0366940280377414	0.142699516069833	1425	2	1	160335846866339	-205584389788044
1079	l(3)L1231	OK	0.0372059813908448	1.78407202228904	0.0332956092308534	0.185088579151799	1581	1	1	-0.388085	-0.275126
1080	Lam	OK	0.00209855338937292	2.86295461450255	0.0559732512584832	0.0211538378651545	780	2	1	267637260879248	-123860920292271
1081	LamC	OK	0.00262246797437768	2.79159252679812	0.0547261000976579	0.0253387108335141	814	1	1	-191968933616907	-250796235424412
1082	Lamp1	OK	1.97324404976437e-06	4.6141807828397	0.0927475876682987	5.02251276744231e-05	309	1	1	-0.845163	269754379171001
1083	LanA	OK	9.69808157246209e-08	5.2050334820146	0.105980709142254	3.21837179609343e-06	237	1	1	-201898447548181	-142681137544049
1084	LanB2	OK	2.03438940792673e-14	7.55877664328707	0.156120511188567	1.49537127975175e-12	107	1	1	-248780981575281	-11949492774619
1085	lbk	OK	0.0134293426007221	2.21356546504841	0.0424303924620856	0.0890571497088362	1186	1	1	-143712691341669	0.424542
1086	ldbr	OK	0.0157284831695915	2.15124373936221	0.0403688663595898	0.0992017001835099	1247	1	1	111359389747351	0.753691
1087	Lerp	OK	0.00032717211836425	3.40802698372351	0.0653387356957589	0.00442132080916637	582	2	1	336923011268347	15197810448991
1088	levy	OK	2.01122975219595e-05	4.10618581242105	0.0822448025364414	0.000392514193573726	403	2	1	297559555495947	198044102567302
1089	lgs	OK	0.00450096749026573	2.61198064706172	0.0508843055926447	0.0392462409212195	902	1	1	0.237792	-197735700827969
1090	lin-52	OK	0.0268469166303611	1.92929835979461	0.0363901319218339	0.1465308808451	1441	1	1	0.0399784	-0.666199
1091	Liprin-gamma	OK	0.000687705118378442	3.19976218804183	0.0541674024209736	0.00843806670210054	641	1	1	-33264991429928	-0.858678
1092	Lk6	OK	3.94479161958914e-07	4.93807912610737	0.0969044094932644	1.18419030870491e-05	262	1	1	-210092512642175	130816715139019
1093	lola	OK	0.010616813577032	2.30380437995348	0.0437914230962674	0.0748218985513951	1116	1	1	-161754027878076	0.855546
1094	LpR1	OK	1.14207562482244e-13	7.33101556894544	0.141593593194787	7.81080416454654e-12	115	2	1	276208098853796	161984126943218
1095	Lrch	OK	0.0232649147338099	1.99055502002598	0.0374022883540238	0.132401269451096	1382	1	1	128058739627569	27115523137437
1096	Lrr47	OK	0.000193279118080626	3.54909456215676	0.0698908432680837	0.00285204552289704	533	1	1	174786849940985	25360094823228
1097	Lsd-1	OK	0.0375681702163402	1.77963117707491	0.0330866755861728	0.18606653573773	1588	1	1	-0.871395	125749485868084
1098	LSm3	OK	0.0167546179694732	2.1259282295976	0.0399882504058418	0.104005580370882	1267	2	1	195575746024817	-179187781435383
1099	LSm7	OK	2.14512864794908e-08	5.47846735076128	0.110411492551012	7.8108503778331e-07	216	1	1	0.499308	-242414153438939
1100	lsn	OK	0.0458216115085052	1.68679268244253	0.0312296113827028	0.211992337949643	1700	1	1	-130901078258783	0.538073
1101	Lst8	OK	0.0255684610818167	1.95032896759144	0.036839599717547	0.14201691130543	1416	1	1	-223913756881983	0.515985
1102	luna	OK	0.000120863549695027	3.67086912355561	0.0732302985599179	0.00189738885898481	501	1	1	-0.434646	279829376119243
1103	lwr	OK	0.00532229447674611	2.55415490126564	0.0476896804226662	0.0447220577559916	936	2	1	293717940772742	-0.728966
1104	M1BP	OK	0.0195139930281607	2.06389169814934	0.0392485827904762	0.116490458557016	1317	2	1	167218383277624	-0.647759
1105	MAGE	OK	0.0319314649573505	1.85313556820378	0.0347099716581486	0.165551069142757	1517	1	1	0.126573	-144696129930151
1106	mago	OK	0.0336348287596923	1.82986814707142	0.033719048149297	0.171666403760532	1541	2	1	23215938421604	-164981802624596
1107	mamo	OK	1.4441163032629e-09	5.93782774576781	0.120720881735336	6.34523727662721e-08	179	1	1	-233705226455957	191505568402874
1108	MAN1	OK	2.9500377819523e-05	4.01677200429958	0.0806791053651094	0.000551117509621255	421	1	1	-0.656581	-0.135675
1109	Manf	OK	0.00498080717244617	2.57715890657351	0.0498742870417077	0.0427664283966039	916	1	1	-0.382113	-137980172854794
1110	mars	OK	0.017320738259612	2.1125246202687	0.0399039322249885	0.106511029250859	1279	2	1	244787319625586	-0.00664229
1111	MBD-like	OK	0.012751549800724	2.23369573838512	0.0428701710287782	0.0857920780005939	1169	1	1	108567853893011	303341215032207
1112	mbl	OK	1.321520773531e-05	4.2022250676167	0.0832454681881255	0.000272087981251867	382	1	1	-198157254730493	170524828809368
1113	Mcm2	OK	0.00553032791991222	2.54077662686819	0.049338772513031	0.046027544010698	945	2	1	289610584701269	0.709518
1114	Mcm3	OK	8.01189300337511e-05	3.77464161578251	0.0756263448935067	0.00132381383343582	476	2	1	302398260558813	0.585578
1115	MCPH1	OK	0.000715806692374361	3.18820028285035	0.0628240633614831	0.00874195595578315	644	1	1	-114886317526132	-0.447245
1116	MCTS1	OK	4.70264495451993e-05	3.90544307085863	0.0782515376934117	0.000814676268002186	454	2	1	29528776022312	-0.257092
1117	MCU	OK	0.0470816811294018	1.67383331816589	0.0299131731836958	0.216295223179174	1712	1	1	-124105350052149	-0.771395
1118	Mdh1	OK	1.33763476768171e-34	12.2122085775089	0.248601560288192	3.0058564136619e-32	35	1	1	-0.256541	242254941838848
1119	Mdh2	OK	0.00425636860300186	2.63102660320644	0.0495962584683339	0.0378263718221578	885	1	1	0.0760525	-142954209518565
1120	Mec2	OK	5.0709008858395e-09	5.72834021172249	0.113416779121122	2.06645779622423e-07	193	1	1	0.595551	112749307530986
1121	MED1	OK	0.00099973255140646	3.09031174610459	0.0600903767599792	0.0114286286581567	688	1	1	-181577340637476	0.733568
1122	MED10	OK	0.0278402495602885	1.91352794822378	0.0359835879185679	0.150538529762709	1454	2	1	247405775512427	133987396138774
1123	MED17	OK	0.0255021177275774	1.95144413648989	0.0367584731323645	0.141748520090033	1415	1	1	0.135453	120513599294292
1124	MED19	OK	0.0137668151731205	2.20386797521369	0.0422181749203763	0.0906834182048515	1194	1	1	-0.212782	-0.179604
1125	MED20	OK	0.0083803270327178	2.39191652094805	0.046141165782707	0.0636209190273412	1036	2	1	222701509917944	-147763289582861
1126	MED21	OK	0.000660475452165137	3.21138878315456	0.0636608110033542	0.00820487601625814	633	1	1	144683178390234	196169512647258
1127	MED22	OK	0.0321703160153456	1.84981212946146	0.0345481956530747	0.166460912889645	1519	2	1	281756289924353	0.813708
1128	MED6	OK	0.0314076978594803	1.8604959160613	0.0349114554590361	0.163374036815352	1512	2	1	255340107406348	0.0239858
1129	melt	OK	0.00689264232738745	2.46281025773984	0.0472641319552652	0.0549803569015236	986	1	1	-216400996719629	0.233991
1130	Men	OK	0.0220746771929753	2.01267002907667	0.0374840625969633	0.127378823274212	1363	1	1	-0.740406	-203138307553662
1131	Men-b	OK	1.45015653316786e-07	5.12981224859482	0.104448542988639	4.6936136351297e-06	243	1	1	-235876361404688	-0.845594
1132	Mes2	OK	0.00777040428983313	2.4195246222045	0.0467474753575541	0.060092654611148	1017	1	1	-146518818413049	189166443723308
1133	MESR4	OK	0.00951577039219433	2.34491258946132	0.0451478126663166	0.0692977167913041	1080	1	1	-251640597854883	-0.172166
1134	MESR6	OK	0.0133068339461908	2.21713792499521	0.0423491176899796	0.0886183310641749	1181	2	1	28468943449375	0.407286
1135	Met	OK	0.00585427391667341	2.52080872506539	0.0486793668140593	0.048314653047887	953	2	1	23783839556095	-105739090663327
1136	metro	OK	6.73031304598067e-09	5.68011239326143	0.115576095871277	2.7145595952122e-07	195	1	1	-0.69461	311306922811138
1137	mfas	OK	4.22791949373205e-06	4.453305289805	0.0899178114295024	9.98576180726804e-05	333	1	1	-0.461904	172319381612407
1138	MFS15	OK	0.0128113063188983	2.23188427215581	0.0426769670083506	0.0861140989396985	1170	1	1	-0.0722495	0.0591941
1139	Mgstl	OK	1.33116022746468e-07	5.14590647588196	0.104731234177974	4.3442220701285e-06	241	1	1	-158741632972986	-196659631353749
1140	mh	OK	0.00982879081543945	2.33282024556734	0.0443357650343316	0.0710509556649184	1088	1	1	134373732532233	252940338033306
1141	mia	OK	0.0189647417885626	2.07561596609651	0.0387426720480511	0.11441624493236	1303	1	1	-109104142462045	-0.290435
1142	Mink	OK	0.000196461844372237	3.54479155121236	0.0707523865616985	0.00289358128462105	534	2	1	252206595863074	0.746983
1143	miple2	OK	7.74194578929622e-06	4.32168959951056	0.0852544049699303	0.000172494061282761	353	1	1	-0.925531	255884855168926
1144	Mipp1	OK	4.57707801956661e-75	18.2944973396554	0.383786952615357	2.99989321865761e-72	12	1	1	-156170443569452	-230413974148167
1145	mirr	OK	3.01409467618115e-43	13.7377974758853	0.287207672457279	8.17443263040164e-41	29	1	1	-0.878464	313972156423198
1146	Mkk4	OK	0.0458891809631803	1.68609053938014	0.0311968740749485	0.212180134200713	1701	2	1	105261774982184	-0.517965
1147	mlt	OK	0.0287274672450122	1.8998337945363	0.0357220778156868	0.153928217539391	1467	1	1	-0.202946	0.376318
1148	MME1	OK	0.00437343806456474	2.62179213678154	0.0510034332837078	0.0386334250808152	890	1	1	-14495950130108	-159802377295626
1149	Mms19	OK	1.32989141969201e-06	4.69548238932138	0.0938374205245746	3.58205343009508e-05	292	1	1	-0.00267307	-0.918828
1150	mnd	OK	0.0407848877071025	1.74164960675327	0.0308783679673005	0.195593379156318	1640	1	1	-176892737423212	-276637453657521
1151	mod	OK	0.0197855040022755	2.05819927693394	0.0375257254699147	0.117799386054426	1321	2	1	260571273292273	-0.955109
1152	Moe	OK	0.00510802712552609	2.56842932278629	0.0491222662696826	0.0434790404137042	924	1	1	-11496072796467	-174073203724755
1153	morgue	OK	0.0225675852836268	2.00339254927313	0.0376738455167186	0.129463208063986	1371	1	1	121560307468146	267370908635723
1154	Mpcp2	OK	0.0294769404602062	1.88853710934583	0.0341758888904174	0.156474500716619	1481	1	1	-222885052238733	-0.482917
1155	mRF1	OK	0.0213196694560997	2.02722567157777	0.0379313894545478	0.124391098124795	1348	2	1	206268247092932	-0.95715
1156	mRpL14	OK	3.76161017058152e-08	5.37820481609748	0.109486653156111	1.32668448392931e-06	223	2	1	219551380599707	-0.730433
1157	mRpL16	OK	0.0204943831211316	2.04364362501639	0.0387798976888553	0.120379629012472	1339	2	1	279811509574621	193762462514507
1158	mRpL17	OK	0.0313007998815163	1.86201057416979	0.0348800190897115	0.16315026489297	1508	2	1	226193531478613	-145320677828921
1159	mRpL2	OK	0.00243470411931755	2.81554826278738	0.0550160857478796	0.0238467595248225	803	2	1	0.589531	-10009623847617
1160	mRpL21	OK	0.00180800400116124	2.90985125916707	0.0569701438668698	0.0188094596152555	756	2	1	195389564956396	-0.150865
1161	mRpL22	OK	0.0195212236971579	2.06373923281866	0.0390911343190995	0.116490458557016	1318	2	1	253623994315832	-0.514188
1162	mRpL23	OK	0.00635272477631068	2.49192043515647	0.0482547098774328	0.0514869288422809	970	1	1	0.547214	-194932151657475
1163	mRpL3	OK	0.00144074758904685	2.98010508186168	0.0587252893558451	0.0155225750518541	730	2	1	0.521071	-0.877699
1164	mRpL30	OK	7.54690215811031e-06	4.32731497634088	0.0868015609995655	0.000168626095095277	352	2	1	111398716891974	-0.35032
1165	mRpL32	OK	0.000957999600649721	3.1029532257546	0.0613250493267648	0.0110317230733676	683	2	1	0.978143	-0.299074
1166	mRpL36	OK	0.0148985702902992	2.17277652989725	0.0413069277460714	0.0954212176980481	1228	2	1	152981706584662	-188513124805821
1167	mRpL39	OK	0.00725082781300938	2.44459083926311	0.0473262110928513	0.0570848455949137	999	2	1	211284717048376	182567518132793
1168	mRpL40	OK	0.00567848500227393	2.53151888962857	0.0491620236587031	0.0470118784661941	950	1	1	192352970565527	237062757390605
1169	mRpL41	OK	0.00287153485285105	2.76210107064299	0.0539994963329035	0.027276113064823	828	2	1	166067012275427	-182690481168164
1170	mRpL44	OK	0.00248211726005336	2.80934546602811	0.0550310256436948	0.0242206603601981	806	2	1	280249794448584	-127345696908368
1171	mRpL47	OK	0.0254923096087021	1.95160920774096	0.0368079468681581	0.141748520090033	1414	1	1	0.0643272	-202932534438504
1172	mRpL50	OK	0.000291030413838535	3.4398387672968	0.0685168060824312	0.0039946844761607	573	2	1	175666531051367	-156771440130604
1173	mRpL51	OK	0.0153908914944281	2.15988229136339	0.0411454192909346	0.0975890398176019	1240	2	1	244015725578039	-199709225517643
1174	mRpL9	OK	0.0232116942905815	1.9915232788759	0.0377142406370878	0.132194044602044	1381	1	1	103511270011633	102549426931011
1175	mRpS11	OK	0.000758441337208502	3.17143412488468	0.0627192014243371	0.00910888920234443	654	2	1	251446445907324	109842698949443
1176	mRpS14	OK	5.89236588784506e-10	6.08314548984735	0.12407882164816	2.66341710964951e-08	174	2	1	281859644378393	-0.216101
1177	mRpS18A	OK	9.06790426972541e-05	3.7436613009398	0.0748900495730274	0.00147049622848228	485	2	1	252626665557593	-0.223991
1178	mRpS18B	OK	0.0206819921378003	2.03986288544887	0.0387211960363914	0.121210035889567	1342	2	1	26509292932865	0.461863
1179	mRpS30	OK	0.00789412035542104	2.41377425915722	0.04667452028712	0.0606913554207102	1023	2	1	147669180358618	-210569620949162
1180	mRpS31	OK	0.0278019028402333	1.91412797616646	0.0360745485444176	0.150538529762709	1452	1	1	114251025642126	149279492276775
1181	mRpS33	OK	0.0294844513747018	1.88842511188351	0.0353741777201059	0.156474500716619	1482	1	1	-0.2626	-144609800797833
1182	mRpS35	OK	0.000221293179460674	3.51329466005167	0.0700621799431275	0.00318184800083767	547	1	1	133308251823157	160181062596904
1183	mRpS5	OK	0.0499119412138902	1.6457080424513	0.0302990180786559	0.22435360095676	1749	1	1	-234232131515772	0.644035
1184	mRpS6	OK	0.00300313293473621	2.74743911892532	0.0536881439428845	0.0282869946487428	835	1	1	0.399945	-180321503502263
1185	mRpS7	OK	0.00123948544130068	3.02589656675388	0.0593959295993705	0.0138081487193057	706	1	1	-0.0977867	0.929304
1186	mRRF1	OK	0.0196349787928649	2.06134689208123	0.0388787020978553	0.117080445948356	1319	2	1	178698488200873	-0.97079
1187	msb1l	OK	2.83418839415722e-15	7.81111610381133	0.161504011359674	2.32196788750485e-13	96	2	1	1984232506406	0.441432
1188	msd1	OK	1.20605637155076e-05	4.22286970800234	0.0850653058594135	0.000252841286384562	375	2	1	274244292701453	0.802587
1189	msd5	OK	1.05373028159781e-05	4.25319059466746	0.0858357209286023	0.000223988882831535	370	1	1	155628581966131	153072731870281
1190	msl-2	OK	0.00133000949371071	3.00451813716594	0.0532130387878334	0.0145710928607723	717	2	1	327519997085303	160217802899944
1191	msn	OK	0.00021278398924749	3.5236986360743	0.0701392226489384	0.00308203697132875	543	1	1	-237086073433191	-123335171562565
1192	mt:Cyt-b	OK	0.043511341783227	1.71131660011514	0.0316769123922612	0.204186577043604	1676	1	1	-233744064842493	211830633061992
1193	mt:ND3	OK	0.0400135636415604	1.75052869421556	0.0325437176717472	0.193427583307236	1627	1	1	-354329530273706	-0.819851
1194	mTerf3	OK	0.0116498963400205	2.26848285747743	0.0434528299823779	0.0800230870866908	1145	1	1	0.908657	155554287809002
1195	mthl1	OK	0.0298756331549471	1.88262455467415	0.0353957906304751	0.157699231385006	1490	2	1	218805058921545	2050806216179
1196	mtSSB	OK	7.86307673535689e-08	5.24384827607427	0.105814486374612	2.64286745827273e-06	234	2	1	215467651809424	-105025035959614
1197	mtTFB2	OK	0.00224046973665587	2.84215717292157	0.0551052873092962	0.0223760295799227	787	1	1	102984996761053	0.880969
1198	mud	OK	0.048452815507729	1.66004385206073	0.030465819748249	0.220278262409416	1730	1	1	-110519496475488	-0.875905
1199	Mulk	OK	0.000381991403921608	3.36552450507574	0.0669493278486912	0.00511816421097692	587	1	1	0.0660457	-156660185453428
1200	Myc	OK	0.00203316576657801	2.87296966958984	0.054395848665602	0.0206067638584227	776	1	1	-236383430038721	0.360559
1201	Myo61F	OK	0.00149519169997796	2.96872473821665	0.0563152290228546	0.0160372923651262	733	1	1	0.0533937	0.0579662
1202	N	OK	0.00327987697129773	2.7184047509185	0.051867422960239	0.0304560004477646	847	1	1	-200356368099481	0.0403588
1203	Naa20A	OK	0.0191469785590758	2.07169432290617	0.0393662197263088	0.114954951425291	1310	1	1	-114949754749567	-0.555129
1204	Naa35	OK	0.0120270185781863	2.25626504457802	0.0432815695438957	0.081779980570013	1155	1	1	0.394606	0.491119
1205	Naa40	OK	0.00845614283038024	2.3886091091421	0.0461476909181174	0.063765640806271	1043	2	1	259713180984228	0.340428
1206	Nadsyn	OK	0.00625652610669218	2.49733545580781	0.0484834585744891	0.0508868436702524	967	1	1	0.0548102	-0.750908
1207	nahoda	OK	4.3590714121529e-06	4.44674449756495	0.0843655633476935	0.000102646995977792	334	1	1	-0.21897	-283626050573719
1208	NAT1	OK	0.00329384066834952	2.71699896668676	0.0531200402688524	0.0305495953497276	848	2	1	0.914652	-0.626519
1209	NC2alpha	OK	0.0357474498259106	1.80232110656309	0.0335781102921942	0.179435980575188	1565	1	1	0.299064	-0.811566
1210	ncd	OK	0.000555899792341854	3.26059183217789	0.0647077041981575	0.0070861456511648	617	1	1	184569128478735	0.933303
1211	nclb	OK	0.00518120798658687	2.56349511284578	0.0497332354121437	0.0438645864526434	929	2	1	0.785777	-0.627691
1212	ND-13B	OK	0.00364843442584227	2.68298304998062	0.0512897730063105	0.0332502164070098	863	2	1	250030954803198	-203937519413365
1213	ND-15	OK	0.0206306449264278	2.04089474916629	0.0367635776733335	0.12108956891519	1340	1	1	-100180284057886	244217722791301
1214	ND-19	OK	1.59283362473355e-06	4.65847096645159	0.0925556802546632	4.13453348466316e-05	303	2	1	20817097040531	-158755614680184
1215	ND-75	OK	0.0296395176045328	1.88611814850706	0.035463140678545	0.156979667312896	1485	1	1	-103868232046396	-203644619208706
1216	ND-ACP	OK	0.00185107243433682	2.90248534007278	0.0539061501472333	0.0191309917162406	761	2	1	277593549216955	-175161827427281
1217	ND-ASHI	OK	0.00465822016243995	2.60021856080116	0.0499003293563376	0.0404380812114682	906	2	1	142197485889166	-169613521617783
1218	ND-B12	OK	0.028253096244985	1.90711117471268	0.0348169539205847	0.152168435451592	1460	2	1	0.731769	-159151912179721
1219	ND-B16.6	OK	0.0114719135426389	2.27436871061421	0.0423534074081417	0.0792852372696443	1138	1	1	0.502225	-189016870480908
1220	ND-B18	OK	0.000686672150378071	3.20019543455028	0.0628427578849466	0.00843806670210054	640	1	1	0.648968	0.417543
1221	ND-MWFE	OK	0.039240698432222	1.75956613967815	0.0318270921797115	0.191575476827701	1611	2	1	124338396514624	-224749190431965
1222	Ndc80	OK	0.0331813532671456	1.83596585647924	0.0343370341484698	0.170346829925653	1532	2	1	217023833717078	0.668429
1223	nec	OK	3.49577136893306e-12	6.85782787055287	0.138976620428621	2.06723622681643e-10	133	1	1	-0.365188	300792472737896
1224	Nek2	OK	0.0102643192163809	2.31654301895985	0.0408286003320261	0.0734566611800142	1099	1	1	-0.0662312	-28050697527541
1225	nesd	OK	0.0119957304836443	2.25726596100747	0.0433345103504426	0.08175599675378	1154	1	1	-0.117212	0.37473
1226	net	OK	0.00724943723765295	2.44466002210396	-0.00180850157594341	0.0570848455949137	997	1	1	-192410770927698	-258836848360432
1227	neur	OK	0.0149665913388674	2.17097340649527	0.0411652547385854	0.0957788778520682	1229	1	1	-247064630066187	0.584999
1228	Nf-YC	OK	0.0111310383812877	2.2858663811415	0.0438263550285185	0.0777331328860262	1125	1	1	-162520567451746	-100249768120182
1229	Nhe2	OK	0.021893956831589	2.01611536559654	0.0381768372580759	0.127019845862126	1355	1	1	-24963742879513	-118228141290081
1230	NHP2	OK	0.0196962095445953	2.06006403962154	0.037477812017984	0.11735658186988	1320	1	1	0.475827	-238616300445927
1231	NimC4	OK	0.00268415416372976	2.78406011626175	0.0373700270652832	0.0258079125889176	818	1	1	-201496032749445	163779657262432
1232	NitFhit	OK	1.14794050672787e-05	4.23398320186719	0.0846845347017102	0.000242052334729617	373	1	1	-0.31327	-0.297307
1233	NK7.1	OK	0.0243296728942647	1.97156447652893	0.037282376119586	0.136876164029608	1398	1	1	-111238310610086	241879861730205
1234	Nlp	OK	4.843425689428e-12	6.81108033772245	0.139624252565395	2.84280171995158e-10	134	2	1	239019926513403	-219262547117604
1235	Nmdmc	OK	3.61196312264556e-06	4.48698174252245	0.0908102935473877	8.60851210897192e-05	330	1	1	0.384493	-0.207057
1236	nmdyn-D7	OK	0.0221277068688844	2.01166356586404	0.0378371129222764	0.127497739577858	1365	1	1	0.698153	112197392362224
1237	nmo	OK	0.0020102652147491	2.87654642940566	0.0555592351683704	0.0205334232649372	770	1	1	-159388975178034	210772245305645
1238	Nmt	OK	7.56116275798815e-07	4.80961238315262	0.0976433408649596	2.12387661041346e-05	280	2	1	276591905082434	-0.80357
1239	noi	OK	0.00840425434217073	2.39086988179693	0.0461496875072767	0.063684173770328	1037	2	1	0.933656	-153758677166832
1240	nom	OK	0.000405679725604566	3.34889019214748	0.0665756027138196	0.00535347490248308	596	1	1	0.934271	186068551915752
1241	Nop56	OK	0.0386007791775365	1.76715927207484	0.0318594262259666	0.189533116516233	1601	2	1	258996470893591	-104634595734013
1242	Nop60B	OK	1.55358880692006e-05	4.165465609935	0.0797684315859767	0.000316553781513635	386	2	1	292807730163306	-0.97476
1243	nord	OK	9.86028868849095e-14	7.35067677735904	0.148738543705752	6.8027342574545e-12	114	1	1	-228842512642175	-0.977694
1244	norpA	OK	0.00259245668403565	2.79531521201947	0.0546844148889828	0.0251104332757887	812	1	1	-0.144284	-192046252709759
1245	Not1	OK	0.0027382895868089	2.77757741869268	0.0530809031150107	0.0262962730161807	819	1	1	-171960357700617	197140829938518
1246	Not11	OK	0.00188991589527358	2.8959744452138	0.0569434872685625	0.0195068090765443	762	2	1	261382707084387	200911085980999
1247	Npc2a	OK	0.00351945880318141	2.6949974200372	0.0526688871026675	0.0324333092963461	853	1	1	-0.764062	-170058127564324
1248	Npc2f	OK	0.0103002875825125	2.31522585207356	0.0417165318443045	0.0735610033945749	1101	1	1	0.0636609	12067801274644
1249	Nph	OK	1.27117581545573e-14	7.61971563778026	0.143881016061191	9.61326710438399e-13	104	2	1	268118842567175	-185729102116955
1250	Nprl2	OK	0.0357561015936725	1.80221107318829	0.0335878615768834	0.179435980575188	1566	1	1	-0.25357	-0.967997
1251	Nrd1	OK	5.08495961913971e-06	4.41352877760013	0.0885113840433185	0.000118323098829982	338	2	1	142881389583319	-0.332122
1252	nrm	OK	0.0115119329239737	2.27303840227656	-0.00200806393548851	0.0794222389886431	1140	1	1	112728138889044	0.718417
1253	Nrt	OK	1.03006566498055e-35	12.4190421839228	0.259426148547614	2.38278425149177e-33	34	1	1	-148132101570398	289683311360942
1254	nrv1	OK	0.01807850822877	2.09515724604927	0.039708261298698	0.110308353156925	1289	1	1	-0.516715	-0.910054
1255	Nsun2	OK	1.43265276380918e-05	4.18391557900686	0.0843134867537365	0.000292670493178162	385	1	1	0.0967859	-255349285227192
1256	Ntf-2	OK	0.00024121608915532	3.49032571032304	0.066678471293339	0.00341831448866052	555	2	1	210351451362341	-209940332991017
1257	Ntf-2r	OK	5.47902306818372e-05	3.86833630740321	0.0637017016871239	0.000932738450893182	462	2	1	221333535636633	-0.225177
1258	Ntmt	OK	0.036321539907845	1.79506666059937	0.0334338507559068	0.181954720621147	1570	1	1	0.0273918	-0.793918
1259	Nuf2	OK	0.0406250408438787	1.74347841383699	0.0324341688344539	0.195183840095972	1637	2	1	310324104751318	-0.440745
1260	Nup153	OK	0.0314388028026461	1.86005598476498	0.0348698111086204	0.163427748871653	1513	1	1	-0.055108	-250542277914418
1261	Nup358	OK	0.012485805546682	2.24184160704367	0.0430430185574437	0.0842925842271711	1165	1	1	0.363366	-0.579081
1262	Nup43	OK	0.00463327326891138	2.60206064078096	0.0507061790123874	0.0402659605082741	905	2	1	307533415282934	-0.039291
1263	Nup44A	OK	0.0091083289256833	2.3611846471534	0.0455865716270303	0.0673212771288939	1064	2	1	291047295058935	0.654934
1264	Nup54	OK	0.0306377347301793	1.87150245823611	0.035127443963278	0.160751023117318	1499	1	1	159281607593268	0.723998
1265	Nup58	OK	0.00228613905736009	2.83571812112069	0.0556329714911619	0.0226740021262763	793	2	1	291183980430334	-0.388259
1266	Nup62	OK	0.000579761378378948	3.24865436516532	0.0643034078694638	0.00734271053293145	621	2	1	236398967231482	-122787246924771
1267	Nup75	OK	0.0425467782181001	1.72186731835571	0.0319768683366636	0.201342004022478	1662	2	1	0.823125	-113851607662571
1268	Nup93-1	OK	0.0399961328522992	1.75073094917081	0.0325762965228252	0.193427583307236	1625	2	1	316387613738745	0.499743
1269	nvd	OK	0.000525839645398989	3.27632375345404	0.0650243944796363	0.00674685676826363	612	1	1	-0.455595	-0.643211
1270	Nxt1	OK	0.0237556605578435	1.98171344894366	0.0367357971864058	0.13460970481804	1388	2	1	281784757102698	-0.787093
1271	oaf	OK	0.015271650820616	2.16297241100849	0.0410182541281268	0.0972563025944494	1235	1	1	-0.669163	-0.857648
1272	Oat	OK	1.52163173970517e-20	9.21742287282232	0.189447898060231	1.84117440504326e-18	65	1	1	-231414929901392	-169470410865677
1273	obe	OK	0.0154107549209741	2.15936952992286	0.0400076751248016	0.0975890398176019	1242	1	1	-437762109314234	-162878944796456
1274	Obp99a	OK	1.73195565650236e-05	4.1406049152421	0.0827344983906807	0.000349277724061309	390	1	1	-219571582351953	-163565077704323
1275	Oda	OK	9.10361874231469e-07	4.77236806787995	0.0961705868506046	2.53003397202491e-05	283	1	1	0.0627618	212007110494243
1276	Odj	OK	0.00653755190103047	2.48171709152087	0.0480695730432644	0.0527362520016458	975	2	1	111483534301489	-0.773593
1277	ogre	OK	1.30540361703076e-06	4.69927966820436	0.095285703907709	3.52817850444912e-05	291	1	1	-250929252182276	-138174616617096
1278	Orc5	OK	0.000601297520847651	3.23826392047093	0.063986106678287	0.00760322347502698	622	2	1	27346592756626	11038657941209
1279	Os-C	OK	0.00202725000374203	2.8738901156554	0.0509558442013596	0.0205886408587161	773	1	1	-243562404190332	-0.768024
1280	Oseg5	OK	0.000403850265789918	3.35014230558973	0.0663744585592361	0.00533828964779446	595	1	1	-0.741857	195834629911052
1281	Oseg6	OK	0.0111461412720891	2.28535052514179	0.0300220976424986	0.0777331328860262	1126	3	1	-422903005157739	-226199115139378
1282	Ote	OK	4.65802224420874e-11	6.47765275023888	0.132972605369346	2.37891850329232e-09	154	1	1	201068576301306	0.798376
1283	otk	OK	3.12073570552208e-05	4.00349047919776	0.0803189130885342	0.000577519678210146	425	1	1	-0.411508	266551463979351
1284	otk2	OK	0.00600046589536761	2.51211692789039	0.0481691714255937	0.0492626975647873	958	1	1	0.91159	153297870534526
1285	p115	OK	0.0106301649990738	2.30332916305546	0.0441302905799196	0.0748489236505961	1117	1	1	0.127524	180025618451702
1286	P32	OK	1.22555582302033e-07	5.16139896832071	0.102608693695776	4.01624856168956e-06	240	2	1	186560448135107	-199258942228688
1287	p38b	OK	0.00396149202014925	2.65533433004767	0.0518362375750691	0.035526949530757	877	2	1	129594942058295	-0.729746
1288	P58IPK	OK	0.000149506062647149	3.61615435021729	0.0720920056304947	0.00227880849364308	516	2	1	112311466659277	-0.908637
1289	pAbp	OK	2.25595057300507e-09	5.86424160455952	0.119743734570779	9.59083851712695e-08	185	1	1	-370652476822168	-103982401710881
1290	Paip2	OK	0.000949738088739503	3.10551557396313	0.0613853344448311	0.0109656286549678	681	1	1	0.694743	270614498036968
1291	pan	OK	0.00663857769492494	2.47624736209617	0.0479782941414327	0.0533869259412931	978	1	1	-180466548477442	227643936055767
1292	par-1	OK	4.10265605012084e-07	4.93041974496449	0.100116238518532	1.22224961493183e-05	264	1	1	-244151655708582	-140448396724595
1293	par-6	OK	0.00826537580592569	2.3969816485365	0.0459640085668602	0.0629434070680636	1032	1	1	138101204360693	116614478009807
1294	Parp	OK	0.000173889467035755	3.57683545516653	0.0707654219989208	0.00259022851938677	528	1	1	-176619915043146	140430634397136
1295	pasi2	OK	0.0386946784126565	1.76603869772024	0.0324905120840212	0.189615978638968	1605	1	1	-0.852985	138811653035747
1296	Pat1	OK	0.0105686599908899	2.30552264534925	0.0443715614795517	0.0748093899164068	1111	1	1	-0.172681	0.602725
1297	Pbgs	OK	0.0430951383533201	1.71584575780854	0.031301739418804	0.202874025433005	1670	1	1	-0.818024	-311004323583973
1298	pbl	OK	0.016400456724243	2.13451174279139	0.0403738558942796	0.102291508434712	1261	1	1	-0.448355	0.401705
1299	PCB	OK	0.000614061994153753	3.23226664320185	0.0631161315969334	0.00772735613443083	625	1	1	-0.464592	-0.988412
1300	Pcd	OK	1.53852159114995e-34	12.2008213604866	0.254517615560454	3.36124230955398e-32	36	2	1	266036208595007	0.794491
1301	Pcf11	OK	0.0398566058623221	1.75235251185409	0.0326180178459728	0.193371242302701	1621	1	1	-161939982448847	111613028424846
1302	pch2	OK	5.62356948074572e-06	4.39169308720374	0.0886696403327549	0.000128948612145962	343	2	1	283959706748694	-0.846511
1303	PCNA	OK	1.34049607693606e-06	4.69385872624579	0.0948959068468631	3.59829407682665e-05	293	2	1	322165187324255	0.458916
1304	Pcyt1	OK	0.0218994165275324	2.01601092829164	0.0381693468751353	0.127019845862126	1356	1	1	-24675439981106	-141679359299076
1305	PDCD-5	OK	0.000205690872564736	3.53267250028195	0.0698104244700596	0.00300770413256848	537	2	1	171971817935675	-0.0176513
1306	Pdcd4	OK	7.98908203620388e-06	4.31475273816729	0.0846416066785821	0.000176997549900686	355	1	1	-19536028293255	128110926526653
1307	Pde9	OK	5.87032162781034e-36	12.463951074644	0.259859855428318	1.44281498758526e-33	32	1	1	-0.719779	247222535985576
1308	Pdi	OK	0.035773123654405	1.80199464991612	0.0325874352231197	0.179435980575188	1568	1	1	-154232911144525	204261463063823
1309	Pdk	OK	3.51969736207048e-13	7.17866781826114	0.148035204026345	2.28780328534582e-11	121	1	1	-0.586802	270835750478374
1310	peb	OK	0.0482633083542007	1.66193096733681	0.0305464923779798	0.219793922650583	1727	1	1	-17208604005459	-21317790232314
1311	Pect	OK	0.00223328392211723	2.84318113119643	0.0555290370415236	0.0223755134362446	785	1	1	171645148719519	256717746633159
1312	Pen	OK	4.53206483301889e-19	8.84608737671055	0.180482270237432	5.11645310969785e-17	69	2	1	217752130950659	0.525529
1313	peng	OK	0.019955777782711	2.05466310837953	0.0390414866456567	0.118515178266502	1324	2	1	298907216514319	-0.689237
1314	Pex16	OK	0.00094101108206202	3.10824462783791	0.0613843789055916	0.0109483020124523	676	1	1	-0.106244	-280298990827931
1315	Pex23	OK	0.0292505502655125	1.89192405282113	0.0324695643243482	0.155923066539405	1475	1	1	0.499366	178253548520671
1316	Pfdn1	OK	9.86224533188742e-05	3.72251919737601	0.0738454262080119	0.00157335820558407	493	2	1	303818782294958	-0.154006
1317	Pfdn2	OK	0.0391469288709001	1.76067245328493	0.0319983242544461	0.191236394763745	1610	2	1	141513653720587	-0.936994
1318	pgant5	OK	0.048218993928541	1.66237310596662	0.0306073278471263	0.219723283457691	1726	2	1	293518837417334	197500913518535
1319	PGAP2	OK	0.0372606352459747	1.78339964810213	0.0329787847974398	0.185220088598153	1582	1	1	-204624012981683	-0.297748
1320	Pglym78	OK	0.0339371683646037	1.82584019525628	0.0338535593097644	0.172984983271295	1543	1	1	-0.456361	-259111291986836
1321	PH4alphaEFB	OK	1.27720114674791e-06	4.70373862209915	0.0953953811737103	3.46385759281804e-05	290	1	1	-186932233845026	-18737605891837
1322	Phf5a	OK	0.033375104195502	1.83335221896967	0.034029848577312	0.171229742007582	1533	2	1	283559092010229	-176113279980553
1323	Phf7	OK	0.0340563495217226	1.82426049982779	0.0337830649889533	0.173367759863008	1545	2	1	248824890578955	-0.171022
1324	PHGPx	OK	0.000315725994871918	3.41773222597371	0.0678551305052341	0.00427398442283586	581	1	1	-142680911098749	0.450527
1325	pic	OK	0.00323653987102296	2.72280221858189	0.0530834143425843	0.0301247172610599	845	2	1	33298033090946	133733051198589
1326	PIG-A	OK	0.00590453352143355	2.51779905952858	0.0475231895062773	0.0486273886346334	955	1	1	-116938761745722	-247851444107426
1327	PIG-B	OK	0.0476911757365121	1.66766447423073	0.0306081700511767	0.217949504455356	1721	1	1	-0.835965	-282444197756184
1328	Pink1	OK	0.000223596489929751	3.51054269971505	0.0700065240027578	0.00320909925784213	548	1	1	168852790321081	101062696355449
1329	pins	OK	0.0203035613857145	2.04751931110492	0.038683081522821	0.119885518242225	1332	1	1	158095618213385	248039834874736
1330	Pis	OK	0.042142035423584	1.72635219331888	0.0320546172501606	0.199787286682633	1659	1	1	-0.868409	-0.225116
1331	pk	OK	0.000929270252795944	3.11195305609273	0.061429364902574	0.0108277193159113	675	1	1	-0.498874	270420377629863
1332	Pka-R2	OK	5.74631113243339e-05	3.85670392964134	0.0771747901605005	0.000971929829173949	465	1	1	-206960073982507	0.0474991
1333	Pkc98E	OK	0.000141148640979648	3.63102550519912	0.0723679175073067	0.00217673345353908	510	1	1	-201282624279291	0.0779193
1334	Plod	OK	4.60599223638214e-06	4.4348887564717	0.0894779942615256	0.000107495931570165	337	1	1	-18117776301983	-224418897253407
1335	plum	OK	0.000397898051132108	3.35425284267115	0.0663007037849553	0.00527011865839089	593	1	1	-18260895398739	162017362493145
1336	Pmm2	OK	2.43625319157934e-05	4.06165972324715	0.0817445902105914	0.000465076003683774	412	1	1	118498083080023	207921235936748
1337	Pms2	OK	1.06276783980226e-10	6.35198535206192	0.128388280947766	5.25702456606592e-09	159	2	1	150004228080481	-0.075043
1338	Pol32	OK	0.0287608198262314	1.89932589916229	0.035506778395394	0.153984920308584	1469	1	1	0.500901	130904262441265
1339	POLDIP2	OK	0.0468763843662916	1.67592558915635	0.0309830037351393	0.215477944500808	1711	2	1	288315685714453	0.363277
1340	polo	OK	2.36589378205672e-08	5.46110549235321	0.111518474677913	8.45807027085277e-07	220	2	1	23289020868656	0.301109
1341	pon	OK	0.0347757183680314	1.81482090475881	0.0289063204390549	0.176004520569219	1554	1	1	-0.601332	0.832258
1342	POSH	OK	0.0448729213389468	1.69673991569046	0.0310614751798329	0.208831672385098	1690	1	1	-203708092247278	-0.774228
1343	Pp1-87B	OK	0.0170443687141375	2.11902046546259	0.0392243861342912	0.105182025686239	1271	2	1	245031817878454	-141216295284165
1344	Ppa	OK	0.0162047144715554	2.13932410310777	0.0408321060151929	0.101553848062775	1255	1	1	-151259998356134	0.82375
1345	PPP1R15	OK	0.0293918515034327	1.88980755327467	0.0355167631726171	0.15620222707328	1479	2	1	275523479903906	106919877904522
1346	pps	OK	0.0423664409475189	1.72386131797509	0.0309350156566541	0.200609306473351	1661	1	1	-125867871319086	0.283658
1347	Ppt1	OK	1.06423176045672e-08	5.60122165749628	0.114333707806915	4.06319553203502e-07	206	1	1	-111864999805719	201715033429729
1348	PpV	OK	0.0430472322781937	1.71636933967245	0.0318412024647661	0.202874025433005	1667	2	1	110346766437262	-192476991635693
1349	pr	OK	0.0411115874377048	1.73792985203211	0.0322654076729589	0.196506920931934	1645	2	1	222386558974951	212218969243633
1350	prage	OK	0.0407726239284375	1.74178971037583	0.0323259504691768	0.195593379156318	1639	1	1	-0.709386	14968854703294
1351	PRAS40	OK	1.67250790333753e-11	6.63052210208563	0.136369987123187	9.53208308677512e-10	138	1	1	-296272317444116	-123763469678296
1352	prel	OK	0.0430917567422052	1.71588270116441	0.0318482167896775	0.202874025433005	1669	1	1	107779856647223	12693931378709
1353	prominin-like	OK	4.44348935924287e-05	3.91912833690859	0.0787069288010698	0.000785349299111127	445	1	1	-106415257726938	259476964849102
1354	Prosalpha5	OK	3.28769506812371e-06	4.50698945062575	0.0868306104516404	7.9075601562058e-05	327	2	1	264144953216284	-191215825897587
1355	Prosbeta2	OK	0.0133035191923248	2.2172349801853	0.0404382818230668	0.0886183310641749	1180	1	1	0.626631	-199954224449528
1356	Prosbeta4	OK	0.00324181568099956	2.72226405422324	0.0505150406879581	0.0301381564196944	846	1	1	138498111690253	186324994939434
1357	Prosbeta6	OK	0.00519058602404625	2.56286729008878	0.0484989579759379	0.0438967301926062	930	2	1	15083317371723	-192054394704235
1358	ps	OK	5.58311595692066e-15	7.72521772630647	0.156090697135193	4.34764425754267e-13	101	1	1	-17219498542431	190359561818706
1359	ptc	OK	5.71594103502889e-07	4.86523858255292	0.0987944524250094	1.67745806867546e-05	268	1	1	-130451706920892	247516649144756
1360	Ptp10D	OK	0.00210059089290345	2.86264711354621	0.056140810516853	0.0211538378651545	781	1	1	-0.0447324	290112560170757
1361	Ptp61F	OK	0.0187992249838572	2.07920567841398	0.0395759555955408	0.113735311152336	1300	1	1	-0.397332	-0.615754
1362	PTPMT1	OK	0.0301674786236496	1.87833788314218	0.035290465584312	0.1588982970714	1493	2	1	0.907143	-162341462892426
1363	puc	OK	2.0799260381427e-16	8.13381558719995	0.168380430812255	1.88030095287268e-14	87	1	1	-212068895374567	119412868398296
1364	Pura	OK	0.00133020275575773	3.00447393700207	0.059206806255968	0.0145710928607723	718	1	1	-0.483982	164087288755046
1365	put	OK	0.00681125826945961	2.46706621231941	0.0478009488056696	0.054496995207833	983	2	1	0.821231	-161423329708112
1366	qkr58E-3	OK	0.0211698366684792	2.03016595331204	0.0384541657223856	0.123700420057644	1346	2	1	223830016578406	144973557370769
1367	qsm	OK	0.0129506168169108	2.22768941091585	0.0339217096716381	0.0868824273851058	1172	1	1	-25151559499386	0.14493
1368	qtc	OK	1.4898709109657e-22	9.70119966483307	0.200131490812281	2.16996939161949e-20	54	1	1	-126600686584741	-223154569488896
1369	Qtzl	OK	0.0172097813227	2.11512185884283	0.040123683791355	0.105911525902219	1278	1	1	0.948476	265314548390972
1370	r-l	OK	0.000117195327767457	3.67873826643477	0.0735809245100424	0.00185139677958691	497	2	1	273128970588415	-0.945271
1371	Rab23	OK	0.00936318523689882	2.35093369455831	0.0439816196903801	0.0685674598586678	1074	1	1	-0.0986064	-0.80164
1372	Rab4	OK	0.0449350186048251	1.69608366232731	0.0313554487979806	0.208996996645151	1691	1	1	-119897512470514	229303925412761
1373	Rab5	OK	2.70021327428022e-06	4.54859888735403	0.0919300996713862	6.67835767365219e-05	318	1	1	-101229790722162	255835311788189
1374	Rabex-5	OK	0.0491634811655901	1.65301916921154	0.030018742900981	0.22209694392152	1741	2	1	255441578353613	-104083902460469
1375	Rac2	OK	8.97097408305051e-07	4.77532250510717	0.0967238942364426	2.50201103415575e-05	282	1	1	-150134734188349	197887318509685
1376	Rack1	OK	0.0408463039968812	1.74094848974796	0.0322181200324755	0.195768544141054	1641	3	1	-492388049637109	-244629717689885
1377	Rae1	OK	0.000544691204839354	3.26636368781409	0.064832515803844	0.00697719271345524	614	2	1	0.864977	-0.76834
1378	RagA-B	OK	0.0404847894998033	1.74508784528637	0.032365712482621	0.195105924887226	1632	1	1	-0.397892	-158274585080279
1379	Ran	OK	3.67760890364991e-05	3.96449276296884	0.0793377387344046	0.000664928598326587	435	2	1	266843994582861	-197519818765057
1380	RanBP3	OK	0.0217833201074793	2.01823646405004	0.0378913331786806	0.126626616884941	1353	2	1	327732547248572	0.985482
1381	RanGAP	OK	0.0256611634825414	1.94877477901179	0.0367770288300051	0.142230479767575	1419	2	1	277457722152441	-116798604351414
1382	Rap2l	OK	0.0295732925300526	1.88710216881515	0.0354898605091195	0.156734464790339	1484	1	1	0.484955	-0.0133701
1383	ras	OK	0.0126663350652235	2.23629169467089	0.0429068799341256	0.0854380148267434	1166	2	1	175215347732275	-119455913525952
1384	RasGAP1	OK	0.0161362571554364	2.14101889554545	0.0404881282221265	0.101205472509974	1254	1	1	-242137662445337	-0.856117
1385	raw	OK	0.0258427496850713	1.94574399229228	0.0364364481521149	0.142699516069833	1424	1	1	-197969106708795	0.837644
1386	rb	OK	0.0269916109995996	1.92697117753861	0.0361511070884895	0.147116438331151	1443	2	1	0.876214	-153538850766552
1387	Rbp1	OK	0.0311475045109779	1.8641901293543	0.0336351906750151	0.1626660843153	1506	2	1	239846762145727	-165923288536204
1388	Rbp1-like	OK	0.0290547280477377	1.89487128616726	0.0356563982683309	0.15513607338456	1473	1	1	0.650068	267990129369365
1389	Rbp4	OK	0.00990514700354868	2.32992162199366	0.0289037913184596	0.0714715423696425	1090	1	1	0.0620441	128646605390178
1390	Rbp6	OK	0.000120383626558922	3.67188582109478	0.0733500838160773	0.00189363444577184	500	1	1	-0.402302	152860515493023
1391	Rcc1	OK	6.90600291811341e-06	4.34682861327348	0.0877900211186194	0.000155632415332269	349	2	1	320709522689551	0.49818
1392	ref(2)P	OK	0.00658816926349331	2.47896730031252	0.0480589837288886	0.0530357740607727	977	1	1	0.824925	227365582364666
1393	REG	OK	0.00793847495679451	2.41173193668554	0.0450482505297392	0.0607946499855782	1027	2	1	222250684226721	-17878410599841
1394	Reg-2	OK	4.67322080676436e-09	5.74218176645021	0.116791476103688	1.92433935315192e-07	191	1	1	0.0925472	285703103917705
1395	Reph	OK	0.0222638461695669	2.0090890346114	0.0380778331562865	0.128094477047289	1367	1	1	149303217853277	100464575666057
1396	REPTOR	OK	1.44135336717896e-06	4.67900481535253	0.0947594242402766	3.82392343572393e-05	296	1	1	-129430429016382	219722597974407
1397	retm	OK	0.0288111575960468	1.89856027868743	0.0335450922679527	0.154068745414561	1470	1	1	-173691586529047	-250469005924595
1398	RfC38	OK	0.000150511623281122	3.61441784646364	0.0721798159555052	0.002285614860802	517	1	1	163375659908026	0.588484
1399	Rga	OK	0.00589683184136879	2.51825877685733	0.048916820227039	0.0486148662813056	954	1	1	-0.664685	0.515958
1400	Rgl	OK	0.00559170716048798	2.53691487696716	0.0461971326298357	0.046391114786116	948	1	1	-181797913585932	-144020368230475
1401	rgn	OK	4.52921310259607e-06	4.43850884618213	0.0892701099447509	0.000106335107617666	335	1	1	-213686899219782	-0.999432
1402	rho-4	OK	0.00151811185256892	2.96404653288287	0.0583963242915856	0.0162007458893549	737	1	1	0.195243	291231887715923
1403	RhoGAP15B	OK	0.0405221421022319	1.74465876994119	0.0323653622266784	0.195166348826732	1633	1	1	-0.326885	260884635823833
1404	RhoGAP19D	OK	0.000912181313660137	3.11742838830936	0.0615813842219365	0.0106443709672655	674	1	1	-135559336220056	143333690541851
1405	RhoGAP54D	OK	0.007203139192608	2.44697011458142	0.0453475268292262	0.0570848455949137	991	1	1	-0.40683	0.632732
1406	RhoGAPp190	OK	0.0115378016673993	2.27218061956074	0.0436501011592269	0.0795309466381208	1141	1	1	-0.680931	-124566293579472
1407	RhoGEF3	OK	0.0232931250263281	1.99004253576118	0.036241548130559	0.132465964086819	1383	1	1	-0.81065	-0.613394
1408	RhoGEF4	OK	0.00155031363177048	2.95758154382548	0.0582002865527256	0.0164773198836146	740	2	1	126021083320349	-0.376365
1409	RhoL	OK	1.5937189966716e-07	5.11201305139735	0.104103528333019	5.09536581659437e-06	246	1	1	-0.612567	217857878583538
1410	RhoU	OK	0.0052501259991464	2.558904707015	0.047719159334008	0.0443049795958009	932	1	1	-0.938077	-287624795061482
1411	rl	OK	0.00555758502579538	2.53905703737925	0.0493586079164394	0.0461635482314157	946	1	1	-244682613884241	0.248564
1412	Rm62	OK	0.019198780253206	2.07058537018935	0.0379845337266495	0.115051084080069	1312	1	1	-0.807062	-166644285690916
1413	RNaseX25	OK	0.0126971292137693	2.23535185191844	0.0429040547290582	0.0855723404167056	1167	1	1	-141520146404535	178501766103374
1414	Rnp4F	OK	0.00143488643637612	2.98135353166958	0.0586595710406561	0.0154806335008205	729	2	1	0.916854	-0.277342
1415	RnpS1	OK	0.0103177807141767	2.31458670005931	0.044528000422723	0.0735714826083408	1103	2	1	202194794143408	-183613322001828
1416	RnrL	OK	0.00150809529649168	2.96608301894122	0.0582981676075569	0.0161376455876287	735	2	1	251312168563574	0.401933
1417	Roc2	OK	0.00509104291372792	2.56958347270749	0.0498466260920904	0.0434284734451953	922	1	1	0.493376	107448475736248
1418	rols	OK	0.0029440533849123	2.75394830517755	0.0530757275873583	0.0278639950328944	831	1	1	-250998775039942	-0.560391
1419	rost	OK	0.000962192177249473	3.10166063017162	0.0608641872897039	0.0110476517869593	685	1	1	-130592433487207	0.465052
1420	RpA-70	OK	1.78391060765117e-05	4.13382052965767	0.0832987202484674	0.000357009082167341	393	2	1	30911205622074	-0.160358
1421	RPA2	OK	1.57298065024503e-07	5.11448617445306	0.103802160801113	5.04958890374577e-06	245	2	1	284187158073157	0.313775
1422	RPA3	OK	4.60694087251398e-05	3.91041201904832	0.0772944749714262	0.000801628096511559	452	2	1	318439801658362	-0.107617
1423	Rpb10	OK	0.031510084580164	1.85904916988435	0.0342711797268682	0.163582056252799	1515	2	1	198610504592627	-18452508531226
1424	Rpb11	OK	0.00139543326561124	2.98988045072107	0.0583166497055868	0.0151171937107885	726	2	1	0.853819	-0.840601
1425	Rpb5	OK	1.53015294387226e-06	4.66673030621783	0.0940331399894971	3.99822355599845e-05	301	2	1	281203897918432	-106505832892788
1426	Rpb7	OK	0.0415885863569435	1.73254162400019	0.0321949720054324	0.197998929598887	1652	2	1	244613154853552	-0.214981
1427	Rpi	OK	0.000308252428813964	3.4242473230605	0.0660926500266661	0.00418376126782071	579	2	1	271044882262915	-14602921984805
1428	RpI12	OK	1.93071960527972e-05	4.11561767826856	0.0828006644270084	0.00038346236604861	396	2	1	160449441398352	0.24338
1429	RpL10Ab	OK	1.22003697095111e-17	8.47065957180555	0.173987411343059	1.17019399713787e-15	82	3	1	-472423974548609	-188834909421338
1430	RpL11	OK	3.45662983317405e-12	6.85943671326537	0.140135416570346	2.05957527559954e-10	132	3	1	-469036094223291	-21164876304282
1431	RpL12	OK	0.00281665347540958	2.76839537549096	0.0540384052601096	0.0268520964655713	825	3	1	-502222959076196	-232687164169682
1432	RpL13	OK	6.82017394029254e-05	3.81460038995295	0.0749647983092	0.00114616812052138	468	3	1	-470055715118677	-198262802583111
1433	RpL15	OK	9.50309648044639e-16	7.94766359448588	0.163413813554537	8.39796110322594e-14	89	1	1	-409441963707239	-129604647380246
1434	RpL17	OK	0.0434121719353382	1.71239258913061	0.0315804014917163	0.203964595144226	1674	3	1	-476904670273096	-242960877043141
1435	RpL18	OK	5.62455137132858e-13	7.11428923409372	0.145669952608959	3.62599151930322e-11	122	3	1	-499617139374048	-232792646509541
1436	RpL19	OK	2.72889503480023e-05	4.0351049323232	0.0805938378102887	0.000515931717516918	416	3	1	-478158799682886	-219335163456334
1437	RpL21	OK	9.28479104178238e-09	5.6248252878023	0.114525426829814	3.61509314572368e-07	202	3	1	-49261335519436	-228442484957112
1438	RpL23	OK	9.79096864293385e-09	5.61565469530749	0.11421060048069	3.77480237140563e-07	204	3	1	-480864516769678	-229632575136555
1439	RpL24	OK	1.59133813875811e-05	4.15998562313297	0.0834679608022381	0.000322574084054963	388	3	1	-491167346512109	-238516808372868
1440	RpL26	OK	0.00438328190341412	2.62102575796494	0.0509682341807448	0.0386334250808152	892	3	1	-499944583450586	-236232317310704
1441	RpL27	OK	1.21196649671939e-05	4.22176821346174	0.0843042197655255	0.000252841286384562	377	3	1	-478619805847437	-209722460132969
1442	RpL29	OK	0.0382337158963648	1.77156116026399	0.0328615653018517	0.1884136438126	1596	1	1	-382946507011682	-117060325366391
1443	RpL3	OK	1.56936008167353e-08	5.53351729595618	0.112177138648238	5.8497711101243e-07	211	3	1	-495879880462915	-220044685226811
1444	RpL30	OK	0.0103497339975299	2.31342164819147	0.0440317126839706	0.0736990206352242	1104	3	1	-466289083038599	-203720659834279
1445	RpL31	OK	0.000191709008088245	3.5512417816048	0.070684141405845	0.00283419426431212	532	3	1	-506568995987207	-224669099670781
1446	RpL34a	OK	0.00134753116377382	3.00053448715901	0.0572735569235787	0.0147195519125815	720	2	1	281226833785742	-147535981309546
1447	RpL35	OK	0.000738055948453877	3.17933930619816	0.0627471882284	0.00897188567942773	647	3	1	-48691963342312	-239671040398015
1448	RpL36	OK	0.000175253682699044	3.57479130624661	0.0707909314919657	0.00260561477207557	529	3	1	-464775363479883	-21766722880019
1449	RpL36A	OK	5.59437720143278e-19	8.8225446663698	0.18096876271391	6.11108009573178e-17	72	1	1	-433198825393945	-148023520481718
1450	RpL37a	OK	0.0168707792261167	2.12314672712562	0.0403226983102381	0.104644068307104	1268	3	1	-475276319061548	-217519951683415
1451	RpL37A	OK	1.08445543621916e-06	4.7370131592251	0.0954756970632786	2.97186132608491e-05	287	3	1	-481542340790064	-21799608550681
1452	RpL39	OK	0.000134135286981469	3.64415609817426	0.0726225684299621	0.0020808166313792	507	1	1	-375566927467615	-105238352042569
1453	RpL40	OK	4.41431575447932e-18	8.58827297162592	0.175216002164225	4.39475865936453e-16	79	1	1	-433928672348291	-141312814575566
1454	RpL5	OK	6.84663071237556e-11	6.41926638558825	0.131072506487458	3.4741129388925e-09	155	3	1	-460275069748193	-192171222788227
1455	RpL7	OK	0.000743474899126112	3.17721846652604	0.0627185924822521	0.00900990767585035	649	3	1	-467845717941553	-228954637867344
1456	RpL8	OK	8.9232208007324e-22	9.5168753550925	0.196806151562118	1.18951070504679e-19	59	3	1	-481497756515772	-205690980774296
1457	RpL9	OK	2.95983993510915e-14	7.50984635528729	0.153917805137583	2.13570101739756e-12	109	3	1	-47646197465542	-206953419071568
1458	RpLP0	OK	2.93365172829493e-05	4.01808499622343	0.0803463423010661	0.000549361210548563	420	3	1	-47416876939419	-246227610927952
1459	RpLP0-like	OK	0.00786329007636881	2.41519980380696	0.0463750622346204	0.0605134798929948	1022	2	1	228332098449438	-143909409713877
1460	RpLP1	OK	4.68171720233587e-27	10.7077251764247	0.222040125545487	8.18260128808258e-25	45	1	1	-418768302475244	-132810353559388
1461	RpLP2	OK	0.000143891325886396	3.62605628668589	0.072303736607805	0.00221036187128223	512	3	1	-489847747360498	-243413794857396
1462	Rpn1	OK	0.000154734578153547	3.60724187139695	0.0720598681630112	0.0023403604945724	520	2	1	159852131332129	-175661026758088
1463	rpr	OK	0.0141489202099634	2.19313241160108	0.0382949758636789	0.0922567896587434	1205	1	1	0.210273	-0.857711
1464	RpS11	OK	7.89447878785846e-14	7.38033682690383	0.150498747597036	5.49469696163777e-12	113	1	1	-420075933014185	-132814686817063
1465	RpS12	OK	1.1256109880197e-21	9.4927018303005	0.19629430839799	1.47548840346248e-19	60	1	1	-433143989120752	-139410019737614
1466	RpS13	OK	8.58388168925583e-18	8.51151343598109	0.174756770131562	8.3348431464194e-16	81	3	1	-473311130081445	-215748406273259
1467	RpS14a	OK	1.28915063287813e-05	4.20783402218247	0.0842968861998203	0.000266119940356602	381	3	1	-47529534486416	-211086500507725
1468	RpS15	OK	3.43400160117774e-09	5.79412075227499	0.117338412454037	1.44430067343652e-07	187	1	1	-424785653625757	-13549206338538
1469	RpS15Aa	OK	1.24821576701834e-09	5.96168951813908	0.121438621901772	5.51529045370742e-08	178	3	1	-485421744858057	-209808725935353
1470	RpS15Ab	OK	0.0260056821053904	1.94303967977214	0.0363210271274752	0.143031251579647	1430	2	1	224278577293127	-106754029613865
1471	RpS17	OK	3.60053101886458e-07	4.95586117428544	0.0997590247497107	1.08916063320654e-05	260	3	1	-462018243347437	-177140208405388
1472	RpS18	OK	1.02402235989547e-23	9.97068833802113	0.205335889649127	1.61078717211557e-21	50	3	1	-472795335327417	-236868441921605
1473	RpS2	OK	3.45481594899828e-05	3.97937623607624	0.0795369610923656	0.000630443792085186	431	3	1	-465111104522974	-222707105499638
1474	RpS20	OK	1.76721129664068e-10	6.27331436836772	0.128022031439529	8.57970175807341e-09	162	1	1	-443788901840479	-146977773380412
1475	RpS21	OK	4.27055408899266e-09	5.75741632492467	0.11735251133321	1.77713798465224e-07	189	1	1	-435351935898096	-14733624763502
1476	RpS23	OK	0.000383372625547634	3.36452864339508	0.0654813983770632	0.00512461672285043	588	3	1	-505710259948999	-231558061462773
1477	RpS24	OK	4.34278542619247e-15	7.75715506323009	0.159423962227868	3.45010175525291e-13	99	3	1	-478774539505274	-221433044296635
1478	RpS25	OK	4.45790412382813e-28	10.9233375531834	0.226298495333976	8.15381765904843e-26	43	1	1	-400742427383692	-123457042199505
1479	RpS26	OK	0.00245016433683489	2.81351377395377	0.0548910519089372	0.0239683364542368	804	3	1	-484183827911646	-232357538563145
1480	RpS27	OK	3.0522947633773e-06	4.52273415057892	0.0908767201500731	7.38655332737306e-05	325	1	1	-397923866783411	-126471222263707
1481	RpS28b	OK	0.00605226542193771	2.50908221345063	0.0485097634967286	0.0494813591928691	962	3	1	-502039996658594	-233590901714695
1482	RpS29	OK	1.76975809342653e-12	6.95444542788708	0.141128150938604	1.07070364652305e-10	130	1	1	-417904368912012	-133612657410038
1483	RpS3	OK	0.00407670832228596	2.64564984512877	0.0513580885390949	0.0363942235582055	881	3	1	-482796041046411	-229059285742176
1484	RpS3A	OK	3.71594327579604e-26	10.5141871749645	0.217915715557427	6.35345518785561e-24	46	1	1	-384365407501489	-11924779198779
1485	RpS4	OK	1.22467001274148e-05	4.21941780136653	0.0842393079796303	0.000254815599211951	378	3	1	-457082644974024	-203745413643254
1486	RpS5a	OK	7.31597999828521e-14	7.390461921316	0.151694055535999	5.13751631129582e-12	112	3	1	-468857518707544	-210368842703236
1487	RpS5b	OK	1.02692327362605e-53	15.3853118264074	0.311771081001089	3.84607216527089e-51	21	1	1	-0.921381	303479307073223
1488	RpS7	OK	3.57818362810242e-06	4.48898399712257	0.0892432757231944	8.55392529939987e-05	329	1	1	-4491362491	-165377857607735
1489	RpS9	OK	0.00166766221571644	2.93501418229258	0.0574093888079393	0.0175795892217593	746	3	1	-483089915787012	-224895418506993
1490	Rpt5	OK	0.000996867769867608	3.09116389434831	0.0609017367869786	0.0114124672634771	687	2	1	168150170768469	-208434397798909
1491	Rrp40	OK	0.0144070655285	2.18602015142665	0.0418207491813109	0.0933373726372754	1214	2	1	292234595741003	-0.84427
1492	Rrp42	OK	0.0434558838229029	1.71191807255734	0.0317689881290839	0.204048075383362	1675	1	1	125432427848547	196452253240215
1493	Rrp46	OK	0.00179245524882781	2.91254978497169	0.0572955567041343	0.0186723980556698	755	2	1	162242516006201	-132811746817959
1494	Rtc1	OK	0.0103069581361502	2.31498201640809	0.0445450202208176	0.0735610033945749	1102	3	1	-392387572799951	-196199215275181
1495	rudhira	OK	6.5041230473994e-07	4.83962788848687	0.0980968005246108	1.86696816670789e-05	274	1	1	-17437719491604	128099124806987
1496	S	OK	0.0250353681593573	1.95935919095302	0.0368036743621835	0.139715921769466	1409	1	1	-0.914151	-211238331419362
1497	S6KL	OK	0.0204442916927593	2.04465803721614	0.038097639943524	0.120272752989161	1336	1	1	-105974093948633	0.703611
1498	Saf-B	OK	0.00352168418805843	2.69478679275566	0.0526585510721911	0.0324333092963461	854	2	1	0.627203	-0.514601
1499	Sam-S	OK	0.00189604486170242	2.8949582436293	0.0550498568401648	0.0195444204944817	763	1	1	-290471545730859	-164820992273224
1500	san	OK	0.000745230536473029	3.176534408835	0.0626318452213367	0.00901728949132366	650	2	1	222911103690832	-0.277434
1501	sano	OK	0.00172967020876501	2.92366750699624	0.0566236893463523	0.0180902342977883	752	1	1	-103425357614786	112102644818889
1502	santa-maria	OK	1.03086410352451e-57	15.9701852013711	0.334625100149785	4.76926245542367e-55	17	1	1	-0.965332	219235794919597
1503	Sar1	OK	0.0378197741138442	1.77656676296045	0.0325239189860602	0.186959474170575	1591	1	1	-0.032359	-125167677623166
1504	Sbp2	OK	0.0291463785029461	1.89348984814736	0.0355016539429804	0.155519855444824	1474	1	1	-0.0206432	-0.867702
1505	sced	OK	0.0398994630869926	1.75185394105458	0.0295375278469183	0.193371242302701	1622	1	1	-264827314888269	-0.438866
1506	schlank	OK	0.0212189454599752	2.02920032083612	0.0382020721023944	0.123895327425913	1347	1	1	-0.325543	-0.535829
1507	SCOT	OK	0.000783340393447413	3.16203993254655	0.0625973658732864	0.00930660452335937	662	2	1	10617928120014	-153662109074129
1508	Scsalpha	OK	0.043648868995237	1.70982770631971	0.0305714250555419	0.204709811954406	1677	2	1	0.647721	-110750249844922
1509	scu	OK	0.00130028335269268	3.01138759010842	0.0582375569634434	0.0142831404593965	716	2	1	0.745569	-120496431809796
1510	Sdc	OK	0.00159616345266258	2.9485846588006	0.0578370217252594	0.0169417348922958	741	1	1	-139408830677301	275356119054424
1511	SdhB	OK	0.0147956597256203	2.17551801718143	0.0412098550652727	0.0950122608124641	1224	2	1	0.537753	-121233011108769
1512	sdk	OK	0.00672900053698131	2.4714137501967	0.047832054666265	0.0540036624728143	980	1	1	-23858503488186	-150138649416102
1513	sdt	OK	3.32280348386895e-05	3.98862968325919	0.0801348489424655	0.000609180638709308	429	1	1	-208066729580194	-196999103647602
1514	Sec13	OK	0.0244738364239792	1.96904718557384	0.0369754717359422	0.137392379353745	1401	2	1	278486832107275	-117221454602612
1515	Sec15	OK	0.0386109727089709	1.76703751714581	0.0321288776974404	0.189533116516233	1602	1	1	-314807383095056	-13559518389119
1516	Sec23	OK	0.0308071913086779	1.86906060845143	0.0351063759369591	0.161424756590774	1501	1	1	0.217754	-0.672924
1517	Sec24CD	OK	0.019869010362934	2.0564618414486	0.0388758888763524	0.118118501887662	1322	1	1	-121226886783869	-0.831145
1518	Sec3	OK	0.0120304434226961	2.25615561982404	0.0426319367306183	0.081779980570013	1157	1	1	173917110885351	20706409730302
1519	Sec61alpha	OK	0.0310175838540761	1.86604430081574	0.0344024666630331	0.162310909522494	1503	1	1	-0.525841	-113295520168675
1520	Sec61beta	OK	0.00753908687912521	2.43049596949839	0.0451323723048152	0.0586810796574575	1010	2	1	203025039161413	-215148074251545
1521	Sec61gamma	OK	0.00406574876608153	2.64656042927529	0.0503376443074977	0.0363376295968537	880	2	1	177056213344305	-202718777281178
1522	Seipin	OK	0.0089834679760629	2.3662988240478	0.0445509199230855	0.0665928139790148	1061	2	1	325754078353613	145288293737041
1523	SelD	OK	0.0137201783580061	2.20519581534724	0.0417009546157623	0.0905278546860048	1192	2	1	231367262328833	-199710325223339
1524	SelG	OK	0.00738677307306596	2.43788321138172	0.0471003576397389	0.0580389312883754	1001	1	1	-234246961151392	-164200814139975
1525	Sema1a	OK	5.63541808612392e-05	3.86146673054281	0.0774866508910019	0.000955227656193202	464	1	1	-141912189995081	17140690602647
1526	Sep2	OK	0.0186014771397925	2.08352984420618	0.0394505680851088	0.112946754743981	1295	2	1	0.597464	-0.634019
1527	Sep4	OK	0.000677095905982326	3.20424076325929	0.063245620956737	0.00836006169631239	637	1	1	-0.398824	249771182912456
1528	SERCA	OK	3.03853432532224e-07	4.98875172880925	0.101464162559672	9.26281878630209e-06	258	1	1	-0.41844	-235282344442738
1529	Set	OK	0.000283010343015362	3.44739485109405	0.0666870423746459	0.0039119092228749	569	2	1	221725829566687	-149992236939205
1530	SF1	OK	0.0463101776315128	1.6817343951224	0.0310713833842933	0.213624367784075	1705	2	1	170682664836615	-0.924826
1531	SF2	OK	0.0445425040910269	1.7002441643613	0.0304554677408764	0.207776352523773	1686	2	1	145119400943487	-177912024480236
1532	Sf3a1	OK	0.0420050887792794	1.72787756385682	0.0320489726626982	0.199378408719995	1657	2	1	113232394183844	-157398870286477
1533	sgg	OK	0.0142261773540439	2.19099223033542	0.0418863301015842	0.0925466376257693	1209	1	1	-197158018623621	0.099241
1534	sgll	OK	0.0020287599066122	2.87365495518509	0.0564330191986546	0.0205886408587161	775	1	1	192564018691748	125962584394085
1535	Sgt	OK	0.0368813614112776	1.78808234954594	0.0328274351482585	0.184055778870367	1576	2	1	222882731879919	212189286130535
1536	shep	OK	0.0145148311508774	2.18308348834254	0.0417075674156216	0.0938037362380038	1217	1	1	-199248270069391	223076599019634
1537	shf	OK	4.31189018202707e-83	19.2755149657558	0.404626352557844	3.76811292018255e-80	9	1	1	-117731861149103	268484418767559
1538	shu	OK	0.0267017884660221	1.93164306212671	0.0362893212361303	0.14603303681644	1438	1	1	0.412241	-0.245337
1539	sick	OK	0.0011656141189121	3.04442851666955	0.0597129796831089	0.0131152432693043	699	1	1	-217670909439356	235816495793926
1540	sip2	OK	2.19241444439797e-05	4.08620685151945	0.0821986176453465	0.00042471279815739	406	1	1	0.702973	0.820618
1541	Sirt1	OK	0.00680626004801304	2.46732905422654	0.047825804822507	0.054496995207833	982	1	1	-246081010376245	-0.244534
1542	Sirup	OK	3.79897059722717e-08	5.37642479822553	0.108912780280601	1.33387963157106e-06	224	1	1	-134480027233392	201560752767192
1543	Six4	OK	0.00143136760819964	2.98210529497751	0.0571659913968001	0.0154638821957283	728	1	1	-152930025135309	0.573312
1544	siz	OK	0.0271650739441718	1.92419498198711	0.0349064395975715	0.147754707172138	1446	1	1	-201827208076746	-140061188560856
1545	Ski6	OK	0.00371419755548827	2.6770030844475	0.0522876857678879	0.0336545665598102	868	2	1	204676421607703	-185592094880475
1546	sktl	OK	0.000168697760441771	3.5847544242497	0.0707264327594809	0.00252840763885906	523	1	1	-117795840774805	-0.482947
1547	Slbp	OK	0.0028803264289586	2.76110286932149	0.0540836196153213	0.0273266192566459	829	2	1	294975551093787	0.551033
1548	Slc45-1	OK	1.01553573495296e-05	4.26144741634367	0.0856493374805077	0.000218816061658773	365	1	1	-103262332950861	213283079045879
1549	slgA	OK	0.0095547576297393	2.34338767686849	0.0451861046131831	0.0693248789279517	1084	1	1	-181775561844141	-273304469210041
1550	SmB	OK	1.98122105780443e-05	4.10965876460974	0.080276520799288	0.000390533925304056	399	2	1	229415353263586	-180110793632401
1551	SMC3	OK	0.00741115591168752	2.43669167024014	0.0469684014371563	0.0580565151846836	1004	2	1	13486649605152	-0.00300295
1552	SmD1	OK	0.0295588447651861	1.88731708719778	0.0350051001758643	0.156734464790339	1483	2	1	188379128898352	-189292685014141
1553	SmD3	OK	0.0438207052014385	1.70797268784717	0.0308924677198794	0.205393233855372	1678	2	1	168565293277472	-111723951321972
1554	SmE	OK	0.00285970960075472	2.76344807303502	0.0520641563299309	0.0272295593340628	826	2	1	262804707015723	-165191715282334
1555	SmF	OK	0.000127751739957795	3.65667953366975	0.071713972998279	0.00199358618009535	504	2	1	259606560195654	-106390852552784
1556	Smr	OK	0.00103280077953324	3.08063433044338	0.0600733566219379	0.011772432073955	690	1	1	-18893391278866	12646209515916
1557	smt3	OK	9.22143101867392e-05	3.73944278209754	0.074494825722407	0.00148843794408263	487	2	1	231606777633398	-229664535147084
1558	Snap25	OK	0.000700826081511936	3.1943106166006	0.0381733809528694	0.00857231280107523	643	2	1	173657782996863	0.0182925
1559	SNF4Agamma	OK	0.00259962519195289	2.79442248416679	0.054744383322333	0.0251488956146488	813	1	1	-198663465057642	0.815547
1560	Snoo	OK	4.79633076448396e-05	3.90067056001492	0.0780804789677825	0.000827530527770672	455	1	1	-201474193607599	109152453321086
1561	Snx1	OK	0.00695697250505429	2.45947741952398	0.0476281303796511	0.0554372733052198	987	1	1	0.454953	278103368657695
1562	Snx3	OK	0.00343331156443175	2.70324442609309	0.0526686100592823	0.0317308994762112	851	2	1	180156024421423	-0.0160396
1563	so	OK	3.10873860162369e-11	6.53841363368803	0.134437483750093	1.67467322614865e-09	146	1	1	-0.742854	315574806111919
1564	Socs16D	OK	0.00466845735226386	2.5994651923348	0.050497556214687	0.0404822679995097	907	1	1	0.319291	151711290258037
1565	Sod2	OK	7.28128337885337e-08	5.25800612895097	0.103989637388737	2.45782376715372e-06	233	1	1	-0.256371	242228691953289
1566	Sodh-2	OK	6.28522091351799e-07	4.84642762111871	0.0984327417810446	1.81739935605952e-05	272	1	1	-0.729679	276908176320659
1567	Sox14	OK	0.00276582725897125	2.77432406450864	0.0542881034147901	0.026463785148186	822	1	1	-194407848392755	-217110348564518
1568	Spase22-23	OK	0.0472004713560642	1.6726260126406	0.030646913496112	0.216587927196876	1714	1	1	0.440259	-188400987607373
1569	Spc105R	OK	0.000377614356107498	3.3687025945262	0.0663431841472305	0.00508285293080309	584	1	1	-128786746536524	-0.687192
1570	SpdS	OK	2.0587050127091e-06	4.60536602337099	0.0922470978671688	5.22313384676034e-05	310	2	1	0.670117	-138787994605435
1571	spen	OK	5.25819320653641e-06	4.40627411909897	0.0874374818900552	0.000121634381086497	340	1	1	-241492811714441	174108808415996
1572	SPH93	OK	0.00724943723765295	2.44466002210396	-0.00180850157594341	0.0570848455949137	998	1	1	-19236020234707	-259626371485127
1573	spict	OK	0.00972123365275622	2.33693686167628	0.0450601719269903	0.0703380889410558	1087	1	1	0.664873	174134748357402
1574	Spindly	OK	0.0012179070438761	3.03120301793065	0.0597139513293422	0.0136063052558034	704	2	1	178880973781317	-0.0390391
1575	Spn	OK	0.000173229579445453	3.57782962327868	0.0714533580096531	0.00258529533650567	527	1	1	-123002747570307	202040808576213
1576	Spn42Da	OK	0.00388631736270642	2.66179002913883	0.0509261392428765	0.0349724096769863	874	1	1	-293366567169458	-108617184382809
1577	Spn42Dd	OK	0.00223655887184562	2.84271409043071	0.0557532328323054	0.0223760295799227	786	1	1	-175678626571924	-204166189652813
1578	Spn43Aa	OK	0.0171157724414059	2.11733360365133	0.0302314563838239	0.105498080134527	1276	1	1	-212760058914453	-125563133579625
1579	Spn77Bc	OK	8.18907280566281e-05	3.76918501117418	0.0740922396011219	0.00134461498155612	479	1	1	-0.843332	0.778673
1580	Spn88Ea	OK	0.0133504580815747	2.21586256279651	0.0422418116462235	0.0887585399928869	1183	1	1	-108263502393991	0.603268
1581	SPoCk	OK	0.0357579081622611	1.80218809996239	0.0335279546507973	0.179435980575188	1567	1	1	-164434377228052	104656784909832
1582	spoon	OK	0.00998550328338412	2.32689214161634	0.0447397250242236	0.0717879189431591	1094	1	1	-175667623554498	0.533595
1583	Spred	OK	0.0465674368952228	1.67908810662122	0.0309999413099682	0.214521576692208	1707	1	1	-0.675209	0.168171
1584	spri	OK	0.0185065974605425	2.08561849213387	0.0396510467565581	0.112484071891165	1294	1	1	-172302321468622	0.333877
1585	Spt	OK	0.0443644700367512	1.70214099786225	0.0308908776282447	0.2070780752754	1685	1	1	0.916694	0.946045
1586	spt4	OK	0.0138652352165279	2.20107845222139	0.042065640322354	0.0911107855026296	1196	2	1	232885035003393	-0.611209
1587	Spx	OK	0.00363686813355814	2.68404478190094	0.0524443999983662	0.0332223425463612	860	2	1	159138091529578	-138605211001767
1588	sqh	OK	1.58521589608184e-05	4.1608659274092	0.0820924965297451	0.000322163385599061	387	1	1	0.221254	258340042012798
1589	sqz	OK	0.0192152367184097	2.0702336082408	0.038001411855756	0.115051084080069	1313	1	1	0.401272	0.596836
1590	srl	OK	0.0296674197224828	1.88570410481613	0.0353941949369556	0.157021706673841	1486	1	1	-176445046936304	-148875057768954
1591	sro	OK	2.00072477132137e-10	6.25397115303084	0.126875848224269	9.59493922344059e-09	164	1	1	-153127531086237	-126294068318737
1592	sta	OK	5.20544763956639e-15	7.73413446386133	0.159049231996922	4.09408456851896e-13	100	3	1	-454603473221094	-227288413864506
1593	stac	OK	0.0275515431991155	1.91806250234534	0.0303567954991747	0.149443370524857	1450	1	1	-233892742668421	-1258469112934
1594	stai	OK	5.74774495825275e-10	6.08712683969726	0.123009311797522	2.61306439865074e-08	173	1	1	0.739158	165090840238201
1595	Stat92E	OK	0.0452359925898408	1.69291322735804	0.0313132085820976	0.210148305799821	1693	1	1	-226955524956018	186082332509624
1596	stck	OK	0.0250476096242781	1.95915002942918	0.0370098738057591	0.139715921769466	1410	1	1	0.268784	-0.604665
1597	stet	OK	0.0115119329239722	2.27303840227661	-0.00200806393548851	0.0794222389886431	1139	1	1	110923119510382	0.725413
1598	stg	OK	2.26597982833504e-05	4.07853902136801	0.0815260703653176	0.000436812042888604	408	2	1	226568659270972	0.652227
1599	stl	OK	1.11951070167671e-80	18.9857070178404	0.398512229060214	8.80495166868734e-78	10	1	1	-310829249893457	-148103279692067
1600	stv	OK	1.74837674110727e-06	4.63925029622651	0.0940039163121545	4.49378531660416e-05	306	1	1	-153239778553278	200993030446636
1601	stx	OK	0.00125361132317194	3.02246839257859	0.0595622739995873	0.0139118362841938	708	1	1	-0.307309	139258544820415
1602	sty	OK	0.000644397166563758	3.21846336442038	0.0637865396848091	0.00804073642323014	629	1	1	-138012472664148	247782295125591
1603	Su(var)205	OK	0.0141547900452949	2.19296945216608	0.0407517836574358	0.0922567896587434	1206	2	1	246458109344214	-16126568734361
1604	su(w[a])	OK	0.0280655676232145	1.91001613995451	0.035760070632491	0.151500129963337	1457	1	1	-296589390312463	-102934403044117
1605	sug	OK	0.0104097392969064	2.31124223691976	0.0302498756577043	0.0740258585625399	1106	1	1	144209643329352	0.436047
1606	Surf6	OK	0.000768729176007299	3.16751867475258	0.0624319223866983	0.00919473380030105	657	2	1	296555884803503	-0.377267
1607	svr	OK	1.19744214933499e-06	4.71688035403429	0.093861924498431	3.27009809184712e-05	288	1	1	-296002737556726	-0.269537
1608	Swim	OK	4.32173548352383e-14	7.46013372611587	0.153487523671151	3.06220266467702e-12	111	1	1	-1282826462138	249338167089092
1609	Swip-1	OK	0.00248971600532678	2.80836134378674	0.0545282350662147	0.0242647043146161	807	1	1	-0.715835	-0.813727
1610	Sxl	OK	8.0661034926936e-09	5.64906583561819	0.115459534359614	3.18793487286609e-07	199	1	1	-178312412773401	103028695958721
1611	Syn	OK	0.000169949311825145	3.58282477307336	0.0679162852455992	0.00254116223860221	526	1	1	-0.0837168	172358386891948
1612	Syx13	OK	0.00535692035213129	2.55189628316883	0.0493740969499991	0.0449170347222949	938	2	1	313584669555395	0.998222
1613	Syx1A	OK	0.000637970485560461	3.22133682353469	0.0637562898111259	0.00798986921804622	628	1	1	-130959347759515	149395506757366
1614	T3dh	OK	0.0473516508499622	1.67109304107823	0.0308459914214065	0.216901999962115	1717	2	1	115733524287909	-197744885903729
1615	Tab2	OK	1.05306181726843e-10	6.35339617174369	0.129570035958658	5.24198176760521e-09	158	1	1	-123512450729639	0.667988
1616	Taf12L	OK	0.0124634355449084	2.24253414465073	0.0395187165919836	0.084213849278956	1164	2	1	275000961745947	161953442472087
1617	Taf13	OK	0.0298755380986316	1.8826259565226	0.0352767929088998	0.157699231385006	1489	2	1	0.698928	-128943259340657
1618	Taf8	OK	0.0283174455976657	1.90611805129818	0.035705498340366	0.152337010687853	1462	1	1	146754249061316	271722762960064
1619	tai	OK	0.0325177807388573	1.84501359177527	0.0344321500735124	0.167763458091334	1524	1	1	-348909369980127	-0.887981
1620	Taldo	OK	5.39221382942696e-05	3.8722296280012	0.075182731175218	0.000923959951382202	459	1	1	0.116614	-0.831228
1621	tamo	OK	0.0100655487891231	2.32389546144647	0.0427070297085026	0.0722313332358149	1096	1	1	123525889838904	106204145330059
1622	Tango4	OK	0.0325288332599218	1.84486165043967	0.0345985386537811	0.167763458091334	1525	2	1	174574299777716	-0.826215
1623	tara	OK	0.0312108616537014	1.86328824348851	0.0347792108414388	0.162888803521142	1507	1	1	-230215326820642	-106608194929493
1624	tay	OK	0.0164523638666726	2.13324384957217	0.0405239472368547	0.102526675951735	1262	1	1	-208091787372858	0.811831
1625	Tctp	OK	2.58365943423252e-12	6.9009025061557	0.138041764724301	1.55118179009456e-10	131	2	1	283874996627539	-160047738698257
1626	Ten-a	OK	3.90963338926413e-10	6.14855367384391	0.125408730541695	1.81948323115754e-08	169	1	1	-0.558006	274383848088848
1627	Tet	OK	0.0442068391573341	1.70382557598624	0.0315968756484566	0.206587516323489	1683	1	1	-114617780720026	-138919917565716
1628	tex	OK	0.0471725748009582	1.67290931580165	0.0309279801537136	0.216586281850284	1713	1	1	133340056861609	0.920006
1629	Tfb4	OK	0.00781951074359306	2.41723256405299	0.0466071683644616	0.0603537311073203	1019	3	1	-468777171646387	-230350024324788
1630	thoc5	OK	7.05342471143203e-07	4.82348907945786	0.0978968665512217	2.00271427275859e-05	277	2	1	147465165580481	-0.211177
1631	thoc6	OK	0.0476223230776327	1.66835817328593	0.0308386676037422	0.217761378491617	1720	2	1	25784674497959	20121704854356
1632	Thor	OK	2.19234575525924e-08	5.4746128486551	0.111757087677087	7.9459904908359e-07	217	1	1	-243298760925562	-0.0228068
1633	ThrRS	OK	0.000950865701549656	3.10516463584259	0.0613328300505827	0.0109656286549678	682	1	1	0.227118	0.88861
1634	tim	OK	0.0238122186930548	1.98070436135602	0.0373300689145125	0.134736043180486	1390	1	1	176593121017187	212828390973674
1635	Tim8	OK	0.0310844642563233	1.86508901183083	0.0338048087826604	0.162552733627648	1504	2	1	230453856910437	158429663556682
1636	Tim9a	OK	1.02658710560651e-05	4.25902836178947	0.0853903266890509	0.000219405097434652	368	2	1	181355579818457	-187981737476719
1637	Timp	OK	1.62764100696765e-144	25.5704213204662	0.539191894531947	3.20034912995014e-141	4	1	1	-123177949463159	268266361135112
1638	Tina-1	OK	0.00643142009178023	2.48754438523515	0.0481843017549604	0.0520283883894483	972	1	1	-196281317745477	-219163329225911
1639	tj	OK	6.42119947223341e-09	5.68814868049221	0.116178893555409	2.60323370356267e-07	194	1	1	-180091635261804	201559203046428
1640	Tlk	OK	0.010685106991696	2.30137906869914	0.0440043051973634	0.0750342557943656	1120	1	1	-0.535173	-0.232022
1641	TM9SF2	OK	0.0190615417686461	2.07352890929873	0.0394240149503085	0.114792516087597	1306	1	1	12582313629505	151691334622966
1642	Tmhs	OK	2.35045820386163e-08	5.46226725725223	0.111410764323194	8.44125743076333e-07	219	1	1	-0.969949	-226228494268788
1643	tmod	OK	0.0219249237967783	2.01552329654248	0.0381791204197315	0.127074079337997	1357	1	1	-0.024411	0.998001
1644	Tollo	OK	1.75578767302535e-15	7.87123491932788	0.162532439473801	1.50100761395048e-13	92	1	1	-126290968929559	229638712781536
1645	Tom40	OK	0.0267341859490608	1.93111872475541	0.0361079874612831	0.14603303681644	1439	2	1	157597263778418	-0.990738
1646	tomb	OK	0.0348822541014808	1.81343660406998	0.0313706990296818	0.176158052504793	1556	2	1	244345839942663	-102028638941182
1647	TORIP	OK	0.000579529929614182	3.24876795612039	0.0643693114920594	0.00734271053293145	620	2	1	139835306133002	-127829159122837
1648	tou	OK	0.00167014493584005	2.93455254940896	0.0577755457228706	0.0175795892217593	747	1	1	0.0272569	0.387912
1649	tow	OK	0.0390841874971259	1.76141389467362	0.0220731995683435	0.191167372304039	1608	1	1	-13756010917309	-321560663801564
1650	Tpc1	OK	0.000644913705184348	3.21823356273269	0.0632629570004287	0.00804073642323014	630	1	1	-209896866356165	-202953723889721
1651	tra	OK	0.00500298866256575	2.57562267004993	0.0501453967711953	0.0428166548760387	919	2	1	14905436846134	-203273309093846
1652	Trax	OK	0.00954881051348865	2.34361993514326	0.0452019671435112	0.0693248789279517	1083	1	1	-115981463466913	291444223302471
1653	trbl	OK	0.000265730082983307	3.46437748294771	0.0683462304658644	0.00372543155555028	561	1	1	0.270137	-0.0714335
1654	Tre1	OK	0.000273899379312844	3.45622455428215	0.0688475353728723	0.00380007406867289	565	1	1	0.0846798	272042291539775
1655	Treh	OK	9.16645037038634e-07	4.77098300790756	0.0942814020291902	2.53852578039044e-05	284	1	1	0.00224826	182032506841289
1656	trem	OK	0.0474870593454426	1.66972331475368	0.0304544988947497	0.217269180774814	1719	1	1	-0.150506	-269063586813343
1657	Tret1-1	OK	0.00848960026549484	2.38715782235551	0.0456535010905971	0.063956615026932	1044	2	1	126892872775763	-208116043430699
1658	trol	OK	2.16410212195701e-13	7.24488057084952	0.144628090726114	1.41838859909932e-11	120	1	1	-223051969085962	-142567911070717
1659	Trp1	OK	1.34774105696766e-05	4.19777670375633	0.0840270947576474	0.000276761969009156	383	1	1	-0.32154	-167056719285382
1660	TrpRS	OK	0.00135937795430537	2.99786778755071	0.0591105360617264	0.0148081822861658	722	2	1	155404611552923	-0.981496
1661	trx	OK	0.0191385168528172	2.07187571046389	0.0394238978038178	0.114954951425291	1309	1	1	-250029341255457	0.568377
1662	Trx-2	OK	0.000396084362566181	3.35551670344864	0.0646229652177473	0.00526216809389022	592	2	1	215299089873999	0.37399
1663	Ts	OK	5.47623913625714e-05	3.86846025827181	0.0776500753278043	0.000932738450893182	461	2	1	311032422507971	0.573173
1664	Tsf1	OK	0.0163359236448875	2.13609283957235	0.0366967874747498	0.102213237443946	1257	1	1	-254661861931116	-196974591237439
1665	Tsp42Ed	OK	4.34151568552699e-21	9.3509909832196	0.194018532853078	5.50742272043061e-19	62	1	1	-0.0199779	199568837064373
1666	Tsp42El	OK	0.0204608955498407	2.04432155583894	0.0373461550111975	0.120272752989161	1338	1	1	-130643800770075	140754812139141
1667	Tsp74F	OK	0.0349159018294199	1.81300011450988	0.0337485466309553	0.176158052504793	1558	1	1	0.133133	-0.196767
1668	Tsp96F	OK	0.00584598244124307	2.52130743933964	0.0481131746889076	0.0482969032566982	952	1	1	-0.937563	0.480593
1669	tsr	OK	1.06106292046394e-20	9.25601094146831	0.191583714694959	1.30394685460138e-18	64	2	1	213077791656225	-220193655115498
1670	tsu	OK	0.0088111032312127	2.37346199536264	0.0450968809740866	0.0658696925115285	1052	2	1	205258615936011	-156689547632767
1671	ttm50	OK	0.00294120746148185	2.7542648223771	0.0539317281521351	0.0278639950328944	830	2	1	257780893768042	-0.689204
1672	tud	OK	0.0239717206005981	1.97786940528418	0.0373876228344938	0.135249341839099	1394	2	1	186112769569128	0.325751
1673	tum	OK	1.75484163763734e-08	5.51389986856765	0.112613790666037	6.47973215024303e-07	213	2	1	259173162902563	0.23785
1674	tutl	OK	0.00816508091668706	2.40145176488069	0.0464320111232203	0.0623479236987803	1030	1	1	-203867808853418	-186461577636136
1675	twf	OK	0.00943481149598388	2.34809667431012	0.0447421665504701	0.0688314985394372	1077	1	1	-0.572088	0.622264
1676	tws	OK	0.000764981914770201	3.16893922610395	0.0627088336959563	0.00917162006046895	656	2	1	276620396102637	-153317000602318
1677	tx	OK	0.0452881201386939	1.69236584564562	0.0310799855205804	0.210232817262837	1694	1	1	0.948918	254991786855327
1678	Txl	OK	0.0259880476078746	1.94333168768296	0.0364585215240859	0.143031251579647	1429	2	1	271611317123144	-0.321187
1679	U2A	OK	0.000212039104372574	3.52462779119207	0.0703201184321722	0.00307691430976069	542	2	1	117878421272009	-0.794001
1680	Uba2	OK	0.00347150144507301	2.69956577901335	0.0524670750342437	0.0320461958515249	852	2	1	287808974708288	-0.723573
1681	Ubc10	OK	0.047872159237008	1.66584486014309	0.0307841364637963	0.218395900463496	1724	1	1	-0.361748	-166116209399832
1682	Ubi-p5E	OK	0.0347098260595168	1.81567883795002	0.0339541671029062	0.175803396968068	1552	1	1	-181895283733637	15626744546281
1683	UBL3	OK	1.84616027274546e-07	5.08417260530998	0.103267241409664	5.8548590907835e-06	248	1	1	0.0156141	-237562090975178
1684	Uch	OK	0.00840485344864595	2.39084370899704	0.0459528683588726	0.063684173770328	1038	2	1	104334743941992	-0.159526
1685	udd	OK	0.011711185346019	2.26647410801161	0.0435413697399097	0.0802396211228047	1147	1	1	0.0306068	103099100965129
1686	Ufm1	OK	0.0122181299821705	2.25019987929598	0.0429693084811884	0.0828410278532506	1160	2	1	0.636105	-118531114679707
1687	UGP	OK	0.0124550321291384	2.24279457839898	0.043058882025706	0.084213849278956	1163	1	1	-0.492424	-132770115953816
1688	Ugt35a	OK	0.000497179702444469	3.2921178317981	0.0639177350708745	0.00642088400611782	609	1	1	-0.279218	-0.93985
1689	Ugt58Fa	OK	0.0373092165618684	1.78280265690314	0.0331570393358	0.185220088598153	1584	2	1	0.637354	-0.920105
1690	Ugt86Da	OK	8.03537239597984e-06	4.31347619939447	0.0870944453162978	0.000177523044647139	356	1	1	-0.590824	21452464379655
1691	UK114	OK	0.029272511125677	1.89159455262909	0.0351316764328337	0.155923066539405	1476	2	1	280240758384436	0.540817
1692	Ulp1	OK	0.0489530467164752	1.65509073768569	0.030233757398404	0.221566771281564	1737	1	1	-0.922224	0.527021
1693	und	OK	0.0244299296237855	1.96981253665783	0.0369077183001454	0.137341956033648	1399	2	1	245839103187292	-0.285491
1694	UQCR-14	OK	0.0112991433518784	2.28015855006708	0.0402588541427296	0.0785684834501057	1131	2	1	167336197818487	-244603175741566
1695	Usp14	OK	0.00274797305330616	2.77643004258214	0.0539584413898455	0.0263570830051866	820	2	1	244590886558264	-197654382211102
1696	Usp39	OK	0.0497864173446842	1.64692805438423	0.0303631811763826	0.224304333571944	1745	1	1	192311080421179	240754502194988
1697	Usp5	OK	0.0307031077097153	1.8705591193739	0.0351314781942391	0.160986628091274	1500	2	1	246004827941626	-195555997711552
1698	Usp8	OK	0.000303205327869983	3.42873081383654	0.0672911350971473	0.00414012136058579	576	1	1	-0.492113	-103880221468342
1699	Uvrag	OK	1.60077821497214e-09	5.92091482937465	0.121318150459873	6.91764871470103e-08	182	2	1	16367246719715	-0.918309
1700	Vago	OK	3.03050247146451e-46	14.228920627264	0.293225447014205	9.93120914086181e-44	24	1	1	-132127944504053	28761817731248
1701	ValRS-m	OK	0.0009472300966232	3.10629749087675	0.0475771976490743	0.0109636957357909	679	1	1	-206861857448847	-254321534258259
1702	vari	OK	0.0345392005710582	1.81790665398266	0.0340177078934882	0.175371731756858	1549	1	1	-114990649496347	226076572316753
1703	Vha13	OK	4.76268522962777e-10	6.1171667088145	0.12075206509176	2.1905566860247e-08	171	2	1	125169261420935	-135658360344304
1704	Vha14-1	OK	0.0220968384994713	2.0122491762659	0.0370830312906045	0.127413221992919	1364	1	1	0.279409	0.0817783
1705	Vha16-1	OK	0.000124232312771419	3.66383732107591	0.0679544100310667	0.00194638872499444	502	1	1	-15770376113537	177118413823711
1706	Vha55	OK	0.047451054488486	1.67008721659563	0.0306037476054002	0.217230816968534	1718	1	1	-0.969485	-0.919487
1707	VhaAC45	OK	5.58081535315912e-06	4.39335176079779	0.0882619941199565	0.000128342434949113	342	1	1	-0.197336	-0.0396084
1708	vig2	OK	0.000151221110227569	3.61319915797342	0.0715458789348296	0.00229162626578001	519	2	1	259443005050391	-0.814246
1709	vih	OK	0.0015175412431689	2.96416221493896	0.0583489934541555	0.0162007458893549	736	1	1	-0.0842123	-142715337944163
1710	vkg	OK	5.35737819986227e-22	9.56976633074497	0.19819599836342	7.39224202489768e-20	57	1	1	-229170242821008	-164238935780657
1711	Vm26Ab	OK	0.000308529120831025	3.42400350904675	0.0681239084287759	0.00418376126782071	580	1	1	-0.0337545	192927282231914
1712	Vml	OK	0.0147637374172688	2.17637174426506	0.0379892538319389	0.0950122608124641	1222	1	1	-319906894241602	-0.990575
1713	Vps15	OK	0.0191980398192645	2.07060120321446	0.0379977222509261	0.115051084080069	1311	1	1	168172045673102	201639860051738
1714	Vps2	OK	0.000307633375066482	3.42479355590476	0.0681580237384991	0.00418376126782071	578	1	1	-0.220627	25171729840623
1715	Vps37B	OK	0.0106819593031355	2.30149055570241	0.0443159767658517	0.0750342557943656	1119	1	1	-160031525169641	-0.352203
1716	vret	OK	0.0116244996567089	2.26931792408528	0.0436104375764138	0.0799883550306344	1143	2	1	302936371291846	-0.504832
1717	Vrp1	OK	0.011308267420918	2.2798508685769	0.0434934350367038	0.0785684834501057	1132	1	1	-0.340288	11048206605302
1718	wash	OK	0.0270993533315594	1.92524506511365	0.0358988606228684	0.147601394704096	1444	2	1	0.875956	-13991452984227
1719	wb	OK	8.08480197994498e-08	5.23871783431357	0.106779122624785	2.70582840733052e-06	235	1	1	-152221218620569	128401773351299
1720	Wbp2	OK	0.00993754048613661	2.32869779590935	0.0448894509427575	0.0715739523108649	1092	2	1	0.778177	-0.52269
1721	wcd	OK	0.0263054827716561	1.93810047488928	0.0365394966598417	0.14437726587514	1433	2	1	205082567657202	0.0874576
1722	wdb	OK	0.0232003960008809	1.99172907321184	0.0375681343930479	0.132194044602044	1380	1	1	-206426147495538	167822449582683
1723	wde	OK	0.00236045204203255	2.825485390095	0.0554599314609866	0.023264355025797	798	2	1	226193078483313	0.402371
1724	wds	OK	0.00887127705049087	2.37094743745615	0.0457534869701354	0.0661351601915741	1055	2	1	184348281348913	-110470179540051
1725	wech	OK	0.00119336348682582	3.03734426607765	0.0599429185387983	0.0133918023127952	700	1	1	-0.75179	-18501741371764
1726	Wnt2	OK	1.46586966665761e-13	7.29749531555468	0.150516790737566	9.77039400700175e-12	118	1	1	-0.91163	307170932668315
1727	Wnt4	OK	1.00125161599415e-78	18.7482012491225	0.39158392453574	7.15894905435815e-76	11	1	1	-149120930706293	293088167089092
1728	wrapper	OK	1.8657218732982e-07	5.08217144703459	0.0966703892413481	5.89313354758648e-06	249	1	1	-0.733347	202576749700176
1729	wrd	OK	0.0224062007243258	2.00641113339751	0.0379805199943667	0.128725178010827	1369	1	1	-0.580176	-147369697761668
1730	WRNexo	OK	2.1714652105074e-06	4.59425740049184	0.0929702486552244	5.47390188482075e-05	312	2	1	311113341773718	0.589439
1731	wtrw	OK	3.70259862156608e-20	9.12155801973414	0.182974068251139	4.41226335736624e-18	66	1	1	-111897198234827	-0.131676
1732	wuho	OK	0.000373819734605367	3.37148560068349	0.0670823112753581	0.00504303981590259	583	2	1	117491181815832	-218748457056416
1733	wun	OK	0.0231022244609445	1.9935207936117	0.037415277359179	0.131952792581938	1377	1	1	-0.477174	184832780736553
1734	wun2	OK	2.84895798103454e-130	24.2561253539479	0.511478774540956	4.48141090416733e-127	5	1	1	-0.804888	279768007176982
1735	Xpac	OK	0.0293012450534318	1.89116373941139	0.0355407837197894	0.155923066539405	1478	2	1	238076694930762	-0.940699
1736	XRCC1	OK	0.0178176574940333	2.10106438226603	0.0399924500439071	0.108996038922621	1285	1	1	11363550039646	264564483541118
1737	Xrp1	OK	0.00555840815958686	2.53900522435514	0.0490832712952076	0.0461635482314157	947	1	1	-162626461063654	110239189046489
1738	yellow-d	OK	0.00243276542446686	2.81580420964543	0.0345624782144278	0.0238467595248225	802	1	1	-0.317866	167170970815288
1739	yellow-k	OK	0.0370384536945738	1.78613805779373	0.0321147745246342	0.184588211842375	1577	2	1	187087353194922	-130678623241318
1740	Yeti	OK	0.038054838443976	1.77371878946501	0.032227639506248	0.187649720603054	1595	2	1	137760718787878	-0.113377
1741	yki	OK	0.00399380745127067	2.65259287826535	0.0517595736429198	0.0357759631027834	878	1	1	0.10889	236788385289775
1742	yrt	OK	0.0051556632172298	2.5652103779458	0.0499209959775181	0.0438370715713647	925	1	1	-0.734621	-0.604266
1743	zfh1	OK	1.87760714685762e-15	7.86283970684516	0.162611951203559	1.58789034516507e-13	93	1	1	0.138956	205552547353374
1744	zip	OK	0.00593762191732632	2.51583002613801	0.0484860559570652	0.0488487409830246	956	1	1	-218338886772424	124700348752605
1745	Zip48C	OK	0.023392326621184	1.98824452137737	0.0372230780561666	0.132933994852321	1384	2	1	277995236839026	105975931066143
1746	Zip88E	OK	1.08172884073155e-08	5.59839468182047	0.114154596445997	4.1100470204607e-07	207	2	1	236640866721838	0.542355
1747	Ziz	OK	0.0078132445712826	2.41752433337286	0.0458488071895744	0.0603537311073203	1018	1	1	-264197889839441	-0.89729
1748	zld	OK	3.49199834800131e-11	6.52100046814507	0.132485837831327	1.85571398696151e-09	148	1	1	-0.557158	292221324819194
1749	ZnT41F	OK	0.00892430939119445	2.36874367033417	0.0427700967178022	0.0663418651812328	1058	1	1	-0.659345	0.936968
1750	Zw10	OK	0.00110562053670828	3.06028818716555	0.0602412201422882	0.0124938297718543	696	2	1	28512888761875	203788917440044
1751	Zwilch	OK	0.00881891750980794	2.3731346016147	0.0456850576661943	0.0658696925115285	1053	2	1	283089598144263	156640689748394
