# Supplementary material for: A single-cell atlas and lineage analysis of the adult Drosophila ovary
Source: Nat Commun. 2020 Nov 6;11:5628. doi: 10.1038/s41467-020-19361-0 (PMC7648648; doi:10.1038/s41467-020-19361-0)
Supplement: Supplementary file 12 — Supplementary Data 11 [file 41467_2020_19361_MOESM12_ESM.xlsx]

## Sheet: Sheet1
Supplementary Data 11. Candidate genes changing expression in main body follicle cell pseudotime identified by monocle3. This table was created using the monocle3 v0.2.1 graph_test command.
	gene_short_name	status	p_value	morans_test_statistic	morans_I	q_value	module	supermodule	dim_1	dim_2
1	128up	OK	2.99312850431753e-190	29.3970699607007	0.076357238082001	2.53779628542092e-189	5	1	318865055213749	-215809220455621
2	14-3-3epsilon	OK	0	173.716836708704	0.451394488351608	0	1	1	243870681892215	268235402919318
3	14-3-3zeta	OK	0	123.979508544205	0.322278428291724	0	1	1	-0.606239	230260306216743
4	140up	OK	2.57651437022192e-09	5.84215350878496	0.01511093787417	5.38470441951011e-09	2	1	-268958294023693	0.458776
5	18w	OK	0	60.7241718835594	0.157814356267978	0	8	1	-183941274140895	320310932017829
6	26-29-p	OK	0	55.1052588366368	0.143111498634478	0	11	1	-357342236866177	238221579410102
7	312	OK	0.0017599631304064	2.91825831186882	0.00750737346918848	0.00285203841594056	1	1	0.335381	260685544826057
8	4E-T	OK	7.48463327819448e-08	5.25293710449614	0.0135757337067539	1.49198877282841e-07	2	1	-120294892419995	107815354682471
9	a	OK	2.01392999954859e-08	5.48962586859377	0.0141914793148419	4.09229590900734e-08	3	1	-0.683902	-121552390240166
10	A16	OK	9.23615969606134e-36	12.4277666860893	0.0322344648358062	3.13884622799685e-35	4	1	298628086219608	127764647819068
11	Aac11	OK	1.64194678438937e-44	13.9469413316374	0.0361864656940923	6.13867693556294e-44	6	1	-340722506870449	-0.910474
12	Aatf	OK	1.30275058492345e-116	22.9251967947677	0.0595331661862943	8.21095201154977e-116	5	1	409614652763187	-224696189545129
13	aay	OK	0	74.0176422679575	0.192389466949596	0	3	1	-145790290464581	-166191131256554
14	ab	OK	4.48243498776393e-90	20.0903385723608	0.052157843106351	2.44365004171647e-89	12	1	-322198038925351	-222631448887322
15	ABCB7	OK	0.0187528836977099	2.08021554123053	0.00532847996701771	0.0281434381923337	1	1	124917310844242	0.309686
16	Abd-B	OK	1.92189157876522e-05	4.11667450751373	0.010610147637479	3.46218264351725e-05	3	1	-16852810420555	-250535077236626
17	Abi	OK	0.00359471646232959	2.68793992775012	0.00690862621785128	0.00569206254500371	1	1	0.647666	174717026568916
18	Abl	OK	4.61776692879047e-37	12.6650552350491	0.0328501425283219	1.59100739623254e-36	8	1	-188882735748709	326148634768989
19	Abp1	OK	0.000204723437808402	3.53391878171325	0.0091048302418869	0.000350738384602676	8	1	-175964068253458	247596078731086
20	abs	OK	0.0129243245029886	2.22847811698082	0.00571201584101767	0.0196505702377705	1	1	127223867545902	129804449893501
21	Ac13E	OK	1.19696982942033e-16	8.2004976269332	0.0211955524458295	3.00856722186795e-16	3	1	-109249406685055	-155067044876549
22	Ac76E	OK	1.35014789728125e-18	8.72337523874264	0.0225687112932548	3.5140497738949e-18	3	1	0.130229	-295557850979302
23	ACC	OK	5.94888939012289e-134	24.6024295070275	0.0638672718009827	4.04889939310002e-133	6	1	-421781998504818	0.488998
24	AcCoAS	OK	3.5349228040099e-31	11.5537132635517	0.0299413250997903	1.13333489642388e-30	4	1	402583641181766	0.905317
25	Acf	OK	4.0771996189062e-57	15.8841903910978	0.0412196384684671	1.7146249430668e-56	9	1	355136150489628	423642426349189
26	achi	OK	2.63231513403164e-05	4.04355720938602	0.0104252257504699	4.70373014362535e-05	2	1	-122839724649609	162659769870307
27	Ack	OK	0.000407215930207777	3.34784282790676	0.00859254783936205	0.000685175504573361	1	1	0.47786	167169624187019
28	Ack-like	OK	6.13355168212745e-05	3.8407258870394	0.00990307546800014	0.000107899865600728	4	1	305862421165287	0.926792
29	Acn	OK	1.60766704616954e-24	10.1529385077207	0.0263203592083858	4.66803963813526e-24	2	1	-135631417860211	0.823864
30	Acon	OK	1.02046914897002e-94	20.6143382791309	0.0535234357485053	5.74215456229121e-94	2	1	-29453155361575	0.341469
31	Acp26Aa	OK	6.78231017777986e-05	3.81597506413063	0.00978969005433922	0.000118997738487846	3	1	-145950710405529	-0.894859
32	Acp54A1	OK	0.0115794339731905	2.27080363278967	0.00573004461251908	0.0176677178495306	3	1	-0.668096	-133362102888558
33	Acph-1	OK	3.2608509302145e-21	9.38121466514356	0.02431269782204	8.93485700059598e-21	1	1	0.944679	0.0151531
34	Acsl	OK	1.00955219571808e-78	18.7477621225255	0.0486653279843122	5.06350349270877e-78	8	1	-176455796887101	33198426327851
35	Act42A	OK	0	108.766790373127	0.282668882797092	0	3	1	-0.214402	-258306628845666
36	Act57B	OK	0.000178930031123393	3.56935584934194	0.00916487698474433	0.000307340454837443	11	1	-360232382644833	208354025699165
37	Act5C	OK	0	164.495308750947	0.427529391148367	0	5	1	333915704856693	-218286735199425
38	Actn	OK	1.97819822217652e-35	12.366722201798	0.0320697593020278	6.68857730529741e-35	11	1	-37444607578677	225948911525275
39	Acyp2	OK	1.83691128455959e-05	4.12709023932304	0.0106515691410199	3.31508460060519e-05	1	1	0.838863	-0.38643
40	Ada	OK	7.88330446846081e-17	8.25055083614358	0.0213584723063114	1.98797240402182e-16	3	1	0.718855	-246896797798608
41	Ada1-1	OK	0.00820129383806857	2.39983222881088	0.00615495603302912	0.0126449823502987	1	1	122445172439396	0.912354
42	Ada1-2	OK	0.00705140820475434	2.45463381750355	0.006297136657977	0.0109397216756816	11	1	-287993472446621	212314134456184
43	Ada2b	OK	3.32871354981925e-06	4.50435680231742	0.0116311179085254	6.22012796200295e-06	1	1	0.0639685	167737108088996
44	Ada3	OK	0.00091575664388172	3.11627509372721	0.00802161138337042	0.00150726469068086	1	1	15655157006818	239218455173042
45	AdamTS-A	OK	2.14239250636376e-21	9.42539774462728	0.0244205738068146	5.88803629574229e-21	12	1	-30084851347369	-223160452030633
46	Adar	OK	0.00821782172191084	2.39909514595911	0.00615700232573353	0.0126685065536755	2	1	-0.67985	0.647247
47	Adat1	OK	0.000108623285046014	3.69806814880083	0.00953041454667624	0.000188756147646185	5	1	326799625526249	-105185237906907
48	Adck	OK	2.98986128498868e-22	9.62988351576248	0.024959506731352	8.34132816805321e-22	5	1	266748518119632	-113106263063882
49	ADD1	OK	4.89436127479928e-13	7.13344529379744	0.0184641625776583	1.13202682141089e-12	2	1	-0.932144	0.468397
50	ade2	OK	1.70164664772645e-18	8.69714803732209	0.0225334648379153	4.4162203863822e-18	2	1	-267560922731579	0.362098
51	ade3	OK	1.54608974752292e-53	15.3588058272751	0.0398568085751627	6.29998401003311e-53	5	1	294580549369632	-235858697079156
52	ade5	OK	5.20166167334855e-302	37.1267482973017	0.0964578612426545	6.03090331918121e-301	5	1	356384939323246	-230376059196923
53	AdenoK	OK	4.27783157903103e-18	8.59188146139273	0.0222589195750042	1.10388868205275e-17	7	1	0.123991	-0.699187
54	Adf1	OK	6.5705299899805e-93	20.4117800553923	0.0529948144234571	3.64984704903039e-92	9	1	130856722961246	28442087731507
55	Adgf-A	OK	8.16806984343359e-135	24.6828714760672	0.0640878889041228	5.58216754001894e-134	8	1	-116152637829007	330241661883857
56	Adi1	OK	8.3643680021666e-273	35.2703548612429	0.0916345478113431	8.96786165049497e-272	7	1	171510047088443	-102824992321465
57	AdipoR	OK	1.21485689956141e-147	25.8500537802292	0.0671387421220262	8.82253324510328e-147	3	1	-209784513343991	-0.954747
58	Adk2	OK	1.98253721950425e-123	23.5987994171177	0.0612503403132294	1.28864919267777e-122	10	1	0.493693	-425961178921197
59	Adk3	OK	7.32672114185783e-280	35.7277664952667	0.0928186216045019	7.96671063309318e-279	8	1	-131390127171696	301436262942817
60	AdoR	OK	0.000221841089522903	3.51263761030263	0.00899064768985364	0.000379217813069238	3	1	-135523402322949	-208929413937066
61	adp	OK	2.25386304081785e-06	4.58648414954246	0.0118431155053851	4.23943942274945e-06	4	1	261441940437137	-0.277303
62	AdSL	OK	1.62315806437545e-76	18.4755944858683	0.0479620561933405	8.02007386515737e-76	5	1	270009559760868	-256543952606652
63	AdSS	OK	2.59449158972885e-263	34.6456792672235	0.0899818941008844	2.72886873852177e-262	5	1	376312822471439	-250426918648217
64	Aduk	OK	0.00240843579439222	2.8190319992897	0.00724550332815453	0.00386831722066443	1	1	0.593224	126934975005653
65	Ady43A	OK	1.54082938293344e-15	7.88755438207415	0.0204258801266678	3.79161149487397e-15	8	1	-0.891318	32153778634217
66	Aef1	OK	5.90383844295907e-21	9.31842793040163	0.0241488894126416	1.6079533765295e-20	5	1	425832933555423	-260359889648888
67	aft	OK	1.68868670527301e-15	7.8761076277422	0.0203916855354396	4.14726481238354e-15	4	1	319280618797123	0.662347
68	Afti	OK	0.000785527755725399	3.16122785234993	0.00813196467185496	0.00129870622655247	2	1	-129263734449566	0.784753
69	Ag5r	OK	0.0131409577437155	2.22202057015465	0.00557387704814062	0.0199647249219239	3	1	0.131827	-248981029175256
70	AGBE	OK	3.61440894548432e-05	3.96862617502452	0.0102381366560687	6.41610674655941e-05	7	1	100909608970462	-13778216876838
71	ago	OK	7.79408922147763e-07	4.80354378159492	0.0124059823304064	1.49336786370779e-06	2	1	-209469401468457	0.440661
72	AGO1	OK	1.14611453871979e-32	11.8447052269356	0.0307198481813347	3.75918028472863e-32	2	1	-121038567651928	0.23876
73	AGO2	OK	6.78079062698384e-66	17.1052512030087	0.0443984186902088	3.08164372569079e-65	2	1	-10981823169154	101115148879554
74	agt	OK	8.65244931452698e-80	18.877989469967	0.0489987182860933	4.37049504129425e-79	3	1	-0.88888	-253409010551904
75	Ahcy	OK	5.67972669410038e-45	14.0224679732016	0.0363734068464632	2.13466094485017e-44	7	1	198858923087894	-254313141487572
76	AhcyL1	OK	6.82781338264136e-13	7.08750003602214	0.0183478940194301	1.57483523567701e-12	1	1	-0.628414	258032708980109
77	AIF	OK	2.27517602529662e-26	10.5603349537733	0.0273779412047615	6.82689742649192e-26	5	1	37471289075452	-106619036577676
78	AIMP1	OK	8.96668509350522e-105	21.7061867481347	0.0563632915106613	5.33772042193078e-104	5	1	306248849998294	-190053850792382
79	AIMP2	OK	1.29656950632736e-162	27.1491225539979	0.0705149978427247	9.98308459273369e-162	5	1	286805338035404	-240220803402398
80	AIMP3	OK	7.67602555098975e-59	16.1313921416044	0.0418667746626769	3.27644052949139e-58	1	1	257864374290287	136261897899177
81	Ak6	OK	9.94846429309235e-186	29.0411629977708	0.0754366076078854	8.30788420991825e-185	5	1	379051202903568	-139034945152734
82	Akap200	OK	0	38.4638679429282	0.0999379844009042	0	8	1	-181235090182097	31937862000611
83	akirin	OK	7.96375844156882e-195	29.7528553912067	0.0772733315100575	6.83950348155751e-194	1	1	20306662953931	256212740756538
84	Akt1	OK	3.46951675759353e-23	9.84876649200895	0.025526214205422	9.85599760397865e-23	2	1	-186876130481184	109445267535712
85	AlaRS	OK	1.92887101715213e-66	17.1783429227654	0.0445890785971068	8.79815778226159e-66	5	1	321795171867191	-247549766682122
86	AlaRS-m	OK	0.00131066880121411	3.00897143545851	0.00773894449819143	0.00213925006005989	1	1	0.97664	0.0789505
87	Alas	OK	1.15700231365865e-21	9.48983490456187	0.0245960083494156	3.19481309041551e-21	1	1	0.878998	0.554351
88	alc	OK	2.09513754268903e-60	16.3522766176292	0.0424405204038926	9.02402437933144e-60	2	1	-0.515646	170729428149726
89	Ald	OK	0	85.1489991225937	0.221330250144648	0	7	1	0.827345	-150550705574487
90	Aldh	OK	0	99.1089749202115	0.257633629310319	0	3	1	-0.0388672	-203381973885033
91	Aldh-III	OK	4.30252912119064e-26	10.5003608103501	0.0272224290461301	1.28560137450979e-25	4	1	298885482917606	0.453999
92	Alg-2	OK	5.43894629652716e-14	7.42977942026398	0.0192349203724034	1.29031010046806e-13	1	1	0.0110697	136193686343696
93	Alg10	OK	2.14183121876595e-102	21.4529744011926	0.0557039885854866	1.25329806821099e-101	1	1	0.227062	-0.204165
94	Alh	OK	2.85191287316124e-17	8.37119205875605	0.0216764166026933	7.24679491801497e-17	2	1	-159936901559056	0.311518
95	alien	OK	4.90488617086088e-51	14.9807540343218	0.0388744588823224	1.95392009627063e-50	1	1	13879284299451	247664266444709
96	ALiX	OK	1.11334570506771e-14	7.63681033434968	0.0197770636561547	2.68403530590671e-14	1	1	-0.230704	245190745212104
97	AlkB	OK	2.67258885834405e-35	12.3425265974029	0.0320118553044824	9.02723018514515e-35	4	1	309082025657474	-0.0433769
98	alph	OK	3.66778701675574e-55	15.5995093270666	0.0404836004013435	1.51560316386537e-54	1	1	-0.445597	0.834653
99	alpha-Cat	OK	3.45168299920545e-19	8.8764411073432	0.023001219090532	9.06657828900882e-19	2	1	-0.943458	0.7989
100	alpha-Est10	OK	6.77727955206201e-16	7.98944681082989	0.0206713413656304	1.67849613545977e-15	3	1	-216865273942173	-21363421120498
101	alpha-Est3	OK	0.00562421556480449	2.53488479744839	0.00650866543576362	0.00878568907984734	1	1	-0.550618	243649869777229
102	alpha-Est5	OK	1.13527186992812e-37	12.7746886782115	0.0331315908288932	3.94968451327748e-37	3	1	-180821565543235	-185336715363
103	alpha-Est7	OK	1.05773827741892e-298	36.9211529985011	0.0957154910215508	1.21087352056763e-297	6	1	-390651064743222	0.374221
104	alpha-Est8	OK	3.94383273166308e-13	7.16309325119257	0.0182419928747482	9.13024289932959e-13	6	1	-437355357040585	0.631932
105	alpha-Est9	OK	4.80884740680011e-22	9.58092788629942	0.0247994097713296	1.33674428472829e-21	8	1	-228444143761814	272088652469184
106	alpha-Man-Ia	OK	8.20561415712943e-10	6.02984965183595	0.0155919519809203	1.75124526457058e-09	2	1	-294855314125241	0.214678
107	alpha-Man-Ic	OK	1.45542323206119e-11	6.65101194927461	0.0156780281033746	3.24653804180809e-11	3	1	-0.790246	-275833291195367
108	alpha-Man-IIa	OK	0.0167589164340332	2.12582500861922	0.00544133020570388	0.0252727095831435	2	1	-238678145040692	101417535163429
109	alpha-Man-IIb	OK	7.58290183145434e-16	7.97558719925665	0.0206530009416625	1.87662234205588e-15	3	1	-140056037534893	-132853085182641
110	alpha-PheRS	OK	3.89399253030929e-175	28.1898492844528	0.0732204766388169	3.12868650440886e-174	5	1	271207946906864	-244921237610314
111	alpha-Spec	OK	1.15383867005503e-26	10.6238790927273	0.0275446810891856	3.46847313208282e-26	2	1	-243466943134487	0.0598495
112	alpha4GT1	OK	5.13138363574106e-20	9.08612930204964	0.0235419786160979	1.3709814102887e-19	1	1	0.787311	153490596629646
113	alphaCOP	OK	4.74417071085325e-88	19.8575189867785	0.0515482349448089	2.54597019149181e-87	6	1	-419323616851986	-0.0973732
114	alphaSnap	OK	2.69602481655214e-89	20.0010543248542	0.0519292724830296	1.4593954096548e-88	1	1	-0.223084	265071969844367
115	alphaTub84B	OK	0	161.416708531574	0.419479337933325	0	1	1	255530494819461	262613468982246
116	alphaTub84D	OK	0	81.2980924500811	0.211284899467856	0	10	1	-0.542729	-417169994495843
117	Alr	OK	4.59077395222505e-61	16.4445156294414	0.0426797929238383	1.99540571393357e-60	3	1	0.255848	-209818500660394
118	alrm	OK	1.33302631522086e-107	22.0034978265413	0.0569809119435003	8.04576597401159e-107	3	1	0.14292	-299477166317437
119	Als2	OK	0.00199122071040427	2.87954920998241	0.00739804468046753	0.00321581822213167	2	1	-196047943462551	120177679873969
120	alt	OK	0	37.9450337037236	0.0985892064468035	0	2	1	-14664490186137	0.211288
121	AMPdeam	OK	0	39.5086389875871	0.102653236580379	0	2	1	-119940465320767	0.441955
122	Amph	OK	1.32045681076889e-192	29.5807760987038	0.0768295908131547	1.12821549787288e-191	3	1	-106096261371792	-156619567059014
123	AMPKalpha	OK	1.60596255123718e-08	5.52947393921352	0.0142969559741261	3.27532268324523e-08	1	1	0.586688	173009878016975
124	Amun	OK	2.87483747266568e-15	7.80932131315493	0.0202257357023711	7.02057419543215e-15	2	1	-12360453568858	0.642336
125	amx	OK	0.000106173051606267	3.70385686515746	0.00954774482223492	0.000184627048755858	1	1	139305156837284	0.250514
126	Amyrel	OK	2.53894770042048e-29	11.180541920779	0.0213138343216295	7.9559545948751e-29	6	1	-524578672279538	0.957396
127	ana	OK	0	85.4513364356397	0.221843136633653	0	6	1	-404376822342099	0.323584
128	ana1	OK	6.35195568136024e-08	5.28306669729045	0.013640206875641	1.27026374045012e-07	4	1	35591144002515	10153513512757
129	ana2	OK	6.92049831800774e-173	28.0057178136442	0.0727199201557095	5.52476290863532e-172	9	1	318958896766483	418776064731147
130	ana3	OK	2.49219995593074e-13	7.22572376863931	0.0186680213520205	5.81688337092356e-13	4	1	374335569511234	0.939312
131	Ance	OK	1.14082903997561e-65	17.0749129421552	0.0442304256468065	5.17525311992577e-65	6	1	-376644199718655	0.44948
132	angel	OK	1.29388104086336e-138	25.0343093166467	0.0650156457281593	8.96545368898439e-138	1	1	201432866226017	194225507594611
133	Ank	OK	4.21011991439958e-18	8.59371407264445	0.0222653682757508	1.08697839633553e-17	2	1	-211851718653859	112204378463294
134	Ankle2	OK	0.00419365489389985	2.63606728725299	0.00677091441055159	0.00661210198404102	2	1	-241932248701275	0.726856
135	Ant2	OK	0.00657398435741964	2.47973600676023	0.00636520481479536	0.0102228942651016	2	1	-221506717433155	-0.155493
136	Antp	OK	0.000245691872860233	3.48540986206152	0.00871137098672836	0.000419054680856891	6	1	-38145702444476	0.618109
137	antr	OK	0.00127967551535715	3.01623466571581	0.00768572766311854	0.00208968957805866	8	1	-15894518904847	40050814709809
138	AnxB10	OK	1.08902276859436e-275	35.4580748626971	0.0921136814405075	1.17517814130458e-274	3	1	0.260242	-231610590599511
139	AnxB11	OK	4.23990579574467e-63	16.7259604279021	0.0434122512515663	1.87394063339407e-62	1	1	0.0709422	258368545390632
140	AnxB9	OK	0	139.82464263591	0.363511085765952	0	3	1	-0.29192	-258803683899377
141	aop	OK	0	62.9718878885439	0.163641633667363	0	3	1	-0.998327	-164763415239785
142	aos	OK	2.32032067601561e-05	4.0730251373739	0.0104948313159237	4.16263358412228e-05	12	1	-328089493145169	-225586349152062
143	Aos1	OK	0	79.7181338320956	0.207209445088234	0	1	1	249789566169559	25455518326905
144	AOX1	OK	3.96291789098027e-08	5.36880887452506	0.0138516759499411	7.97784257843009e-08	3	1	-131123676528157	-229447120808099
145	AOX3	OK	6.04944955955418e-31	11.5074603973237	0.0298266453139352	1.93308890090172e-30	3	1	-176717418809355	-213040703915093
146	AP-1-2beta	OK	1.77647321295309e-11	6.62161533521809	0.017136827598366	3.95207818080216e-11	2	1	-162692652274788	18292797169831
147	AP-1gamma	OK	1.23922334433134e-14	7.6230011513133	0.0197417556304121	2.985333647337e-14	2	1	-11865202151698	0.184046
148	AP-1mu	OK	4.09805594805766e-33	11.9306196426494	0.0309430693263109	1.35214149100208e-32	1	1	0.911566	218522744990852
149	AP-1sigma	OK	6.53592009151498e-55	15.5625815269296	0.0403873692589734	2.69853661418202e-54	1	1	0.500327	146043806888129
150	AP-2alpha	OK	3.25377909441878e-38	12.8715586003524	0.0333845979414803	1.14157042049436e-37	6	1	-344507985939206	0.385634
151	AP-2mu	OK	8.45770597482771e-31	11.4785184734351	0.0297287013296702	2.69516734659658e-30	6	1	-411711841453732	121946948386695
152	AP-2sigma	OK	2.08434218468808e-47	14.4149288697139	0.0374027272973736	8.00885392043347e-47	1	1	197190636764347	172245436526801
153	Apc	OK	7.19860583687396e-10	6.05097463645617	0.0156453391045799	1.53830473209323e-09	2	1	-229334005345524	0.641136
154	APC10	OK	7.27478627113737e-49	14.6447686138688	0.0380001871133719	2.83347241834026e-48	4	1	235967916618168	0.830001
155	Apc2	OK	1.72484141030109e-12	6.95806899148966	0.0179819638186403	3.93826281248276e-12	9	1	308250612388431	329973893977668
156	APC4	OK	0.00108250014905081	3.06661152116418	0.00789007277702883	0.00177584879667418	1	1	183377546439945	0.878949
157	ApepP	OK	6.41769081229904e-37	12.639199637192	0.0327848822152655	2.20886417291798e-36	7	1	211224931846439	-126280224703286
158	Apf	OK	8.42853319523787e-08	5.23102724077137	0.0135221263458617	1.67612493996244e-07	10	1	0.21912	-438946694515679
159	aph-1	OK	8.7924549835683e-27	10.6492110253911	0.0276099525426543	2.64702803868235e-26	1	1	185974878440677	107998066760566
160	aPKC	OK	5.37599950000475e-12	6.7960586918003	0.0175872907111619	1.21303668283656e-11	2	1	-156250306595982	-0.256269
161	apolpp	OK	0.00160637378704047	2.94661324258048	0.00723425886378661	0.00260993205647393	3	1	-0.418896	-213904208324883
162	app	OK	2.40087613623336e-06	4.5732680362837	0.0118084244309791	4.51001054151899e-06	2	1	-199618772794426	0.306782
163	APP-BP1	OK	4.97779452986207e-24	10.0420765845276	0.0260304570232492	1.43449679934262e-23	4	1	212737173209964	0.710692
164	Aprt	OK	1.57349585075723e-266	34.8586653036912	0.0905639565775126	1.66730362676943e-265	7	1	211639827857792	-0.939098
165	Aps	OK	8.10517971975983e-179	28.4886137582649	0.0739823457795086	6.57581342438774e-178	2	1	-0.596868	102331930018928
166	apt	OK	0	52.1124610628509	0.135427313464563	0	3	1	-0.579558	-135362011574242
167	ara	OK	1.55092419190709e-06	4.66395791863251	0.0111600376693541	2.9360670433844e-06	12	1	-29598898254794	-192978054665063
168	aralar1	OK	1.13421314416631e-44	13.9733074067803	0.0362505212717582	4.24680407828849e-44	5	1	2783197823866	-216724664352868
169	Arc1	OK	1.56085039679546e-08	5.53447043511135	0.0143045774775893	3.18462027960866e-08	3	1	0.412479	-268567890308831
170	Arc2	OK	7.49783365990756e-20	9.04478741124376	0.0234303274619365	1.99522016074028e-19	3	1	-221594643224896	-195929748199914
171	Arc42	OK	5.94809335280206e-83	19.2588630975559	0.0499977146774823	3.07456914571225e-82	4	1	298629469047367	-0.298463
172	Archease	OK	6.97593758988985e-103	21.5050886524407	0.055839961239696	4.09641187919857e-102	5	1	324400705467044	-122520071648095
173	Arf102F	OK	0	38.9006340182768	0.101060404186735	0	1	1	139987153182804	0.854411
174	Arf51F	OK	4.13477189027531e-17	8.32731650694967	0.0215734209258602	1.04665677882547e-16	1	1	0.152457	230216127254035
175	Arf79F	OK	0	44.2375246913492	0.114918637950501	0	2	1	-101584505666912	185357409335639
176	ArfGAP1	OK	1.41072579300771e-35	12.3938555086215	0.0321476012355403	4.78284491060179e-35	6	1	-462880307068051	-0.246845
177	ArfGAP3	OK	9.86721343763235e-45	13.9832231197884	0.0362808427166186	3.6973312734548e-44	6	1	-459614902366818	0.020326
178	Arfip	OK	0.000197769105235609	3.54304299468765	0.00911727418736595	0.00033899875336157	11	1	-339269095291317	241527610637214
179	Arfrp1	OK	1.83648328680095e-08	5.50589536112678	0.01423564742221	3.73476949881547e-08	1	1	0.850523	13041948638108
180	Argk	OK	0	95.2758703831238	0.247667862416957	0	3	1	-0.181234	-139121562622521
181	ArgRS	OK	6.32540822151137e-119	23.1559928736296	0.0601304843868188	4.03523003049839e-118	5	1	401536220680057	-140407729528878
182	ArgRS-m	OK	0.0182715158835179	2.09083305612709	0.00535341735817058	0.0274540815061117	1	1	172918981681644	0.533236
183	ari-1	OK	8.23529985255999e-11	6.39109129986868	0.0165355568304571	1.80510386524238e-10	2	1	-153934806217373	138069468356635
184	ari-2	OK	0.00673652842158657	2.47101393537227	0.00634279394515922	0.0104626051233084	2	1	-178947630342961	189574581004646
185	Arl1	OK	8.4901969373874e-81	19.0002284044896	0.0493268333712181	4.32800376598618e-80	1	1	190019554267704	158647185184028
186	Arl2	OK	6.64547314512323e-61	16.4220896732724	0.0426213091128414	2.8797050295534e-60	1	1	202329129348575	184945684291389
187	Arl4	OK	2.33378153885559e-34	12.1668488053176	0.0315576613347504	7.7983028565446e-34	1	1	0.405116	128901570655372
188	Arl5	OK	5.26681173785027e-18	8.56795796144813	0.022198022836975	1.35593544637503e-17	1	1	163162702689945	0.725354
189	Arl6IP1	OK	7.43921277141982e-299	36.9306773510305	0.0959445489565973	8.53583320412279e-298	1	1	197067135940372	124304288245704
190	arm	OK	1.63411567247851e-246	33.5115834578711	0.087060205691644	1.63756455982746e-245	3	1	-0.0784928	-168495411060784
191	armi	OK	0	96.1495174226299	0.249933986879883	0	3	1	-0.0986676	-120544970415566
192	Arp1	OK	5.81045231160817e-59	16.1485784449558	0.041911379360436	2.48439193820948e-58	1	1	-0.0242199	284097843982246
193	Arp10	OK	1.92338475539596e-10	6.26012178112974	0.0161969159610515	4.1691455208811e-10	1	1	196936291824161	0.616092
194	Arp2	OK	3.51453165920472e-32	11.7503936524744	0.0304687796600583	1.1444609789004e-31	8	1	-154669230808438	297673827029731
195	Arp3	OK	7.78132113870245e-76	18.3908137945627	0.0477421228253693	3.83148410241986e-75	1	1	-0.132672	295872741557624
196	Arp5	OK	0.00197283086029288	2.882473620501	0.00741361305467983	0.00318766755922545	4	1	313856882224857	0.586369
197	Arp6	OK	1.44330803901926e-75	18.3572891919533	0.0476545345692211	7.08927313155717e-75	4	1	275112766395389	-0.374721
198	Arp8	OK	4.57000246957939e-05	3.91235597479604	0.0100917780828228	8.07791076478923e-05	1	1	0.77145	172149544574287
199	Arpc1	OK	2.03649759451111e-64	16.9058656419005	0.0438807463697842	9.08948859215322e-64	8	1	-0.501887	328701573230293
200	Arpc2	OK	2.59279943937875e-110	22.2848277472401	0.0578677659941091	1.58606154662856e-109	1	1	140838545928775	203517943240668
201	Arpc3A	OK	1.03316190810626e-105	21.805303339948	0.0566207212805017	6.18346781856393e-105	8	1	-0.607834	327212839938667
202	Arpc3B	OK	2.22572318850804e-05	4.08270526676089	0.0103264955150285	3.99580228891135e-05	15	4	805127901206791	-368060368679498
203	Arpc4	OK	1.04795480683703e-107	22.0144078249012	0.0571595916789136	6.33282265392247e-107	1	1	-0.0910793	293100934840705
204	Arpc5	OK	1.48874291459002e-231	32.4684176289901	0.0843450556910735	1.43284320476613e-230	1	1	0.800987	21527226529267
205	arr	OK	0.0137750191662836	2.20363479313245	0.00564481919285997	0.0209025591397069	2	1	-223908844222248	-0.107309
206	Ars2	OK	1.22620630159608e-77	18.6144773453909	0.0483234825052396	6.11019641839808e-77	2	1	-0.451002	0.805098
207	Art1	OK	0	60.1578775299084	0.156338728380291	0	1	1	263773960243045	286836677409675
208	Art3	OK	5.18439266008534e-122	23.4603354727049	0.0609241962169119	3.34586273227903e-121	5	1	418159050117313	-157446056984399
209	Art4	OK	0.000277366636516959	3.4528325343486	0.00889159275640358	0.000471707783167423	2	1	-164504158128918	126120382167365
210	Art7	OK	9.87305129067737e-10	5.99988195460769	0.0155201906736281	2.09902333516725e-09	7	1	222906297813236	-0.838621
211	Art8	OK	7.72305384481296e-171	27.8370705195444	0.0723054846755825	6.12621876584169e-170	5	1	363626236091434	-135176927231286
212	aru	OK	2.01710702591158e-16	8.1375306133811	0.0210798907560928	5.04833688638665e-16	3	1	-0.0544224	-28156427779052
213	Arv1	OK	1.67667135126023e-07	5.10242183100952	0.013186283403542	3.2942049346632e-07	4	1	215353054176151	0.359528
214	arx	OK	3.78916049271027e-39	13.0365775173324	0.0338188619729632	1.33977727917781e-38	3	1	-114190959562481	-171524888657067
215	Asator	OK	0.015166910573184	2.16570389591001	0.00554877175817939	0.0229274204556122	7	1	107362503181278	-0.819297
216	asf1	OK	0	59.095744573243	0.153588517181063	0	9	1	271636003623783	395972233630683
217	ash2	OK	1.02023747447516e-43	13.816018560921	0.0358452153598504	3.79581636492231e-43	1	1	0.509696	0.484699
218	asl	OK	7.66316576401407e-26	10.4457351309024	0.027068615351938	2.27883763295509e-25	4	1	291109079490482	19312837681916
219	AsnRS	OK	4.03648732342994e-124	23.6660271290802	0.0614560673840493	2.63574427648461e-123	5	1	283675665031253	-246235162399743
220	AsnRS-m	OK	0.000167495591768428	3.58662059039609	0.00924440104462507	0.000288345743356871	1	1	122115773330509	0.520038
221	AsnS	OK	0	55.2705390743292	0.143637234174083	0	5	1	333854717384159	-214170068882439
222	asp	OK	6.37083343018421e-29	11.0986052884466	0.0287636801347932	1.9863533499802e-28	4	1	309472030769169	126082545138862
223	Asph	OK	0	81.4276373305099	0.211619651207706	0	3	1	-0.555036	-130010015152428
224	ASPP	OK	1.67060124498911e-08	5.52254706962248	0.0142786573196531	3.40575853890542e-08	3	1	-24337456189555	-147961736105416
225	AspRS	OK	2.12424102260229e-39	13.0806399576244	0.033933130955947	7.54033721479796e-39	7	1	210943192611515	-243569535397027
226	AspRS-m	OK	5.29110392351879e-09	5.72112327538728	0.0147951878087696	1.09660355895668e-08	2	1	-274710273374737	0.0994253
227	asrij	OK	1.35428627151209e-61	16.5183156399861	0.0428727840699602	5.91743576391195e-61	4	1	276957267890751	-0.218334
228	ast	OK	6.71747878423795e-06	4.35289814960485	0.0112342903131706	1.23830617411049e-05	5	1	396455139289676	-106674129150841
229	AstA-R1	OK	2.92103458670181e-11	6.54772365602552	0.016861342820268	6.46661542273619e-11	12	1	-322531765331448	-22316448130462
230	Asx	OK	0.00436138437198212	2.62273266289589	0.00673481332552571	0.0068700416387099	2	1	-21627078615588	142302351810004
231	Atac1	OK	7.16096641362972e-06	4.33886674121718	0.0111961765549718	1.31859641939616e-05	1	1	0.840136	124631291247871
232	Atac2	OK	4.57992175995017e-06	4.43611145571647	0.0114497580652557	8.50715347773159e-06	1	1	0.953418	0.069757
233	Atac3	OK	0.000417365306061097	3.34101384245843	0.00860472391293154	0.000701778999449443	1	1	14644677079755	120399647571113
234	Ate1	OK	2.81652748512296e-13	7.20908147913873	0.0186652115754806	6.56005502316306e-13	1	1	0.885666	179930144168403
235	Atet	OK	2.54648224911246e-65	17.0279829671811	0.0441866029374891	1.15099612447418e-64	2	1	-13486343883437	231709915019538
236	Atf3	OK	2.0337215536788e-53	15.3410213999407	0.03980297395156	8.26670917722435e-53	3	1	-186212814976395	-211890358112786
237	Atf6	OK	2.51573445063187e-07	5.0251089208113	0.0129863222886846	4.91369014833504e-07	2	1	-112448650230587	122435921050575
238	Atg1	OK	3.63279271898001e-12	6.85233167773609	0.0177366746584753	8.23053310632804e-12	8	1	-184001706172646	342584830142524
239	Atg10	OK	4.36540214238751e-06	4.4464326003699	0.0114768528544973	8.11321989967303e-06	4	1	296056408057987	0.478128
240	Atg101	OK	1.16085775876967e-10	6.33839462071255	0.016395795813767	2.53224955429716e-10	2	1	-131000914801777	172637515880134
241	Atg12	OK	3.41517686384522e-08	5.3955774069239	0.0139494978993611	6.88351091760677e-08	1	1	176403350005924	0.143669
242	Atg13	OK	1.5095598374211e-21	9.46206805497845	0.0245210876000038	4.1614103231755e-21	2	1	-101877998937786	0.702896
243	Atg14	OK	0.00110287602072839	3.06103242736379	0.00787811709748009	0.00180868039517808	1	1	0.864068	102158087111976
244	Atg16	OK	0.00637303573757579	2.49078641993298	0.00639312898747751	0.00992278877878954	1	1	100922602783024	119552903987434
245	Atg17	OK	3.11370073887903e-13	7.19540854838292	0.0186281870759313	7.24374943242249e-13	2	1	-109329360355557	132843142367866
246	Atg18a	OK	1.76060254836422e-24	10.1440688030864	0.0262969891098891	5.10467229128805e-24	1	1	-0.110376	193583899356391
247	Atg18b	OK	4.23409309237068e-14	7.46283267177304	0.0193035247873273	1.00735247492312e-13	13	2	-364133613933743	-523491067074273
248	Atg2	OK	7.16439222786396e-10	6.05174197967531	0.0156460323507822	1.53164997650153e-09	2	1	-126887225736798	167311912395026
249	Atg3	OK	7.63278837990524e-14	7.38482349077763	0.0191227406343981	1.80689774302078e-13	4	1	192555255065738	0.0361168
250	Atg4b	OK	7.83423831513557e-40	13.1562432952594	0.0341221593098851	2.79481897102744e-39	6	1	-415813165535153	0.333263
251	Atg6	OK	6.37305521676677e-06	4.36441893450894	0.0112654439865197	1.17699080508208e-05	1	1	109010619293033	0.891099
252	Atg7	OK	0.0213675920537817	2.0262889386921	0.00518350473648616	0.0319424678213279	1	1	14232706464368	169609051562812
253	Atg8a	OK	4.82946090572679e-90	20.0866357051926	0.0521451339978319	2.62995929497552e-89	1	1	-0.2048	197344666339423
254	Atg9	OK	2.41765450119437e-08	5.457262632191	0.0141065206662635	4.899681510449e-08	1	1	0.645937	0.602785
255	atilla	OK	5.31118243004732e-10	6.09976630775881	0.0155938742144139	1.1392173381303e-09	11	1	-36095548235339	222977095462348
256	atl	OK	8.1490276684101e-105	21.7105820920542	0.0563745951870327	4.85678152311519e-104	2	1	-229748251666249	-0.385494
257	atms	OK	1.73429397725307e-43	13.7777620747528	0.0357445371745104	6.42133132090248e-43	1	1	239118856559574	230655485011604
258	Atox1	OK	4.08349931144455e-227	32.1524328834988	0.0835265962069219	3.90005475425417e-226	6	1	-454109531273068	-0.276078
259	ATP7	OK	1.57084238986872e-07	5.11474295755357	0.0132143885998579	3.08810517929437e-07	3	1	-0.236936	-128984642408822
260	ATP8B	OK	0.0337874772036647	1.82783076529403	0.00465030248467537	0.0496748651132028	12	1	-313236885894955	-224557668350671
261	Atpalpha	OK	1.09418623744192e-295	36.7327985094849	0.0954359323858719	1.24261172819286e-294	2	1	-263249462475003	0.135087
262	ATPCL	OK	4.29274929421416e-33	11.9267554167245	0.0309307731285088	1.4154432279302e-32	2	1	-289902525772274	0.617448
263	ATPsynB	OK	2.13714195843015e-131	24.3624923479432	0.0631955716306741	1.43788410711923e-130	10	1	0.274352	-453039092205498
264	ATPsynbeta	OK	0	51.8643862076576	0.13473135473257	0	10	1	0.244428	-452751392506097
265	ATPsynC	OK	0	130.322025072326	0.338707017183319	0	10	1	0.161716	-464337939403985
266	ATPsynCF6	OK	0	55.8919308327664	0.145166376436218	0	10	1	0.124205	-465464181087945
267	ATPsynD	OK	0	58.2329925455044	0.151247586865198	0	10	1	0.095609	-469697159908746
268	ATPsyndelta	OK	0	44.0598783929249	0.114376600047459	0	10	1	0.223284	-449014753483269
269	ATPsynE	OK	1.0857008993515e-255	34.1358120168213	0.0885959625161628	1.11488400282532e-254	10	1	0.134254	-459341091297601
270	ATPsynepsilonL	OK	0.00112694792730428	3.0545617828879	0.00783626122760294	0.00184694243641534	10	1	-0.249445	-368815082691644
271	ATPsynF	OK	0	96.4402485934584	0.25066019560145	0	10	1	-0.0814506	-476825255535577
272	ATPsynG	OK	0	68.4326975488955	0.177815576021017	0	10	1	-0.24981	-496657628200982
273	ATPsyngamma	OK	7.09721934974992e-114	22.6492380814732	0.0587624182611334	4.42289838352228e-113	10	1	0.343601	-444494241856072
274	ATPsynO	OK	0	50.0338904530395	0.129877822465173	0	10	1	0.149261	-46663634219024
275	Atu	OK	1.22121318995193e-34	12.2196136620107	0.0316937449766709	4.09990461852212e-34	1	1	180810922752201	163709193088081
276	Atx2	OK	5.6844178427656e-70	17.6437366494591	0.0457994507413297	2.66726260283369e-69	2	1	-123142581810177	0.133351
277	Atxn7	OK	0.0032840599256397	2.71798307150882	0.00698489215840044	0.00521339938203366	2	1	-0.878104	125670104838874
278	aurA	OK	0	51.2049958093117	0.133025266759483	0	4	1	387882894645511	0.834707
279	aurB	OK	0	182.498923821775	0.474463068131051	0	4	1	399148649345218	136305528499152
280	aux	OK	1.3086848856855e-05	4.20443341184291	0.0108485659753508	2.38162018528383e-05	2	1	-241736018289746	100779729701545
281	ave	OK	1.12135093098634e-06	4.73022585958669	0.0122185718380214	2.13336961130791e-06	1	1	124297804008304	11112244687226
282	Aven	OK	5.65727924714204e-15	7.7235366637914	0.0199994416308127	1.37448175860754e-14	4	1	312545913825809	0.0271982
283	awd	OK	0	136.460548509946	0.354715235401197	0	10	1	-0.0227496	-455976385258172
284	Axn	OK	5.94121785189993e-05	3.84853905091344	0.00992221507435902	0.000104571726745444	2	1	-301614373554409	10906459651139
285	Axs	OK	3.45061690346635e-07	4.96412260771193	0.0128145476041617	6.69770316224702e-07	7	1	0.476748	-0.639752
286	Axud1	OK	1.33208041146194e-05	4.20042357987962	0.0108398236483268	2.42287008075283e-05	2	1	-177688645389796	14989038071778
287	az2	OK	0.00025230504587494	3.47829720843242	0.00894794427370656	0.000430039933746842	1	1	108662122855961	133594280101325
288	B4	OK	4.83899489307524e-34	12.1071665230298	0.0313815784123894	1.61423948072443e-33	8	1	-17078818642062	348923998691108
289	B52	OK	0	62.1732531513479	0.161528440247331	0	1	1	183158988128483	283095174647834
290	bab2	OK	1.68581520980584e-14	7.58318903414905	0.0195915118915927	4.04749902648062e-14	3	1	0.142459	-285551566265557
291	babo	OK	4.82199305944212e-16	8.03130678598378	0.020802272420736	1.19870587872594e-15	2	1	-173666769270719	0.534716
292	babos	OK	0	153.083046871749	0.397979329559137	0	3	1	0.18223	-251366967342828
293	Bacc	OK	0	180.309995015433	0.4686379056546	0	1	1	196697610984623	277158408977058
294	baf	OK	0	71.4973055688908	0.18581393465361	0	9	1	159686345229923	30723262391236
295	bai	OK	4.82555534854446e-58	16.0174611668823	0.0415646544956425	2.04399372898627e-57	6	1	-432621556152523	-0.666599
296	Baldspot	OK	4.00662663235669e-27	10.7221343246728	0.0277918921960505	1.21207749245232e-26	13	2	-365184563030423	-536446255825494
297	ball	OK	0	68.3640890386372	0.177681338076564	0	9	1	289713567863285	317975121356513
298	bam	OK	1.06756001074678e-08	5.60068045916983	0.0141715729015903	2.19070608502904e-08	2	1	-294327956070126	0.7664
299	Bap111	OK	7.57143261247772e-29	11.0831618545424	0.0287361179627326	2.35700139178943e-28	1	1	152553266654789	241998630382087
300	Bap170	OK	0.000622859184472866	3.22820002058458	0.00830905432261254	0.00103560595770868	1	1	0.743757	245522242404487
301	Bap55	OK	0	41.1437313176754	0.106907008845217	0	1	1	210653823982059	257945161677863
302	Bap60	OK	1.70673890547067e-221	31.7477234404648	0.0824745700827758	1.60394850390651e-220	1	1	181005233894169	234785562373664
303	barc	OK	1.05550228312598e-09	5.98902674096589	0.0154926527757784	2.24066707793255e-09	1	1	-0.373646	103633528567817
304	bark	OK	5.28691163742439e-91	20.1961946735235	0.0523663289353136	2.89806464743038e-90	8	1	-170176108558596	35768120846894
305	barr	OK	7.64710387011271e-230	32.3469884682688	0.0839950422336714	7.32461793361132e-229	4	1	346156782279789	132540529586341
306	baz	OK	1.67617781561731e-72	17.9699137462005	0.0466475469170921	8.03904232781152e-72	2	1	-123959081997097	-0.173239
307	bbc	OK	1.17664953761621e-48	14.6120497145439	0.0379156519374201	4.5758083227657e-48	2	1	-17492050268215	-0.058202
308	bbg	OK	9.15667079758173e-13	7.04675875423852	0.0182426520268708	2.10371346826469e-12	3	1	0.0825917	-252612585209344
309	bc10	OK	0.00654811331597038	2.48114179145495	0.00637066544529821	0.010185840541894	4	1	223277181754886	0.634373
310	BCAS2	OK	1.44108992724357e-214	31.2418338673054	0.0811591506451606	1.32924215213188e-213	1	1	252824348579227	21875572762635
311	bchs	OK	0.00049059597801394	3.2958648771429	0.00847173406289532	0.000821173828567566	8	1	-187790415813149	26202576718476
312	BCL7-like	OK	3.80583273990669e-48	14.5318674987427	0.0377066164782116	1.47199217415088e-47	1	1	224839347968876	233508640147712
313	bcn92	OK	1.32969473058392e-43	13.7969300140257	0.0357965377763249	4.93427099317168e-43	5	1	390552515159427	-15694149770591
314	Bdbt	OK	1.1033273526001e-12	7.02075945927703	0.0181755094368543	2.52961072264328e-12	1	1	135761779914676	147901731349494
315	bdg	OK	0.00142053229894906	2.98443079659921	0.00767652402872146	0.00231477815865683	8	1	-158448059488953	39485276303437
316	bdl	OK	0	123.769782061055	0.32172601228256	0	3	1	-0.285345	-238644916199181
317	Bdp1	OK	3.18985534676533e-14	7.50004257827222	0.0194209874371669	7.61456731208933e-14	5	1	39929351247388	-193366212032769
318	be	OK	1.81522038780433e-220	31.6732413400564	0.0822722338135191	1.70429025299406e-219	3	1	-23571026288432	-0.969372
319	BEAF-32	OK	4.57054291438141e-283	35.9335655338554	0.0933591222122196	5.01351852577525e-282	9	1	290640014777958	375452309466865
320	beag	OK	1.96243946307681e-09	5.88732858931597	0.0152265683566716	4.1272904210797e-09	1	1	137673634658634	230263238765266
321	beat-Ic	OK	5.81909876681982e-11	6.44397798320012	0.0153600709716774	1.27971402302515e-10	3	1	-0.461308	-28353771605346
322	beat-IIIc	OK	1.82469160891447e-86	19.6733391606743	0.0510537798325251	9.67765959174797e-86	3	1	-171151905138911	-141929656647179
323	beat-VI	OK	0	55.6596688916983	0.127060673781046	0	13	2	-379461401333035	-531026477001641
324	beg	OK	2.99496064496084e-64	16.8831148955996	0.0438215111953381	1.33494647254826e-63	9	1	2678377095564	388259726382758
325	bel	OK	5.0401202803599e-140	25.1634091695531	0.0653366089831526	3.5020933320884e-139	5	1	362222570548832	-250936514519189
326	Bem46	OK	8.78874765426707e-10	6.0187445977048	0.0155692892413571	1.87329206628253e-09	1	1	0.440687	0.316285
327	ben	OK	2.5872918905165e-31	11.5804959126188	0.0300295689124241	8.31117507742913e-31	1	1	0.298772	222838860370185
328	Best1	OK	4.69655399601204e-83	19.2710930736849	0.050013285231557	2.43016813151199e-82	8	1	-139526053895176	33486044964936
329	Best2	OK	0	85.7924767884452	0.222987343058229	0	3	1	-230465656150997	-0.748429
330	Bet1	OK	2.22037806775169e-74	18.2082296436622	0.0472672308660646	1.08314039694482e-73	6	1	-4679040249483	-0.153549
331	Bet3	OK	9.31922373941255e-24	9.98004380717331	0.0258705315832033	2.67247569472771e-23	1	1	197128504882633	233443837977912
332	Bet5	OK	5.16988521513239e-28	10.9098756340436	0.0282884891416672	1.58954441813398e-27	4	1	241028732429325	0.735721
333	beta-Man	OK	0.00100188900751699	3.08967177110902	0.00795201717251215	0.00164604305387244	7	1	0.091374	-0.994424
334	beta-PheRS	OK	5.05837720684747e-73	18.0362575244984	0.0468201226261123	2.44129134218181e-72	5	1	276733583579837	-243041950844262
335	beta-Spec	OK	2.19200260343688e-21	9.4229951145253	0.0244215451632043	6.02272195063905e-21	2	1	-26484587751788	0.143199
336	beta'COP	OK	1.50643724750877e-57	15.9465062013643	0.0413849992559919	6.35392800123093e-57	6	1	-463749104370297	0.251994
337	beta3GalTII	OK	0.00233983779418045	2.82829435657155	0.00727006786555308	0.00376177404801247	11	1	-285462718834103	232091146327522
338	beta4GalNAcTA	OK	0.000113128975019535	3.68773629735351	0.00950713987990785	0.000196517249114944	3	1	-0.525862	-0.338752
339	beta4GalNAcTB	OK	2.42737482913223e-20	9.16719768391222	0.0237553339467877	6.52733398632079e-20	1	1	0.531815	139015656329658
340	beta4GalT7	OK	8.91101191745738e-36	12.4306317745479	0.0322430473366673	3.03041268175196e-35	4	1	315456289420902	0.0864185
341	betaCOP	OK	8.22472257606011e-57	15.8401246457579	0.0411080315701346	3.45299826551138e-56	6	1	-431932669510067	-0.411707
342	betaggt-I	OK	0.00156518373460072	2.95463738039911	0.00760169655226381	0.00254383814469498	1	1	0.0817381	218841367579963
343	betaggt-II	OK	1.93121538770901e-25	10.357673308753	0.0268529649117984	5.70721654737596e-25	7	1	166939014564335	-172623116157983
344	betaTub56D	OK	0	209.565716024493	0.544707211472773	0	1	1	25121550000745	262798457957771
345	betaTub60D	OK	1.54559695225614e-228	32.2540059918684	0.083791116250109	1.47899685325777e-227	12	1	-297812693943203	-22213999667022
346	betaTub97EF	OK	0	46.5322135391584	0.120912706257233	0	3	1	-0.912722	-103298700235818
347	Bgb	OK	0.000874083147504068	3.12998264734947	0.0080495147002622	0.00144008265638367	1	1	160532254348575	0.766849
348	BHD	OK	0.00338982147577287	2.70747865881688	0.00695552031328732	0.00537530374283259	1	1	181813544402897	0.798417
349	BI-1	OK	3.00663311238395e-20	9.14409239525589	0.0236973299278192	8.06975471428812e-20	6	1	-392932515968502	-0.949396
350	bib	OK	1.90318807616798e-15	7.86114507727661	0.0202816130585785	4.66831200675792e-15	3	1	-0.134407	-234846979759667
351	bic	OK	0	107.437020350323	0.279209845945486	0	7	1	194441002975284	-251739508293603
352	BicD	OK	1.77122780942598e-37	12.7400328664321	0.0330463584349468	6.1386557135163e-37	3	1	-222665881742657	-0.629237
353	bif	OK	2.66901504837344e-178	28.4468005530657	0.0738784669501423	2.15837380756947e-177	8	1	-209511240948857	314377075053718
354	BigH1	OK	0.0159632303121561	2.14533013621115	0.00548381884828929	0.024091020045786	11	1	-342241316665829	156500559665229
355	bigmax	OK	1.073617335367e-16	8.21356105582135	0.0212778470873733	2.70056469499102e-16	1	1	141537589202701	256061368800666
356	Bin1	OK	4.37480798793672e-175	28.185724034736	0.0732119811365432	3.51217475424452e-174	1	1	233715147147953	216187220431831
357	bin3	OK	3.20481605387351e-08	5.40697993398855	0.0139789577665298	6.4712881476656e-08	2	1	-161100211371601	-0.128971
358	bip1	OK	1.09123022219756e-05	4.24535660539221	0.0109564137744566	1.99169989850483e-05	5	1	409085792671024	-149423557899926
359	bip2	OK	1.54556685647388e-06	4.66466955058314	0.0120494263590237	2.92648065436784e-06	1	1	-0.24389	0.274686
360	Bka	OK	3.09574913574175e-141	25.2738678975003	0.0656402072341438	2.16160466614012e-140	5	1	427175468574344	-171413427971337
361	blanks	OK	0.028490151391909	1.90346188344589	0.00479341189216488	0.0421476705532233	8	1	-204479623963059	335949641086127
362	Blm	OK	2.0455750944386e-15	7.85210399662285	0.0203223264758305	5.01510431931333e-15	9	1	373834175239383	42191894612458
363	Blos1	OK	1.65976887366774e-06	4.64998835284789	0.0120108072052075	3.13735648139167e-06	1	1	184741062293827	164905052997138
364	Blos2	OK	9.65403714251479e-12	6.71116189206641	0.0173673039940692	2.16558839928043e-11	1	1	14911896623212	0.745056
365	Blos3	OK	1.85879716029383e-21	9.44028708336196	0.0244667114155219	5.11425675642655e-21	1	1	112022465835392	-0.240661
366	Blos4	OK	1.06332373967576e-07	5.18791226354401	0.0134071274299619	2.10365099371172e-07	1	1	176229209075748	0.451747
367	blot	OK	1.05352568468905e-08	5.60297375680186	0.0144720168185936	2.16235170894083e-08	8	1	-232263445486248	321097403384711
368	blow	OK	2.70517381806634e-77	18.5720441263736	0.0481562117754672	1.34463051545062e-76	12	1	-309566717971981	-231040007256005
369	blp	OK	2.28969687177491e-09	5.86177714029727	0.0151623482208221	4.79936252017398e-09	7	1	168400067458927	-0.347254
370	blw	OK	2.11293320236439e-280	35.7625259016532	0.0928703078899677	2.30000621842526e-279	10	1	0.262563	-453590864323113
371	Bmcp	OK	1.72245944643515e-147	25.836564544955	0.067098582339703	1.24997402768595e-146	8	1	-0.982123	323931580401923
372	bmm	OK	1.2976242676755e-37	12.7642843545168	0.0330924521590527	4.50979838724029e-37	11	1	-278464489807309	220603185512092
373	bnl	OK	5.8503102943996e-65	16.9792324756642	0.0440586534541893	2.63000198131012e-64	12	1	-283982926239193	-223907500885461
374	boca	OK	4.63510769343106e-78	18.6665185923627	0.048458004978893	2.31662450181459e-77	6	1	-414985543121518	-0.845764
375	bocks	OK	1.02900945435355e-05	4.25850144374474	0.0109907653794823	1.88192466422584e-05	1	1	100528997550785	157743340350654
376	BOD1	OK	0.0191035689144359	2.07262558755266	0.00530706501204736	0.0286567903784927	2	1	-219282579054058	0.63291
377	bol	OK	1.38652898799675e-11	6.65814464722895	0.0172274210876916	3.09424363010645e-11	13	2	-346520787109555	-524099463604424
378	bon	OK	0.00378631079865131	2.67055388506884	0.00686066962347619	0.0059868862945373	2	1	-292477339138211	125921052314307
379	bond	OK	0	165.849329208719	0.431014690950087	0	6	1	-434267454971493	0.469516
380	bonsai	OK	1.79608737010164e-81	19.0815823216975	0.0495375131524159	9.17458358979685e-81	5	1	254654783378421	-191442782066796
381	bor	OK	1.35460233805119e-77	18.6091421407848	0.0483096302176726	6.74325507374357e-77	5	1	402496284614383	-149192625664208
382	bora	OK	0	41.2495099873416	0.107074378413649	0	4	1	38721026815015	0.795241
383	borr	OK	0	118.2403342741	0.307359587765298	0	9	1	343161911140262	313738613940742
384	botv	OK	0.0140013308644238	2.19724908534507	0.00562363548500665	0.0212265881175565	1	1	0.953347	0.158385
385	bou	OK	5.78833406142022e-108	22.0412994694392	0.0572345911017158	3.50427923050522e-107	2	1	-24682465158862	0.674796
386	bowl	OK	0	41.3286478503642	0.107383642876732	0	3	1	-0.500463	-0.924246
387	br	OK	0	90.0002915147799	0.23395089610217	0	3	1	-0.89645	-112422216318581
388	brat	OK	1.4600516382961e-13	7.29803055829064	0.0188968393025358	3.42867990707735e-13	2	1	-141989254583538	0.0977962
389	Brd8	OK	3.77529876511197e-06	4.47754596094887	0.0115587653888894	7.03091221272534e-06	1	1	0.916753	192942100383308
390	Bre1	OK	8.41501161897951e-05	3.76238569821415	0.00970065720983827	0.000147074637778869	2	1	-114234578241528	104083639003303
391	brk	OK	4.48031502359418e-87	19.7444094321785	0.0512513256252382	2.38257179201374e-86	6	1	-47260566317004	0.287537
392	brm	OK	8.62693007473322e-07	4.78318568465222	0.0123554888248829	1.64913956624166e-06	2	1	-249868964780987	0.796061
393	Brms1	OK	9.2943325949888e-24	9.98030917709743	0.0258713014961574	2.66610443914365e-23	9	1	232475895057499	370495158053901
394	brn	OK	0.0217544460330341	2.01879152725138	0.00516771466892228	0.0325012857949331	2	1	-168022102494658	109677725650336
395	bru2	OK	3.8640002934116e-35	12.3128149068178	0.0319368949831388	1.30426360614784e-34	3	1	-0.867669	-0.307253
396	Bruce	OK	4.89761117818422e-07	4.89570840019236	0.0126485416223043	9.44566364751931e-07	2	1	-252023058761776	0.985159
397	brun	OK	0.00177426150225495	2.91573452377106	0.00749628707129546	0.00287427480730855	2	1	-209149935473622	106740003444221
398	BRWD3	OK	0.00143447408389013	2.98144153964293	0.0076691340857556	0.00233673273819123	8	1	-18509703875047	271382075168159
399	bs	OK	0.0109444009389025	2.29229195279882	0.00587840714654151	0.016737211926656	1	1	-0.283622	112514632560279
400	bsf	OK	1.2018502321471e-42	13.6372768201279	0.035378758512425	4.40899509372284e-42	2	1	-26685450040263	0.541612
401	Bsg	OK	6.22981141751882e-33	11.8957051078916	0.0308494367952166	2.04807221517725e-32	2	1	-119665634264172	0.384326
402	Bsg25D	OK	3.95618153890115e-07	4.93751670511057	0.0127538469123319	7.6626041422656e-07	2	1	-120375078548611	0.915163
403	bsk	OK	0.000642951398675264	3.219107473925	0.00829053842272672	0.00106812202535672	1	1	0.670289	136601453639533
404	bt	OK	0.000492714835987482	3.29465390056464	0.00839413481966587	0.000824582012358372	11	1	-348243265976132	178357606746223
405	BTBD9	OK	0.0274960981377369	1.91893787753483	0.00490288279032009	0.0407496424689914	2	1	-0.977864	0.628542
406	BtbVII	OK	8.28850310225948e-09	5.64438778182745	0.0145958104357633	1.70612436896427e-08	2	1	-106503861774624	0.573297
407	btd	OK	6.44145762956947e-05	3.82868618305144	0.00937557891428104	0.000113207498970086	3	1	-0.483737	-193523949764703
408	BthD	OK	0	73.4504985990251	0.19089522872486	0	9	1	329001468787967	414293509341743
409	Btk29A	OK	6.27812467743386e-126	23.8409963532523	0.0619127991689098	4.14289749561172e-125	3	1	-168401364614189	-122698533915017
410	btl	OK	0.0163553467510464	2.1356164007262	0.00537212047103817	0.0246678509234131	3	1	-208662965525807	-138178354881737
411	Btnd	OK	5.48367189364733e-06	4.39716605697218	0.00713659221342851	1.01555892369163e-05	2	1	-250839078058422	-0.241065
412	btsz	OK	0	39.9257078074982	0.103736093763155	0	3	1	-0.379963	-121771502874825
413	btz	OK	8.56823833128645e-06	4.29926591346622	0.0110956508255001	1.57192096414457e-05	1	1	0.278488	141937714435127
414	Bub3	OK	0	88.5012550519531	0.230052888810322	0	4	1	334561199317753	162468582011726
415	BubR1	OK	9.02060272268471e-119	23.1406881969529	0.0600612598793874	5.75092261815149e-118	9	1	324814695487796	323407846309211
416	Buffy	OK	0	79.7507114427349	0.207211025553372	0	6	1	-372113877166928	0.0631026
417	Bug22	OK	2.1005403951283e-124	23.6935620598484	0.0615307975884642	1.37431025458164e-123	1	1	190684384475528	206268173076179
418	BuGZ	OK	1.78752096266178e-28	11.0060057805969	0.0285391463772995	5.53177266253899e-28	1	1	203446311126529	257118612147834
419	bun	OK	0	39.2510873185027	0.101974377557857	0	3	1	-151939186085881	-0.647071
420	bur	OK	1.94924230809567e-53	15.3437751196509	0.0398171418364819	7.92654773818187e-53	5	1	426021427284061	-257724041126702
421	bves	OK	6.14985475287577e-08	5.2889848233807	0.0136713230750562	1.23058803413454e-07	13	2	-386021905769528	-510068101070855
422	bw	OK	0.000295095307066872	3.43608277875996	0.00843828730896369	0.000500748010000644	3	1	-206929859151066	-155158257864449
423	bwa	OK	1.59518708501713e-50	14.9021719713955	0.0385862758067491	6.33437292899475e-50	8	1	-14385702573222	402420931674506
424	Bx	OK	2.10509983556147e-215	31.3032826607991	0.0812849010662558	1.94711970875542e-214	3	1	-0.283056	-256433862827752
425	Bx42	OK	1.26669589921783e-29	11.2420809196689	0.029153006577239	3.98178587991835e-29	1	1	141169542442142	211803942538764
426	by	OK	4.94576762076218e-08	5.32870528465967	0.0137671433239915	9.92837707803899e-08	3	1	-185068758581699	-199177784107659
427	bys	OK	3.84527782851341e-122	23.4730457082141	0.0609577291904331	2.48324256658725e-121	5	1	4328204099043	-189154440544579
428	c12.1	OK	2.79066663239859e-29	11.172149956223	0.0289708694679365	8.74198460309341e-29	1	1	146721738944828	226706748820808
429	c12.2	OK	1.18977005826342e-07	5.16694282673235	0.01334869868612	2.34993928923728e-07	2	1	-248145711054028	0.869179
430	C1GalTA	OK	7.47580473397473e-08	5.25315439778035	0.0135754712773195	1.49052687467431e-07	1	1	0.856462	184324103213813
431	C3G	OK	6.05266112681794e-23	9.79267247288925	0.0253703814701691	1.7130594406898e-22	8	1	-117552947630108	329722720004585
432	Ca-beta	OK	1.31230066862224e-31	11.6385432320903	0.029330378081471	4.23461163975158e-31	13	2	-390508967270077	-515270918987725
433	CaBP1	OK	5.99794071985197e-121	23.3559313962537	0.0606497202014045	3.85096374228229e-120	6	1	-417649703849972	-0.770856
434	cact	OK	5.15931322931907e-10	6.10440202237587	0.0157930922071512	1.10740084801223e-09	7	1	0.567551	-125197607658837
435	cactin	OK	0.00479069092373251	2.59058190447196	0.00665428566714478	0.00752251640953337	3	1	-0.898206	-232265586040948
436	Cad74A	OK	0.000649530845477644	3.21618696638549	0.00826013613705466	0.0010786928814553	3	1	-138798716296376	-176890308044884
437	Cad86C	OK	0.00523455252338219	2.55993729693943	0.0065743947282542	0.00819625050418402	2	1	-303385215629757	-0.323453
438	Cad87A	OK	5.65389146142204e-08	5.30434572212372	0.0136942455613337	1.13225450415423e-07	11	1	-323935812343777	20699270329621
439	Cad88C	OK	0.000371002714765307	3.37356864514692	0.00866663218583247	0.000626463686524111	3	1	-212661292781056	-23422518410537
440	Cad99C	OK	4.19210758530343e-212	31.0599081071198	0.0806750421498838	3.8348169479872e-211	12	1	-326395886768521	-219974917553399
441	CadN	OK	0	65.2120731991416	0.169481215853621	0	3	1	-0.255197	-0.929816
442	Cadps	OK	1.27447195566567e-142	25.3995801537716	0.0659289617280897	8.96807330271167e-142	3	1	0.252596	-252889925621484
443	Caf1-105	OK	9.79393042772647e-46	14.146646205955	0.0366873218478743	3.70748976062493e-45	9	1	353280491004764	418297510959174
444	Caf1-180	OK	0	65.5684977315816	0.170415095240245	0	9	1	358934778343021	436877423144843
445	Caf1-55	OK	0	59.9319018773845	0.155762138734286	0	9	1	264750570426761	383234196521308
446	cag	OK	3.88025274803612e-05	3.9516781902476	0.0101922935140383	6.87577752810879e-05	7	1	0.861999	-101395109675858
447	CAH2	OK	0.00630759500933526	2.4944516826821	0.00602571420468097	0.00982550067771941	8	1	-159386974205197	410020380832221
448	cal1	OK	6.06106174428911e-10	6.07862001792488	0.0157197762742075	1.29799928376947e-09	9	1	310501617561161	344254809237983
449	CalpA	OK	0.0102608602549676	2.31666989869205	0.00594296655979947	0.0157183956986145	3	1	-109846454490841	-124846274040673
450	CalpB	OK	3.19101337711025e-19	8.88517493417632	0.0230193162556678	8.39071581834555e-19	8	1	-175561298062027	340340500690009
451	CalpC	OK	0.0221013286427952	2.01216394990549	0.00514267125681567	0.03300469490749	11	1	-253076064218701	210128575183418
452	Calr	OK	0	47.0594382387458	0.122207713374535	0	6	1	-419344693054379	-0.834972
453	Cals	OK	4.39939648327657e-83	19.2744754138924	0.0500380002857231	2.27758994469111e-82	2	1	-161975650121392	123302191115882
454	calypso	OK	6.55595512911557e-06	4.35822907848507	0.0112458806135367	1.20964893768341e-05	1	1	185534924636661	161447125293281
455	Cam	OK	0	171.835017680702	0.446705723854089	0	3	1	-0.859862	-131039768837426
456	CaMKI	OK	3.38748058663911e-17	8.35089154167596	0.0216319857606274	8.59017521093045e-17	1	1	-0.442895	23263500294831
457	CaMKII	OK	4.14585083942651e-07	4.92837344333945	0.012735050622819	8.02529192776582e-07	2	1	-140651267399014	134903245784309
458	Camta	OK	9.27386323826816e-05	3.73801719430919	0.00963295313468871	0.000161660297812538	2	1	-18462244309944	0.29444
459	cana	OK	8.86667765575766e-09	5.63277422244524	0.0145583649790541	1.82175237802513e-08	2	1	-19053298868698	-0.462129
460	CanA-14F	OK	7.66633628444325e-07	4.8068502818177	0.0124162903651566	1.4697373407457e-06	2	1	-182488219817103	0.0426489
461	CanB2	OK	1.12293013544382e-18	8.74420768075117	0.0226574585951609	2.92725134130988e-18	1	1	0.116122	160942107059028
462	Cand1	OK	0.000446011139371054	3.32253891522642	0.00855794559129167	0.000748683008530098	2	1	-26594821177882	104261487342384
463	CAP	OK	6.93389592155264e-75	18.2718464864713	0.0473449192807648	3.39576995254427e-74	8	1	-150934901465596	353535538531806
464	Cap-D2	OK	1.16689581837546e-78	18.7400566100378	0.0486123969985322	5.84973263198678e-78	4	1	355270427833378	175452690936591
465	Cap-D3	OK	0.0257710147041081	1.94693915742171	0.00496675416156813	0.038266982518937	11	1	-252011406053723	204818516589668
466	Cap-G	OK	2.23693592570314e-36	12.5406365812939	0.0325102176693879	7.65950828131386e-36	4	1	324087423454105	136770540095832
467	Caper	OK	3.63376261545467e-39	13.0397707352516	0.0338276193493015	1.28528723088679e-38	1	1	189593547950565	241960101939704
468	Capr	OK	3.6908901988976e-29	11.1472932230139	0.0289064920876049	1.1540252798121e-28	2	1	-195999480416001	0.285951
469	caps	OK	1.59814428685994e-22	9.69404014461576	0.0251231650681421	4.48118579422959e-22	12	1	-287361472477139	-214816826961968
470	capt	OK	5.89131739558556e-224	31.9256090139644	0.0829371061969921	5.57856844742485e-223	8	1	-0.641061	312941962100532
471	capu	OK	0.0300905897245549	1.87946389144532	0.00480184613509366	0.0444427892376739	11	1	-301708691944302	186898117877509
472	car	OK	0.000193230251414352	3.5491611440724	0.00914754315726728	0.000331503585143238	1	1	-0.211109	112331014491584
473	cas	OK	4.86884831167862e-20	9.09183994822401	0.0234800680055279	1.30153583152138e-19	3	1	0.432232	-278681201122735
474	casp	OK	2.57061051889812e-05	4.04911257960512	0.0104471396353942	4.59676425465085e-05	1	1	150772089134037	0.204761
475	Cat	OK	3.27737225596559e-89	19.9913135244939	0.0519037429289577	1.7721626227892e-88	1	1	170158428321659	236790233470466
476	cathD	OK	1.75213461966011e-277	35.5742571674135	0.0924125603507115	1.89897111876424e-276	8	1	-198128631343067	298645120479133
477	Catsup	OK	2.00117625368023e-127	23.984848550989	0.0622885436355459	1.33202459448903e-126	6	1	-398480230201901	-0.873583
478	cav	OK	0	41.0258420955213	0.106571372160547	0	4	1	376712125907718	117905979968574
479	caz	OK	2.9496445984221e-24	10.0935559915972	0.0261570315164416	8.52984521196831e-24	11	1	-323198848594845	227651410914924
480	cbc	OK	1.44407177760063e-07	5.13060372577846	0.0132576034195516	2.84505822850343e-07	1	1	159948462615787	182538014270332
481	Cbl	OK	5.5396899037647e-08	5.30806719884023	0.0137205447147346	1.11005321604578e-07	4	1	333598035941898	112380295611884
482	CBP	OK	1.99879871242043e-05	4.10761846956352	0.0105815418004489	3.59877608550815e-05	2	1	-246192425121487	138276773311164
483	Cbp20	OK	1.17563890491346e-94	20.607486646679	0.0535052653407724	6.60783287536198e-94	1	1	245377391944706	243663221217658
484	Cbp80	OK	8.09084158099122e-11	6.39379643084006	0.0165443307020598	1.77461023766088e-10	2	1	-217994102467717	0.963786
485	Cbs	OK	0	54.2160894860024	0.140891292636394	0	7	1	0.239007	-125771785162423
486	cbt	OK	8.34174370216168e-238	32.9083695444343	0.085486719607213	8.20271464045899e-237	8	1	-0.894661	307120781756904
487	CCAP-R	OK	3.47203658572351e-300	37.0135066304407	0.0930025919860435	4.00227477413285e-299	6	1	-502211767067135	0.650564
488	CCDC53	OK	4.35285619346994e-84	19.3938022175307	0.0503448519116557	2.27237325157533e-83	5	1	332595914970218	-0.789164
489	Cchl	OK	3.837080250159e-140	25.1742277039821	0.0653725281983301	2.66989024245187e-139	5	1	279251617561161	-146544391296838
490	CCKLR-17D3	OK	7.35933317294891e-06	4.33285708175754	0.0111514479804803	1.35487280405232e-05	3	1	-11357303224963	-219411653660271
491	Ccm3	OK	2.73357873099164e-42	13.5772072396424	0.0352248202060648	9.9987210296103e-42	1	1	0.140574	232422762729194
492	Ccs	OK	6.48889799561176e-08	5.27915927598061	0.0136457163135747	1.29712914824068e-07	1	1	143174356590091	0.301531
493	CCT1	OK	9.30068140432216e-123	23.5333263738175	0.0611077053971456	6.01798145895498e-122	5	1	250609583030521	-269698375843499
494	CCT2	OK	5.92241019417325e-118	23.059376167155	0.0598728745118406	3.75412282556271e-117	5	1	261995119224369	-265468031547997
495	CCT3	OK	1.12214270492503e-218	31.5428920969667	0.0819133955595675	1.04764839988834e-217	5	1	261087841163456	-26960150637481
496	CCT4	OK	7.01771982573317e-233	32.5622743209715	0.0845527688312044	6.80677863641881e-232	5	1	255591053138553	-268826693676446
497	CCT5	OK	0	41.9769429751504	0.10904191329271	0	5	1	25050167478162	-277313250683282
498	CCT6	OK	1.35744350322217e-146	25.756656888705	0.0668864988017553	9.79382718569338e-146	5	1	255939191947757	-270268243931268
499	CCT7	OK	2.25733735413388e-95	20.6872240701516	0.0537101327531798	1.27379234624046e-94	5	1	254153818260013	-274538773678277
500	CCT8	OK	3.10867216935332e-169	27.7041825156391	0.0719450132014102	2.45032175498988e-168	5	1	260068697105228	-26363489069793
501	Ccz1	OK	8.80736401166244e-06	4.29316087202635	0.0110817706327774	1.61489934829507e-05	1	1	111993641029178	124718385554816
502	CD98hc	OK	4.97017764675891e-43	13.7015327299032	0.0355476353527275	1.83139842261024e-42	3	1	-0.768325	-276291436336968
503	Cda5	OK	1.05526417347669e-13	7.34160160830144	0.0184952367716733	2.48747968646243e-13	6	1	-450638156761349	12084084115174
504	CDase	OK	5.58388987675706e-25	10.2556021132083	0.0265356098438113	1.63371378993969e-24	3	1	0.432861	-2452981058583
505	cdc14	OK	7.77281926032324e-103	21.5000690798221	0.0558256774020624	4.5616704440661e-102	2	1	-0.829856	0.362627
506	Cdc16	OK	4.83309209988458e-06	4.42450907215865	0.0114170335094885	8.97240017277027e-06	1	1	151332873473941	131877868987586
507	Cdc23	OK	9.24758114424759e-14	7.35924621236845	0.0190524390989867	2.18449731317917e-13	1	1	156158870826542	219521742679145
508	Cdc2rk	OK	6.99254826295861e-20	9.05240698217448	0.0234572813246209	1.86175430520588e-19	4	1	28091291822034	-0.67188
509	Cdc37	OK	1.16456019731993e-107	22.0096246814274	0.05715131673498	7.0332100105857e-107	1	1	253094524513065	208781796313789
510	Cdc42	OK	2.9499365349486e-23	9.86506073902951	0.0255582634448406	8.38478255130345e-23	8	1	-160204611350716	26860342583802
511	CDC45L	OK	0	43.2247162551213	0.112311057928363	0	9	1	349041599403202	43267949185517
512	Cdc5	OK	1.10311447959639e-06	4.7335533893986	0.0122264413737544	2.1002777307725e-06	2	1	-265902495016278	102921443797614
513	Cdc6	OK	5.93042936019749e-167	27.5142383191743	0.0714572850885063	4.63419366383457e-166	9	1	3742417279585	429722910739448
514	Cdc7	OK	5.79101514347127e-09	5.70576706196806	0.0147503369896031	1.19871729282857e-08	2	1	-153311022748173	0.241401
515	Cdep	OK	1.67900459352057e-07	5.10215872948846	0.0131844892028645	3.29748962024692e-07	2	1	-234872048725308	0.524776
516	CdGAPr	OK	0.00145101656269356	2.97792888265374	0.00765610571119326	0.00236284616135	2	1	-281423145164669	156938367702033
517	cdi	OK	2.86609105584933e-39	13.0578528135958	0.0338744036011287	1.0155577085243e-38	2	1	-128625815738858	-0.0572885
518	cDIP	OK	1.99130891279969e-17	8.4134094371274	0.0199457012699318	5.08199159701195e-17	3	1	-0.079199	-228425735615227
519	Cdk1	OK	0	84.5612901236853	0.219805371534591	0	9	1	258655017982303	353689938403632
520	Cdk12	OK	4.05157608824953e-15	7.76595624869836	0.0201138811062868	9.87249882109874e-15	2	1	-0.711271	0.549804
521	Cdk2	OK	9.7209517501884e-296	36.7360168819134	0.0954395068713704	1.10521790081104e-294	9	1	329124492774784	412120133258369
522	CDK2AP1	OK	2.31098689574799e-63	16.7620762846243	0.043505872206781	1.02321715530654e-62	1	1	217670315872013	12893000207093
523	Cdk4	OK	0	38.2728146767729	0.0994402736219774	0	3	1	-0.107236	-139624536417458
524	Cdk5	OK	1.90240525268161e-13	7.26232911315998	0.0188028125181928	4.45383488482939e-13	1	1	-0.201752	244334846354987
525	Cdk7	OK	5.50876534556318e-146	25.7022977982222	0.0667527550888643	3.95449238737296e-145	1	1	221322435508548	242405181743171
526	Cdk8	OK	0.000178251089892334	3.5703517479092	0.00920085155163327	0.000306227018834677	1	1	124722499023258	140812474109199
527	cdm	OK	0.00173115933838235	2.92339959607979	0.00751968329220956	0.00280718649585468	2	1	-150588023294628	0.858547
528	CdsA	OK	1.42785787152349e-10	6.30641560678649	0.0163127684904383	3.10651774753671e-10	2	1	-184225156535328	102371292926337
529	ced-6	OK	0	38.9783684960634	0.101264512754302	0	2	1	-163299473752201	147620468951728
530	Cen	OK	9.91395207500277e-08	5.20094381415313	0.0134270910140407	1.96251769187716e-07	1	1	0.992271	0.644532
531	CenB1A	OK	8.87571005645401e-43	13.6593694395428	0.0354197203914002	3.26206063298573e-42	8	1	-190094327558697	333673268176582
532	CenG1A	OK	0	45.216896491995	0.11739589085136	0	8	1	-211948865284146	321530896045234
533	Cenp-C	OK	1.26464109029861e-66	17.2028175046666	0.044626177858749	5.77368878725617e-66	4	1	29875230229932	17188847623017
534	Cep135	OK	1.96281286453455e-49	14.7335447754462	0.0382054881556391	7.70216728542856e-49	4	1	376738208900272	113572436191108
535	Cep97	OK	1.87220958873993e-05	4.12270942555688	0.0106345543677259	3.37573269608063e-05	4	1	338139051566898	0.735789
536	cer	OK	4.51392504859523e-56	15.7326995890981	0.0408296295497035	1.88477163565926e-55	1	1	-0.225948	247104483462836
537	Cerk	OK	1.60886439028947e-12	6.96787107781576	0.0180326461036164	3.67598231795973e-12	8	1	-125922810663403	348339110232856
538	cert	OK	3.10780679864774e-09	5.81085081261463	0.0150253638375503	6.48283296847628e-09	4	1	366470903526127	123327213145759
539	cerv	OK	2.26986260807685e-224	31.9554403395726	0.0830092995265385	2.15345385967024e-223	7	1	0.557473	-0.514284
540	Cf2	OK	7.4017715365977e-05	3.79434213686395	0.0097823828406161	0.000129501779244456	2	1	-231448143352688	0.34452
541	Cfp1	OK	0.00656880556582577	2.4800170206292	0.00636352869716771	0.0102164342999296	1	1	156669491897403	0.525966
542	cg	OK	1.65931416386817e-261	34.5255508155314	0.0896977205132784	1.73427898615613e-260	9	1	140648931632816	320474367953803
543	CG10011	OK	1.00084271926369e-06	4.75325407403907	0.0122710539992979	1.90810760110483e-06	3	1	-0.638464	-0.616335
544	CG10019	OK	0.0003921971310053	3.35824369671485	0.00853991598265631	0.000660685520063161	3	1	0.41404	-252613371990655
545	CG10026	OK	4.21667874479771e-56	15.7370115077612	0.0407612437849816	1.76139521425965e-55	3	1	0.231837	-255450493477319
546	CG10038	OK	1.3786804638959e-48	14.6012516642812	0.0378868180874332	5.35729653371241e-48	1	1	172028702865421	217128949977424
547	CG10050	OK	1.06472891502096e-19	9.00639260925809	0.023333842800616	2.82576843536704e-19	5	1	352917951713382	-0.982586
548	CG10053	OK	5.47649007580888e-09	5.71527026824161	0.0147780074018804	1.13455396937233e-08	1	1	197363037238895	202219062663581
549	CG10055	OK	0.000467227164098427	3.30955192123595	0.008523942467777	0.000783637014840272	1	1	0.501378	-0.14713
550	CG10062	OK	3.70337115010389e-148	25.8959008851191	0.0672051135319693	2.69142228408789e-147	3	1	-0.931325	-167024475716088
551	CG10063	OK	1.99913222931444e-17	8.41294970204158	0.0217912720267908	5.10065185734245e-17	10	1	0.21841	-414670390270684
552	CG10068	OK	1.39597986361491e-08	5.55400594908687	0.01435986006583	2.85407324586925e-08	2	1	-0.739516	165248041965034
553	CG10075	OK	4.79696422714664e-33	11.9175045122611	0.0309093561974028	1.58012984172049e-32	4	1	248938650260746	-0.0394694
554	CG10077	OK	3.81894042819925e-83	19.2817954511183	0.0500589417466772	1.97811194854934e-82	2	1	-165434008468808	133899503566291
555	CG10082	OK	5.54126548993223e-20	9.07776679395333	0.0235207395641509	1.47930276305527e-19	2	1	-207227894295872	-0.370052
556	CG10086	OK	8.47594813449648e-07	4.7867319930766	0.0107811953006764	1.62152108305956e-06	6	1	-482976179947079	0.883634
557	CG10089	OK	4.15433683714435e-12	6.83312113692295	0.0175401381739884	9.40360785542935e-12	2	1	-272238224376858	-0.508823
558	CG10098	OK	6.55645716847101e-266	34.8177338653664	0.0904463159964738	6.92525788419751e-265	8	1	-105651038517178	344848233081367
559	CG10103	OK	6.70382130828116e-227	32.1370261573786	0.0834813012163236	6.38431731278619e-226	8	1	-104233616222561	349152880527045
560	CG10126	OK	3.86322224152963e-05	3.95273049020406	0.0101168577471629	6.84681638291716e-05	15	4	810032934318363	-372562259815667
561	CG10133	OK	0.0157639035561404	2.15034662269931	0.00551065012295751	0.0237974083812681	7	1	20235132611829	-0.781346
562	CG10139	OK	9.10554936158840e-95	20.6198529879235	0.0535376349570462	5.12656311035561e-94	1	1	24024457372266	177570539332893
563	CG10165	OK	0	76.3824738688824	0.198539071188605	0	3	1	-0.151992	-144753283642266
564	CG10166	OK	1.31788840981898e-37	12.7630776302948	0.033108156697051	4.57862903634321e-37	6	1	-401432329048336	-0.877889
565	CG10171	OK	1.51720630594563e-07	5.12129701375716	0.0132354078587686	2.98501658969689e-07	4	1	272842210899173	0.49681
566	CG10175	OK	1.07102120370888e-73	18.1218663037609	0.044064603566022	5.20934264496645e-73	8	1	-149062987794102	393722229815986
567	CG10184	OK	0	114.314596138909	0.297116010165038	0	6	1	-350264197220028	-0.0183493
568	CG10189	OK	6.03862998844424e-05	3.84455255729333	0.00991528967512654	0.000106248772921788	1	1	142116636405765	0.580065
569	CG10194	OK	1.67576650505075e-09	5.91338217524895	0.0152958260009282	3.533319480199e-09	1	1	105789155135929	0.276609
570	CG10195	OK	3.34649435569978e-09	5.79845191679976	0.0149951411261782	6.97197977866329e-09	4	1	231960863242923	0.666014
571	CG10208	OK	0.0245781468689597	1.96723353338113	0.00502842812267971	0.0365665028991938	3	1	-104288470377148	-251863950870965
572	CG10209	OK	0.0237538425280413	1.98174591899579	0.0050703102595495	0.0353823668728862	1	1	117726916442691	0.5811
573	CG10214	OK	1.01240020662674e-167	27.578328711183	0.0716326407408777	7.95480099312469e-167	5	1	399369806419193	-156355941675637
574	CG10217	OK	7.73526614862367e-31	11.4862368850904	0.0297630256874668	2.46731729903796e-30	13	2	-388926058639706	-512087601803277
575	CG10237	OK	6.39125133713033e-18	8.54564078859871	0.0221167720681614	1.64287618155521e-17	13	2	-372281843055905	-535801428936456
576	CG1024	OK	0.0242887413078557	1.97228147996741	0.00504444092861217	0.036146722325467	1	1	123467630515873	164333968974616
577	CG10254	OK	1.12507421209921e-11	6.68879554251221	0.017306803226928	2.51470857853423e-11	2	1	-0.49593	0.70252
578	CG10265	OK	5.20140379806071e-41	13.3596672871682	0.0346492437716506	1.87910135037911e-40	9	1	286891693244754	369206171847846
579	CG10268	OK	4.17331647812359e-09	5.76130444603983	0.0148969409201212	8.67100200111905e-09	3	1	-0.762271	-2783512059674
580	CG10283	OK	9.44840617345574e-14	7.3563775073329	0.0190487474598025	2.23087989475556e-13	1	1	-0.195162	123650067664649
581	CG10286	OK	7.30074056771089e-135	24.6874115966274	0.0641151579887896	4.99284528125139e-134	5	1	432202524314701	-198091525219414
582	CG10289	OK	1.54457952783375e-15	7.88725091535938	0.0204277647279373	3.79990191759939e-15	2	1	-129496675361813	0.38181
583	CG10321	OK	2.33544913040416e-06	4.57905121658237	0.0118188227468754	4.39041539955879e-06	2	1	-205233084787548	147675186015632
584	CG10324	OK	2.1163829952721e-05	4.094392579025	0.0105638948185104	3.80498644894665e-05	1	1	0.998485	136738806582954
585	CG10333	OK	6.3987943264308e-06	4.3635376789931	0.0112655452458982	1.18152552275633e-05	1	1	0.70101	106636291362312
586	CG10336	OK	0	68.0704332458581	0.176909706313531	0	9	1	352287286887943	434507065631416
587	CG10337	OK	1.58153389510388e-59	16.2286565427052	0.0421156257476552	6.77674020974678e-59	8	1	-235677486290158	234102445460822
588	CG10338	OK	1.44497338377796e-09	5.93773044422578	0.0153499382438583	3.05380025639042e-09	8	1	-205688845743359	304632311679389
589	CG10340	OK	4.51504430494493e-45	14.0387423737723	0.0364237307874842	1.70077471721216e-44	5	1	248450273643314	-252007884167168
590	CG10341	OK	6.83359078065727e-49	14.64902047193	0.0380106382426492	2.66267032723461e-48	5	1	423012060294925	-207516724251244
591	CG10343	OK	2.94294224456523e-46	14.2309709441483	0.0369249530209257	1.11829562197256e-45	5	1	298800319801151	-18511949219558
592	CG10344	OK	7.76022380937045e-60	16.2723046745423	0.0422163609684598	3.33235105957075e-59	5	1	333756488929569	-0.670742
593	CG10347	OK	2.22732869426586e-06	4.5889572023872	0.0118480774984706	4.19111047566049e-06	11	1	-274691456188382	2207707937732
594	CG10348	OK	0.00175493648387006	2.91914999275502	0.00691282876521176	0.00284527994807615	2	1	-176901543703795	158382230617072
595	CG10353	OK	2.04210151680857e-05	4.10266391945963	0.0105876051183546	3.67475080745321e-05	7	1	178947180877506	-102995542071793
596	CG10365	OK	3.4802081461444e-26	10.5203639949665	0.0272757654251688	1.04145124325348e-25	3	1	-0.415649	-15473830737922
597	CG10366	OK	2.16722693564425e-05	4.08888835935809	0.0105494636652268	3.89499274969517e-05	1	1	0.608128	169271093226936
598	CG10375	OK	8.60220854511813e-26	10.4347620954535	0.0270536634620059	2.55732323802543e-25	1	1	174232620368778	19998906216767
599	CG10376	OK	1.18665422778146e-30	11.449198085393	0.0296877226116924	3.77781906296583e-30	8	1	-0.678313	318747931338813
600	CG10383	OK	1.13725168673506e-08	5.58970909121717	0.0144474086360199	2.33179859519541e-08	3	1	-209254887332142	-179014784477685
601	CG10395	OK	4.16800532748096e-41	13.3761449435924	0.0347015397073219	1.50850022215291e-40	1	1	159356755386173	0.822404
602	CG10399	OK	1.64508450181869e-60	16.3670039483964	0.0424732575342433	7.09785269045182e-60	4	1	194406885276615	-0.136356
603	CG10407	OK	0	137.864589861709	0.358140809142864	0	6	1	-443093043197811	0.155232
604	CG10413	OK	1.37428897571297e-29	11.2348829793617	0.0291131299447174	4.31455773829788e-29	8	1	-185764598851026	329974847651984
605	CG10417	OK	2.77674764694218e-24	10.0994816422552	0.02618133887905	8.03218763784753e-24	2	1	-0.952057	114078205443885
606	CG10418	OK	1.74766994572945e-71	17.8393830133758	0.0463074387287006	8.30997473956524e-71	10	1	-0.551217	-418670601032708
607	CG10420	OK	2.74225696807679e-26	10.5427934767795	0.0273187988294948	8.22099946743645e-26	1	1	174441093574344	-0.0569873
608	CG10424	OK	4.92300598232509e-54	15.4328276610132	0.040050012060903	2.01177428892473e-53	7	1	148320287833988	-0.941928
609	CG10425	OK	5.44613921709504e-12	6.79418996494219	0.0175855743878758	1.22830703763073e-11	2	1	-0.677444	141055136539008
610	CG10428	OK	0.000211603281102829	3.52517284310995	0.00908467710071216	0.000361965399875846	7	1	0.613967	-111901608489487
611	CG10433	OK	3.62251931283955e-84	19.4032451149165	0.0503613795912336	1.89308910211337e-83	3	1	-121476447214306	-135956263922189
612	CG10435	OK	0.000131900889311397	3.64847479440719	0.00940187938227854	0.000228449499274612	1	1	117935961852848	137950712062385
613	CG10444	OK	3.67631805500686e-104	21.6412234181899	0.0561894963078604	2.17546393628922e-103	6	1	-40648770891589	0.933519
614	CG10445	OK	4.80964348055635e-05	3.89999954298827	0.0100500692889795	8.49246593671461e-05	4	1	315663093696415	0.830124
615	CG10462	OK	0.0090663863897939	2.36289568490193	0.00606300244633942	0.0139357081382203	3	1	-0.317168	-0.572738
616	CG10463	OK	2.00801522427637e-30	11.4035081452237	0.0295718118959872	6.36424659925609e-30	5	1	43148893750745	-249027759216759
617	CG10465	OK	8.19556164796391e-42	13.496532401021	0.0350152572546965	2.98895190899225e-41	1	1	0.994473	127181034900214
618	CG10466	OK	1.18584952154381e-23	9.95610640399044	0.0258055171280178	3.3909106909416e-23	1	1	22867640889722	195395165301826
619	CG10467	OK	0.000515164438295569	3.28211141062767	0.00844882829654517	0.000860852122380614	7	1	215608662734806	-0.586878
620	CG10470	OK	1.18032432814821e-287	36.2261411788622	0.0941113476211421	1.31939617443562e-286	4	1	199286264549076	-0.157917
621	CG10479	OK	9.91156025280712e-79	18.7487402562873	0.0486624781046747	4.97373765881932e-78	3	1	0.171085	-29186508097503
622	CG10495	OK	3.02086792330211e-08	5.41756153638593	0.0140006042013269	6.1072737354512e-08	5	1	366787809501468	-0.936531
623	CG10512	OK	0	156.115688425118	0.405857139856567	0	3	1	-0.242371	-207806939266656
624	CG10516	OK	3.91656324601568e-05	3.94944910008954	0.0101854723957222	6.93888630526339e-05	1	1	142620748649418	223371392108466
625	CG10527	OK	0	149.52670050691	0.388737003128465	0	1	1	-0.0160642	283605008937385
626	CG10543	OK	4.01142258799745e-69	17.5329960567686	0.0455111047942899	1.86818751167317e-68	9	1	153949731956302	323040610171821
627	CG10555	OK	1.65276769863165e-14	7.58575616863164	0.0196425178502841	3.9719804104739e-14	2	1	-177968220603586	0.259895
628	CG10565	OK	1.67442928771745e-214	31.2370348254103	0.0811433944254837	1.54304384730413e-213	5	1	41544775403577	-202190465115044
629	CG10576	OK	1.01011576747831e-230	32.4094482559883	0.0841385197564572	9.71250175267717e-230	5	1	260792154441654	-26356678643081
630	CG10581	OK	0	38.9966338640603	0.101246550990226	0	4	1	368270010124027	0.402552
631	CG10584	OK	0.00280353835620395	2.76991590676591	0.00711790909626672	0.00448125696532695	9	1	345725053916752	393377524234321
632	CG10585	OK	2.0549541755151e-25	10.3517300873705	0.0268358936016778	6.06929741826454e-25	9	1	271248764167606	363791018344428
633	CG10592	OK	1.83860299758557e-12	6.94906289290606	0.017707699147696	4.19416849437788e-12	6	1	-416953593124569	0.336628
634	CG10600	OK	4.32575288048712e-10	6.13248832917669	0.0158645480909356	9.30774319623157e-10	2	1	-0.723342	0.703453
635	CG10602	OK	2.19644354324433e-47	14.4113115018891	0.0373940270437999	8.43633997291573e-47	7	1	145524639259159	-142797857902978
636	CG10616	OK	2.28688784239136e-56	15.7756892820262	0.0409357964437821	9.57286258458616e-56	1	1	0.834546	0.297707
637	CG10621	OK	1.40530960802603e-34	12.208193075124	0.0316013420111197	4.71003095853026e-34	6	1	-481972890724362	0.633328
638	CG10623	OK	4.31838024158758e-146	25.7117540998364	0.0667684788039345	3.10892197753572e-145	4	1	301843732963382	0.127238
639	CG10628	OK	2.01788908156138e-14	7.55983602015495	0.0195768015038794	4.83430370789249e-14	7	1	204537338386356	-0.908773
640	CG10638	OK	5.14646580958536e-238	32.9230287349829	0.0855274124437471	5.07069274578811e-237	10	1	-100559579958142	-382047075413201
641	CG10646	OK	0.00758377982250811	2.42835330537127	0.00623276326111013	0.0117309755833429	1	1	114977735648929	130711561061408
642	CG10669	OK	0.00296241106177983	2.75191320745547	0.00703794429846698	0.00472460023944445	2	1	-239475369085492	193614416934516
643	CG10672	OK	5.31734405850152e-40	13.1854997732396	0.0342058632594985	1.90169431877039e-39	1	1	167292851577579	-0.211622
644	CG10674	OK	1.27937814942261e-42	13.6327164264649	0.035363914237966	4.68823209404369e-42	4	1	202777594695865	-0.209579
645	CG10731	OK	0.000161174115752988	3.59664475652543	0.009270999193324	0.000277847010403361	4	1	309957641731083	-0.081151
646	CG10737	OK	4.647991107389e-22	9.58444081787856	0.0248212172463148	1.29239038850462e-21	2	1	-305256634582699	-0.221004
647	CG1074	OK	4.96566972108703e-14	7.4418121341049	0.0192698226788598	1.17943527367696e-13	5	1	423699230323612	-218209249161217
648	CG10778	OK	2.92440433785637e-22	9.63215792283036	0.0249660806896335	8.16556585067653e-22	9	1	221081442008793	284509878970649
649	CG10795	OK	0.00493294353080104	2.58049470028207	0.00662905851525881	0.00773735723542821	1	1	166177004943668	171096235133674
650	CG10802	OK	4.87950058102167e-29	11.1224185485813	0.0288391389575775	1.52375509844557e-28	7	1	20733634866315	-0.77904
651	CG10803	OK	2.86461564440111e-50	14.8630097719681	0.0385681567044898	1.13390562089415e-49	1	1	0.194131	0.0127651
652	CG10809	OK	3.35778868304041e-13	7.18510455751095	0.0186009278720694	7.80249614509344e-13	1	1	158008379112064	200806718684699
653	CG10814	OK	1.21329926410939e-10	6.33158218761742	0.0163480729544663	2.64490751255678e-10	3	1	-0.687662	-196936720989678
654	CG10863	OK	5.39319789290671e-82	19.1443559587692	0.0496950643782914	2.77193691701922e-81	3	1	0.662341	-17603426613662
655	CG10866	OK	0.0113976211583033	2.27684903288436	0.00583581845476473	0.0174062920155372	1	1	148146599899112	0.1678
656	CG10874	OK	0.00172044769735789	2.92533143045267	0.0075241415604004	0.00279072457952749	1	1	0.920448	146539979793098
657	CG10877	OK	1.73832087060967e-39	13.0958707461518	0.0339247397497895	6.17704825404454e-39	3	1	-0.289415	-173637098453973
658	CG10880	OK	8.14300700701482e-11	6.39281417434479	0.0165424280646086	1.78565917895194e-10	4	1	229272455344974	0.23759
659	CG10889	OK	0.000808636242752219	3.15277348532556	0.00811075664254377	0.00133491920140437	11	1	-293390875686825	255293684817817
660	CG10898	OK	0.0174771991776501	2.10888628455437	0.00540064709483844	0.0263121173184885	1	1	149915355811893	233992081500556
661	CG10903	OK	3.42627930309723e-83	19.2874065948084	0.0500736329104444	1.77564609829431e-82	5	1	338126749168216	-240140074871514
662	CG10904	OK	3.13722494750291e-09	5.80927354757282	0.0150245061435634	6.54282994175935e-09	1	1	158331650863468	13469811043885
663	CG10907	OK	4.31474204509733e-05	3.92620994690299	0.0101264903895134	7.63618972873011e-05	4	1	29992737210828	0.76529
664	CG10914	OK	1.63231049748108e-09	5.91770637613237	0.0153035047911963	3.44387811476594e-09	1	1	1928621236189	0.522436
665	CG10915	OK	0.0260908448180617	1.94163180574078	0.0049635578182513	0.038724592688433	2	1	-255930322040737	134079366542365
666	CG10916	OK	0	44.0148166513869	0.114319341333355	0	8	1	-12483779155177	336594706393745
667	CG10924	OK	0	73.2838263734256	0.190445514368279	0	3	1	-0.380374	-101124245308373
668	CG10927	OK	6.35795673340942e-06	4.36493745794645	0.0112653756347998	1.17441990716609e-05	5	1	335768741737186	-0.658077
669	CG10932	OK	1.60822434667797e-157	26.7142358084931	0.0693806429950414	1.21666198488058e-156	7	1	219455117355167	-152787655971978
670	CG10936	OK	2.03002643624309e-50	14.8860591979038	0.0386231228885454	8.04506899673286e-50	3	1	-218440764774502	-196254974983666
671	CG10939	OK	3.73748401829236e-109	22.1650122358918	0.0575560462040355	2.27511923970654e-108	12	1	-268138670553387	-1852523986325
672	CG10949	OK	3.55128687841307e-08	5.38855674642536	0.0139266622872287	7.15495685283021e-08	1	1	163193720947086	0.845092
673	CG10960	OK	9.23158254307767e-07	4.76955683121445	0.0121981833925235	1.76337374592007e-06	8	1	-152195536722363	401108675815131
674	CG10962	OK	3.67613755671438e-09	5.78267332818328	0.0149131017602552	7.64756260755249e-09	3	1	-180884523321808	-187889856480096
675	CG10973	OK	1.35486251043449e-57	15.9531291865664	0.0414028385564376	5.72186958557489e-57	5	1	287178844581424	-201152712486718
676	CG10979	OK	0.0115723703396965	2.27103695901832	0.00582270216583868	0.0176623457304628	2	1	-0.623819	0.853172
677	CG10984	OK	0.000277941631594374	3.45227383787569	0.00889390499897122	0.000472605049220243	1	1	125800007949649	0.803463
678	CG11007	OK	1.11809132210956e-24	10.1883097344378	0.0264124588914954	3.25408306268371e-24	4	1	255953067909061	0.195736
679	CG1103	OK	6.37891948003741e-59	16.1428192462419	0.0418961380215938	2.72511594410681e-58	1	1	0.769134	205205326892402
680	CG11030	OK	9.81627734546758e-25	10.2009583760848	0.0264454155294934	2.86109621197478e-24	7	1	180327934394657	-207779425762627
681	CG11034	OK	0.00107292166429244	3.06926753560533	0.00788520008115923	0.00176071460083277	3	1	-1503806259529	-249133271358941
682	CG11035	OK	2.10896254435714e-09	5.87541218754504	0.0151915669707498	4.42891017897747e-09	1	1	150226205955326	0.576859
683	CG1105	OK	1.69504393068734e-08	5.51999527094262	0.0142715504120682	3.45347017427123e-08	1	1	0.0197273	238979535914924
684	CG11050	OK	4.16170003388927e-103	21.5290433383486	0.0559016163372208	2.44815994323952e-102	8	1	-0.679771	325953632213142
685	CG11069	OK	8.39161297270271e-72	17.8803327848322	0.0463725586373819	3.99774357146769e-71	13	2	-389295178283871	-506167048595879
686	CG11070	OK	0.00104670911524932	3.07664875038432	0.0079175118647674	0.00171854710820863	2	1	-206083169211567	11289942822602
687	CG11076	OK	7.40379148814072e-115	22.748623131373	0.0590735384093972	4.63713598795547e-114	5	1	405955785880863	-17420321144912
688	CG11077	OK	9.67865573486068e-30	11.2658057450419	0.0292147269187291	3.04915880986717e-29	7	1	0.710181	-124412000559304
689	CG11089	OK	3.11858993394786e-223	31.8734184530013	0.0827972060955486	2.93630408228462e-222	3	1	-0.447071	-130282581232522
690	CG11095	OK	0.00704867531961053	2.45477318036468	0.00629570571210951	0.010937183568602	1	1	143642825256168	0.593575
691	CG11103	OK	9.53746830946914e-07	4.76298569727135	0.0123028384029299	1.82005926342042e-06	1	1	162047642837345	0.539594
692	CG11109	OK	2.98089189339991e-20	9.14502180044053	0.0236978579488106	8.00497524080003e-20	1	1	128299111495792	0.88586
693	CG11110	OK	2.69657623712385e-27	10.7586897011604	0.0278941438008497	8.19243195014073e-27	7	1	150796598563968	-0.946177
694	CG11122	OK	2.37978866216407e-17	8.39248870848441	0.0217425672958158	6.05946699449386e-17	2	1	-0.739654	0.270119
695	CG11123	OK	8.75811432556989e-19	8.77222991367331	0.0227278902880405	2.28904739030819e-18	5	1	388852256904422	-135041410110924
696	CG11125	OK	3.83055269996461e-68	17.4042437409761	0.045166299262037	1.77236385017852e-67	4	1	346774906287967	10432735047486
697	CG11127	OK	1.70053763653418e-16	8.1581810237342	0.021133185747813	4.26353049380998e-16	6	1	-358848768104733	-0.912211
698	CG11134	OK	5.52930816265824e-29	11.1112614368822	0.028812726791644	1.72610889482018e-28	7	1	16458858884412	-134639960907433
699	CG11137	OK	4.27461423448371e-53	15.2927282683049	0.03968470635326	1.73472440097831e-52	4	1	195911592613041	-0.0741374
700	CG11138	OK	1.15543964316767e-99	21.1583670404498	0.0549360526906745	6.67877604755065e-99	3	1	-175841068853558	-0.98075
701	CG11141	OK	0.000101918366909876	3.71421340002065	0.00955306414638525	0.000177352187863591	8	1	-205228128661335	251431756831672
702	CG11147	OK	2.48765081284196e-16	8.11209832135884	0.020785717323187	6.21507548354979e-16	13	2	-368562453617276	-539937466762994
703	CG11151	OK	1.35690888615779e-30	11.4375695112867	0.0296595812588297	4.31295457567079e-30	1	1	-0.569289	285095864154365
704	CG11155	OK	0.000196267398131042	3.54505256550092	0.00904153815040262	0.000336656154612872	3	1	-12828741632861	-138572091244195
705	CG11158	OK	2.18307540810714e-15	7.8439430765602	0.0202010248467629	5.34958095213475e-15	11	1	-321763592590512	203475004054572
706	CG1116	OK	0.00022606745476684	3.5076196913682	0.00903828748644238	0.000386177589768745	1	1	0.234313	159370809413459
707	CG11164	OK	0	43.7928124928849	0.113766510470893	0	9	1	377718919883548	432055884219672
708	CG11168	OK	0.00826009443183377	2.39721584633087	0.00614232762344002	0.0127317052990902	1	1	-0.145534	155129056788947
709	CG11170	OK	8.88386986436739e-09	5.63244026408867	0.0145628637506048	1.82490866126096e-08	1	1	169846362243473	119931095458534
710	CG11178	OK	0.000711578952327676	3.18991267331422	0.00819910260586304	0.00117918459924535	1	1	140492314468204	0.645553
711	CG11180	OK	2.26907769021814e-117	23.001161616915	0.059729399333217	1.4346844419255e-116	5	1	430073207984745	-1971611086354
712	CG11200	OK	0	102.218841019611	0.265722832373827	0	2	1	-295107096065701	-0.463677
713	CG11208	OK	1.74224423905601e-41	13.4408420445002	0.0348704764112716	6.34011580570346e-41	1	1	128956002364933	203172713138129
714	CG11210	OK	9.49352724106902e-20	9.01896736817369	0.0233385244933073	2.52224780497466e-19	8	1	-175214209784687	36661356053498
715	CG1124	OK	0.00203557555874622	2.8725954215542	0.00691755117458329	0.00328532274138209	11	1	-319269674648465	235006552554633
716	CG11241	OK	4.97764689314382e-05	3.89167891188371	0.00993752491326062	8.7828910230998e-05	6	1	-493009310592831	0.553101
717	CG11267	OK	0	174.579328572055	0.453538395825068	0	10	1	-0.0893474	-449624747417901
718	CG11275	OK	0	61.6626047216362	0.160232767157314	0	3	1	-0.987638	-170763439320061
719	CG11279	OK	2.54696422762877e-179	28.5291688994627	0.07410306087599	2.07143395707067e-178	5	1	354428905616581	-155872387073968
720	CG11284	OK	0.00205321438554198	2.86986823732588	0.00738040493593649	0.00331271854987687	2	1	-271183752645672	-0.732823
721	CG1129	OK	2.08552635372254e-18	8.67402593224038	0.0224739225125023	5.40685992536855e-18	1	1	0.0931181	200251203395393
722	CG11306	OK	6.08066548493202e-31	11.5070164298967	0.0298419783788454	1.94203445068088e-30	6	1	-412853461136044	-0.793149
723	CG11307	OK	7.84190146729532e-21	9.28825529265781	0.0240670345107887	2.13230432316339e-20	4	1	324481815467655	167820745326545
724	CG11309	OK	1.22461294933519e-10	6.33015024661417	0.0163785063366211	2.6689870421467e-10	7	1	183219880233585	-117548656843636
725	CG11334	OK	2.00267847694645e-147	25.8307385202159	0.0670884328353059	1.45121417831635e-146	4	1	262321561942875	0.165303
726	CG11342	OK	3.7941160019582e-25	10.2928674483722	0.0266784096441143	1.11530455941996e-24	5	1	36783975995618	-0.984839
727	CG11353	OK	1.34150578023985e-46	14.2858024289598	0.0370163791932004	5.11320876711452e-46	2	1	-272758215297879	-0.696118
728	CG11357	OK	3.16583315982324e-16	8.08276094842523	0.0209306612365692	7.88965819460073e-16	3	1	0.297059	-238176781319115
729	CG1136	OK	0	63.6129821615187	0.165253151792852	0	3	1	0.213595	-297369331501458
730	CG11360	OK	0.000303199597925468	3.4287359432709	0.0088344696271814	0.000513888014773897	2	1	-0.929022	121952288962867
731	CG11362	OK	3.84068369877935e-09	5.77530530672087	0.0143732443009246	7.98653955381207e-09	10	1	-0.840651	-369951838634942
732	CG11377	OK	8.43768182596184e-18	8.51350471076174	0.022056925780177	2.16444881622499e-17	6	1	-408006363739193	-0.652277
733	CG11378	OK	0	116.996821543273	0.303965583674816	0	6	1	-435205298294247	0.778183
734	CG11380	OK	9.32017097574103e-38	12.790029382371	0.0331114744944403	3.24707983225415e-37	3	1	0.312829	-267479056499932
735	CG11382	OK	0	87.4699680333273	0.227151596558316	0	6	1	-438883071769894	0.157391
736	CG11388	OK	0.0288533320094388	1.89791967581973	0.00485318530002536	0.0426786194134571	4	1	29889821446973	0.191431
737	CG11396	OK	2.13903025252227e-13	7.24645980765579	0.0187552852091164	5.00428687186756e-13	1	1	155623573432743	0.758162
738	CG11398	OK	1.47514710039268e-05	4.17726947714947	0.010776136354933	2.67771559039057e-05	1	1	124705380569278	0.733152
739	CG11400	OK	0	67.6637080652951	0.175855693527191	0	3	1	-0.387502	-133463859938119
740	CG11403	OK	1.65944315207879e-72	17.9704704018236	0.0466243671075175	7.9626119679392e-72	4	1	335097450385868	161380463458564
741	CG11414	OK	0.0001890055488282	3.55497773532258	0.00916342591123054	0.000324311534566508	2	1	-107351863016308	132181411601569
742	CG11417	OK	3.52556568020636e-55	15.6020340137109	0.0404903793129972	1.45864794179824e-54	5	1	405317587028324	-232972401760552
743	CG1142	OK	2.22853473715407e-91	20.2388206883965	0.0525473701148762	1.22360792203542e-90	5	1	409673494468509	-155177712820504
744	CG11426	OK	0	41.9301638006761	0.108208440458086	0	8	1	-144677182664097	373918372012641
745	CG11436	OK	3.66101789818855e-05	3.96557130761658	0.0102275363321105	6.49653131568571e-05	1	1	-0.197382	0.455311
746	CG11438	OK	3.55548536987439e-55	15.6014945626917	0.040459488298822	1.47041661646692e-54	12	1	-335072904457272	-226500541351769
747	CG11444	OK	1.34538200146375e-283	35.9675569353861	0.0934318893093816	1.48558183129514e-282	5	1	281835168968021	-238808447502587
748	CG11447	OK	2.48421482666015e-26	10.5520809712643	0.02735690102394	7.44965595086566e-26	4	1	237008232246219	0.109695
749	CG11448	OK	0.000974586271501435	3.09786947834935	0.00797127252615639	0.00160197819207728	8	1	-174113754187644	340341358996894
750	CG11454	OK	3.45166391034224e-58	16.0382861404537	0.0416227149035571	1.46328830144653e-57	4	1	293851417671024	0.731414
751	CG1146	OK	0	76.5442012769333	0.198875717442825	0	8	1	-157873056461037	349339180804755
752	CG11474	OK	5.05981272977082e-06	4.41460144312354	0.011395168480609	9.3810696780485e-06	9	1	342529243598758	393559199191596
753	CG11486	OK	1.48130498445282e-68	17.4585703504765	0.0453177199577609	6.87940940846722e-68	2	1	-159990876545132	144884878016975
754	CG11498	OK	6.25428637907723e-06	4.3685298411884	0.0112638274445556	1.15569847082615e-05	3	1	-13814481460017	-205987269066308
755	CG11504	OK	0.000893271873702204	3.12359797545019	0.00804062256662241	0.00147074204965071	1	1	146824258933841	227696352817085
756	CG11505	OK	1.71114500805976e-05	4.14337677023022	0.0106935277183687	3.09315208037779e-05	2	1	-134423464168728	0.166749
757	CG11523	OK	1.60685932914515e-28	11.0156045553034	0.0285638179197005	4.97577464934978e-28	1	1	0.615333	-0.0414208
758	CG11529	OK	0.01690165867668	2.12241006933983	0.00526030867721148	0.0254841129086915	2	1	-267521482338131	-0.169647
759	CG11537	OK	0.00111680428447971	3.05727285240628	0.00786722131794521	0.00183092001324354	2	1	-206243347753704	117252534247901
760	CG11539	OK	5.13964196163895e-14	7.43726291583081	0.0192538153767101	1.22017547617862e-13	7	1	254256481300174	-116799170158837
761	CG11555	OK	0	44.7854217025618	0.116377078912548	0	5	1	369625801215946	-148439139507745
762	CG11560	OK	1.55269633356492e-06	4.66372303833731	0.0120280133603059	2.93886392216702e-06	11	1	-314639979232968	229506116725471
763	CG11562	OK	5.59281847222162e-20	9.07675856812839	0.0235223456834217	1.49266576516386e-19	10	1	0.178534	-416136998318169
764	CG11563	OK	1.25393613488753e-145	25.6703239173314	0.0666704259186117	8.97559023759048e-145	5	1	403094333778202	-216640812538598
765	CG11576	OK	0.0128977438580302	2.22927688391116	0.00571459532105662	0.019616138500369	3	1	0.697984	-207357043407891
766	CG11583	OK	0	40.7415445920189	0.105859131599458	0	5	1	395582336555301	-216302901886437
767	CG11586	OK	1.3561037971414e-18	8.72287703532419	0.0226017148970798	3.52863020910671e-18	1	1	166569394241153	134665304042365
768	CG11590	OK	3.38555939926618e-230	32.3721443040813	0.0840981160610821	3.24590507404645e-229	7	1	0.60675	-150573861978982
769	CG11593	OK	7.63041768363709e-20	9.0428721207051	0.0234250227367783	2.02995983787474e-19	8	1	-113648551334561	352629977084663
770	CG11596	OK	1.06537061837083e-11	6.69677168495753	0.0173313704972967	2.38393411933921e-11	4	1	261577123771488	0.629525
771	CG11601	OK	3.71175011839446e-05	3.96228772111121	0.0102221800015636	6.58421285011762e-05	7	1	112597316871463	-15665372052047
772	CG1161	OK	9.6793542581936e-18	8.49757819854053	0.0220162787673614	2.4810499051015e-17	1	1	0.18069	0.607336
773	CG11652	OK	0.00298511419060781	2.74941204219038	0.00705910760574214	0.00475852495516394	11	1	-301371794571102	246168881274726
774	CG11655	OK	6.77451733528074e-15	7.70054195199343	0.0199410248751311	1.64232220642072e-14	7	1	0.764589	-0.972349
775	CG11658	OK	7.5734122973566e-09	5.65989204605332	0.0146145842044077	1.56118449487167e-08	1	1	-0.4841	213736658908393
776	CG11665	OK	0.000209078577828679	3.52835108109171	0.00909446158534272	0.000357953725880796	2	1	-129623365034283	0.362527
777	CG11679	OK	4.626055753858e-31	11.5305773821168	0.0299021750109276	1.48173472283065e-30	4	1	352977556358158	0.261105
778	CG11686	OK	6.03998963492561e-28	10.8957256049736	0.028229996388613	1.85478092546484e-27	3	1	-126275920499981	-268625468395684
779	CG11695	OK	0.00084205502254433	3.14093221767809	0.00808478197179504	0.00138870834101712	1	1	10985419190961	186795287944343
780	CG11696	OK	0.0142490495649969	2.19036054419023	0.00561430462747357	0.0215857297497089	1	1	110034460197269	102225046969917
781	CG11699	OK	7.12070277180747e-36	12.4485470953198	0.0322875613317689	2.426538870051e-35	10	1	0.259178	-42597197928283
782	CG11710	OK	1.61119683385169e-09	5.91984796536939	0.0153116180651526	3.40077130193378e-09	4	1	209139699111759	0.470837
783	CG1172	OK	0.000395259833002666	3.35609305009446	0.00864358688698754	0.000665732397782024	1	1	150534123550235	0.331299
784	CG11722	OK	9.13968579619191e-24	9.98197383828477	0.0258761566841196	2.62325293822192e-23	4	1	226060432563602	-0.336425
785	CG11752	OK	3.71893502360152e-69	17.5372996838696	0.0455062606114903	1.73278042618368e-68	10	1	0.0450555	-470410508297417
786	CG11753	OK	0.000226766861230971	3.50679774799404	0.0090385895530476	0.000387305990636178	1	1	0.44921	-0.0912077
787	CG11755	OK	0.0125235675504576	2.24067499271763	0.00574543968043913	0.0190615924355996	4	1	277784628043949	0.52154
788	CG11756	OK	0.0241536185449713	1.97465566776808	0.00488274029112722	0.0359509972401716	1	1	0.318636	12882550320771
789	CG11771	OK	7.93141416650393e-07	4.80004714525478	0.0124007808494753	1.51938771669953e-06	11	1	-277162778009594	244191556788947
790	CG11777	OK	3.45695098247133e-32	11.7517894525823	0.0304780019743144	1.12607834845546e-31	1	1	256188053260624	156802636004951
791	CG11779	OK	2.088044304736e-88	19.8987013407139	0.0516623369125978	1.12357742917014e-87	5	1	410027212272464	-181554693363641
792	CG11781	OK	0	41.2740722208517	0.107242517611807	0	5	1	281823534141361	-0.924599
793	CG11788	OK	6.63587561302505e-292	36.495081616125	0.0948116635455732	7.50184985685632e-291	9	1	320832628379642	424577170230415
794	CG11790	OK	7.23473239094316e-114	22.6483924252648	0.0588132894288823	4.50577868020576e-113	6	1	-412630110611142	-0.708137
795	CG11791	OK	1.36191251761602e-72	17.981428722878	0.0466770469051265	6.54124745334745e-72	8	1	-0.86962	303276019908454
796	CG11802	OK	0.00806430427990587	2.40599221158059	0.00617303669747264	0.0124414634032093	1	1	201999754081546	105554371692207
797	CG11807	OK	1.43298372190484e-15	7.89660764613939	0.0204463859807861	3.52797054101559e-15	6	1	-418365889419735	0.202837
798	CG11808	OK	1.97599958021939e-12	6.93888741505391	0.017960205405921	4.50347241471258e-12	1	1	200009197364628	130267852164771
799	CG11811	OK	6.16601777674873e-99	21.0792507101985	0.0547328863197101	3.54563801914426e-98	5	1	411377042899906	-172744244717095
800	CG11825	OK	1.3050207547948e-63	16.7960142819348	0.0435851136099923	5.79099330042678e-63	3	1	-134765994180859	-252729767940972
801	CG11836	OK	3.66219690712611e-07	4.95255873545413	0.0127903049361394	7.10147128762241e-07	7	1	121919030319034	-0.628641
802	CG11837	OK	2.77027222752281e-239	33.0115791558828	0.0857610817566334	2.73760003772348e-238	5	1	392422241340458	-192753345154259
803	CG11839	OK	2.78578959334728e-18	8.64101501968105	0.0223852358208199	7.2110872365695e-18	1	1	186999887595951	0.722834
804	CG11843	OK	0.0123848688804639	2.24497499634155	0.00524662822766906	0.0188562418089946	3	1	0.361735	-2777892295346
805	CG11851	OK	1.84073545587387e-05	4.12661178553589	0.0106469513002758	3.32078401131144e-05	2	1	-290331607689083	0.300301
806	CG11857	OK	7.81617455175995e-77	18.5149907657129	0.048063263125359	3.87543890878162e-76	2	1	-175175642599285	160795622684028
807	CG11858	OK	9.36718051003173e-71	17.7453159178244	0.046060925568355	4.42026298464394e-70	10	1	0.0378489	-390179056309197
808	CG11873	OK	0.00381855504373695	2.66770579727602	0.00685576510091762	0.00603499957855463	2	1	-129654550184429	0.0777839
809	CG11876	OK	1.49914144618594e-52	15.2108061096078	0.0394697541007863	6.06407276264505e-52	10	1	0.452919	-421687072895501
810	CG11882	OK	1.99354643030753e-84	19.4339210450168	0.0504487851987115	1.04344627068747e-83	4	1	312379497657596	114717632152107
811	CG11883	OK	5.35599383414154e-05	3.87387157593334	0.00998425101162731	9.4404480325659e-05	2	1	-225159284104527	0.266197
812	CG11885	OK	1.20732396455175e-207	30.7278877394296	0.0798224298428751	1.08844731017591e-206	5	1	302102369437992	-123821694038842
813	CG11892	OK	3.26111393809043e-26	10.5264885535646	0.024315107527982	9.76473485786779e-26	11	1	-419750290741146	185220533229377
814	CG11899	OK	1.79404935156415e-271	35.183398523848	0.0913903551806912	1.91936331378177e-270	6	1	-480652647842587	0.605155
815	CG11902	OK	0.00294475856762584	2.75386991897777	0.00706994590249711	0.00469719847669129	2	1	-0.476838	135419302798774
816	CG11906	OK	0.000992978989404137	3.09232424131255	0.00795718112193186	0.00163194222900093	2	1	-0.572287	146741801120307
817	CG11920	OK	6.29404143596293e-75	18.2771287745619	0.0474465272427891	3.08392565886911e-74	5	1	388449091087162	-217805177353356
818	CG11927	OK	0.000288393471495637	3.44230152671331	0.00886809294157506	0.000489709009584979	1	1	10573210156995	107188611842658
819	CG11961	OK	3.9861822692613e-07	4.93604273502994	0.0127448684818589	7.71921215902203e-07	3	1	0.440887	-25487058796737
820	CG11964	OK	6.18539140867581e-16	8.00070601342956	0.0207235760892578	1.53381093598375e-15	5	1	334400791297733	-162672311447594
821	CG11970	OK	0.0214774468393109	2.02414831492324	0.00517517745522061	0.0320970657126452	2	1	-0.712557	0.52251
822	CG11975	OK	0.00237655987264198	2.82330589601924	0.0072602985526364	0.00381834974059188	1	1	-0.000344809	169661646701362
823	CG11980	OK	0	42.3580993166753	0.110062772484933	0	5	1	321759313712894	-172884363316033
824	CG11982	OK	9.68049882739048e-10	6.00307931710852	0.0155295202235653	2.05940375096886e-09	1	1	238439315925419	140175419665839
825	CG11986	OK	1.02085469292647e-22	9.73969264734576	0.0252420719827683	2.87540738507622e-22	3	1	-100147175420941	-169561523579095
826	CG11999	OK	1.17551981200574e-29	11.2486724447679	0.0291701266259468	3.69751042445087e-29	6	1	-397594791282833	-0.956651
827	CG12004	OK	9.18997161859983e-56	15.6876268844254	0.0407114096589425	3.821234654256e-55	8	1	-0.946205	333754664279487
828	CG12007	OK	4.70814064055941e-15	7.74690032387197	0.0200606156451069	1.14667489807078e-14	8	1	-0.773153	307281905032661
829	CG12012	OK	2.9430267137114e-28	10.9609768890267	0.0284210597569766	9.09074329690717e-28	8	1	-0.632878	296238356448676
830	CG12018	OK	0	40.8133703804894	0.106038781348008	0	9	1	302852481971561	406216650821235
831	CG12024	OK	0.00928700060231557	2.35397217858596	0.00603002194104823	0.0142704088466156	2	1	-0.723667	120091956473853
832	CG12025	OK	3.26850730885359e-14	7.49684912950036	0.0194134837785869	7.7985849190187e-14	1	1	0.0859869	143669157840278
833	CG12034	OK	2.21779501154503e-46	14.2507395310196	0.0369759092466347	8.43388026701581e-46	1	1	191998118530094	150552802897956
834	CG12038	OK	2.45987834174505e-17	8.38859756819166	0.0193664439495862	6.26179396107732e-17	7	1	0.364224	-0.934066
835	CG12054	OK	4.69509831506921e-12	6.8155528164057	0.0176422820431291	1.06059867013038e-11	2	1	-143224307526768	0.923733
836	CG12056	OK	2.88995472113332e-18	8.63682049388362	0.0223771382016888	7.47683926425021e-18	4	1	321328109870731	0.19454
837	CG12065	OK	1.73151175006936e-266	34.8559222191223	0.0905400195588829	1.83279232058828e-265	3	1	0.274785	-295688766621087
838	CG12071	OK	1.64119788437284e-10	6.28481725293166	0.0162549331313611	3.56444872687467e-10	3	1	-227308213342846	-154032183073495
839	CG12075	OK	1.46246803408799e-08	5.54587148746536	0.0142728563921086	2.98816982948593e-08	3	1	-149757739533604	-301741308353875
840	CG12081	OK	2.49343767202222e-15	7.82724227297098	0.020271664475344	6.10112074300209e-15	4	1	260340589652836	0.258645
841	CG12091	OK	8.62185272830364e-23	9.75684451877939	0.0252909235993465	2.43192343858318e-22	4	1	228183693061649	-0.395867
842	CG12093	OK	1.67738228175011e-23	9.92155848255925	0.0257184379609359	4.78819889245072e-23	6	1	-357958250869931	-0.811991
843	CG12096	OK	1.16366154917818e-22	9.72637811417459	0.0252103663145457	3.27394732134753e-22	4	1	317877620826542	0.268692
844	CG12099	OK	2.43691289063262e-09	5.8514237966846	0.0151339210987829	5.09936168572883e-09	2	1	-212185161937893	0.881995
845	CG12104	OK	3.58699374937664e-05	3.97044048630874	0.0102422519231305	6.36857455039788e-05	1	1	189040321479618	0.730899
846	CG12106	OK	2.75144254677151e-11	6.5566530185017	0.0169644076857573	6.09794034982412e-11	1	1	200224632392704	219557553149726
847	CG12107	OK	7.80504674819036e-158	26.7412466001495	0.0694555827072354	5.9181841160613e-157	4	1	211522168289005	-0.170065
848	CG12112	OK	2.01577634715483e-230	32.3881424300267	0.0841106546226104	1.93448565519546e-229	8	1	-125234156479061	344188862659003
849	CG12118	OK	0.0260172206140246	1.94284870437404	0.00497118627522652	0.0386210669558492	1	1	10377029813367	0.971616
850	CG12121	OK	1.47303626783997e-08	5.54461167784734	0.014334569558017	3.00853023896606e-08	2	1	-120593052734555	125934689857032
851	CG12123	OK	1.62184316209278e-46	14.2725766642751	0.0370292936861413	6.17700464829149e-46	1	1	254673713813602	137199908114936
852	CG12128	OK	2.07420789008371e-47	14.4152653808387	0.0374025507162877	7.97298645798945e-47	5	1	415035862098514	-172259837769006
853	CG12129	OK	2.62869127156309e-62	16.6169095159099	0.0431282414700599	1.15465553606853e-61	4	1	321416610847294	0.010455
854	CG12134	OK	6.98173389778452e-38	12.8124609613938	0.0332353765150094	2.43664223643015e-37	5	1	381919855247318	-203282887123559
855	CG12155	OK	2.21768866355014e-08	5.47257708166187	0.0141470022883492	4.50174545282135e-08	1	1	23131050504285	181940584994819
856	CG12159	OK	1.47730731316654e-07	5.12631923477426	0.0132485270247219	2.90938795567521e-07	1	1	165275305877506	0.36612
857	CG12163	OK	3.14933060689362e-33	11.9525190888916	0.0310004249183669	1.04117955839975e-32	1	1	-0.218297	-0.0915059
858	CG12170	OK	1.38976098625289e-25	10.3891038960247	0.0269323815659199	4.11807036966643e-25	4	1	284600299964725	0.075425
859	CG12171	OK	1.47825788888844e-108	22.1030150278494	0.0573951036075044	8.96575998181666e-108	7	1	127881068359195	-133805674694512
860	CG12173	OK	9.42811283023748e-233	32.5532141158801	0.0845691966689418	9.13583217009698e-232	7	1	0.611708	-142637676380608
861	CG12177	OK	3.1752839245386e-26	10.5289997631448	0.0271184700583903	9.5105905712149e-26	11	1	-367594414581478	223107748843696
862	CG12179	OK	9.05611054315585e-22	9.51533852318782	0.0246322513989801	2.50759450779803e-21	1	1	246877330909549	193094974376228
863	CG1218	OK	3.0484010727026e-226	32.0899100922351	0.083359890153826	2.90034418854176e-225	9	1	293254036079227	405902605868842
864	CG12182	OK	0.000117775231675476	3.6774789977844	0.00945474483564728	0.000204410241085496	1	1	144458860526859	0.940957
865	CG12204	OK	3.51604234327918e-08	5.39034934554189	0.0139353215612771	7.08537958868972e-08	7	1	106318658958255	-129001099251244
866	CG12206	OK	4.69096981775531e-46	14.1983316971239	0.0368305396426244	1.77981963671378e-45	3	1	-0.612398	-285059112690423
867	CG12209	OK	4.29387109915093e-06	4.44998216193222	0.0105464702241508	7.98325353899569e-06	8	1	-161351458360375	353167515613105
868	CG12213	OK	0.000630748038263783	3.2245981455959	0.00830294956144386	0.00104819811492136	2	1	-244580524791897	0.713521
869	CG12224	OK	3.69471075296648e-24	10.0714320530197	0.0259735197368988	1.06782495413997e-23	6	1	-467412095894039	0.681547
870	CG12236	OK	3.36962785286766e-06	4.50176157708399	0.0116213598893135	6.29304351394333e-06	2	1	-284806996216	0.6033
871	CG12237	OK	2.2067965080192e-07	5.05019499319827	0.0130519933610531	4.3204335325858e-07	7	1	0.950417	-133571893356774
872	CG12241	OK	0.000488059019641572	3.29732119477059	0.00848546450137252	0.000817339013242546	2	1	-173844777424754	104147010661628
873	CG12253	OK	1.26011970926589e-08	5.57186689755299	0.0143958359993121	2.57948134286393e-08	1	1	152505606780826	205608206607368
874	CG12259	OK	5.40895816704641e-47	14.3489392647711	0.0372284008173113	2.06717983455806e-46	1	1	207271355758487	181847911693122
875	CG12262	OK	1.86029028785317e-133	24.5561207686626	0.0637736828554861	1.26097583006009e-132	7	1	174965209136783	-0.419307
876	CG12264	OK	1.20723711273416e-139	25.1287272217179	0.0652624526513862	8.37673016776085e-139	7	1	183439153800785	-0.558484
877	CG12267	OK	8.41237910250599e-05	3.76246392630496	0.00970273047139889	0.00014705440398157	7	1	183486909042179	-225131208084557
878	CG1227	OK	0.00257365257125297	2.79766761984981	0.00719377833907646	0.00412703277387638	7	1	219570511947452	-138895661018822
879	CG12279	OK	4.62885619295379e-274	35.3522532937873	0.0918446205028954	4.97889159654178e-273	10	1	0.0583643	-409142607830498
880	CG12288	OK	0	51.039489642095	0.132639751147389	0	5	1	347716707359134	-131674468897317
881	CG12290	OK	0	41.4368856556031	0.107662590395047	0	3	1	-128124415506543	-137711155794595
882	CG12299	OK	0.00330115026630696	2.71626521430225	0.00697509303756965	0.00523969584612332	11	1	-291483753551663	23219452462342
883	CG12301	OK	3.13814915258111e-42	13.5670921038012	0.0351983769406075	1.14701192083527e-41	5	1	436146349082767	-192663127563927
884	CG12320	OK	3.96205359606127e-17	8.33236817172398	0.0215813431142555	1.00319036074979e-16	1	1	198334139953434	181667810298469
885	CG12321	OK	7.09285171530097e-121	23.3487644300164	0.0606342944671975	4.54809160471164e-120	1	1	229600328574955	199212318278815
886	CG12325	OK	2.51006173016407e-23	9.88125295898903	0.0256119180784176	7.14468327475478e-23	5	1	434263557563602	-254363578937981
887	CG12333	OK	0.00100448952972127	3.08890168923017	0.00795021036873162	0.00165004367394577	1	1	0.591375	100400369979408
888	CG12338	OK	0.00324900028146724	2.72153244732489	0.00698888649187357	0.00516102944185278	1	1	0.697572	0.740975
889	CG1234	OK	9.69035055924649e-71	17.7434104257414	0.0460584017438154	4.57060006746673e-70	5	1	388149017463504	-228064316891167
890	CG12343	OK	2.91120027240018e-17	8.36876749272384	0.021681303803857	7.39367751301635e-17	1	1	209131211410343	127042680598762
891	CG1236	OK	9.64334445011193e-38	12.7873799895689	0.0331710811758911	3.3573249829632e-37	7	1	127560395370304	-133023655794595
892	CG12375	OK	2.12972303423841e-102	21.4532380923197	0.0557043077814002	1.24694470783272e-101	4	1	297350210319339	-0.176104
893	CG12379	OK	1.76016530555475e-12	6.9552116738174	0.0180045404762715	4.01707673648122e-12	5	1	302141279350101	-110134512566064
894	CG12384	OK	4.24723265763432e-54	15.4423524488631	0.0400565932956208	1.73775776894837e-53	1	1	0.0306577	216758352138068
895	CG1239	OK	4.92949196711323e-08	5.32930402517937	0.0137740708774467	9.89769722192631e-08	5	1	353267997871219	-0.833255
896	CG12391	OK	7.91547575911683e-80	18.8826914495612	0.049018444215122	4.00026400375844e-79	9	1	261413950095951	384958392001655
897	CG12393	OK	7.75485777009427e-194	29.6763463878996	0.0770848335365599	6.64292842144416e-193	1	1	167285532127201	142832070209052
898	CG12398	OK	0	220.126266878002	0.571181451695558	0	6	1	-500148421158017	0.79786
899	CG12404	OK	1.25485969818909e-30	11.4443522758676	0.0296790054796522	3.99113430642534e-30	6	1	-409346085418881	-0.840038
900	CG12428	OK	0.00718873080180089	2.44769170915798	0.00627315611470704	0.011145830325728	11	1	-397734480728329	19779043755677
901	CG12484	OK	4.60963013551911e-06	4.43471866581583	0.0113481391596043	8.56074168024978e-06	3	1	0.217609	-290175384663079
902	CG12499	OK	2.95397624900247e-22	9.63112422525373	0.0249599547193218	8.24352006123807e-22	5	1	436909240852176	-219674998901818
903	CG12512	OK	5.42845229107813e-30	11.3166271927311	0.0292843894905718	1.71505379576489e-29	3	1	-0.0768095	-288031596325372
904	CG12517	OK	1.69214539503998e-35	12.379264710896	0.0313138814370414	5.72721715340926e-35	11	1	-381743102897824	234405356265571
905	CG12522	OK	9.51177501054313e-72	17.873345570318	0.0450941747276783	4.52706007781029e-71	11	1	-297205155719937	238117605067756
906	CG12535	OK	2.75782159890672e-05	4.03262852240171	0.0103755893978894	4.92607278426582e-05	2	1	-175919594247759	0.79306
907	CG12547	OK	2.80760003896746e-06	4.54038349312405	0.0117244820009207	5.25818557260416e-06	2	1	-248915058006466	170842629291084
908	CG12560	OK	0	88.8078892636576	0.23084922738465	0	3	1	-0.366031	-113111800335381
909	CG12567	OK	8.50783131712646e-08	5.22929612775276	0.0135147596635904	1.69020892733748e-07	2	1	-115016936887921	142557769633796
910	CG12576	OK	1.60607946288344e-25	10.3752958451449	0.0268983680603057	4.7519935680744e-25	2	1	-139932363857449	204147606708076
911	CG12581	OK	2.75329155668117e-13	7.21217329413415	0.0186733669694736	6.41576772883103e-13	2	1	-17857060963747	0.13347
912	CG12608	OK	1.14686497346398e-91	20.2715384773437	0.0526326751048584	6.30396397486734e-91	5	1	33015026486951	-12159821429107
913	CG12643	OK	0	65.2119577073744	0.169109851742195	0	6	1	-515199166168393	0.938025
914	CG1265	OK	0	43.6994002854062	0.113545269877428	0	4	1	351282209525882	0.215779
915	CG12655	OK	1.60993936570227e-11	6.63614739669051	0.0170600176866002	3.5855942406561e-11	3	1	0.167979	-299879330776665
916	CG12659	OK	4.07124869932175e-24	10.0618840120763	0.0260786404598385	1.17596815703758e-23	1	1	227796167503177	244865923739936
917	CG12682	OK	3.13144964943847e-105	21.7544973608419	0.0382002099616006	1.86968170386533e-104	13	2	-369278198112667	-54189588465545
918	CG12702	OK	0	44.0066881473691	0.114299544645197	0	4	1	386055225501835	0.814156
919	CG12708	OK	0.00106746223181553	3.07079112245163	0.007632832291301	0.00175204377175845	6	1	-51808553301257	101622253276374
920	CG12713	OK	5.02689368373797e-36	12.4763108800221	0.0323476027747905	1.71595881275424e-35	9	1	37441558278638	425859814502265
921	CG12716	OK	0.000145988937195337	3.62231534704283	0.00908892087117492	0.000252367491812535	6	1	-478442650665463	0.97886
922	CG12728	OK	3.85828564442954e-05	3.95303633818403	0.010191959076054	6.83928287299678e-05	11	1	-261977547039212	199967413760688
923	CG12730	OK	7.61122181390926e-23	9.76948462629775	0.0253108736041741	2.15111940778031e-22	11	1	-246478533376873	231848817683723
924	CG12744	OK	2.51874707217425e-20	9.1632123739066	0.0237472709891622	6.77121247146117e-20	1	1	149482339988529	118136435367133
925	CG12746	OK	2.02880811634914e-11	6.60195831393782	0.0170842046315039	4.51042268185448e-11	4	1	29060496724683	0.293166
926	CG1275	OK	1.40120150598899e-10	6.3093331485712	0.0163175404627101	3.04918817464344e-10	2	1	-14528182708186	161723309375312
927	CG12768	OK	9.69986100347203e-45	13.9844402227566	0.0362029420594958	3.6359892505872e-44	3	1	0.0211847	-278129333637688
928	CG12769	OK	0.00555999196391848	2.53890554929298	0.00650331316399101	0.0086908104518312	13	2	-363985639442623	-531552571438287
929	CG12773	OK	4.17483200574258e-06	4.45601641876036	0.0115044763727434	7.76338118785142e-06	1	1	0.298549	0.885673
930	CG12795	OK	3.83818470687527e-08	5.37457460707386	0.0138928362840489	7.72829961879105e-08	1	1	108922452102482	103116196013953
931	CG12811	OK	1.56491912916012e-63	16.7852357824695	0.0435658205312224	6.94119601283609e-63	7	1	0.744263	-115079537414048
932	CG12814	OK	4.40908913214562e-10	6.12945288580572	0.0123861479403577	9.48092036588829e-10	11	1	-386330800880612	22075276932862
933	CG12818	OK	3.15648489233853e-12	6.87240211567445	0.0177860608891073	7.15953386294529e-12	4	1	31507572568494	0.881495
934	CG12822	OK	2.16210582358814e-09	5.87128843911952	0.0151864384972743	4.53955720509525e-09	7	1	109599084029972	-123157430075143
935	CG12848	OK	9.0444300061149e-214	31.1830473784425	0.0809957033332644	8.31937376300476e-213	10	1	-0.510736	-500959796093438
936	CG12863	OK	0.0266839680717812	1.93193170301511	0.0049414033692718	0.0395695784717029	1	1	166228527198612	0.496332
937	CG12868	OK	1.21834975131718e-13	7.3223476150443	0.0189447166643875	2.8651333420716e-13	1	1	132668441901981	0.999235
938	CG12877	OK	5.77213848410443e-05	3.85560711067288	0.00994335579445587	0.000101613687897255	4	1	296983331809818	103595286227729
939	CG12883	OK	0.00695041616199528	2.45981584444653	0.00631286441330237	0.0107897554960696	7	1	139108842979252	-0.358027
940	CG12895	OK	1.96106614264448e-38	12.9106038423876	0.0334917554861315	6.89241822640398e-38	4	1	237091154228031	0.565574
941	CG12896	OK	8.26856687397526e-09	5.64480212412565	0.0145731654274603	1.70237208962229e-08	3	1	-111321025718869	-251752025269006
942	CG12909	OK	0	37.6213932758904	0.097747920980414	0	5	1	393342155586063	-212035638473962
943	CG1291	OK	3.28832736546223e-06	4.50694863060375	0.0116390248031237	6.14696515954704e-06	6	1	-391808181633175	-0.794781
944	CG12929	OK	8.59292754647694e-15	7.67010280403405	0.0198645298375294	2.07910896786997e-14	6	1	-359022837509335	-104894054316018
945	CG12935	OK	6.71175107216073e-26	10.4583053055549	0.0271143889983755	1.99889097791262e-25	4	1	211229843269169	0.336857
946	CG12942	OK	0.00133060848613071	3.00438116317759	0.00772674619378389	0.00217108447311558	1	1	0.928323	0.821077
947	CG12945	OK	1.18252205008276e-23	9.95638586634656	0.0258076489767229	3.38366034467991e-23	2	1	-229200711478413	0.951899
948	CG12947	OK	0.0212456359496011	2.02867629492369	0.00519003333541659	0.0317744466856866	3	1	-220798757304371	-15467869677398
949	CG12948	OK	2.70482295467808e-74	18.1974198567766	0.0472372805993861	1.31817153866545e-73	1	1	258584255348026	153843694545295
950	CG12963	OK	0.000357891755554292	3.38346108282806	0.00805413240344838	0.00060504216592605	3	1	-161259463061512	-171062511585686
951	CG12971	OK	3.15587429239412e-69	17.5466283645931	0.0452796730252843	1.47249520680682e-68	6	1	-501723843445004	0.897671
952	CG12975	OK	7.70913838895296e-75	18.2660623649888	0.0474175508710552	3.77172810972767e-74	5	1	390183014045536	-148960680149529
953	CG12991	OK	0	40.9238503977996	0.106268900513037	0	8	1	-135930129517735	336025505877998
954	CG12992	OK	0.030238887379838	1.87729425813681	0.00475180190401859	0.0446552052820445	2	1	-209379306067646	-0.179612
955	CG13001	OK	0.000285431503042841	3.44509297110447	0.00887274070887357	0.000484844551420812	1	1	0.849724	128330307818916
956	CG13003	OK	1.52857574271176e-102	21.468658663009	0.055602728089451	8.95501100504052e-102	3	1	-123482000459851	-159143233679269
957	CG13014	OK	3.17827619833738e-08	5.4084697411988	0.0139835758562823	6.42029821183591e-08	4	1	220604604850589	0.182416
958	CG13016	OK	2.5763741659902e-27	10.7628916086449	0.0279051144604696	7.82963328530578e-27	1	1	250925010810672	1846619423404
959	CG13018	OK	1.23933620189317e-20	9.23940693622894	0.0239444456456829	3.35343860761923e-20	4	1	208794206748783	0.418495
960	CG13024	OK	0.000927366640104713	3.1125583775924	0.00765952188135472	0.00152587009380926	9	1	234105199943363	347423487521674
961	CG13025	OK	8.15719392869696e-06	4.31014995783697	0.0111187872986297	1.49788914664894e-05	4	1	277510637412845	1615507181659
962	CG1307	OK	2.79604586617736e-41	13.405794865681	0.0347776723099605	1.0141641808532e-40	9	1	320781511436283	409315186358955
963	CG13083	OK	6.02802647800542e-09	5.6989316724385	0.0145861660025291	1.24725984669417e-08	11	1	-366266506542385	220780807353523
964	CG13085	OK	0.00967395443569229	2.3387590168162	0.00595819923371416	0.0148444136162339	8	1	-159923220802964	367747717715766
965	CG13088	OK	0.000177123303110239	3.5720138986523	0.00919317081091383	0.000304341970586281	1	1	162648553024112	-0.0545176
966	CG1309	OK	1.43893654948253e-10	6.30521866174603	0.0163141986442392	3.12993811843157e-10	3	1	-206899451841534	-0.519295
967	CG13096	OK	0	43.3041502624988	0.112518243513959	0	5	1	382152361045658	-220609909676049
968	CG13097	OK	2.01561110629415e-49	14.731751261617	0.0382269009537801	7.90623852905547e-49	5	1	416759580741703	-261744684360955
969	CG13101	OK	6.24733093100497e-72	17.8967770881658	0.0464193182675533	2.98333988089322e-71	3	1	-146283879508198	-231299776218865
970	CG13114	OK	9.73330231653415e-11	6.36549095519988	0.0162051464914771	2.12830608329303e-10	13	2	-377544659008206	-53673870005462
971	CG13117	OK	2.54838246265264e-17	8.38444036994049	0.0216618027571535	6.48543173433117e-17	15	4	810062879691898	-37257112898681
972	CG13124	OK	2.6360038377386e-102	21.4433160125033	0.0555833781754939	1.54155978100244e-101	8	1	-133758398522557	340523033954169
973	CG13126	OK	1.47263417821158e-08	5.54465944912496	0.0143361497343967	3.00832521838714e-08	7	1	198746341834842	-0.414669
974	CG13138	OK	7.72491236599152e-05	3.78372544874071	0.00956770059156924	0.000135108053326261	11	1	-371481746067227	218374281741645
975	CG13151	OK	1.68029035987542e-09	5.91293830859542	0.015281398399557	3.54210891719193e-09	4	1	363514656196415	0.828818
976	CG1316	OK	4.21886188607492e-14	7.46330731110497	0.0193266362142948	1.00396830229243e-13	1	1	0.559711	213752823688056
977	CG1317	OK	9.4850196448131e-06	4.27668092473287	0.0110377562409458	1.73659806974718e-05	2	1	-273410665620983	0.393456
978	CG13185	OK	1.65293873713621e-27	10.8037052669446	0.0280123813990564	5.04174125053079e-27	2	1	-196928266812981	0.267776
979	CG13192	OK	1.49352450749092e-46	14.2783226017296	0.0370441486462368	5.69045963476956e-46	1	1	0.990622	152942567683723
980	CG13197	OK	1.53473994354877e-05	4.16824939383912	0.010756215215137	2.78284996856244e-05	1	1	112672609458744	153594284869697
981	CG13198	OK	1.56655256757912e-52	15.2079264969148	0.0381023118573904	6.33418315139148e-52	6	1	-503124552597226	0.604357
982	CG13217	OK	2.11511524134705e-07	5.05829438150766	0.0124281723815522	4.14338193938536e-07	12	1	-316246300567807	-198711496971581
983	CG13218	OK	1.07634531922206e-27	10.8430102072802	0.0281069244401551	3.29007945369809e-27	2	1	-325787168373288	0.500996
984	CG13220	OK	2.41234700691122e-236	32.8060665977646	0.0852065962807264	2.36747165412517e-235	10	1	0.0180821	-45782811083648
985	CG13227	OK	2.91094652462744e-92	20.3389022989899	0.0527751426300043	1.60714550371319e-91	2	1	-317524367202938	0.0945638
986	CG13228	OK	7.2813525102604e-05	3.798410406521	0.00973001532803119	0.00012746201874966	6	1	-406869369377316	-0.16349
987	CG13252	OK	0	88.3969868071858	0.229779688662976	0	3	1	-0.150076	-135536921404336
988	CG13255	OK	0.00120109719031679	3.03539677332807	0.00775949248918758	0.00196426768650955	3	1	-133464145292462	-146671504162286
989	CG13288	OK	0.00520492093968758	2.56190957170663	0.00629894031367767	0.00815241386893258	3	1	-257386564840496	-221941680096123
990	CG13295	OK	0.00613559210720457	2.50424841561879	0.00642755058960168	0.0095650389150933	1	1	102349299560367	0.0907951
991	CG13299	OK	6.6578280233102e-239	32.9850309845756	0.0854024830236128	6.57279239806198e-238	11	1	-363439803947628	238693505145576
992	CG13300	OK	4.63457616402668e-33	11.9203739823729	0.0309108522452617	1.52714338835129e-32	3	1	-1924167420761	-240554839752648
993	CG13315	OK	1.14918739572809e-13	7.3301836934005	0.0185092554632735	2.70440111465774e-13	11	1	-347575467456997	242292266704108
994	CG13319	OK	8.30070872475192e-41	13.3248283511151	0.0345688385952133	2.99335865079571e-40	5	1	259926694999515	-166626769684289
995	CG13321	OK	2.37764624255379e-05	4.06733956951919	0.0103383691806159	4.26087539261392e-05	11	1	-295718615879238	251218586780097
996	CG13339	OK	2.88015980674104e-05	4.02242010684396	0.0103761573063523	5.13648245984885e-05	1	1	140935033927738	0.834077
997	CG13364	OK	0	93.3954966992983	0.242657795333522	0	10	1	-0.485902	-500410479687188
998	CG13365	OK	7.7810540397246e-63	16.6897499905614	0.0433179187124239	3.43144139009704e-62	10	1	-0.105437	-481960028789971
999	CG13366	OK	3.25376102960361e-08	5.40426350290559	0.0139691509156633	6.56878947685313e-08	2	1	-102595340837658	0.10211
1000	CG13367	OK	2.24007404945799e-08	5.4707975621755	0.0141446811134719	4.54626060393764e-08	4	1	310061782966434	0.868006
1001	CG13369	OK	8.70777991347522e-66	17.0906719091193	0.0443612679053578	3.95199242226952e-65	7	1	0.939114	-134632575891946
1002	CG13373	OK	0	49.8493939363534	0.129541323883816	0	9	1	286205238471805	390776902057197
1003	CG13377	OK	0	39.9718990578141	0.10383560410156	0	6	1	-366898172725857	0.499748
1004	CG13384	OK	8.7317679188883e-81	18.9987558082771	0.0493200916462575	4.44660152805083e-80	2	1	-152952658762158	222511010982063
1005	CG1339	OK	1.24376224267873e-30	11.4451226385261	0.024135402241509	3.95836365201074e-30	1	1	0.688272	0.196636
1006	CG13390	OK	1.77364833952314e-08	5.51202442987656	0.0142519384642738	3.60993010683512e-08	7	1	231851905952274	-135086912296746
1007	CG13392	OK	3.3784557645529e-47	14.3815450140751	0.0373143242380279	1.29364755869266e-46	9	1	306232113014042	370065098620918
1008	CG13398	OK	0.00767374506823686	2.4240737079175	0.00622220523953257	0.0118609381608107	1	1	161522573600589	0.749094
1009	CG13409	OK	4.32090602425145e-05	3.92586638110515	0.00992837607501265	7.64438501912903e-05	2	1	-205430987109364	0.0378222
1010	CG1344	OK	7.89535891658448e-06	4.31735905260749	0.0111461681897098	1.45194805896835e-05	1	1	0.630853	-0.157699
1011	CG13484	OK	5.55372492246514e-10	6.09262435365968	0.0157608397818339	1.19062978288325e-09	4	1	22082147039014	0.559485
1012	CG13506	OK	3.47256515547585e-73	18.0570374323965	0.0468200619454094	1.67919239404703e-72	3	1	0.408752	-270823616169427
1013	CG13516	OK	1.69056757142703e-109	22.2007040226581	0.0576425791800269	1.0303575339058e-108	8	1	-194415045906723	330344611026313
1014	CG13531	OK	6.11901279745455e-09	5.69637679264414	0.0147231935948781	1.26582316604605e-08	12	1	-290758877624691	-222950071476434
1015	CG1354	OK	1.36212771621632e-17	8.45781856072522	0.0219103262848059	3.48339970720516e-17	7	1	158344000945865	-213400465630029
1016	CG13551	OK	1.14418582210563e-117	23.0308537730038	0.0597600206811348	7.23900814226856e-117	7	1	0.849226	-171395784996484
1017	CG13562	OK	0.0328716091959562	1.84017043956098	0.00457073146031248	0.0483925609468299	3	1	-20797841810149	-231786579273675
1018	CG13585	OK	4.17043411616182e-12	6.83256656311633	0.0176867965231106	9.43790253568985e-12	1	1	0.300917	212581759311225
1019	CG13599	OK	1.13227554450108e-284	36.03625131791	0.0936071942512949	1.25722933788644e-283	4	1	304768175254642	145017963267829
1020	CG1360	OK	0.0102816938713084	2.31590625484875	0.0059394943969981	0.0157454722148389	5	1	418576950202762	-236112314842675
1021	CG13601	OK	3.89534157885576e-50	14.8424093218331	0.0385150553070479	1.54067635393775e-49	4	1	318677324424564	-0.186452
1022	CG13603	OK	6.76256500570439e-12	6.76290567432715	0.0175035134476139	1.52211141471509e-11	2	1	-209488245476902	187114482738044
1023	CG13605	OK	0.0109931978183859	2.29060282098359	0.00587521761496578	0.0168092586178693	1	1	108612579475223	0.484714
1024	CG13616	OK	0	59.6758846783832	0.152562923241331	0	6	1	-510109406341732	0.746057
1025	CG13623	OK	2.38196730254217e-24	10.1145102834109	0.0262200471236433	6.89822711985128e-24	1	1	165286749969303	113292842723396
1026	CG13625	OK	4.39822106878442e-16	8.04258278472384	0.0208291512342388	1.09472447021591e-15	1	1	182807726035892	112052601195838
1027	CG13630	OK	2.24205061166824e-27	10.7756894293107	0.0279401928610522	6.82401912360927e-27	5	1	245518488059818	-220918590210412
1028	CG13631	OK	3.09974019936209e-185	29.0020493584456	0.0753007270978438	2.58423992707688e-184	3	1	-0.862496	-231028134010766
1029	CG13643	OK	0.0248834757988742	1.96196163023272	0.00484680872410878	0.0370097161680452	2	1	-291232257713497	0.584
1030	CG13658	OK	9.59107019114107e-40	13.1409429313628	0.0327673880050502	3.41788995267576e-39	13	2	-391913371910275	-521387166164849
1031	CG13663	OK	2.90697418014886e-49	14.7069864070606	0.038155777049487	1.13891707466657e-48	6	1	-433623748649777	-0.225075
1032	CG13667	OK	4.81391469518265e-16	8.0315124598801	0.020799874600016	1.19699609540315e-15	4	1	264643186698734	-0.247088
1033	CG13671	OK	4.1725113985835e-23	9.83020319548399	0.025467692070182	1.1832796119248e-22	6	1	-410542899002255	-0.493598
1034	CG13676	OK	1.07501271656081e-198	30.0505105915557	0.0779201204714841	9.3943486387623e-198	6	1	-335112732280911	0.0789819
1035	CG13689	OK	9.80930667824887e-22	9.50702867380185	0.0246381360214895	2.71389003576081e-21	4	1	183589142928898	-0.156195
1036	CG13690	OK	5.29657470373173e-260	34.4251795931829	0.0894157069844667	5.50700170708124e-259	9	1	319692796836673	429733591891792
1037	CG13698	OK	1.86173818335957e-28	11.0023387275706	0.0285288605668282	5.75787575256769e-28	3	1	-181813811329127	-0.606316
1038	CG13699	OK	5.24493072234397e-05	3.87897249315473	0.00955344406653172	9.25123018441389e-05	6	1	-397885542740048	0.740853
1039	CG1371	OK	9.6295041150223e-104	21.5967776611021	0.0560755829087663	5.68477119780268e-103	2	1	-292792647709072	0.266338
1040	CG13711	OK	0.0266598955768704	1.93232186631556	0.00419060738585051	0.0395456439745574	3	1	-185133973141135	-244949537895654
1041	CG13731	OK	1.7277964812916e-104	21.6760116682952	0.0377285436634068	1.02546778065229e-103	6	1	-524917035926998	103096216537025
1042	CG13737	OK	0.0212866958122885	2.0278712349716	0.00487600152125088	0.0318310803755741	13	2	-366641240944088	-518258113049004
1043	CG13742	OK	0.000298326100818228	3.43313170045057	0.00883820952743805	0.000506144214949558	7	1	101032561431705	-0.758542
1044	CG13751	OK	1.48876505883395e-18	8.71230660733271	0.0225741171757021	3.86776352309363e-18	10	1	-0.352331	-450747627399895
1045	CG13760	OK	1.83252398661799e-05	4.12764031383357	0.0106472856936574	3.30776550879217e-05	1	1	0.576292	132038718081977
1046	CG13773	OK	2.800263230272e-150	26.0835711462406	0.0677458108774939	2.05153744812947e-149	5	1	417233032356083	-171662181995843
1047	CG13775	OK	0.00116675096835564	3.04413526669168	0.00782320621101455	0.00190966413418813	7	1	0.839251	-0.822573
1048	CG13784	OK	0	62.4005704022765	0.162164129883937	0	8	1	-21576707624358	318447881557014
1049	CG13796	OK	0.0271754158279759	1.92402993256734	0.00454986973023926	0.0402863620607712	13	2	-370561366905392	-53456675448272
1050	CG13806	OK	0.00366847196652908	2.6811508242685	0.00646477753610004	0.00580424214190121	3	1	-0.128853	-216341096542809
1051	CG13807	OK	5.73067001809389e-24	10.0281767456086	0.0259962313189515	1.65050579868325e-23	3	1	0.424576	-184912032268975
1052	CG13827	OK	0.000218108029731546	3.51714460973844	0.00906271161366562	0.000372964356791845	1	1	1463613215788	0.264955
1053	CG13850	OK	1.07026240459425e-11	6.69610190625294	0.0173317693013251	2.3943429293716e-11	7	1	202208513389408	-198217112205956
1054	CG13857	OK	3.30990937913074e-07	4.97219757919892	0.0125415134830217	6.42834172561602e-07	3	1	0.0276883	-298324340961907
1055	CG13865	OK	2.40234939544623e-33	11.9749944296106	0.0310587505753505	7.95015792299845e-33	1	1	12961601651746	109637730933692
1056	CG13868	OK	4.43329925996275e-143	25.4410566741573	0.0660639441557282	3.12398776827481e-142	3	1	-205798232187451	-228485471390221
1057	CG13876	OK	3.90036801355174e-06	4.47058108831748	0.0115354018033127	7.26112200581113e-06	1	1	132858366142093	231169157840278
1058	CG13877	OK	3.12340624461047e-202	30.3200076994428	0.0738779305517553	2.76339695341712e-201	13	2	-377534323562802	-534708995007012
1059	CG13887	OK	9.32138312880305e-94	20.5070045951713	0.0532437361127732	5.20400398529089e-93	6	1	-423341351379574	-0.700051
1060	CG13890	OK	2.68654838026724e-07	5.01248713950971	0.0129513976398038	5.2411610056045e-07	7	1	146611470351993	-0.539141
1061	CG13893	OK	0	55.688881705417	0.144557230125856	0	6	1	-480803018440426	0.6837
1062	CG13895	OK	0.0102959152413498	2.31538575351103	0.00593866271629918	0.0157648296792842	3	1	-0.72345	-0.303201
1063	CG13896	OK	3.6054386028611e-09	5.78593808510769	0.0149297041422146	7.50361684598791e-09	8	1	-16185942851466	307153874255683
1064	CG13901	OK	6.54248816465214e-51	14.9615960741265	0.0388248657457929	2.60315839943122e-50	1	1	261548036704837	184623294688728
1065	CG13902	OK	2.69719806656012e-06	4.54883404654203	0.0117439680530688	5.05426835588628e-06	4	1	305826133857547	0.371502
1066	CG13907	OK	3.81591556706109e-110	22.2675147014814	0.0578222771978343	2.3328322574596e-109	3	1	-128479629387081	-0.504115
1067	CG13917	OK	4.6646721030546e-45	14.0364314672885	0.0364189154814224	1.75514888828518e-44	3	1	-168113290150584	-0.800762
1068	CG13919	OK	0.00307758562452669	2.73939852479673	0.00704192643483373	0.00490123083567411	1	1	114329642425358	0.641786
1069	CG13920	OK	1.56934757813245e-22	9.69589632117045	0.0242971841157621	4.40291634821572e-22	5	1	422568458686649	-247237188003991
1070	CG13921	OK	0	47.4728295850548	0.123292925518069	0	2	1	-310166257251919	-0.296904
1071	CG13924	OK	3.02583827853461e-15	7.80286607050583	0.0194762029051124	7.38752043958585e-15	8	1	-142568060387791	351569014407661
1072	CG13926	OK	6.99969666883662e-100	21.1819893398944	0.0549988986383823	4.05307639285539e-99	7	1	174383992324649	-141000575207207
1073	CG13928	OK	3.48588633467716e-06	4.49454845727938	0.011570574621652	6.50407422213061e-06	8	1	-155682058264435	399157887317207
1074	CG13954	OK	0.0137731379179943	2.20368825326164	0.00563947541382624	0.0209025591397069	3	1	-167864197869719	-26138914265487
1075	CG13992	OK	0	182.569532825363	0.474628640929726	0	6	1	-380428701271237	0.0870481
1076	CG13994	OK	4.56227073791968e-45	14.0380048628751	0.0364225451310656	1.71791546555125e-44	5	1	302340549598514	-0.766477
1077	CG13998	OK	0	181.27686737741	0.470925832208381	0	6	1	-470019107689083	0.336817
1078	CG13999	OK	8.66808739704015e-71	17.7496725909955	0.0421296055875075	4.09424440719504e-70	13	2	-401417833198727	-510051507137749
1079	CG14005	OK	1.05826967557797e-05	4.25222829105218	0.0109735274907538	1.93366445577936e-05	4	1	272889751563846	124588006354835
1080	CG14036	OK	4.85904381872141e-34	12.1068272983641	0.0313762587547321	1.62038548215623e-33	4	1	404062980781376	115011542655494
1081	CG14043	OK	1.2549243802085e-14	7.62137641010761	0.0197340551070578	3.02242777658428e-14	1	1	169002551208316	138634210444953
1082	CG14050	OK	2.0517896863764e-23	9.90143167581308	0.0256389976324762	5.84859775953661e-23	8	1	-14137603007716	348734408237006
1083	CG14057	OK	1.57541975855194e-62	16.6475808629727	0.0432090942158849	6.92309846298869e-62	4	1	319436592231571	-0.0705721
1084	CG1407	OK	8.5364551244818e-20	9.03060255048718	0.0233989753774897	2.26978650789888e-19	1	1	182688135276615	117439478255775
1085	CG14073	OK	1.67097451967802e-08	5.52250782842779	0.014277260746268	3.40582316756122e-08	3	1	-146618625153721	-0.56323
1086	CG14074	OK	1.03677832107716e-06	4.74612005777371	0.0122458264605946	1.9754856945271e-06	1	1	105307978759586	0.641604
1087	CG14079	OK	0.00745504780277205	2.43455543946398	0.0061881705956428	0.0115417074530464	3	1	0.845038	-22546555437896
1088	CG14100	OK	3.15985474082357e-36	12.5132349375819	0.0324573000048997	1.08048393761152e-35	5	1	340667003761112	-161601752422784
1089	CG14104	OK	6.46196416852851e-15	7.70657501534087	0.0199594636145552	1.5676945188418e-14	4	1	291931242118656	-0.153833
1090	CG14109	OK	0.00827918433630268	2.39636994213111	0.00555230888194589	0.0127591571896869	8	1	-150741573800267	40282862744477
1091	CG14117	OK	0.0170609177175583	2.11862897017166	0.00542660207641591	0.025716464181674	11	1	-284117501606167	238921099521186
1092	CG14130	OK	2.51189012586963e-06	4.5637922132758	0.0117833813624117	4.71410812065614e-06	4	1	330942386756717	0.0707974
1093	CG14131	OK	1.37755973879866e-102	21.4734930083896	0.0557240170670745	8.07504300738476e-102	12	1	-343659513820828	-195898098133538
1094	CG14135	OK	0.00512507283493701	2.56727442356112	0.0065946319351117	0.00803365842432902	1	1	0.83266	114928966380622
1095	CG1416	OK	4.91148586775544e-82	19.1492292991761	0.0497118265624055	2.52565371776119e-81	5	1	252412027488529	-254427832745049
1096	CG14174	OK	7.01912706114344e-07	4.82446077368933	0.0124605065904004	1.34669455313953e-06	4	1	249784511695682	-0.0809597
1097	CG1418	OK	7.86466078812594e-61	16.4118670026685	0.0425938603477526	3.40506003987858e-60	6	1	-451725178589047	-0.334596
1098	CG14182	OK	9.10183037563648e-17	8.23335834591528	0.0213234762331779	2.29409379867218e-16	4	1	300283950935184	0.336223
1099	CG14184	OK	1.73907614538147e-13	7.27445754834472	0.0188356789253382	4.07528278392447e-13	1	1	140988010536014	0.22561
1100	CG14187	OK	2.68327842925704e-82	19.1806879908271	0.0486715433322468	1.38340068346028e-81	13	2	-371918671955288	-545119017742608
1101	CG14194	OK	2.53823450176456e-25	10.331492113047	0.0267835475746303	7.48530357501643e-25	1	1	101221627364933	214099508143928
1102	CG14200	OK	0.00030146441148612	3.43029344417036	0.00883214817332169	0.000511120837770465	2	1	-187538691987217	0.516755
1103	CG14207	OK	5.62422605960586e-211	30.9762867786028	0.0804599152975118	5.12606563439946e-210	8	1	-140909295906247	367192774631049
1104	CG14210	OK	0	42.7755941426623	0.111139826331884	0	5	1	406945127616703	-185135966919396
1105	CG14215	OK	0.00863139890692225	2.38106217917363	0.00610771108748219	0.0132916877993702	2	1	-280056780208767	0.609292
1106	CG14220	OK	6.45775614542045e-21	9.30890652511197	0.0241238944983123	1.75737681566559e-20	1	1	130708331237613	202029448367622
1107	CG14223	OK	3.32151310434461e-61	16.4641120632755	0.042707860031768	1.44497413452967e-60	3	1	-0.882149	-171446389339898
1108	CG14229	OK	4.22093852410844e-18	8.5934193237039	0.0222627089628644	1.08948946476534e-17	7	1	105437559257328	-0.776784
1109	CG14230	OK	7.16491262453235e-51	14.9555475352366	0.0388075596411915	2.84853842819825e-50	5	1	430140728126346	-183659178398583
1110	CG14231	OK	3.28195309740839e-14	7.49631077177284	0.0194115104805516	7.82879290293279e-14	7	1	12154967225629	-16936203875396
1111	CG14232	OK	0.000406080510732347	3.34861658773902	0.00862632886046146	0.000683380383546369	1	1	0.934442	132077461101081
1112	CG1427	OK	6.30515511358821e-07	4.84579905458355	0.0125181445189955	1.21134299879746e-06	4	1	248347372184574	0.293171
1113	CG14270	OK	4.48123804812845e-86	19.6277333116512	0.0509584914211175	2.36540098347744e-85	5	1	29248165525037	-185058778904412
1114	CG14275	OK	0	57.8541491261621	0.150358776354312	0	3	1	-0.488878	-226707297943566
1115	CG14286	OK	1.05063489357814e-157	26.7301455190757	0.0694272415269315	7.95435119503994e-157	5	1	376144069801151	-190718549869988
1116	CG14291	OK	1.82793849888534e-06	4.63004419223433	0.0116536749641495	3.4492330791885e-06	6	1	-460145884384335	119996517516639
1117	CG14301	OK	1.86425943843067e-183	28.8606165798816	0.0744789745064636	1.53878566726757e-182	8	1	-226278665293873	33255582413819
1118	CG14309	OK	1.30319600071496e-170	27.8182934647085	0.0707150445790081	1.03210224965281e-169	13	2	-369606822361172	-539738721035455
1119	CG1434	OK	2.92330188802132e-12	6.88333810226386	0.0178172717772265	6.6396909169614e-12	5	1	33544721044141	-169478541992638
1120	CG14341	OK	5.3651588525256e-32	11.7145946793262	0.0303745575704142	1.74481405474667e-31	7	1	147615927825748	-0.439035
1121	CG14352	OK	2.05257037916827e-05	4.10148108113951	0.0105740776902049	3.69225676541346e-05	1	1	166027945648014	0.465427
1122	CG14353	OK	6.49000898508252e-05	3.82683742617459	0.00986818869335244	0.000114009653964513	1	1	199168175826847	24998074135926
1123	CG14356	OK	1.41368066085246e-27	10.8180475995453	0.0197972907411732	4.31592463850577e-27	6	1	-522087102760495	0.978369
1124	CG14377	OK	0.00866469912185471	2.37964341465844	0.00584583472669625	0.0133409071871546	3	1	0.143374	-219208234928582
1125	CG14397	OK	3.19309713730743e-08	5.4076362926728	0.0101574428713446	6.44893083979996e-08	13	2	-372875326503933	-540473670147393
1126	CG1440	OK	7.74261035700131e-17	8.25270249354645	0.0213794750022727	1.95298679154212e-16	2	1	-0.719726	132045966006782
1127	CG14401	OK	1.42876191741877e-39	13.1107516074089	0.0331604711587144	5.08610677564532e-39	11	1	-379516058792294	232213145114448
1128	CG14407	OK	4.33099994614617e-22	9.59173029170707	0.0248590047456983	1.20525817647288e-21	7	1	231240362296878	-0.944057
1129	CG14411	OK	0.00261488082956293	2.792530007983	0.00718058046314455	0.00418977611305993	2	1	-136870243777455	0.433387
1130	CG14414	OK	1.1916189816721e-13	7.32532311012318	0.0189667592073353	2.80359435258437e-13	5	1	378164333473026	-0.766117
1131	CG14434	OK	0	63.9845792326479	0.166286686245151	0	9	1	256048244605838	364331274844672
1132	CG14438	OK	2.11158739542414e-06	4.60008554288405	0.0118802926126478	3.97633775617864e-06	2	1	-0.952513	0.650412
1133	CG14440	OK	0.00963300798913128	2.3403434040843	0.00599491263939662	0.0147861334143516	2	1	-204443435002983	14932692608979
1134	CG14441	OK	1.03625881369973e-17	8.48965481228104	0.0219902491011764	2.65481413961974e-17	11	1	-291302257408322	176546364642646
1135	CG14442	OK	1.05428777701913e-14	7.64382768388386	0.0197949784205325	2.54535191880333e-14	2	1	-165024642278374	0.51322
1136	CG14450	OK	0.000384130984229178	3.36398328199954	0.00866432659251463	0.000647754108531901	1	1	104433125625431	151411205150153
1137	CG14464	OK	3.73482615865972e-27	10.7286285432892	0.0278176391958457	1.13122574811653e-26	5	1	351987690101444	-0.746987
1138	CG14478	OK	2.30318834276228e-15	7.83721807283826	0.020298718560235	5.63837244431197e-15	2	1	-0.78138	0.437942
1139	CG14480	OK	3.76774732118098e-79	18.8001135128709	0.048806407901778	1.89738426967149e-78	1	1	210412687431156	191656905032661
1140	CG14483	OK	5.10886547724336e-26	10.4841340964042	0.0271799555697662	1.52379592203391e-25	10	1	0.159553	-46343387999389
1141	CG14511	OK	1.95274794169095e-17	8.41570181699691	0.0217950934051762	4.98485656082962e-17	6	1	-413447028030575	-0.197614
1142	CG14512	OK	0.00216797548488735	2.85262680235315	0.00733414710138951	0.00349109876611947	1	1	0.70433	0.803582
1143	CG14543	OK	7.46103371055831e-279	35.6628017838201	0.0926548629075235	8.10391798779705e-278	5	1	378717989097416	-144548786066506
1144	CG14544	OK	1.38788386663517e-110	22.3127982322346	0.0579395211774681	8.50036242888162e-110	5	1	406265348563968	-166070288799737
1145	CG14545	OK	9.23936316369027e-41	13.3168304825546	0.0345298587079352	3.32824024946372e-40	3	1	-137900599469364	-211021322391961
1146	CG14561	OK	0	61.8064314601526	0.160618144022432	0	4	1	394894212852298	123226528979804
1147	CG14562	OK	1.95334547811904e-06	4.61628566828079	0.0119126113641786	3.68181621215973e-06	2	1	-299141448368252	0.733776
1148	CG14613	OK	8.15451971684527e-18	8.51746018481711	0.022067394569255	2.09288844521658e-17	5	1	376979440818607	-190885597847436
1149	CG14618	OK	1.97876839029189e-41	13.4314191823768	0.0348432333527315	7.18510546962869e-41	5	1	394989055763065	-153194505356286
1150	CG14621	OK	0.0153910005195744	2.15987947539976	0.0055256906512582	0.0232555942083158	6	1	-42182145677966	0.468025
1151	CG14624	OK	0	61.6828454186054	0.159840167998264	0	6	1	-445189267028988	-0.00863135
1152	CG14625	OK	2.04653566200346e-08	5.48678831427112	0.0136246220524837	4.15770315522342e-08	12	1	-338606446613491	-217583114288781
1153	CG14629	OK	7.64926137574338e-06	4.32434571290237	0.011031432114965	1.40772951601213e-05	15	4	810278410087406	-372700542591546
1154	CG1463	OK	7.87196739245291e-67	17.2302609987608	0.0447232086444868	3.6054840087344e-66	5	1	421199173103153	-179345208786462
1155	CG14636	OK	2.05729068748441e-05	4.10094962218977	0.00844428333358188	3.70008034720545e-05	13	2	-379282360901059	-532756823681329
1156	CG14641	OK	2.2252378293202e-76	18.4585602232857	0.0479181356905148	1.09840823743325e-75	1	1	162662810455143	186101442195441
1157	CG14645	OK	3.39460634280683e-08	5.39666196138463	0.0123665438718656	6.84347637484036e-08	6	1	-532427388061703	104233079768684
1158	CG14646	OK	5.42440249040792e-12	6.79476656149648	0.0175847382992989	1.22368138533614e-11	1	1	165333241592228	0.183383
1159	CG14647	OK	7.81205197010202e-16	7.97190963333397	0.0206469589448619	1.93285285840911e-15	1	1	117022389541446	0.00808912
1160	CG14650	OK	1.07560066317655e-05	4.24859009163789	0.0109633797874213	1.96461150623436e-05	2	1	-277036112178982	0.703096
1161	CG14657	OK	8.56419828470604e-08	5.22807507181231	0.0135092855700298	1.70106814933872e-07	2	1	-111715435613812	134348684169318
1162	CG14661	OK	2.27321321375168e-30	11.3927068802348	0.0282724001128189	7.20248139635144e-30	6	1	-450825029243649	127006703235175
1163	CG14667	OK	0.00926745234230936	2.35475534018024	0.0060415073197609	0.0142425658608457	1	1	152967638145267	143402486659553
1164	CG14671	OK	1.56401150138116e-88	19.9131819451794	0.0517007063394911	8.42049604766284e-88	5	1	29080438054639	-12651929893348
1165	CG14683	OK	3.30891504379973e-50	14.8533489833688	0.0385434058946485	1.30925364689393e-49	9	1	267365640769779	37015941701081
1166	CG14688	OK	1.49817745519875e-08	5.54164956475551	0.0142997357844681	3.05799946894303e-08	3	1	-145016392697514	-163365328691933
1167	CG14692	OK	4.55181055744045e-09	5.74663637562006	0.0147627249397266	9.45150001421048e-09	3	1	-176662461464227	-153592169664834
1168	CG14696	OK	0.0129116906052471	2.22885759710298	0.00568756081763164	0.019634355196724	8	1	-111865377058209	358788185931709
1169	CG14701	OK	1.94183095028502e-49	14.7342708845764	0.0382314649545767	7.62283323042988e-49	5	1	415776008735477	-246017378948663
1170	CG14711	OK	1.2366493596302e-08	5.5751407080307	0.0144138542703849	2.53195703590815e-08	1	1	152706689010441	133672743655708
1171	CG14712	OK	2.86547595050111e-05	4.02362346121306	0.0103748876712387	5.11212394031965e-05	5	1	39849218762952	-139217001579736
1172	CG14715	OK	1.82949580788694e-22	9.6802279751292	0.0250911281554416	5.1241299720339e-22	10	1	0.333516	-38353349604461
1173	CG14721	OK	5.09407256452977e-300	37.0031560688651	0.0961392787605351	5.86524221026862e-299	5	1	319454044471561	-111534783624146
1174	CG14722	OK	4.67411318510267e-25	10.2727689920559	0.0266322051091017	1.37196298406414e-24	5	1	363841194282352	-211235303066705
1175	CG14749	OK	2.02751738643402e-18	8.67723589213826	0.0224795479344911	5.257835074157e-18	9	1	377108282218753	428550654269721
1176	CG14757	OK	5.39856067931581e-17	8.29567404941647	0.0214858461394018	1.36483388776516e-16	4	1	332914919029056	0.231214
1177	CG14764	OK	0.000167007493737562	3.58738186042698	0.00924218942477309	0.000287604787574651	8	1	-142455121506871	398418169833686
1178	CG14767	OK	5.73683904472987e-46	14.1842185068187	0.0368034977255436	2.17498182946774e-45	1	1	-0.321853	189757018901374
1179	CG14777	OK	3.6461096373912e-60	16.318485659013	0.0423524151394862	1.56771708471012e-59	5	1	32765945828992	-0.835158
1180	CG14787	OK	0.00116058669588327	3.04572848739589	0.0078279594920902	0.00190019867728278	5	1	297727340827762	-262218326710198
1181	CG14803	OK	4.85331959652629e-13	7.13460372942053	0.0184540919529261	1.12279465654208e-12	9	1	329463428626835	415371876575019
1182	CG14805	OK	2.68497208688528e-112	22.4885725034958	0.0583971131507708	1.66078515374275e-111	5	1	409669012199222	-152735817812417
1183	CG14806	OK	3.8073177686973e-34	12.1268233126882	0.0314535723790292	1.27050754590632e-33	4	1	255047268043338	-0.41543
1184	CG14812	OK	1.33633898261965e-19	8.98143095935435	0.0232745307279762	3.5409609342813e-19	1	1	0.149366	250190645076301
1185	CG14814	OK	4.12359117786827e-10	6.14009561687858	0.0158667650389037	8.87658195909424e-10	4	1	321895879875003	154148250438239
1186	CG14817	OK	1.41639162013784e-158	26.8049033510688	0.0696167637523414	1.0772571200911e-157	5	1	284524959693729	-149321788929436
1187	CG14818	OK	4.66985026296315e-25	10.272856994512	0.0266324055776455	1.37111534075399e-24	1	1	0.16438	214333563663032
1188	CG14830	OK	0	100.094188377707	0.259820391437507	0	6	1	-422485929359616	0.749085
1189	CG14834	OK	2.3786884353047e-262	34.5817190702967	0.0898260249082092	2.49399604504976e-261	13	2	-368890565265835	-536161297939751
1190	CG14855	OK	8.1473053475258e-14	7.37613882605925	0.0190573733938299	1.9277831423868e-13	3	1	-20144722275895	-119523078583215
1191	CG1486	OK	1.32614802329321e-122	23.5182731820346	0.0610466459682135	8.5752412063921e-122	6	1	-409304552902401	-0.00537354
1192	CG14864	OK	0.000430190850763274	3.33260120978957	0.00856685196761317	0.000722735126025375	3	1	-0.571815	-153291011236642
1193	CG14879	OK	6.16754360875346e-14	7.41313213751569	0.0191540352027682	1.4621154855654e-13	8	1	-159232464064778	35502441487458
1194	CG14881	OK	3.11903687636028e-21	9.38590107974702	0.0243237247063808	8.55098066928467e-21	4	1	347823137412845	0.162134
1195	CG14882	OK	4.56222195914745e-49	14.6764496541908	0.0380761321484635	1.78461809159118e-48	5	1	385099834571659	-142850524567101
1196	CG14883	OK	2.35360014010278e-07	5.03787851994221	0.0130168808112432	4.6006169372603e-07	1	1	163908785949527	15317419133332
1197	CG14894	OK	1.07199766698423e-87	19.8165281435227	0.0514495074021129	5.73438236990329e-87	5	1	311762661109745	-161024916552041
1198	CG14903	OK	3.48521203657892e-68	17.4096537321678	0.0451902422055649	1.61332633318145e-67	4	1	314262956748783	-0.121514
1199	CG14906	OK	3.4949460204228e-11	6.5208739248414	0.0168723588766713	7.72514005090573e-11	8	1	-0.829077	291148429729011
1200	CG14907	OK	3.53295454088903e-29	11.1511849254829	0.028911194634797	1.10533698547865e-28	8	1	-110478907455624	315506559230354
1201	CG14937	OK	0.0339340542631492	1.82588153246919	0.00464841221541377	0.0498756567007459	2	1	-181437976662935	-0.551024
1202	CG14958	OK	9.35042573334082e-11	6.37164733693309	0.0149467856464496	2.04548255785742e-10	10	1	0.28184	-422105044506524
1203	CG14961	OK	7.56845225372638e-13	7.07322930659486	0.0182739796701321	1.74243910002091e-12	3	1	-22530281804961	-168935341022942
1204	CG14964	OK	0.00105012810108083	3.07567644461782	0.00708348017276546	0.00172387673623263	4	1	384844392906009	0.81549
1205	CG14965	OK	1.73641484086665e-17	8.42945359139276	0.0218236796215572	4.43602161882688e-17	4	1	284480995307743	181768470622565
1206	CG14966	OK	6.8989922123306e-78	18.6452608069982	0.0484036386608302	3.44293550296038e-77	9	1	205323738227665	302519708491828
1207	CG14968	OK	0.0110783830049076	2.28766965715236	0.00578634914043914	0.0169343180962646	11	1	-351186877121151	201381116725471
1208	CG14969	OK	1.07064712247551e-14	7.64184586679694	0.0197904725312292	2.58297180213e-14	1	1	161781853805362	0.111213
1209	CG14971	OK	1.65205159052502e-05	4.1514258493232	0.0107022284499469	2.9912123495778e-05	2	1	-207995053757847	10280147156861
1210	CG14977	OK	1.94597902449778e-83	19.3166368683411	0.050149291066174	1.01111812679872e-82	4	1	215580839286625	0.062751
1211	CG14985	OK	1.72168906150566e-107	21.991890766939	0.0571044152696996	1.03790578187866e-106	7	1	226607984672367	-0.475293
1212	CG14997	OK	3.58288014373424e-13	7.17623450388601	0.0185773642875352	8.31391620041288e-13	2	1	-297221034397305	12303548417237
1213	CG15011	OK	0.000124961192765624	3.66233945095799	0.00943530432446302	0.000216655895160153	1	1	0.87551	0.216999
1214	CG15012	OK	7.65528405271128e-17	8.25405746322735	0.0213824020314921	1.9314483119834e-16	1	1	-0.125983	0.758314
1215	CG15014	OK	4.78711572562877e-90	20.0870730606811	0.0521504093432209	2.60832409290953e-89	5	1	357410043845951	-0.991526
1216	CG15019	OK	1.17334049960289e-223	31.9040426786354	0.0828350899585739	1.1078956554489e-222	5	1	37994069493848	-249001211307977
1217	CG15027	OK	1.29792480056164e-268	34.9959155757808	0.090921085850312	1.3841292177968e-267	5	1	410062498222171	-151179600141976
1218	CG15073	OK	0.00214252121524258	2.8563782993664	0.00734140817894627	0.00345178203864659	1	1	154403537879764	0.869184
1219	CG15083	OK	0	41.9350641442084	0.108955970668743	0	4	1	333745426307499	0.15487
1220	CG15084	OK	0.000181852568825768	3.56510890319629	0.00918620062653395	0.000312252792106378	1	1	18247918523389	184086066104438
1221	CG15093	OK	3.30273061465024e-200	30.1660576541775	0.078349898085627	2.90401472298744e-199	7	1	0.357721	-124469012402032
1222	CG15097	OK	1.58777023628841e-16	8.16646630369566	0.0210958159688814	3.9828067990017e-16	6	1	-436752611030758	130427044250037
1223	CG15098	OK	2.04186504151936e-175	28.2127121710996	0.0732765926092896	1.64189002653141e-174	1	1	-0.0548167	0.134128
1224	CG15099	OK	2.38574861495221e-05	4.06654647878952	0.0104861671016949	4.27462703318751e-05	8	1	-18016092593775	302767425395515
1225	CG15107	OK	0	40.0734866678021	0.104118643604075	0	4	1	293207258354007	170088988162544
1226	CG15111	OK	1.07748596445626e-09	5.98567280213163	0.0154830456034786	2.28623697147862e-09	7	1	131599539886295	-0.653805
1227	CG15118	OK	0.00124811372307203	3.02379837008091	0.0077808297200012	0.00203982001848078	1	1	0.846549	140607410289314
1228	CG1513	OK	5.52958054491395e-07	4.87179012961944	0.0125847085132179	1.06418543936184e-06	2	1	-135184284676731	14623203835633
1229	CG15141	OK	2.74650621370168e-80	18.9385096006686	0.0491559130231692	1.39507964629747e-79	9	1	313567823539554	351323538638618
1230	CG15152	OK	0.00765813557100675	2.42481306486225	0.00621538739394988	0.0118404822109642	1	1	0.582753	162149387218024
1231	CG15155	OK	0.00022858253054445	3.50467496279694	0.00894160108589443	0.000390340197304111	3	1	-0.815373	-121566772840951
1232	CG15160	OK	2.0832391241035e-07	5.06118996537621	0.0130712876231936	4.08254270959827e-07	2	1	-117334884037197	0.880403
1233	CG15168	OK	4.74486137753143e-125	23.7561583563183	0.0616934251480841	3.11666750957615e-124	5	1	283496278892337	-100421679399941
1234	CG15209	OK	1.86090226663016e-61	16.4991358762988	0.0424080116119301	8.11682261617207e-61	11	1	-342689877380551	222230320788886
1235	CG15210	OK	1.62455954110775e-17	8.43724249724538	0.0216860859500248	4.15239251073709e-17	3	1	0.465346	-264577073238824
1236	CG15211	OK	3.18335972175799e-182	28.7622440887283	0.0746957140057919	2.61030261395139e-181	3	1	-168946924437702	-113565808914635
1237	CG1523	OK	2.92455768304925e-07	4.99613357609376	0.0129096630366237	5.69657445940302e-07	5	1	297520250449955	-110167608045075
1238	CG15237	OK	1.01935425071932e-31	11.6600716137766	0.0302389767819881	3.29785244449134e-31	4	1	244407838950931	11454338393357
1239	CG15249	OK	3.3040364696503e-105	21.7520362965918	0.0396175618665364	1.97154683655794e-104	13	2	-378123801578701	-533730572842095
1240	CG1529	OK	0.000124554314263106	3.66317458479904	0.00944265907610815	0.000216025581408493	1	1	0.602139	105830067016151
1241	CG15309	OK	1.44443255553436e-64	16.9261025265808	0.0439181965292564	6.45270475413669e-64	7	1	0.690474	-138549608372185
1242	CG15312	OK	1.12967579402226e-12	7.0174616409843	0.0181362237382138	2.58882954313859e-12	2	1	-299149554599942	-0.348616
1243	CG15317	OK	2.79211598855987e-37	12.7044758514518	0.0329517307214557	9.65332473021167e-37	5	1	352306932578861	-0.439016
1244	CG1532	OK	3.39031151273245e-56	15.7508109011884	0.040875926307469	1.41739186974655e-55	1	1	246379560600101	172166472293403
1245	CG15330	OK	0.00902800248683693	2.36446763422099	0.00584179104134709	0.0138809888660372	10	1	-0.0553058	-416753143452142
1246	CG15343	OK	0.00362298596716317	2.68532310839688	0.00689135594693729	0.00573591506487519	3	1	-167268210281552	-128267741583321
1247	CG15347	OK	5.71440021750955e-104	21.6208757726361	0.0558520362610013	3.37949493290556e-103	8	1	-129484170307339	38762038312104
1248	CG15356	OK	7.21519216792647e-05	3.80067263257353	0.00979371888429716	0.000126370421757237	2	1	-0.910495	120826202250983
1249	CG15362	OK	3.09631260697571e-15	7.79996111917425	0.0201826899077838	7.55773145756543e-15	4	1	182519811759769	0.0163409
1250	CG15365	OK	5.55970687462184e-102	21.408560653035	0.0555724869940903	3.2456579184341e-101	3	1	-0.86356	-0.702903
1251	CG15385	OK	4.4048025261505e-10	6.12960765095124	0.0156966096472307	9.47374589910411e-10	6	1	-432978635658444	0.37122
1252	CG15387	OK	1.4842575916734e-07	5.1254350312555	0.0132467514492553	2.92249850840748e-07	1	1	124586242805301	0.918533
1253	CG15390	OK	9.46765685192495e-07	4.76446738875669	0.0123030505056086	1.80708281911454e-06	1	1	16425511277753	0.508564
1254	CG15394	OK	4.02860513109708e-14	7.46938236069652	0.0187553877828634	9.59150471876049e-14	11	1	-363305157055081	24007809720185
1255	CG1542	OK	1.81939982557764e-283	35.9591707381107	0.0934254087012497	2.00013623603469e-282	5	1	417285150657474	-192252117775414
1256	CG15432	OK	6.15768479714704e-112	22.4517059640148	0.0583001013065706	3.79939821239809e-111	3	1	0.112474	-159424811981652
1257	CG15436	OK	0.000941347809522341	3.10813889821078	0.00799769994797426	0.00154861887621635	4	1	270109266410648	-0.611962
1258	CG15440	OK	2.40269227771177e-22	9.65232462158494	0.0250168260743674	6.71824024146496e-22	1	1	186004633079349	190879326678779
1259	CG15443	OK	6.83862593563015e-08	5.26953133916348	0.0136215240837349	1.3656707230957e-07	7	1	136023730407535	-11106602289531
1260	CG15445	OK	7.53082282700376e-12	6.74730499759989	0.0174639952766548	1.69464758312016e-11	5	1	376119941840946	-172517067573998
1261	CG15449	OK	1.1918673708556e-181	28.7163634840704	0.0742339290679702	9.75706860000097e-181	11	1	-360146635402859	240164309360053
1262	CG15456	OK	8.82709384659805e-146	25.6839748380605	0.0667014688490268	6.33201098880785e-145	4	1	296536869178592	0.433288
1263	CG15458	OK	0	102.8839983469	0.261979283760325	0	6	1	-523092418541134	0.896591
1264	CG15459	OK	1.86014190507742e-08	5.50364021843838	0.0111196160219072	3.78211152845166e-08	6	1	-475034290184201	105679791785743
1265	CG15468	OK	1.9262635988841e-18	8.68306245131322	0.0219464790123797	4.99655940282867e-18	3	1	0.129811	-297582286976311
1266	CG15484	OK	2.58367992964746e-21	9.40572322591357	0.0243024915549551	7.08717264883489e-21	4	1	383154005180179	0.903777
1267	CG1550	OK	1.17972168214303e-09	5.97090276714397	0.0154461225394648	2.50010730980832e-09	7	1	0.992504	-12921825089309
1268	CG15514	OK	2.54276177228421e-13	7.22299406246435	0.0187011871319487	5.93350751964566e-13	1	1	168997782836734	254556256152656
1269	CG15515	OK	0.00522321816347885	2.56069053466844	0.00621576932775416	0.0081797877034785	3	1	-20015407614869	-187002021454308
1270	CG15525	OK	6.45188403321774e-49	14.6529256029367	0.0380211653955389	2.51590675382143e-48	1	1	217075437675296	204010682918098
1271	CG15529	OK	0	107.841475090716	0.280335622445893	0	3	1	-0.790154	-176065522812341
1272	CG15535	OK	3.98195118991147e-39	13.0327922031079	0.0338085562849445	1.40744542058161e-38	5	1	378852266441166	-107068446658585
1273	CG15536	OK	6.14032872165959e-15	7.71309087751756	0.0199746029367416	1.49111587149702e-14	4	1	322519344459354	0.566963
1274	CG15545	OK	3.21059584795568e-14	7.49919301470821	0.0192926345621319	7.66224298706705e-14	3	1	-220775690306843	-180420774601434
1275	CG15546	OK	0	47.0536120487582	0.122150115325686	0	3	1	0.225426	-291401166103814
1276	CG15547	OK	1.88421003383088e-122	23.5033609763406	0.0609708318556498	1.21759288705947e-121	8	1	-179687203913861	318580227710273
1277	CG15561	OK	1.16889999747562e-66	17.2073778929759	0.0446639815455273	5.33902971819946e-66	5	1	419258779655277	-177716702602837
1278	CG15601	OK	1.48402935470823e-12	6.97922828073841	0.0180615636376858	3.3946448028896e-12	1	1	1386140767439	208701973773505
1279	CG15602	OK	0.000557526866877301	3.25976293163375	0.00839526831867651	0.000930237682334934	1	1	0.991796	12469975314286
1280	CG15611	OK	3.71948473199314e-241	33.141779694185	0.0860992044490459	3.69024699131379e-240	3	1	-0.484461	-190831071518395
1281	CG15629	OK	8.61710199071999e-56	15.6917127367094	0.0406498598535041	3.58901937967707e-55	3	1	-128662335504711	-166807699583504
1282	CG15653	OK	2.42707587229319e-20	9.16721096516464	0.0237550469924962	6.52733398632079e-20	4	1	314262289176761	0.190507
1283	CG15673	OK	0.0183694694823307	2.08865335057312	0.00530076161648557	0.0275971041446917	8	1	-152205049623669	394441300250556
1284	CG15674	OK	0.0210193182720262	2.03313746780261	0.00512239815689744	0.0314406874423001	3	1	-181863522906721	-212536746643517
1285	CG15706	OK	0.000789513111362175	3.15975358701615	0.00812658893780446	0.00130464621037326	4	1	308615106712162	0.1377
1286	CG15715	OK	1.60139086229748e-49	14.7472880828566	0.0382633276579828	6.29135866350203e-49	7	1	233017963538944	-170669621609185
1287	CG15717	OK	8.24559043837129e-72	17.8813114752543	0.0464169556638666	3.93005651343213e-71	10	1	-0.0347096	-385705036304925
1288	CG1572	OK	0	48.7560513851746	0.126700937106016	0	3	1	-128782111038388	-155177230022881
1289	CG15721	OK	0.00137888518958332	2.99352265032713	0.00764060584505398	0.00224838335655524	11	1	-361275761951626	21213358006623
1290	CG15743	OK	1.29837774189426e-07	5.15058475569311	0.0133114018952475	2.56054676907192e-07	6	1	-377100222934903	-0.144332
1291	CG15747	OK	8.60788610548355e-14	7.36881007006852	0.0190783111933638	2.03531497172816e-13	1	1	202618641029178	257445317126777
1292	CG1575	OK	1.11291880774101e-14	7.63685973262057	0.0197770431089936	2.68365500168939e-14	5	1	391670364509403	-133900893114541
1293	CG15766	OK	2.77623551695481e-41	13.406322345753	0.0347663153791017	1.00734513608284e-40	7	1	0.649431	-114859992645715
1294	CG15771	OK	1.6151466593861e-32	11.815910723595	0.0306442440978491	5.29061344965139e-32	3	1	-187962915380419	-0.659911
1295	CG1578	OK	1.21091220692666e-06	4.71460302678302	0.0121771695861884	2.30112552225382e-06	2	1	-146568491687001	0.752587
1296	CG15784	OK	1.57333947231603e-76	18.4772767765987	0.0479633609442707	7.77777286983796e-76	3	1	-132604959239186	-246158224724267
1297	CG15800	OK	0.0144702437688628	2.18429623121343	0.00553019793360202	0.0219075008532237	6	1	-34078786932391	-0.118754
1298	CG15812	OK	1.54349633885602e-07	5.1180570305359	0.0132238431337278	3.0349441914284e-07	1	1	106940812240421	189934593059089
1299	CG15814	OK	5.83239862414739e-11	6.44363167773206	0.0166751638017911	1.28235604589578e-10	4	1	213030523429691	0.0808399
1300	CG1582	OK	0.000103859465878701	3.7094390758907	0.00956272061223578	0.000180666911074062	2	1	-252398305763424	0.484955
1301	CG15822	OK	6.08507433268074e-64	16.841219897531	0.0437106504558474	2.70746435391163e-63	3	1	-194025905062378	-104819021008942
1302	CG15863	OK	1.46122059388475e-41	13.4538516688802	0.034901305074805	5.3193977881069e-41	4	1	246791547904789	0.858114
1303	CG15877	OK	2.11208464657528e-123	23.5961218015037	0.061277472789434	1.37106744863295e-122	5	1	400715202461063	-141035521410439
1304	CG15879	OK	2.16504876308787e-05	4.08912163843702	0.0105487374710116	3.89177955953653e-05	3	1	-185774808381618	-119442689798806
1305	CG15881	OK	2.36431207082603e-145	25.645643856519	0.066604154506942	1.68872175202051e-144	5	1	280534357200443	-0.85616
1306	CG15891	OK	1.18736435379956e-37	12.7711974087454	0.0331245617544416	4.12947679516407e-37	1	1	120085686813175	0.96503
1307	CG15892	OK	1.46339093719591e-17	8.4494500486373	0.0208869662413722	3.74140282943089e-17	8	1	-150955479969204	37721827588227
1308	CG15908	OK	8.34001175312077e-77	18.5114969563598	0.0480542417632411	4.13311417447153e-76	4	1	309545129905521	-0.315535
1309	CG15916	OK	5.77195397922897e-06	4.38602835489366	0.0113235340693385	1.06795607954893e-05	1	1	127288383613407	0.802934
1310	CG15922	OK	6.04941752085074e-66	17.1118996656057	0.0444156652523892	2.75051263567728e-65	4	1	348951524864017	0.232753
1311	CG1598	OK	6.19161146881107e-68	17.3767221352066	0.0451052180951754	2.86082288950488e-67	1	1	2443917695387	199630695201423
1312	CG1602	OK	0.00214381777473669	2.85618623569646	0.00734034148891944	0.00345331292922449	4	1	276417059074222	-0.128956
1313	CG1620	OK	0	64.5313288425833	0.167712457615351	0	3	1	-154294111956776	-103217280291055
1314	CG1622	OK	5.82027128322038e-227	32.1414193689608	0.0834981156209088	5.54817638288627e-226	9	1	260775179038822	359366637088325
1315	CG1628	OK	0	58.2153674579177	0.151291484007068	0	3	1	-125325363506497	-125472772501443
1316	CG1632	OK	2.43741536098368e-15	7.83009974270487	0.0196941455208634	5.96550529316845e-15	13	2	-372521656383694	-534924477718804
1317	CG1635	OK	2.16011226534714e-55	15.6332740753812	0.0405661697483024	8.94826730277372e-55	7	1	153098625312626	-0.894964
1318	CG1636	OK	6.29992536407703e-17	8.27730094548856	0.0214418615150263	1.59190460732925e-16	3	1	-0.381691	-0.677372
1319	CG1637	OK	0	76.4249543153558	0.19864881713982	0	6	1	-368305950988949	0.0194097
1320	CG1640	OK	1.40522078371948e-87	19.8028991724855	0.0514139483949417	7.50479723324419e-87	3	1	-212883042921246	-0.988913
1321	CG1646	OK	2.0293395777423e-24	10.1301881022937	0.0262616076969646	5.87871729508092e-24	2	1	-0.745059	0.134526
1322	CG1647	OK	1.90718310534609e-05	4.11844557965035	0.0106220247749093	3.43754930285717e-05	1	1	0.857936	0.573361
1323	CG1648	OK	0.000655223248067767	3.21368215026301	0.00825833829511719	0.00108760296428895	3	1	-0.871185	-271781057499383
1324	CG1662	OK	6.6467091219969e-13	7.09122066182865	0.0183574762963576	1.53341824746486e-12	5	1	244071573386966	-206568676613305
1325	CG1665	OK	9.39226112024271e-15	7.6586858756634	0.0198327619676485	2.27085925387828e-14	7	1	0.435545	-119934672497247
1326	CG1667	OK	2.6774388846776e-11	6.56071947006066	0.0169762810984204	5.94185246363684e-11	4	1	346103805671512	0.268971
1327	CG16700	OK	9.84615298869966e-24	9.97458494001604	0.0258036641483218	2.82114917960702e-23	3	1	-0.661724	-275608772419427
1328	CG1671	OK	8.95853699800609e-21	9.2740726894106	0.0240350385118007	2.43261362764485e-20	5	1	390828842292606	-217480260513757
1329	CG16711	OK	0.00023786662271625	3.49406047235086	0.00900361355282906	0.000405916155246231	2	1	-20380955003661	0.938982
1330	CG16713	OK	0.000429328475767614	3.33315952243178	0.00852938706728006	0.00072140785842246	3	1	-0.374147	-109983951233361
1331	CG16717	OK	4.13267568620123e-12	6.83387072612544	0.0176873734849743	9.3567005601981e-12	8	1	-0.946164	312642341472175
1332	CG16721	OK	5.85386395190541e-11	6.44307438237085	0.0166680021132832	1.28679183122683e-10	1	1	0.540922	171449547626044
1333	CG1673	OK	1.86643983870049e-27	10.7925494519819	0.0279818706820342	5.68947466575438e-27	3	1	-221045276154698	-232347315929864
1334	CG16734	OK	1.32414117961866e-42	13.6302069538482	0.0353559647356691	4.85048188904396e-42	4	1	378348392616092	0.909707
1335	CG16753	OK	1.58219591296513e-34	12.1985420104949	0.0316401339552332	5.30110062102663e-34	5	1	346465009818851	-169011098526452
1336	CG1677	OK	3.00766102471068e-32	11.7635467393327	0.0305086657490071	9.81328143893659e-32	2	1	-202601521839321	0.642628
1337	CG16771	OK	6.43064540933803e-15	7.707195296674	0.0199330441937509	1.56047615907786e-14	7	1	166275424133121	-139796525619958
1338	CG16772	OK	0.0306192928037947	1.87176887856457	0.00471964275443907	0.0451835087385877	11	1	-315754812587918	223367315150764
1339	CG16787	OK	5.75317637992152e-19	8.81941083928241	0.0228518150780431	1.50722337583283e-18	5	1	291537040839969	-163165265701745
1340	CG16790	OK	5.6398293094743e-06	4.39106543485275	0.0113326989585101	1.04389712353385e-05	7	1	153059095512211	-0.691768
1341	CG16791	OK	5.71057488429474e-38	12.8280438423362	0.0332665082137914	1.99649867360809e-37	2	1	-256394117702664	126043194152381
1342	CG16798	OK	2.42144513002985e-09	5.85248256583859	0.0150978364165606	5.06912227409777e-09	2	1	-270123737682522	-102427319072221
1343	CG16812	OK	1.08036417459671e-20	9.25408512366842	0.0239816992023846	2.92725847415865e-20	1	1	161809629569828	226365309573676
1344	CG16817	OK	0	124.101744038469	0.322411559125914	0	10	1	-0.623473	-405236024044488
1345	CG16820	OK	0.0138830538204025	2.20057524554406	0.00561832995342091	0.0210568800795913	1	1	167524117599308	0.535845
1346	CG16833	OK	8.48240969111459e-12	6.73001277325369	0.0174182079063703	1.90534145145536e-11	2	1	-185116861392678	0.117782
1347	CG16848	OK	0	56.2173603679118	0.14206379795396	0	13	2	-386224943031491	-525483483456109
1348	CG16863	OK	0.0169743367377607	2.12068079839989	0.00538741464465233	0.0255898263701561	4	1	324883312354862	0.511994
1349	CG16865	OK	1.24530995210981e-20	9.23889237779599	0.0239404445520407	3.3686884244403e-20	4	1	282044309745609	0.991805
1350	CG16888	OK	0.000833945398825512	3.14376542617884	0.00805376959348985	0.00137578914157663	3	1	0.559179	-205810195587609
1351	CG16892	OK	9.27276431352062e-100	21.168738483189	0.0549632728004279	5.36303555511103e-99	9	1	315014452110111	40684040150788
1352	CG16903	OK	1.07194527699312e-34	12.2302079626651	0.0317222810349687	3.6036299247803e-34	1	1	177453154693424	237754922725227
1353	CG16935	OK	1.40680076584799e-37	12.7579921367289	0.0330943744945878	4.88582738985383e-37	4	1	270319217811405	0.244919
1354	CG16953	OK	5.37530645552075e-18	8.56560898136597	0.0221891528263853	1.38315304949671e-17	1	1	0.557055	0.796431
1355	CG16956	OK	1.35938199801292e-77	18.6089534065112	0.0475414333366875	6.76367160787768e-77	13	2	-395181995262326	-5162000838742
1356	CG16959	OK	5.68324445702382e-12	6.78804285815103	0.0160205382705671	1.28062441764937e-11	13	2	-378953724731625	-533593053005669
1357	CG16974	OK	1.67760241216974e-07	5.10231680018373	0.0131848964960695	3.2953848801703e-07	2	1	-269178479541958	0.113363
1358	CG16979	OK	2.99529843722264e-28	10.9593836411592	0.0284149735285977	9.24647700233651e-28	1	1	115548271308719	0.913254
1359	CG16985	OK	0	46.7542386982939	0.121496216900612	0	3	1	-0.225182	-137154126547311
1360	CG16986	OK	9.17322994328711e-41	13.3173669108672	0.0345475854702265	3.30561170092214e-40	4	1	327553838859378	0.0508347
1361	CG16989	OK	0.000854765982066764	3.13654157604646	0.00807478656048032	0.00140897199655938	7	1	176009029517948	-150723177574609
1362	CG16995	OK	9.01133741272793e-07	4.77441906067252	0.0116898643252019	1.72229337439736e-06	11	1	-320109766353787	23327022156861
1363	CG17002	OK	1.90798948907634e-23	9.9086949624972	0.0256817664247663	5.44336572119603e-23	1	1	201327580581485	246433359004523
1364	CG17018	OK	0.019038691773804	2.07402075272001	0.00530855921822581	0.0285637670292808	1	1	-0.131236	0.207569
1365	CG1703	OK	0	42.3593267816176	0.110061267366032	0	5	1	401884693275272	-257192308090661
1366	CG17036	OK	0	66.5340101676681	0.172293550035719	0	6	1	-512242608894528	0.838998
1367	CG17059	OK	1.0298791007357e-16	8.21855148039549	0.0212899767879532	2.59185373887827e-16	10	1	0.130196	-447708505772088
1368	CG17065	OK	9.53029088006166e-14	7.35522497392978	0.0190445939077022	2.24914864769455e-13	1	1	0.388596	180636220790412
1369	CG17078	OK	0.000134555856835012	3.64335075939463	0.00939197294655889	0.000232966912398317	1	1	188377875457584	215620404101875
1370	CG17119	OK	0	148.035633924768	0.384825576311713	0	2	1	-312332301963986	-0.363176
1371	CG17121	OK	0.00270914189746278	2.78105331531158	0.00695808517654176	0.00433871729193725	6	1	-50935533605975	107655661918189
1372	CG17124	OK	0	69.3337446844031	0.180210019872731	0	6	1	-367538445820034	0.489824
1373	CG17127	OK	3.1164318632973e-129	24.1574646868183	0.0627099744498029	2.08410074506622e-128	12	1	-289438336719693	-192140037201379
1374	CG17141	OK	1.16469255306856e-10	6.33788637209512	0.0163994160317075	2.54005893408718e-10	1	1	209886426101505	139271717883613
1375	CG17147	OK	0	110.972119582271	0.280604222280053	0	6	1	-522150879730404	0.986584
1376	CG17163	OK	0.000146899620139053	3.62070686192608	0.00933102744604928	0.000253897748727075	5	1	341905445228397	-0.67405
1377	CG17168	OK	1.45571684244257e-13	7.2984307112892	0.0188978853215187	3.41930568574672e-13	1	1	114185208450138	120313280440833
1378	CG17169	OK	3.22178188815096e-12	6.86948157736198	0.0177747224479777	7.30431723664238e-12	13	2	-362504618992031	-5259093467221
1379	CG17186	OK	0.000424153352867832	3.33653197291297	0.00859184718278403	0.000713072514153625	1	1	0.702233	165388470508125
1380	CG17187	OK	5.78374824372004e-11	6.44490222494317	0.01667350858567	1.27250118574873e-10	4	1	258317655692875	0.626382
1381	CG17202	OK	3.43506569567403e-170	27.7834756099378	0.0721640742294935	2.71187965570592e-169	5	1	293978017936527	-110907739780877
1382	CG17219	OK	1.33867408158105e-58	16.0970097186441	0.0417766707168433	5.69936774869542e-58	5	1	342703861366092	-126692086838219
1383	CG17221	OK	1.52005363375581e-19	8.96724956739262	0.0232351812945828	4.02668830557364e-19	4	1	287913459907352	0.921728
1384	CG17224	OK	2.16035196316082e-97	20.9102382231685	0.0542897649235563	1.23443377791843e-96	3	1	0.299964	-209173769138787
1385	CG17230	OK	0.000646930835214303	3.2173377904118	0.00826830597521394	0.00107455394934563	7	1	0.593887	-0.802635
1386	CG17233	OK	0.000263181268548146	3.46696902750631	0.00893286464231613	0.000448041732746042	2	1	-136531588067234	0.535748
1387	CG17249	OK	6.1336924169885e-08	5.28946619985474	0.0136695743277257	1.22760030288624e-07	1	1	12277790940839	122574048854377
1388	CG17260	OK	1.14258623465459e-15	7.92479813798369	0.0205166347572007	2.82137873842023e-15	8	1	-0.626044	2917420204654
1389	CG17265	OK	6.32977535240059e-275	35.4084439351716	0.0919854802017071	6.81578726120803e-274	6	1	-398571449150265	0.298511
1390	CG17266	OK	0	37.6599330568735	0.0978480575955476	0	5	1	261736959586918	-175552302978966
1391	CG17270	OK	1.40069577089777e-10	6.30938902369412	0.0162666760316561	3.04875300843083e-10	11	1	-393065172065914	195772057391669
1392	CG17271	OK	1.5913707492411e-202	30.3422158465736	0.0788184268494209	1.4104495769496e-201	6	1	-436179595817746	-0.545486
1393	CG17272	OK	5.55180989799631e-40	13.1822453460267	0.0341975373581843	1.98483673334246e-39	7	1	119905394683658	-173869687698815
1394	CG17278	OK	8.25151107683727e-14	7.37444570102937	0.0189858890570131	1.95197667727507e-13	3	1	-0.346254	-278195184849236
1395	CG17290	OK	2.58337110393739e-10	6.21395472085749	0.0144974647897754	5.59001590220479e-10	2	1	-309061425556362	-0.0204761
1396	CG17292	OK	8.04409017287094e-28	10.8696130016273	0.0281823165169013	2.46640907483691e-27	3	1	-174338346724332	-239640981338952
1397	CG17294	OK	2.63766270855057e-06	4.55352956326371	0.0117597483290191	4.94549358160168e-06	4	1	188896984229862	0.0561119
1398	CG17321	OK	0.0156377157306823	2.15355060528834	0.00546093335419912	0.0236104881209318	3	1	-137757581104458	-203652257107232
1399	CG17322	OK	7.07969300341603e-05	3.80536739159564	0.00977933425675006	0.000124084406639236	3	1	-0.961416	-265064388893578
1400	CG17323	OK	0	66.1221005020311	0.171751724216333	0	6	1	-41144421659869	0.334385
1401	CG17333	OK	8.53432858978349e-43	13.6622254053826	0.0354455520080066	3.13775038232784e-42	4	1	239722961555301	0.0772251
1402	CG17337	OK	3.33318240282371e-06	4.5040718595524	0.0116299934537671	6.2261449491486e-06	1	1	119440836082279	0.839204
1403	CG17343	OK	1.9211376332825e-05	4.11676497801496	0.0106235406035683	3.46144982679072e-05	1	1	159928030143558	0.102518
1404	CG17359	OK	5.14333077822527e-05	3.88372886107421	0.0100114734815919	9.07362901445225e-05	7	1	0.858666	-0.760455
1405	CG17360	OK	0.00363013540702604	2.68466421094551	0.00688066272162078	0.00574632166112981	2	1	-0.781566	0.584161
1406	CG17361	OK	1.54986689761146e-09	5.92622734279178	0.0153197697416281	3.27340030419061e-09	1	1	0.655185	0.487096
1407	CG1737	OK	3.02248752334685e-25	10.3147319550138	0.0267399356551459	8.90053842152731e-25	9	1	137127298484623	314841156817939
1408	CG1738	OK	6.04758340118233e-24	10.0228597124934	0.0259806138578972	1.74077523363709e-23	5	1	372186559806644	-0.835107
1409	CG17385	OK	6.63143912473397e-51	14.960697429334	0.0388227310877256	2.63749818558925e-50	7	1	124974221359073	-183885032318566
1410	CG17454	OK	1.46892291950819e-09	5.93503401537136	0.0153528896479609	3.10375724314815e-09	1	1	0.153183	16795166096833
1411	CG17470	OK	0.00298412235319994	2.7495209525823	0.00698963360573865	0.00475770450651688	2	1	-0.595555	0.518568
1412	CG17486	OK	0.00129778616691458	3.0119711862448	0.00775170973901832	0.00211857005080308	1	1	0.402104	142428832866218
1413	CG17490	OK	0.00312275652670485	2.73460522153795	0.0070292482354115	0.00497078629115168	1	1	0.563376	0.172695
1414	CG17493	OK	0.000821600260376917	3.14812741444707	0.00810599919116623	0.00135609604307536	1	1	0.902997	0.561914
1415	CG1750	OK	9.75102083213326e-12	6.70970339069869	0.0173610756668522	2.18586845137592e-11	1	1	168813890586673	0.726558
1416	CG17508	OK	6.6707951735924e-53	15.2637221107091	0.039610332726637	2.70164495027985e-52	1	1	134851020942508	0.839979
1417	CG17514	OK	1.36207579319404e-99	21.1506068085216	0.054915824141201	7.8640751209831e-99	2	1	-146841740240277	0.41884
1418	CG17528	OK	6.288388209547e-13	7.09888460401414	0.0183772672730582	1.45176010274122e-12	2	1	-127418678631008	116112452365424
1419	CG17544	OK	0	45.4755950311727	0.118141414970678	0	3	1	-0.130777	-168855351589654
1420	CG17556	OK	1.77618193782041e-90	20.1362499401555	0.0522799931138661	9.70959983662684e-90	7	1	0.775745	-110802665732835
1421	CG17565	OK	2.77699976596495e-18	8.64137602288385	0.0223884173547018	7.19020115981212e-18	1	1	180742544303714	0.16507
1422	CG17568	OK	0.000425946721026876	3.3353589966689	0.008585726057246	0.00071584607371633	1	1	162953013549625	0.406028
1423	CG17574	OK	1.35881632173436e-22	9.71058856745346	0.0251698519840816	3.81655142084881e-22	8	1	-151668589939297	388110476352241
1424	CG17593	OK	4.10017635498473e-71	17.791667056459	0.0461836400765867	1.94310163667076e-70	6	1	-345778768886746	-0.305628
1425	CG17597	OK	1.17415970117351e-07	5.16941179242177	0.0133613795945923	2.32016376940172e-07	7	1	141843265662967	-0.674093
1426	CG17598	OK	0.0129398208844173	2.22801309518443	0.00571077157945857	0.01966813323758	2	1	-145433124531926	170876055575874
1427	CG17600	OK	1.34052309764317e-17	8.45968330235303	0.0219132449866181	3.42902919615188e-17	4	1	307003921638309	0.608684
1428	CG17612	OK	2.79875019938214e-07	5.00461081578645	0.012919194085703	5.45898635329407e-07	4	1	277507394920169	0.485833
1429	CG1764	OK	4.63503326551187e-140	25.1667334155395	0.0653522977639819	3.22286727269309e-139	4	1	368086618552982	0.572229
1430	CG17646	OK	1.22601721898904e-299	36.9794305424526	0.0960605462484333	1.40836609338015e-298	3	1	-232595342029751	-21695110239837
1431	CG17652	OK	8.47734286115364e-09	5.64051036958292	0.0145855929390052	1.74355580999511e-08	5	1	350311512122928	-100629869483445
1432	CG17660	OK	8.7607884468677e-05	3.75230548870403	0.00967589775894066	0.000152957138160949	6	1	-347050922741116	-0.827104
1433	CG17672	OK	5.71538430309004e-05	3.85802344357597	0.00992220284966166	0.000100632344845684	3	1	-173705464233578	-173081845425103
1434	CG17683	OK	0.000723357022920584	3.18516518245588	0.00820225979721367	0.00119810512882743	1	1	0.878018	0.525395
1435	CG17691	OK	8.03791794700522e-93	20.401925768111	0.0529707821683933	4.45999331383356e-92	2	1	-249646609653653	159155851222541
1436	CG17698	OK	2.19919781707141e-58	16.0662593990459	0.0416897531432995	9.32718053339815e-58	2	1	-140148973097027	132759767390754
1437	CG17712	OK	2.42650922752859e-09	5.852135205253	0.0151362638576697	5.07865732739034e-09	1	1	0.873684	0.909601
1438	CG17715	OK	1.16217714319103e-12	7.01349611161088	0.0181551556857742	2.66269951625868e-12	1	1	0.706628	111814909793403
1439	CG17716	OK	2.53232333400424e-41	13.4131424368981	0.0347523372300104	9.19177137362807e-41	3	1	-118865137924374	-248100442074273
1440	CG17721	OK	1.28888851573368e-52	15.2206950680129	0.0394967634351743	5.21782679268394e-52	4	1	353377527366459	0.0859116
1441	CG17724	OK	0.00531591572482546	2.55457240679413	0.00653187948237531	0.00831972935053125	2	1	-281640058387936	0.876124
1442	CG17726	OK	7.38629285881485e-05	3.79486156748639	0.00978634485092123	0.000129253643550795	4	1	30625848210889	-0.211587
1443	CG17732	OK	2.14022888898575e-12	6.92759807819108	0.0179149669388798	4.87219686120477e-12	1	1	-0.242207	-0.0132601
1444	CG17734	OK	1.71474777969916e-195	29.8043658250386	0.0774136525006929	1.47776578317894e-194	1	1	-0.140366	283435374118354
1445	CG1774	OK	3.01976984241583e-07	4.98994848482557	0.0128759867876653	5.87629295447467e-07	3	1	-0.443853	-169566518448327
1446	CG17746	OK	4.0428020551062e-15	7.76623098695527	0.0201136031159611	9.85352708175603e-15	1	1	0.0189034	287391286708381
1447	CG17754	OK	0.000167851257661061	3.58606717653487	0.00923934826534507	0.000288865550489149	3	1	0.571981	-195415014408562
1448	CG17764	OK	0.000135186089338889	3.642148349007	0.00906592954425572	0.000233976826383972	2	1	-208292537559689	170506602145698
1449	CG17765	OK	6.53082643949806e-137	24.8774241291311	0.0645996542031045	4.49715955996099e-136	7	1	0.927161	-176043945930932
1450	CG17776	OK	3.99049995118293e-110	22.2655096183842	0.0578116295766689	2.43806832189001e-109	10	1	-0.461079	-498381251476739
1451	CG17802	OK	7.20993149341307e-07	4.81911194713893	0.0124434057498925	1.38303630090076e-06	4	1	34509281552869	130421465255286
1452	CG17803	OK	0.018468891639389	2.08645106727489	0.0051010487372494	0.0277422896258433	3	1	-132813521851719	-248445910595391
1453	CG17807	OK	5.59988565457356e-06	4.39261042291978	0.0113406509802604	1.03669624696905e-05	7	1	20484303868848	-126148438833688
1454	CG17816	OK	6.94974748525963e-276	35.4707299256642	0.092155618948752	7.51582778476396e-275	12	1	-301823454727352	-226621634148095
1455	CG17829	OK	1.05100921110966e-05	4.25376932658511	0.0109780213013047	1.92110226287341e-05	1	1	167782801757633	254177862025764
1456	CG17834	OK	2.6009250947192e-65	17.0267448383666	0.0441948570906564	1.17507132394405e-64	3	1	-179793972386912	-211265677593682
1457	CG17839	OK	4.94979149427061e-47	14.3550907698739	0.0372268173635267	1.89314810085816e-46	3	1	-199583457042397	-222625810287926
1458	CG17841	OK	1.78773656057894e-19	8.94936061231586	0.0231910423169091	4.72732809820206e-19	7	1	0.984601	-150473493717644
1459	CG1785	OK	8.55723718154084e-92	20.2859443440132	0.0526701065681259	4.70884171838541e-91	5	1	413162178169071	-214582115791772
1460	CG17883	OK	2.04982347661251e-06	4.60626560225695	0.0118975826271435	3.86293515125747e-06	2	1	-0.31814	147769075252082
1461	CG1789	OK	8.36529562647319e-89	19.9445025608002	0.051782253398201	4.50866825359806e-88	5	1	400014680991947	-187812036655877
1462	CG17896	OK	0	39.6823931328191	0.103107421493956	0	7	1	0.0857832	-0.951044
1463	CG17904	OK	9.38178857584471e-38	12.7895172634462	0.0331767430184264	3.26740530526537e-37	1	1	146825808654606	0.875558
1464	CG1792	OK	0.00887043138781416	2.37098267251062	0.00608166186915378	0.0136471333695255	1	1	168103999267399	0.640863
1465	CG17977	OK	2.93265256188785e-07	4.99560022893033	0.0128984316184112	5.71122630753588e-07	3	1	-0.0717489	-158260667704079
1466	CG17982	OK	1.73353961973978e-20	9.20342824128832	0.0238470540762095	4.67544591518133e-20	1	1	-0.189071	298590999461677
1467	CG17985	OK	1.83883687318577e-17	8.42274403323214	0.0218185593166257	4.69647604060844e-17	1	1	0.713759	204376917697456
1468	CG17996	OK	3.74990177943454e-25	10.2939957564469	0.0266874077325398	1.10263257572226e-24	4	1	268872636924564	-0.0875686
1469	CG18004	OK	1.72562141418808e-106	21.8870519786826	0.0568318088891945	1.03526902050959e-105	9	1	290286583076297	369107180453803
1470	CG18012	OK	1.31525841568804e-25	10.3943582610869	0.0269486749837395	3.90078574147097e-25	6	1	-367191749443234	-0.592822
1471	CG18048	OK	6.52505558201728e-29	11.096467020729	0.0287676945590785	2.0331665377592e-28	4	1	285432666908085	-0.443185
1472	CG1806	OK	8.45682263829725e-07	4.78718554394128	0.0123650917277326	1.61848327306069e-06	3	1	-171317398180188	-130092096708749
1473	CG18081	OK	2.46622766661292e-133	24.5446548935398	0.0637247551899445	1.66943354133044e-132	5	1	28302177823621	-248676187180016
1474	CG1812	OK	0.00261091571720475	2.79302092252156	0.00717707770392854	0.00418409524529871	2	1	-165582990278424	11025004944947
1475	CG18135	OK	1.66265146148894e-242	33.2353343147098	0.0863083608546498	1.65122487275959e-241	6	1	-455534559120358	0.292195
1476	CG1814	OK	4.52721289075717e-19	8.84620697230521	0.022921374388621	1.18791683509842e-18	1	1	220193237434208	15178897938874
1477	CG1815	OK	0.000465519505734086	3.31057679443784	0.00852284935000738	0.000780904271816045	2	1	-162827616562069	120807093001868
1478	CG18178	OK	3.55704827643784e-260	34.4367329834573	0.0894671009202729	3.70222634283525e-259	5	1	401341766486942	-207090312622521
1479	CG18190	OK	7.08826644970921e-05	3.80506784240712	0.00980656067178775	0.0001242128379087	7	1	0.94728	-0.927254
1480	CG18208	OK	0	132.253705716813	0.343811789303188	0	3	1	-0.455278	-121214616678689
1481	CG18213	OK	0.000240596070411446	3.49101338762741	0.00898360827017015	0.000410433433374256	11	1	-261267399419964	194778924800422
1482	CG1824	OK	0.00147104805479653	2.97372396562985	0.00765173582393175	0.00239396444497735	4	1	226596731315433	0.954983
1483	CG18249	OK	7.09233128536002e-10	6.05336991509985	0.0154450825862081	1.51689479292846e-09	4	1	312779564033329	0.228172
1484	CG18259	OK	0.000328342571203092	3.40705241773202	0.00877688840941269	0.000555558082040732	1	1	152458972106754	165603166438606
1485	CG18262	OK	2.48628648083277e-07	5.02736809527002	0.0129846481389698	4.85712431433847e-07	4	1	296737665305912	155560618258979
1486	CG1827	OK	2.18891743652184e-22	9.66187346746904	0.0250396957460497	6.12737107230749e-22	7	1	0.783049	-119943726442788
1487	CG18273	OK	3.67720839021853e-11	6.51324548911342	0.0168520348958077	8.11900904757949e-11	2	1	-239685755600155	0.289891
1488	CG18343	OK	1.49709230670457e-54	15.5094530592603	0.0402299761357421	6.15567315057785e-54	11	1	-39632142149371	198762446261909
1489	CG1840	OK	7.32635913589233e-24	10.0038889426599	0.0259321610880459	2.10521979665655e-23	3	1	0.499014	-278131074093316
1490	CG18428	OK	1.74056065663659e-21	9.44717089822469	0.0244843482146484	4.79158760555589e-21	4	1	21233815587598	0.181396
1491	CG18446	OK	1.26112501660659e-09	5.96000837702981	0.0154175660627405	2.67091706469505e-09	1	1	0.580978	176002698756721
1492	CG1847	OK	0.000285428920520354	3.44509541669566	0.00887669442773854	0.000484844551420812	4	1	258457512031376	0.559847
1493	CG18473	OK	0.00998836399142669	2.32678468403341	0.00585979209868093	0.0153150818635269	3	1	-140432244171322	-0.511562
1494	CG18476	OK	0.000101225923447061	3.71593722435078	0.00955814864137515	0.000176208743486495	1	1	0.397023	0.766917
1495	CG1850	OK	0.00471690111187909	2.59592001844926	0.00597666340117301	0.00741014983244784	1	1	0.808603	136308914042976
1496	CG18507	OK	2.50336781523592e-262	34.5802429676117	0.0895894359770535	2.62196223589468e-261	6	1	-413483696808041	0.837233
1497	CG18508	OK	0	45.4593920468984	0.118107265240618	0	6	1	-414264064659298	-0.134384
1498	CG18528	OK	7.36015531587262e-32	11.6877687737534	0.0302608277073441	2.38893582859915e-31	4	1	33373274243909	0.284011
1499	CG18547	OK	0	50.691395817231	0.131538496617255	0	6	1	-468005925049008	0.629502
1500	CG18549	OK	0.0029971240067907	2.74809586527145	0.0070637649665027	0.00477690592578485	2	1	-259025901188076	104207545138862
1501	CG18557	OK	2.46129919295137e-06	4.56805970060138	0.00959589705638184	4.62090270248881e-06	3	1	-0.060797	-203798479221795
1502	CG18598	OK	6.16906110883222e-61	16.4266022722281	0.0416393598843271	2.67674970914561e-60	13	2	-40087292753619	-512152833126519
1503	CG18600	OK	1.03586151223053e-217	31.4724220381447	0.0817584507518875	9.61692284771941e-217	5	1	381123012672245	-210845274113152
1504	CG18622	OK	1.53098240490677e-218	31.533051317266	0.081671188014006	1.4280098745861e-217	8	1	-124729162086666	359540158130195
1505	CG18643	OK	9.72709323598295e-33	11.8584505452738	0.0307535068026252	3.19357414079638e-32	7	1	182438129554569	-131546181820367
1506	CG18659	OK	9.73239147412782e-10	6.00221157456991	0.0155200440754909	2.07000160811708e-09	8	1	-144035496939839	395522003985908
1507	CG18661	OK	5.15168957564283e-175	28.1799312492584	0.0731908330992759	4.13254197576304e-174	7	1	0.85881	-121890658520196
1508	CG18731	OK	3.36589062875698e-22	9.6177026770234	0.0249287010571849	9.37990370579536e-22	4	1	275794119010746	107077437259223
1509	CG18764	OK	0.0213538912032874	2.02655656483547	0.00518249180079442	0.0319267730076441	1	1	179757899413883	156029754497077
1510	CG18766	OK	1.05854623735925e-42	13.6465346330385	0.0354012673468453	3.88471274667247e-42	1	1	133214396606266	174901991702583
1511	CG18787	OK	8.88977978022116e-19	8.77055004070837	0.0227227516796705	2.32285100074909e-18	4	1	232344383369266	0.731656
1512	CG18789	OK	0.0263376913767951	1.93757264322078	0.00495450662950091	0.0390735189284369	1	1	129316228996097	0.707647
1513	CG18809	OK	0.000308698593017242	3.42385427489016	0.00881836911172624	0.000523030360403555	5	1	362119430671512	-0.972178
1514	CG18812	OK	1.21396421161875e-16	8.19880279473375	0.0212373185003462	3.04974481079632e-16	12	1	-302645307411373	-223573190353844
1515	CG18815	OK	5.03626214962964e-56	15.7257660162625	0.0408080265753755	2.10199120527238e-55	7	1	162926954398929	-136126613996957
1516	CG1882	OK	2.83190908683056e-30	11.3735470672761	0.0294899094613829	8.95842814238181e-30	8	1	-0.934973	31531494221833
1517	CG1885	OK	3.14691873712007e-12	6.87283494628106	0.0177883568702242	7.1410848265417e-12	3	1	-0.935932	-118281370781396
1518	CG18870	OK	0.00246454775035815	2.81163138780647	0.00722188271527732	0.00395652964398987	1	1	155025166641056	0.90329
1519	CG1888	OK	9.20467895048593e-20	9.02235201838091	0.0233804785495019	2.44681028566503e-19	1	1	0.48503	139411836482551
1520	CG1890	OK	2.40948284811355e-233	32.5950571808697	0.0846769197051433	2.34389790034539e-232	8	1	-128042322029293	333340102054145
1521	CG1896	OK	6.21907157146221e-32	11.702070264677	0.0303487632924882	2.02053967543336e-31	4	1	227957624564945	0.677061
1522	CG1902	OK	4.41401259906752e-54	15.4398683672687	0.0400676451725108	1.80525511178434e-53	1	1	0.0558686	197329383708503
1523	CG1907	OK	3.47091672352588e-23	9.84872593998942	0.0255297215692362	9.85716623476975e-23	7	1	131297225127994	-136564469717477
1524	CG1910	OK	0	76.8212747927689	0.19967302575207	0	9	1	146567839752018	318811469890144
1525	CG1927	OK	1.64593796648614e-15	7.87931237469731	0.0204083614359229	4.0452668138608e-15	7	1	0.886715	-194468409203027
1526	CG1943	OK	0	231.775817419026	0.602612643181382	0	4	1	408642524848758	119714563704993
1527	CG1965	OK	0.00546862794842866	2.54469712465577	0.00653348847493092	0.00855470493783843	2	1	-1309839721815	100756579257514
1528	CG1968	OK	1.79406022419186e-08	5.51001062234237	0.0142450514964932	3.65072948886063e-08	1	1	143622750411808	0.438721
1529	CG1969	OK	1.54259603578826e-65	17.0572940353328	0.044273144276748	6.98828944699897e-65	7	1	120974702010929	-153296882294152
1530	CG1971	OK	1.65114553858913e-20	9.20865748924342	0.0238387577649016	4.4556352274079e-20	7	1	0.955161	-11800900139663
1531	CG1983	OK	3.63947833463786e-07	4.95376912308212	0.0128007407520444	7.05878982195567e-07	5	1	260300535331546	-141176754616235
1532	CG2003	OK	3.77160898121666e-185	28.9952921202137	0.0753112921936008	3.13912463703767e-184	3	1	-0.926958	-181860918186639
1533	CG2004	OK	7.98028989676711e-224	31.9161105818795	0.0829124056418454	7.54231948442321e-223	5	1	239030212531864	-283670992039178
1534	CG2006	OK	1.77475908274784e-11	6.62175800471053	0.0171356467448832	3.94914590807381e-11	1	1	195782632003605	131887548781898
1535	CG2017	OK	9.24971928380977e-37	12.6104242930016	0.0327030439767666	3.18140569088883e-36	3	1	-110117852319897	-239437669895623
1536	CG2021	OK	7.48512776529523e-248	33.603384829533	0.0872993882447997	7.5388089846221e-247	5	1	283193773399173	-15200723447654
1537	CG2023	OK	1.33659169308429e-34	12.2122720356171	0.0316630366830254	4.48272982567893e-34	4	1	19183501638013	-0.0853764
1538	CG2034	OK	1.16337883419578e-114	22.7287868037018	0.0590223126265227	7.27732142770772e-114	9	1	277007574210941	333229714252021
1539	CG2046	OK	3.57611190655197e-151	26.1622384961317	0.0679503426866066	2.63348684048964e-150	4	1	297538084159671	0.785314
1540	CG2059	OK	3.27849868633601e-183	28.8410730991404	0.0749143671054286	2.70164548772367e-182	7	1	143870228896915	-10828341879699
1541	CG2063	OK	3.13320389637763e-15	7.79846630887253	0.0201979964764973	7.64590701193865e-15	4	1	237554163108646	0.544035
1542	CG2064	OK	6.37179832940528e-49	14.6537740825097	0.0380236419766248	2.48564949696792e-48	3	1	-249630385269345	-214376992367242
1543	CG2065	OK	1.00326426755355e-15	7.94094115826667	0.0205479612966102	2.47980862959258e-15	3	1	-148873900999249	-233542985104058
1544	CG2076	OK	1.95931497325796e-70	17.703811882851	0.045955309237155	9.22395165172576e-70	3	1	-119529813160122	-245771378658746
1545	CG2091	OK	7.10853531528584e-138	24.9662726220955	0.0648400432564641	4.90853224575589e-137	1	1	209556836257755	257551699496772
1546	CG2100	OK	2.69858212909548e-22	9.64041062888137	0.0249867865657308	7.53924416060831e-22	3	1	0.347154	-144381088398431
1547	CG2116	OK	5.81875417784839e-15	7.71995028936947	0.0199922270278277	1.41336901114071e-14	1	1	124329656730472	130505698539283
1548	CG2118	OK	4.13308558953238e-16	8.05019576116976	0.0208523178445	1.02898867448757e-15	7	1	0.938523	-109629393003915
1549	CG2121	OK	4.88499369787881e-07	4.89621559899586	0.0122457121858922	9.42315189815237e-07	3	1	-0.0852089	-232335800312493
1550	CG2124	OK	0.000797392232810834	3.15685899019601	0.0081256605213132	0.00131701142179176	3	1	-120955133070172	-179644400261376
1551	CG2129	OK	0.0317686104666021	1.8554133606056	0.00474140498854432	0.0468309897933899	1	1	130047601829349	0.822248
1552	CG2147	OK	2.49536188806653e-181	28.6906516837011	0.0745251864573272	2.03944699884519e-180	4	1	297286123405277	0.788849
1553	CG2157	OK	0.00293357848927451	2.75511466336315	0.00690483600033757	0.00468011377864898	11	1	-313301103939236	221823697902229
1554	CG2162	OK	9.94848181224138e-07	4.75446801589189	0.012275606093995	1.89704173168596e-06	13	2	-36430454813403	-501778859280083
1555	CG2182	OK	4.6693655883087e-19	8.84275445107202	0.0229132299965519	1.22489461407593e-18	1	1	0.691019	226314526416328
1556	CG2186	OK	0.0178186128788288	2.1010426127566	0.00537985245969715	0.0268018387411076	2	1	-147632613410176	0.542875
1557	CG2199	OK	3.10556044136765e-102	21.4356863673553	0.0556597255923154	1.81509631658129e-101	5	1	429853433738529	-193782562397454
1558	CG2200	OK	2.83270594639516e-17	8.37198820033927	0.0216897922730445	7.19982436694012e-17	7	1	202753991256534	-103015202663872
1559	CG2202	OK	0.0248704584758951	1.96218528097686	0.0050158398446854	0.0369958737077652	2	1	-239866327871502	0.938912
1560	CG2211	OK	1.26952327053841e-05	4.21130056477361	0.0108677435291995	2.3120395489568e-05	4	1	233399576316654	0.620337
1561	CG2218	OK	4.89186492400281e-49	14.6717172118338	0.0380681232112305	1.91206527468569e-48	1	1	256648153434574	142302947856452
1562	CG2224	OK	8.64625447754731e-05	3.75560232583029	0.00968176900255931	0.000151036796418403	4	1	299545902381717	0.10479
1563	CG2225	OK	9.41163777813839e-06	4.27841037061977	0.0110323251967558	1.72379574367777e-05	7	1	114856905113041	-0.816999
1564	CG2233	OK	0	46.7611726891666	0.12049461058991	0	11	1	-301860147346676	24073625168946
1565	CG2246	OK	2.98630717732782e-16	8.08987469599978	0.0209562032060216	7.44970449465492e-16	7	1	0.988513	-0.580652
1566	CG2247	OK	0.000721153648299507	3.18604787135167	0.00820160726979997	0.00119465409988277	2	1	-0.640214	114013760901954
1567	CG2258	OK	1.48420198021087e-05	4.17587684270333	0.0107740373229645	2.69366180281808e-05	2	1	-137872662772358	0.945655
1568	CG2260	OK	5.21220462035938e-124	23.6552423853198	0.061430636850277	3.39901192083737e-123	5	1	423128170142948	-1690201345906
1569	CG2277	OK	1.38005332280856e-60	16.377694012662	0.0425030362619393	5.96467779875344e-60	9	1	312036031852543	431397944308784
1570	CG2310	OK	0	44.29337756223	0.115097384078621	0	1	1	234393734107792	231018477298286
1571	CG2316	OK	2.14707361753384e-13	7.24595119757647	0.0187567878059324	5.0219261178583e-13	2	1	-113732742895306	135080700732734
1572	CG2321	OK	0.00193446999094421	2.88865443079203	0.00739016249008497	0.00312720497401179	4	1	250831312309086	0.251565
1573	CG2371	OK	5.23367297507521e-08	5.31841785307096	0.0137475575904858	1.04957669417689e-07	7	1	202494639526188	-0.53882
1574	CG2453	OK	1.76603715652554e-07	5.09258867207077	0.0131614193823049	3.46636938734571e-07	7	1	169676536689579	-0.341771
1575	CG2493	OK	0	52.7608888365071	0.13711605455308	0	7	1	0.623888	-141770333431695
1576	CG2519	OK	0.0155168383283759	2.15664062412363	0.00552601309762239	0.0234315303607809	2	1	-152396431197346	0.548379
1577	CG2533	OK	1.79649095085035e-54	15.4977421440763	0.0400099053060231	7.37456207119343e-54	6	1	-523276406158627	0.926736
1578	CG2540	OK	1.42394885291349e-08	5.55053924359699	0.0143457032975744	2.91065887913087e-08	2	1	-19102080502075	102873128272559
1579	CG2543	OK	0.0139284922306901	2.19929455737431	0.00563111090917576	0.0211225849478648	7	1	103198904166996	-101937804006074
1580	CG2556	OK	1.98166854051781e-05	4.10960661110476	0.01059865885868	3.56857811405149e-05	12	1	-2937270220415	-218721241138909
1581	CG2604	OK	8.28309791061847e-85	19.4789437527054	0.0505715834978312	4.34688259298825e-84	7	1	168461341033756	-132624268911813
1582	CG2608	OK	0.000171150092301229	3.58098585724753	0.00923041120698581	0.000294433673280807	7	1	204967755447208	-0.566851
1583	CG2611	OK	4.7007258391475e-24	10.047723081665	0.0260459723978488	1.35504299919456e-23	5	1	275189060340702	-129900968454812
1584	CG2614	OK	2.25366360868269e-19	8.92375686338318	0.0231231952271042	5.94321074905452e-19	5	1	422333759437381	-170326751850579
1585	CG2617	OK	1.02618706920649e-24	10.1966462863213	0.0264305455863167	2.98922327404555e-24	4	1	312836784492313	0.901411
1586	CG2641	OK	0.0319736880274729	1.8525465746301	0.0047051730701197	0.0471193679163365	6	1	-517803817619503	0.943986
1587	CG2656	OK	1.45970430399062e-40	13.2826340733927	0.0344583571973779	5.24494112255511e-40	7	1	20254492200452	-19227156081054
1588	CG2658	OK	5.92129531653033e-06	4.38046575059828	0.0113085925286586	1.09497840506535e-05	9	1	328780359397709	375761681415107
1589	CG2662	OK	1.32177235327844e-14	7.61467564449557	0.0197105546707221	3.18112289030638e-14	4	1	278109783302128	0.468725
1590	CG2685	OK	1.23608353419696e-08	5.57522037558675	0.0144151457322858	2.53131832398395e-08	1	1	176993173728763	211968165256049
1591	CG2691	OK	3.00696522903837e-41	13.4003985858712	0.0347625376551179	1.09027091995424e-40	3	1	0.107843	-299221057079766
1592	CG2694	OK	3.11637927839413e-06	4.51833578389621	0.0116579907805305	5.8288159416372e-06	4	1	334991687904178	0.830116
1593	CG2698	OK	0.00763908049248029	2.42571742510213	0.00622400860951663	0.0118128522938153	2	1	-239193284143628	127923184253242
1594	CG2701	OK	0.0014413125810282	2.97998498135074	0.00766822383903375	0.00234748901428163	4	1	23732537664014	0.512091
1595	CG2712	OK	0.00179817559586793	2.91155453732829	0.00748367174792692	0.00291112337496333	1	1	136501855026066	101065605498817
1596	CG2747	OK	4.48968193042629e-10	6.12657012986398	0.0158454892374576	9.65005788494945e-10	2	1	-298886650432766	0.238466
1597	CG2765	OK	4.7914440889846e-23	9.81626452899546	0.0254413151947031	1.35764390483846e-22	3	1	-237808620561779	-19295629896972
1598	CG2767	OK	1.07090678602955e-199	30.127079714267	0.078259639385288	9.39139099692232e-199	3	1	0.505247	-196009928368066
1599	CG2781	OK	0	42.1679286212431	0.10956877510806	0	3	1	-114108186592282	-146444499872659
1600	CG2790	OK	1.19874583900861e-10	6.33344347372121	0.0163872916616847	2.6137535011491e-10	5	1	431668657432377	-225171250484917
1601	CG2794	OK	1.73665376383643e-05	4.13998353329038	0.0106846059505675	3.13812516839671e-05	4	1	211261934409916	-0.221183
1602	CG2811	OK	1.53456599457049e-33	12.0121099185544	0.0311550266848372	5.08682098798615e-33	7	1	103836006294071	-125335276506875
1603	CG2812	OK	2.00784151613367e-74	18.2137382159118	0.0472588734956243	9.79940663601019e-74	11	1	-307692998279751	197899013377692
1604	CG2818	OK	0.0130874308000132	2.2236075284103	0.00570037847966722	0.0198864328721322	7	1	203372520576297	-0.56779
1605	CG2837	OK	0	58.2384023946295	0.151258050587145	0	3	1	0.0400484	-295888084553216
1606	CG2841	OK	1.11500185879012e-06	4.73137841307998	0.0120961300098485	2.12169533091532e-06	11	1	-416540318359555	147398596622016
1607	CG2846	OK	3.41266717334399e-25	10.3030621974778	0.0267112516119724	1.00406327487202e-24	1	1	0.848513	-0.136182
1608	CG2852	OK	0	59.3662180974945	0.15424981673212	0	3	1	-0.357395	-261057097099755
1609	CG2862	OK	3.11257261437018e-283	35.9442471512888	0.0933179352445579	3.41800237201378e-282	10	1	-0.337049	-412192601345513
1610	CG2865	OK	8.00568512803028e-92	20.2892204731315	0.0526786177498908	4.40776843796742e-91	3	1	-21532305740279	-174975425384972
1611	CG2875	OK	8.53664875975849e-73	18.0073077713378	0.0467444960428493	4.10805621542239e-72	5	1	404000324378788	-169812983654473
1612	CG2887	OK	0.0138163062096953	2.20246310670315	0.00544064064079811	0.0209620190530846	4	1	409111684928714	102921563006904
1613	CG2889	OK	2.12974620889878e-16	8.13094709141604	0.021055736786841	5.32757136199944e-16	1	1	174034637580692	146231776095893
1614	CG2909	OK	0.00671173560355286	2.47233220604904	0.00633674773255961	0.0104273474139959	3	1	-0.978868	-261813015125726
1615	CG2911	OK	6.17566620616528e-09	5.69480455762753	0.0147252840106382	1.27727790378913e-08	5	1	342997736106693	-202184862278436
1616	CG2915	OK	3.5987962946891e-141	25.267918965442	0.0656245264665576	2.51109852024808e-140	6	1	-411886959900082	0.0391687
1617	CG2918	OK	7.66532225049402e-104	21.6073155250632	0.0561057861178278	4.53058258207918e-103	6	1	-345123332370938	0.0943479
1618	CG2921	OK	6.39374645493758e-13	7.09658757473631	0.0183680917706616	1.47540027544973e-12	1	1	163651508460819	0.702608
1619	CG2924	OK	6.40414484588797e-11	6.42943050863668	0.0166383892823334	1.40713372098609e-10	2	1	-142585894097508	0.486207
1620	CG2926	OK	5.01865429684798e-12	6.8059664755042	0.0176169603733296	1.13266188306635e-11	2	1	-180260304924966	0.229034
1621	CG2931	OK	2.27541727242903e-38	12.8991509599961	0.033459725417835	7.99161170249731e-38	5	1	313553852210819	-0.732155
1622	CG2970	OK	1.2631852798507e-31	11.6417966027765	0.0301923579478333	4.07876309112415e-31	7	1	195626372466861	-0.491114
1623	CG2972	OK	2.21161402071438e-171	27.8818984249425	0.0724219594273946	1.75713174506319e-170	5	1	403659099708378	-216832203052972
1624	CG2974	OK	1.24837870550932e-30	11.4448013476831	0.0296742676861723	3.97178815336103e-30	1	1	157200330863773	153121691562202
1625	CG2982	OK	1.19886109292363e-94	20.606539661907	0.0535037044091813	6.7345599760797e-94	5	1	370571464668094	-243773621700738
1626	CG2990	OK	0.00167000218518753	2.93457907529074	0.00750859357863839	0.00270977897290559	9	1	361050075660526	421695881701972
1627	CG2991	OK	3.08053376242282e-09	5.81232609353786	0.0150212957927322	6.42863167541187e-09	3	1	-158437031139553	-0.920273
1628	CG2993	OK	0.0037072625539586	2.67762919725957	0.00643921876943582	0.00586468585205795	3	1	-196161436666668	-108149391792748
1629	CG30001	OK	1.05445427812159e-58	16.1117725562867	0.0417677017445227	4.49562120726765e-58	4	1	313726228843509	0.615906
1630	CG30008	OK	2.38125550252965e-53	15.3307775874705	0.0368389267781834	9.67542730877065e-53	13	2	-372515242923916	-538407200954888
1631	CG30010	OK	0.000607144000111163	3.23550255186051	0.00833079833183956	0.00100998211963771	4	1	25773085988599	0.0939341
1632	CG30015	OK	4.96498450367721e-44	13.8677823159701	0.0359642664525335	1.8506863733146e-43	2	1	-260224550594509	0.598182
1633	CG30016	OK	1.3615487096373e-126	23.9049088759941	0.0620620450667035	9.02659719667119e-126	3	1	0.0609677	-140829205893014
1634	CG30020	OK	0.00047827893429402	3.30300176180375	0.00850245887343862	0.000801364351175546	2	1	-211292272438229	0.892317
1635	CG30022	OK	0.00289684697321941	2.75923452504846	0.00709364122257435	0.00462373317912129	3	1	-0.929867	-232502228401635
1636	CG30069	OK	0	57.6707661611571	0.149846474017119	0	3	1	-0.355435	-273511594913934
1637	CG3008	OK	4.36482899351835e-07	4.91830553896478	0.012707953511498	8.43883902861032e-07	3	1	-106977319349469	-237878674648736
1638	CG30089	OK	1.2363243341221e-34	12.2186138200003	0.0316851075695125	4.14923929166324e-34	2	1	-231135975946606	-0.516651
1639	CG30094	OK	1.76879001696442e-90	20.1364565398864	0.0522788692816986	9.67449547951301e-90	4	1	372465223441898	0.818626
1640	CG30101	OK	2.69725250796167e-67	17.2921058383589	0.0448264522866495	1.24108466806118e-66	3	1	-123953139414013	-155856448791955
1641	CG30105	OK	2.66575132900246e-138	25.0054646433361	0.0649398153797441	1.84328755211397e-137	9	1	350338262687503	428335839129951
1642	CG30108	OK	1.56176329147612e-19	8.96426655446608	0.0232280866235053	4.13608015386677e-19	7	1	112492412696659	-113392764709924
1643	CG30109	OK	5.97993361622304e-59	16.1468046911276	0.0419062047858314	2.55576159825803e-58	5	1	339725727210819	-0.799385
1644	CG30122	OK	1.06438953823027e-43	13.8129676044381	0.0358380732125704	3.95860801405968e-43	9	1	120630973945438	309400611735847
1645	CG30154	OK	4.96815970392815e-15	7.74006859204281	0.0199243517720904	1.20882187427691e-14	3	1	0.31984	-290572518490289
1646	CG30159	OK	8.28641638291737e-23	9.76086939660267	0.0253013718001339	2.33995632268675e-22	1	1	102707094322025	21312816701081
1647	CG30183	OK	7.47306818334173e-08	5.25322180174934	0.0135771864035276	1.49027925712201e-07	7	1	191777271400272	-219394320629571
1648	CG30195	OK	0	65.7802234611113	0.170901206219189	0	3	1	0.336901	-291359657429192
1649	CG30196	OK	0	49.3941725176668	0.128289403142278	0	3	1	0.327663	-268467444561456
1650	CG30197	OK	2.8977752880326e-224	31.9478042492832	0.0823946999020359	2.74655108336246e-223	11	1	-422649842132748	183440833903815
1651	CG3021	OK	2.49524269568366e-21	9.4093849449174	0.0243864199553039	6.85023813839806e-21	7	1	209807008872806	-0.935986
1652	CG30271	OK	0.000449048318099911	3.32064509227944	0.00853840740560023	0.000753654398211449	3	1	-194402753938855	-161633915089104
1653	CG30289	OK	1.86475116706012e-05	4.12362850518337	0.0106104284778418	3.36350106489806e-05	3	1	-0.883793	-18268652596328
1654	CG30291	OK	6.13493598752111e-42	13.5178566823446	0.0350689580363321	2.23989186128059e-41	6	1	-461655670036496	-0.0522721
1655	CG30334	OK	3.91826436896546e-06	4.46960198345407	0.0110476951956531	7.29307709967418e-06	11	1	-369290572036923	232706480838325
1656	CG30338	OK	2.93312606242897e-09	5.82052655574193	0.0150447297157642	6.12485863214226e-09	5	1	36962632573682	-119292360924218
1657	CG30343	OK	8.29564639980147e-09	5.64423955542484	0.0145908236672112	1.70724231687142e-08	4	1	262022155891239	-0.0495325
1658	CG30344	OK	5.78806061175272e-12	6.78540511548884	0.0175608766536941	1.30394831359662e-11	1	1	15512163079816	0.163837
1659	CG30349	OK	9.49142911226498e-73	18.0014371643634	0.0467296764390697	4.56531788125394e-72	5	1	372447389732181	-241556495808099
1660	CG3036	OK	9.91427447766587e-46	14.1457871352915	0.0366961895645563	3.7516216628769e-45	3	1	-168505753208817	-206310683868859
1661	CG30373	OK	3.99863497780357e-63	16.7294504958701	0.04342149203264	1.76808822011882e-62	7	1	263274759422123	-109366441153023
1662	CG30377	OK	3.39038060493198e-73	18.0583597816413	0.0468726768319947	1.64024672546224e-72	12	1	-333404248584927	-150112575672601
1663	CG3038	OK	0	39.3856857261854	0.102323035812876	0	4	1	337052053581058	0.47171
1664	CG30383	OK	0.00317854426623516	2.72877072601421	0.00698780674893446	0.00505394113835606	4	1	374678653846561	110073595859077
1665	CG30385	OK	0.0160028345927527	2.14433981026687	0.00544245890186954	0.0241471343408501	1	1	0.661751	148579865314033
1666	CG30389	OK	0.00829851929579708	2.39551492347425	0.00614602044209691	0.0127869781947756	2	1	-233940827478588	0.814343
1667	CG30392	OK	1.16295020247097e-83	19.3431987132114	0.0502145509218937	6.05207540127249e-83	1	1	0.350695	146263843394782
1668	CG30394	OK	0.000175508709440302	3.57441082458564	0.00921079223723944	0.000301671667269308	2	1	-0.843643	12354076466706
1669	CG3040	OK	4.09045219252738e-23	9.83220327106404	0.0254849777832254	1.16033851526858e-22	1	1	118724578986942	15559232793
1670	CG30403	OK	3.10359585792691e-259	34.373824321695	0.089292918449258	3.21349473513907e-258	7	1	0.198153	-0.943373
1671	CG30414	OK	6.09603114129371e-07	4.85249050511923	0.0125258996762785	1.17206954319012e-06	3	1	-168799340357006	-204692191265557
1672	CG30423	OK	9.65499710813092e-14	7.35348828209063	0.019040049574514	2.27750121043703e-13	8	1	-172522304584206	269873720027473
1673	CG30428	OK	8.07434764729129e-19	8.78137583361047	0.0227503229667114	2.11199686230696e-18	7	1	186536878715336	-135001576326821
1674	CG3045	OK	6.86635525308932e-06	4.34809183330079	0.0112172287669806	1.26528235499083e-05	1	1	258812994132816	21250606141236
1675	CG30456	OK	2.56871142415091e-17	8.38350560715753	0.0217138336624079	6.53549926262024e-17	3	1	-230352151025952	-106815886877511
1676	CG30460	OK	1.46270162526229e-87	19.8008797059881	0.0514087903698033	7.80760059180423e-87	3	1	-17561091222328	-0.83787
1677	CG30463	OK	0.00280241620689951	2.77004630355923	0.0071202183407303	0.00448089993569516	11	1	-327859836448849	187847619868781
1678	CG30466	OK	0.0118842556434279	2.2608505797087	0.00578789045771793	0.0181217178499189	4	1	323387903343021	0.0327679
1679	CG30484	OK	3.4144711717941e-29	11.1542195253146	0.0240818773230123	1.06893852602697e-28	4	1	365036052833378	0.995763
1680	CG30491	OK	9.98640930320384e-05	3.71936003606778	0.00959022134911	0.00017386849513226	10	1	0.306796	-419744509838555
1681	CG30493	OK	1.25002664775512e-12	7.00329852981294	0.0181295797481249	2.86200130993485e-12	5	1	311428588996708	-140660262487862
1682	CG30496	OK	7.18393499548485e-08	5.2604814490595	0.0135937161298558	1.43319359423728e-07	3	1	-0.901643	-261391693733666
1683	CG30499	OK	9.52589186291024e-234	32.6234881567701	0.0847423430038206	9.29380310812896e-233	5	1	253074115882694	-166333169125054
1684	CG3061	OK	2.21344669227548e-12	6.92283626698482	0.0179189570273084	5.03657621375601e-12	1	1	136947816978275	0.686848
1685	CG3065	OK	0.000107158737919023	3.70151323396703	0.00954249689799227	0.0001862761115395	1	1	122991866241275	139946537829902
1686	CG3071	OK	8.19545193433326e-45	13.9964258442294	0.0363147563601001	3.07553072025732e-44	5	1	429567617545902	-191480344913934
1687	CG3077	OK	0	41.3796148074589	0.107454127904626	0	8	1	-117227410902203	347085457660224
1688	CG3085	OK	5.51597514022603e-21	9.32563642794647	0.0241495103234007	1.50272645145338e-20	3	1	0.0408005	-147191191099618
1689	CG3091	OK	5.54727523685703e-25	10.256237643125	0.0264516072516592	1.62347758692989e-24	3	1	0.476887	-268913501881097
1690	CG31038	OK	1.67243670654843e-05	4.14861873986161	0.0107064628487014	3.02537489132699e-05	3	1	-109799301256359	-0.751122
1691	CG3104	OK	0.00524519540684572	2.55923133184244	0.00655906616016976	0.00821162559297515	3	1	-24030443393153	-10793927945945
1692	CG3107	OK	8.92253294727605e-22	9.51688336868127	0.0246639251799819	2.47129377825804e-21	2	1	-133049589027584	117354815818336
1693	CG31075	OK	1.16649857924445e-29	11.2493520028448	0.0291411702373339	3.67029262658453e-29	3	1	0.558212	-230130559586022
1694	CG31098	OK	4.56872670312716e-294	36.6311398050073	0.0951710870000544	5.18256814071456e-293	3	1	-169464470823229	-156317973516915
1695	CG31108	OK	0.000468312429317295	3.30890238739608	0.00851818660420924	0.000785061068043502	2	1	-224482455481709	0.251762
1696	CG31109	OK	0.00244070703745129	2.81475692404547	0.00723770240142593	0.00391888725771769	1	1	171129197250187	0.792029
1697	CG31111	OK	0.00209425173262897	2.86360471298355	0.00736291617566511	0.00337565212189516	1	1	152198475967228	0.627826
1698	CG31121	OK	0	39.6230222284987	0.102920148203999	0	3	1	-21836475097102	-202620858334039
1699	CG31122	OK	0.000109995650952107	3.6948792584675	0.00951428695598549	0.000191107620777741	2	1	-194775573541344	20705876908448
1700	CG31126	OK	1.54034854373078e-61	16.5105486631396	0.0428526373081934	6.72452510049896e-61	7	1	228216022620975	-156611305855248
1701	CG31142	OK	8.17795168454259e-50	14.7925812304801	0.0383850015505985	3.22684433108723e-49	5	1	285988277564823	-236174267910455
1702	CG31145	OK	0	118.220568088602	0.307288668188932	0	6	1	-374951618541897	-0.00489372
1703	CG31156	OK	0.0055119508290288	2.54194025070364	0.00652015238401348	0.00861977128548402	2	1	-234770196308316	165021496631171
1704	CG31161	OK	0.00963894165222684	2.34011344191726	0.00570785253058272	0.0147929640163697	3	1	-132010304559887	-0.968636
1705	CG31176	OK	2.6327800213349e-138	25.0059615619012	0.0649362942690039	1.82175222711522e-137	3	1	-0.729766	-115758306168053
1706	CG31183	OK	9.63880588670858e-12	6.71139225180933	0.0173312479998697	2.1626582694953e-11	8	1	-187175348033131	298349433757331
1707	CG31195	OK	2.38483594495414e-14	7.53807290823911	0.0194884339219066	5.70244585303062e-14	13	2	-386689382423581	-522473019741509
1708	CG31198	OK	9.45844099017603e-10	6.00684446989603	0.00994166626036529	2.01388244956321e-09	13	2	-369165497650326	-539997882030938
1709	CG31207	OK	0.00711510319915527	2.45139913118867	0.00540026467777234	0.011035105614991	6	1	-367163914074124	0.643579
1710	CG31211	OK	2.10908752761907e-05	4.09519263721645	0.0105645145312537	3.79255396535433e-05	2	1	-266685533155621	0.467742
1711	CG31221	OK	1.99635997036123e-07	5.0693045104705	0.0125768533740926	3.91382329226737e-07	3	1	-222132646669567	-161131739996407
1712	CG31223	OK	6.73617736407174e-41	13.3404061392	0.0346068615162305	2.43092379649509e-40	4	1	274621194968998	0.672293
1713	CG31224	OK	0.00616702460997572	2.50244010823416	0.00642498071718554	0.00961253749977613	2	1	-154419007529438	0.507614
1714	CG31229	OK	9.77506576375523e-70	17.6130828214031	0.0457190522926921	4.58022465838362e-69	5	1	286168140540897	-163864440105889
1715	CG31249	OK	4.67917347207703e-18	8.58157422593381	0.0222316678109889	1.20589399560817e-17	4	1	231442922721683	0.393671
1716	CG31251	OK	0.00339653408688001	2.70682193878171	0.00695349116054359	0.00538337965033867	4	1	296978134284794	0.536133
1717	CG31278	OK	3.58615855791124e-10	6.16223969852902	0.0159399335061481	7.72635846606157e-10	4	1	270104736457645	-0.218323
1718	CG31301	OK	2.98525391426698e-68	17.4185165826879	0.0452138004996597	1.3831768949422e-67	5	1	33431286252576	-211396950863335
1719	CG31323	OK	0.00371668368427568	2.67677888456455	0.00631768778768606	0.00587865688704201	3	1	-152433651317776	-0.495551
1720	CG31324	OK	8.13710651765624e-155	26.4804640414912	0.0687778330956756	6.07753476311239e-154	3	1	-195807923008622	-221638626240227
1721	CG31342	OK	0.00573781534759434	2.52787161505343	0.00648570459202532	0.00895612974810005	2	1	-162866317857922	162669926501777
1722	CG31344	OK	5.58842079480308e-38	12.8297192728455	0.0332736216707554	1.95447715696182e-37	9	1	339174360404789	41037052235749
1723	CG31357	OK	1.20817086706345e-23	9.95425155183813	0.0258026708067361	3.45374762485369e-23	1	1	101509279380619	10027518830445
1724	CG31360	OK	1.14401956655399e-33	12.036369996384	0.0312177281909164	3.79854115821173e-33	4	1	326245206962406	0.423245
1725	CG31365	OK	1.34778272104374e-29	11.2366029307115	0.0291319446688616	4.23267449181956e-29	1	1	264757150779544	168864303447273
1726	CG31370	OK	5.96724536734242e-16	8.00512548769804	0.0205567026374748	1.48119003131121e-15	8	1	-125599389900387	325272494174506
1727	CG31373	OK	4.62290228765632e-08	5.34095531699595	0.0138076390839288	9.28772087653055e-08	7	1	0.729433	-130801415823434
1728	CG31381	OK	2.97338965396553e-17	8.36627603342956	0.0216718601821263	7.54969906791196e-17	3	1	-0.346209	-142011344812844
1729	CG31388	OK	8.53793285323772e-07	4.78526878888601	0.0123473347456777	1.63275275181499e-06	1	1	0.502992	169036632396247
1730	CG31431	OK	1.53675747807183e-20	9.21636190322721	0.0238444344516133	4.15257691432365e-20	6	1	-475915890564144	0.385402
1731	CG31436	OK	0.00412650387320274	2.6415399329969	0.00662081538155315	0.00650725448674752	3	1	-120928704370678	-241351122044061
1732	CG31441	OK	0.00637212701294066	2.49083708805558	0.00639194055583142	0.00992278877878954	1	1	203841990600406	0.959573
1733	CG31457	OK	2.02070905104446e-05	4.10509897462864	0.0105889532710322	3.63691154295384e-05	1	1	0.439179	210082059718635
1734	CG31460	OK	1.99473895654875e-121	23.4029342412767	0.0607750811794172	1.28485414313615e-120	1	1	207410186897098	140333109714057
1735	CG31467	OK	0.00302115041752898	2.74547696923824	0.00703166446715447	0.00481366104397275	8	1	-179489393723131	235522776462104
1736	CG31469	OK	0.00860313428531091	2.3822701727233	0.00609638519373812	0.0132502088289829	1	1	0.639951	136637025691535
1737	CG31475	OK	1.05751512386629e-18	8.75098257991026	0.0226339459543044	2.75816984045795e-18	3	1	-181171121732266	-144862181328271
1738	CG3149	OK	2.94491617595091e-07	4.99479491387442	0.0129052189422882	5.73398929709169e-07	1	1	160907787452518	0.127499
1739	CG31510	OK	0.00704100490582146	2.45516458628197	0.00630343488578769	0.0109269820880849	2	1	-132113098730267	0.908607
1740	CG31522	OK	1.15560668210491e-07	5.1723877568169	0.0133623719559342	2.28440805457337e-07	13	2	-368746298183621	-541428488872979
1741	CG31523	OK	2.57296705404203e-245	33.4292992429172	0.0868357704463081	2.56807352310841e-244	8	1	-161629624296845	349555331088569
1742	CG31548	OK	1.42817471658957e-94	20.5980641178248	0.0534810461662452	8.01369167085799e-94	7	1	102720088134586	-135419905565713
1743	CG31549	OK	5.4291712589403e-112	22.4573024405269	0.0583162145538361	3.35196697355379e-111	7	1	156626719604313	-101427358768914
1744	CG31550	OK	0.0185060647849412	2.08563024398026	0.00534183620670794	0.0277939406492919	7	1	0.442116	-0.787236
1745	CG3156	OK	0.00309811518248371	2.73721223524924	0.00703567440871897	0.00493234975004712	4	1	200438136230289	0.334001
1746	CG3163	OK	0.00403068926255954	2.64948820858931	0.00680719156156971	0.00636119066745508	1	1	150170249114811	0.931424
1747	CG31633	OK	0.00508781593877576	2.56980314690455	0.00659826038231483	0.00797776580052416	1	1	107702201972782	0.857397
1748	CG31635	OK	7.02629889581686e-62	16.5578502239037	0.0429745985055281	3.07682153228766e-61	1	1	-0.627618	204885321475532
1749	CG31638	OK	2.35697968703111e-05	4.06937415250845	0.0104939532178811	4.22687849988978e-05	1	1	0.914496	175586419917609
1750	CG3164	OK	1.16066400117873e-198	30.0479622689927	0.0780496831554473	1.01339586302567e-197	8	1	-191128937532128	308297592021491
1751	CG31642	OK	1.54199223592039e-12	6.97384290503984	0.0180300589988882	3.52642306980784e-12	3	1	-0.390647	-165033704422448
1752	CG31648	OK	3.6227616761815e-88	19.871060961086	0.051590061778663	1.94521037550919e-87	4	1	277700895438968	0.23899
1753	CG3165	OK	1.37062162106618e-34	12.2102266927369	0.0316657703475186	4.59531546188664e-34	4	1	35643257535535	0.239318
1754	CG31650	OK	2.76410273467246e-61	16.4752254904135	0.0427545358103767	1.20353136975629e-60	1	1	119243401656925	1046242054477
1755	CG31661	OK	0.00313489069744529	2.7333282447958	0.00689992546018361	0.00498771264468279	11	1	-354828399051846	198461395122077
1756	CG31673	OK	4.30214209996987e-67	17.2651748398629	0.0448129207854895	1.97589400639335e-66	2	1	-254206627239407	145968681193855
1757	CG31674	OK	0.0221417895113103	2.0113966300595	0.00512811857560744	0.0330552153342229	3	1	-1312818404333	-193871921680901
1758	CG31676	OK	4.97543648654086e-54	15.4321440476101	0.0400343617646899	2.03236694827116e-53	12	1	-321648114551724	-211294526241753
1759	CG3168	OK	0	70.9200021237085	0.184268862045136	0	6	1	-347223060955227	0.359007
1760	CG31687	OK	0.00199753003862399	2.87855152961198	0.00739108528092254	0.0032254853465781	2	1	-218000271548451	0.934917
1761	CG31689	OK	1.19836854590562e-70	17.7314725846333	0.0460141481569743	5.64427622636984e-70	3	1	0.243034	-220420688770745
1762	CG31690	OK	0.0127204484071244	2.23464145756504	0.00562743973711582	0.0193494418104405	3	1	-226847234000386	-167557007454369
1763	CG31694	OK	5.27331664534049e-25	10.2611290314254	0.026601477532889	1.54420676272217e-24	8	1	-0.692437	302646046496894
1764	CG31705	OK	0	41.567787371968	0.107988091056333	0	3	1	-0.369332	-282632512234185
1765	CG31709	OK	3.33002389030382e-06	4.50427321455628	0.0106660013505729	6.22141056964951e-06	1	1	0.388381	0.289835
1766	CG31710	OK	0	56.4919593840415	0.146817039276316	0	3	1	0.0937911	-261481541775201
1767	CG31712	OK	2.21245481420352e-38	12.9013133327914	0.0334673825280635	7.77321598041694e-38	1	1	259456676612674	199217348910835
1768	CG31715	OK	6.76876779353082e-68	17.3716092961249	0.0450905116249146	3.12604834040277e-67	8	1	-0.590137	298268133021857
1769	CG31717	OK	1.42925234150872e-23	9.93752159603168	0.0257607204185032	4.08223291239858e-23	6	1	-385881906379879	-0.923409
1770	CG31729	OK	1.13614548746732e-22	9.7288129286702	0.0252122662617054	3.19743343368239e-22	2	1	-229499649633587	0.793845
1771	CG31731	OK	0.000715525610066955	3.18831384182841	0.00820119913299793	0.00118552772648348	3	1	-159619918097676	-227988440178368
1772	CG31751	OK	1.54858272801263e-106	21.8919868776905	0.0568233517182013	9.29615796569172e-106	4	1	313127178321659	0.631044
1773	CG31759	OK	4.75911778007375e-08	5.33568913176378	0.0137904789061028	9.55946079474525e-08	2	1	-120461034406842	125889354564216
1774	CG3176	OK	2.17497779924065e-160	26.9600419486184	0.0700160446428036	1.66181637059223e-159	4	1	337045234809696	0.0529672
1775	CG31778	OK	0.000220897181895681	3.51377048345111	0.00889646208513876	0.000377669033038723	3	1	-205503645171345	-235714036606286
1776	CG31793	OK	2.95062490853025e-13	7.20274448438227	0.0186384549908269	6.86757258705768e-13	2	1	-270044004549206	-0.0875604
1777	CG31800	OK	2.30388347522889e-23	9.88983718406042	0.0256358953060012	6.56156016324116e-23	7	1	208620709548771	-0.634898
1778	CG31808	OK	0	139.436998387257	0.362494978271789	0	3	1	0.258595	-284947604320977
1779	CG31809	OK	0.000303029624266794	3.42888814438051	0.00882271203238386	0.000513687246440702	10	1	0.53874	-384674471996758
1780	CG31812	OK	0.0049190870410123	2.58146579258815	0.0066294866940826	0.00771683714379069	4	1	314709085593998	0.27414
1781	CG31815	OK	9.30726407630509e-05	3.73711299905883	0.00961695259893638	0.000162214176026635	2	1	-265773415197552	0.0105656
1782	CG3184	OK	1.2797633633645e-09	5.95761048398052	0.0154089527713965	2.70981535275163e-09	4	1	349827379356205	-0.159578
1783	CG31855	OK	3.63289645990113e-17	8.34262722652583	0.0216134529006794	9.21017304898911e-17	1	1	136643737922489	125091820575263
1784	CG31869	OK	0	80.3352688533676	0.208798513451949	0	6	1	-450080138076962	0.678659
1785	CG31875	OK	0.000468178042766394	3.308982742375	0.00851867011702653	0.000784967759277571	4	1	207827157150089	0.447916
1786	CG31886	OK	0.00258630476133283	2.79608312002903	0.00718134153796794	0.00414665457071067	11	1	-275219839443386	21831660828736
1787	CG31898	OK	8.88926134699593e-28	10.8604937999108	0.0281062323513434	2.72387292227709e-27	9	1	384817356239139	398638230182197
1788	CG31908	OK	1.15028070480883e-10	6.33980500825384	0.016404631498067	2.50972623799756e-10	5	1	373214763770878	-108469218395684
1789	CG31915	OK	3.13186776838118e-185	29.0016942420317	0.0753289182829188	2.60884323463064e-184	3	1	-0.190649	-132139796398614
1790	CG31918	OK	3.30007656042791e-25	10.306288021747	0.0267140659647726	9.71223830697364e-25	3	1	0.538246	-234965175770257
1791	CG31922	OK	4.61757365626911e-16	8.03661871395802	0.0208120965344594	1.14903486215771e-15	4	1	353344911704837	0.90117
1792	CG31928	OK	3.49414459768229e-05	3.97668412980641	0.0099328519639498	6.20482916892077e-05	11	1	-366797250141323	22108498177674
1793	CG31935	OK	0.0261225030887541	1.94110942439638	0.00496069871341312	0.0387658101351342	2	1	-161963899065674	0.957978
1794	CG31937	OK	6.1313431159127e-163	27.1766557919744	0.0705884244031782	4.72454576574695e-162	7	1	126464051376163	-109464607022736
1795	CG31950	OK	1.17910034442384e-141	25.3119724868593	0.065739300266154	8.25618647068127e-141	5	1	288500637183963	-109883720062707
1796	CG31955	OK	2.58948592026298e-293	36.5837855732347	0.0950374218950702	2.93073372428401e-292	8	1	-171710822363318	315534382678535
1797	CG31957	OK	3.34269058417583e-68	17.4120439914857	0.045194360212052	1.54807096213735e-67	5	1	396679586540043	-137841630362008
1798	CG31974	OK	8.09735789838702e-24	9.9939791905124	0.025798162450219	2.3247554162055e-23	3	1	0.188412	-20696575083587
1799	CG3198	OK	1.94809506742743e-59	16.2158547749793	0.0420864917788749	8.34025586832069e-59	1	1	208813947807132	253668027736213
1800	CG31997	OK	0	47.4622855230357	0.123299735648307	0	2	1	-311401885379971	-0.378262
1801	CG31998	OK	1.59153966628451e-22	9.69446292250775	0.0251232697343162	4.4639218038039e-22	2	1	-136343392361821	0.267169
1802	CG32000	OK	4.1845048805654e-40	13.2035551707828	0.0342531905245099	1.49815792330763e-39	2	1	-137313106288136	118828385688331
1803	CG32022	OK	1.67941926568464e-13	7.27916853698639	0.0188480161568986	3.93641031926223e-13	6	1	-325596826900662	-0.913941
1804	CG32036	OK	1.64059165782836e-60	16.3671704234228	0.0424689392801814	7.08153221653963e-60	3	1	-0.922572	-237883156918023
1805	CG32037	OK	5.47642391035357e-05	3.86845202960906	0.00997524918439342	9.64760120320414e-05	3	1	-151952966679753	-26130060591552
1806	CG32039	OK	1.44588869864605e-06	4.67836054600644	0.0120851278664642	2.73930385981376e-06	1	1	0.0618661	233080535747077
1807	CG32066	OK	2.84231577433741e-13	7.20784012466508	0.0186623470497381	6.61857323351664e-13	3	1	-131901988019169	-0.563091
1808	CG32069	OK	3.49247368825907e-74	18.1834120221528	0.0472026740895483	1.70036402078277e-73	6	1	-437057929863156	-0.800166
1809	CG32075	OK	4.64854477778242e-17	8.31343507414667	0.0215366815195857	1.17611367620575e-16	5	1	395597404609501	-246507031105492
1810	CG3209	OK	2.00933066759633e-12	6.93652360245461	0.0179571032541969	4.57839033057656e-12	6	1	-343596022953213	-0.732539
1811	CG32091	OK	0	91.5152916023432	0.2375512545457	0	8	1	-150641902913273	392254954196479
1812	CG32095	OK	0.000129584758572968	3.65302447521256	0.00941109990212762	0.000224555027412421	1	1	1226397458418	-0.0259113
1813	CG32099	OK	0.000327054467356951	3.40812512392868	0.00878051320087149	0.000553660457388142	1	1	0.977984	0.82852
1814	CG32103	OK	2.26714270167953e-29	11.1905856948232	0.0290188313819039	7.10870436429138e-29	3	1	-185039419312895	-0.485786
1815	CG32104	OK	0.0102289410730764	2.31784250431152	0.00593995159150445	0.0156719071050469	2	1	-202580369641007	0.923528
1816	CG32109	OK	1.9745593870848e-29	11.2028302086629	0.0290499763591659	6.19324682246699e-29	4	1	250253051887333	-0.0624515
1817	CG32115	OK	0.00800932482529439	2.40849035260606	0.00594566342542961	0.012358554291707	3	1	-113566195596875	-266701716564629
1818	CG32137	OK	0	114.516595319787	0.297372404038989	0	8	1	-23114431463641	318858080722358
1819	CG32147	OK	2.69571562541165e-15	7.81742621346154	0.0202471567011765	6.58960051507223e-15	1	1	0.529266	220527964450385
1820	CG32163	OK	1.43984028573088e-06	4.67922018985513	0.0120863586868155	2.72888186447872e-06	7	1	0.908354	-112637025497887
1821	CG32164	OK	4.97148401656978e-18	8.57460240676539	0.022210763771899	1.28056489613064e-17	11	1	-278194081415356	202690511561897
1822	CG32165	OK	8.00270554825925e-06	4.31437631505663	0.0111350475724072	1.47060407338174e-05	2	1	-273619162668408	0.553306
1823	CG32191	OK	1.54607861078412e-13	7.29032172586049	0.0152787291058213	3.62728231250082e-13	2	1	-301647287239254	0.672471
1824	CG32195	OK	7.81239073128748e-06	4.31969101568643	0.0111385271719132	1.43695532155815e-05	4	1	300646394859134	179268151141669
1825	CG32196	OK	9.54264155182193e-06	4.27533181525607	0.0110336274146322	1.74618606924603e-05	7	1	164696759353458	-0.623683
1826	CG32202	OK	1.08579388617937e-15	7.9311311248462	0.0205421162427477	2.68180600423445e-15	4	1	236562437187015	0.902923
1827	CG3223	OK	2.69238133104501e-86	19.6536062953199	0.0510235308501562	1.42417688338726e-85	1	1	123030776153385	191365342952277
1828	CG3224	OK	2.31971592485352e-40	13.2479101621629	0.0343652544669633	8.3201034124872e-40	5	1	378311819206058	-225152725361321
1829	CG32243	OK	0	48.8378010082999	0.126898897073222	0	7	1	0.917613	-0.839103
1830	CG3226	OK	0	72.7124839012172	0.188982451032038	0	9	1	238871711860477	316738158084418
1831	CG32262	OK	0.000205593272934563	3.53279798275529	0.00910444996232498	0.000352168102461867	5	1	261914867530643	-143165421865914
1832	CG32264	OK	0	38.6244704255973	0.100353560190439	0	3	1	-0.353838	-259134406231377
1833	CG32267	OK	1.32985349544341e-201	30.2722406497584	0.0786003101033732	1.17552918466899e-200	5	1	237967342506229	-198707133911584
1834	CG32276	OK	0	53.6770992542865	0.139431579435141	0	6	1	-461544233192623	-0.282891
1835	CG32278	OK	0	37.803499120707	0.0982158060903048	0	5	1	245521635185062	-193758458279107
1836	CG32280	OK	4.04923420625316e-52	15.1456220826023	0.0392978791283198	1.62933471632568e-51	7	1	0.72941	-146153998754952
1837	CG32281	OK	2.04369691510751e-20	9.18573157557338	0.0237967856458846	5.50897592336765e-20	5	1	386684602866947	-136888635538552
1838	CG32284	OK	1.30163646445501e-07	5.15011463747509	0.0129483524288062	2.56646572811565e-07	3	1	0.0606086	-300628751896355
1839	CG32344	OK	3.20785065955249e-36	12.5120377014137	0.0324551896398548	1.0965196752279e-35	5	1	390259784828006	-251958388470147
1840	CG32354	OK	2.09946101234827e-121	23.4007517407914	0.0607446528593544	1.35143484532761e-120	3	1	-0.373776	-0.978811
1841	CG32365	OK	0	38.8942635477297	0.101046383731676	0	6	1	-50259423815173	0.787203
1842	CG32369	OK	5.57027592981095e-16	8.01359237517119	0.0207576933666532	1.38403242701582e-15	3	1	-218710526456059	-107962167643044
1843	CG32407	OK	0.00017197682083956	3.57972677979684	0.00817569890106283	0.000295804878487364	15	4	810321706901371	-372799319408868
1844	CG32409	OK	0	47.3686033637827	0.123089912555596	0	5	1	408924144874393	-202140611790154
1845	CG32425	OK	7.45068113696576e-165	27.3382397512	0.0710063742497439	5.77688504017773e-164	3	1	-0.46626	-130839008472893
1846	CG32428	OK	1.3587562569323e-129	24.1917446990074	0.062826471195195	9.09883051569643e-129	9	1	160591906677066	297695189334418
1847	CG32441	OK	1.59410162762453e-14	7.59044027126954	0.0196570504571672	3.8328399635988e-14	6	1	-364244061340512	-0.829353
1848	CG32444	OK	1.56024266572909e-06	4.66272571519946	0.0117045833589795	2.95258675649739e-06	15	4	810223859916507	-372713035725091
1849	CG32447	OK	8.56862139167234e-08	5.22797958479311	0.0130943583398073	1.70160772548028e-07	11	1	-350128143657864	197443395473029
1850	CG32448	OK	7.65398698317762e-32	11.6844430222827	0.0303030910169833	2.48349834719375e-31	10	1	-0.460686	-49273211397979
1851	CG32452	OK	0.00175736379787536	2.91871911981437	0.0075068204164209	0.00284828908137439	5	1	371418089042484	-0.904463
1852	CG32473	OK	9.19307235711806e-05	3.74021700850858	0.0096413778748672	0.000160308017615992	11	1	-364055329193295	209124809123542
1853	CG32485	OK	1.95489968870952e-152	26.2729394520048	0.0681744182303918	1.44816528945933e-151	3	1	0.431626	-274205512188409
1854	CG32486	OK	1.16746002793478e-64	16.9386318548853	0.0439644181492144	5.22006454642946e-64	12	1	-2640430625574	-181042975567315
1855	CG32512	OK	3.78633512535344e-306	37.3823163880618	0.0971182976690062	4.42597274735042e-305	5	1	415166229377567	-181717092178796
1856	CG32521	OK	6.52434101335636e-18	8.54326047718024	0.0221336203112169	1.6762227323931e-17	3	1	-195739681650818	-0.919742
1857	CG32533	OK	0.00185160638837772	2.90239500078083	0.00746188321202592	0.0029971375484601	2	1	-1808713575871	102579503871467
1858	CG32537	OK	0.00519684322331938	2.56244895636116	0.0065792911269466	0.00814104065667204	6	1	-372428780426205	-0.659481
1859	CG32549	OK	1.12981295717504e-13	7.33246197796003	0.01898231065549	2.66069083514227e-13	3	1	-0.445696	-13147649803016
1860	CG32554	OK	5.108543903727e-22	9.5746823637434	0.0248093309714817	1.41926138935809e-21	4	1	317442697654544	-0.460208
1861	CG32576	OK	3.0247811492921e-37	12.6982125908789	0.0329393456585272	1.04504826194011e-36	6	1	-378910106052578	-0.678745
1862	CG32579	OK	0.000863223846854156	3.13365319904706	0.00806391075537311	0.0014226785085922	4	1	288317054878055	-0.0550924
1863	CG32581	OK	1.83071969905302e-06	4.62972937522903	0.0119578554687876	3.45329287159623e-06	1	1	0.121335	180491286136176
1864	CG32590	OK	2.85020458950514e-07	5.0011001426274	0.0129200944132227	5.5571744157129e-07	4	1	188070363174259	0.188036
1865	CG3262	OK	4.04826683358916e-24	10.06244120633	0.0260849676492224	1.1696687510205e-23	3	1	-0.938299	-243941992901299
1866	CG32625	OK	4.05628083079541e-284	36.0008513427802	0.093508752914905	4.49390846265123e-283	3	1	0.482173	-254017371319268
1867	CG32638	OK	4.02761059746423e-08	5.36588733936761	0.0138614529945215	8.10316894013637e-08	2	1	-19994204454583	198792630054023
1868	CG32647	OK	0.0283470835779412	1.905661270845	0.00481918268704283	0.0419422422252042	3	1	-104295396436871	-27495445647094
1869	CG3267	OK	1.93123644472708e-28	10.9990340024349	0.0285185763450447	5.97096390399186e-28	7	1	17352344430524	-0.747873
1870	CG32683	OK	0.0228599567955849	1.99796999136505	0.00493075293239697	0.0340967283782763	3	1	0.510282	-210382539413903
1871	CG32687	OK	9.42537817158637e-46	14.1493439853318	0.0367045966747327	3.56932950052745e-45	3	1	-157322474946202	-0.985352
1872	CG32694	OK	0	56.0216366013912	0.136797133517771	0	13	2	-374963384498776	-537018794201348
1873	CG3270	OK	0.00412054831650258	2.64202913520565	0.00677103545415601	0.00649889074088062	1	1	196916693816959	253632288791206
1874	CG32706	OK	3.64057711729884e-55	15.5999847219955	0.0404747144790938	1.50498318559647e-54	3	1	0.429559	-171837097786401
1875	CG32708	OK	7.67487620331695e-177	28.3286270645918	0.0735837175846473	6.18143704549865e-176	5	1	360287231574833	-126554245136712
1876	CG32732	OK	5.62968611479113e-12	6.78940913005247	0.0175726473565742	1.26884268197519e-11	1	1	208226269851505	236429649211433
1877	CG32756	OK	5.91952860536258e-07	4.85831229423046	0.0125443655368339	1.13835332158284e-06	7	1	0.677001	-0.630398
1878	CG32758	OK	0.00620139154946397	2.50047230261952	0.00641598293912415	0.00966308409746917	12	1	-307499199737728	-19706584849212
1879	CG32767	OK	3.0791260271478e-16	8.0861456819317	0.0209463371958063	7.67549140417269e-16	3	1	-105621105064572	-0.221891
1880	CG32772	OK	1.62554012338872e-09	5.91839015275236	0.0153088258768886	3.43031969741988e-09	1	1	0.737526	165818458415534
1881	CG32795	OK	3.50119426221297e-20	9.12761657999429	0.0236514329391174	9.38956643048025e-20	8	1	-217303144563855	277384763576057
1882	CG32803	OK	4.14118544572843e-157	26.6788555822837	0.0692923890458689	3.12107030078293e-156	4	1	306517929206669	0.0336147
1883	CG32813	OK	1.95503160413089e-07	5.0732849441093	0.0131075207960613	3.83355361352785e-07	3	1	-0.381961	-109672987841103
1884	CG32816	OK	0.0176785869000243	2.10424393565752	0.00521460865000999	0.0265952308358694	8	1	-15329174362582	403277569629218
1885	CG32817	OK	4.56952809044551e-18	8.58430079442869	0.0222208241102778	1.17855055845401e-17	3	1	0.710444	-229297966145013
1886	CG32845	OK	0.000577961403396738	3.24953886771764	0.00833194606717186	0.000963204605259715	3	1	-0.0625365	-149995154522393
1887	CG32850	OK	3.67170687178789e-192	29.5462229235377	0.0767488123426708	3.13178693059e-191	2	1	-272804867853344	-0.530916
1888	CG32856	OK	8.30113660573803e-117	22.944809549271	0.0595836452959443	5.23533416165806e-116	4	1	356588262687503	146600514270332
1889	CG3295	OK	4.30972742216147e-05	3.92648979254741	0.010128066196183	7.62866893775466e-05	1	1	107099789748966	14707592091706
1890	CG32982	OK	3.30375608666667e-09	5.800607439771	0.014999979626104	6.88437867087845e-09	3	1	-159331997861088	-24843930640075
1891	CG33051	OK	1.23212299550265e-57	15.9590574930086	0.0414187507776842	5.20792640447516e-57	5	1	272071689735233	-18804405369613
1892	CG33052	OK	1.70699072868985e-21	9.4492098125061	0.0244873513396485	4.70047074171956e-21	1	1	106106061111271	156937485553291
1893	CG33054	OK	0	54.780787339443	0.142367163563958	0	3	1	-0.372259	-214115518711541
1894	CG33056	OK	7.08942943354444e-43	13.6757241920341	0.0354706980749252	2.60747697830585e-42	1	1	0.167867	243059020854499
1895	CG33062	OK	0.00145121551420193	2.97788685986681	0.00755220345043589	0.00236284616135	11	1	-359136110176266	216709285594489
1896	CG3308	OK	1.79763474932798e-06	4.63350449471735	0.0119600512085443	3.39310822241875e-06	2	1	-172454468537987	156805902339484
1897	CG33093	OK	9.79608734946238e-139	25.0454038938833	0.0616558648728463	6.79254429495754e-138	6	1	-491555291046322	0.622506
1898	CG33096	OK	0.0189049240582154	2.07691020050477	0.00531767869225729	0.0283673435341559	1	1	163125175605594	181641178943183
1899	CG33099	OK	0	90.3731772138829	0.234852480763652	0	6	1	-38267670236987	0.173499
1900	CG33107	OK	7.65020581595955e-12	6.74502173689	0.0174523707276626	1.72073544306187e-11	9	1	307740348945438	38590591511872
1901	CG33108	OK	6.5063495341035e-09	5.68589807639315	0.0147005950796408	1.34483439478744e-08	7	1	0.762143	-0.878443
1902	CG33111	OK	8.80073747695793e-05	3.75116509267128	0.0096721263925582	0.000153601310179938	1	1	-0.021809	0.934526
1903	CG33116	OK	6.38419662732607e-08	5.28213947156516	0.0136501217172625	1.27645527513672e-07	1	1	294889825950443	230602675296333
1904	CG33129	OK	2.84508023583651e-200	30.1709964093177	0.0783674761448038	2.50382127374456e-199	6	1	-417445593704403	-0.613139
1905	CG33143	OK	0.00888949659633288	2.37018902281616	0.00603811130219957	0.0136743552240104	3	1	-220732673634709	-20863913931701
1906	CG33144	OK	3.71189267370658e-20	9.12128636341392	0.0236296545843942	9.94392311916396e-20	2	1	-173007607092083	0.811114
1907	CG33156	OK	2.71817005457004e-23	9.87326906520675	0.0255833840137912	7.73042601657668e-23	7	1	0.708381	-0.982265
1908	CG33158	OK	3.92019845003962e-05	3.94922701311177	0.0101873133815179	6.94409286646741e-05	2	1	-141663944353283	0.778497
1909	CG33169	OK	0	100.527040640655	0.261306942583042	0	6	1	-424753242363156	0.055201
1910	CG33170	OK	4.20339183448781e-21	9.3544096888604	0.0242440285275685	1.14858920201913e-20	3	1	0.387244	-173017818115685
1911	CG33181	OK	1.37438438132619e-75	18.3599466856808	0.0476161092154331	6.75405947077548e-75	3	1	-163621174921215	-1449274484143
1912	CG33213	OK	2.32056958937293e-17	8.39544983659973	0.0217405117378635	5.91019141140166e-17	9	1	335722822318851	398454075671699
1913	CG33217	OK	5.72353735683554e-68	17.3812304921993	0.0451164829862474	2.64577612355156e-67	2	1	-0.613651	0.984823
1914	CG33228	OK	5.86840979122255e-48	14.5021766578959	0.0376301075332963	2.26271902661562e-47	4	1	266106313834964	-0.542274
1915	CG33229	OK	1.18191240323737e-19	8.99493014873281	0.0233096560257552	3.13426823741484e-19	3	1	-196563714374722	-143296260021661
1916	CG33230	OK	0.000174403263221328	3.57606382479959	0.0092172028015385	0.000299823265099977	7	1	21404668725568	-0.771361
1917	CG33293	OK	6.5579155131266e-06	4.35816363012993	0.0102097387940974	1.2097867822643e-05	6	1	-434815770019711	-0.543045
1918	CG33298	OK	8.05702809731773e-10	6.03280224975399	0.0156039408415914	1.72027038882987e-09	2	1	-190357027579964	0.304203
1919	CG33303	OK	6.92396778614919e-59	16.1377586746468	0.0418813028363158	2.95669733600401e-58	6	1	-419367700447262	-0.800623
1920	CG33331	OK	1.04230454561148e-05	4.25563030991143	0.0109830463648685	1.90589008331048e-05	4	1	258753484855472	0.643125
1921	CG33332	OK	1.03858214767194e-11	6.70049378878815	0.0173405802897731	2.32503426008912e-11	4	1	234306043754398	0.211298
1922	CG3335	OK	4.20817998840407e-17	8.32523220052608	0.0215680358077848	1.06496859554256e-16	5	1	423548835883915	-251252991341088
1923	CG3337	OK	1.61721508471572e-35	12.3828994289576	0.0321194504576049	5.47546743962665e-35	5	1	265695137153446	-167735344551537
1924	CG3342	OK	0.000489378297997538	3.29656300266951	0.00848945001669175	0.000819273171479761	4	1	258633941779911	-0.562359
1925	CG33469	OK	5.55552729387369e-14	7.42697357609469	0.0188560771380772	1.31765372614687e-13	8	1	-129335665334881	350490885592963
1926	CG3347	OK	0.0173217284912599	2.11250150535838	0.00538097882851639	0.0260859318511331	8	1	-133166169752301	293267422534492
1927	CG33474	OK	0.00651291208495795	2.4830624709166	0.00637081197198304	0.0101326644404924	3	1	-133344328035534	-241836077354882
1928	CG3348	OK	0	105.475878806185	0.273680605959891	0	8	1	-140661844243229	348338776446845
1929	CG33506	OK	1.19557166349783e-18	8.73712666459462	0.0226391145321732	3.11498433674858e-18	4	1	245991081367313	0.0335133
1930	CG33523	OK	2.42627779800586e-06	4.57106334368465	0.0118045430212143	4.55601053181101e-06	1	1	-0.465601	265993147708442
1931	CG33552	OK	0.00528136260913235	2.55684176974367	0.00615670676373631	0.00826694922694798	12	1	-329420941700161	-221045691154931
1932	CG3358	OK	2.00987730678202e-24	10.1311303363382	0.0262638056865082	5.82402982444741e-24	7	1	172393221031009	-108214763186906
1933	CG33635	OK	2.04274828352463e-23	9.90187327873882	0.0256662012735388	5.8244904589717e-23	1	1	111301821838199	121314853049781
1934	CG3368	OK	0.000132024272893805	3.64823453308828	0.00940396133605466	0.000228623484721106	2	1	-214632081617535	170273309566047
1935	CG33695	OK	1.11472090795041e-53	15.380001010322	0.0399097867236808	4.54968570330478e-53	1	1	257253545890628	181771021701362
1936	CG33757	OK	2.24958343495198e-54	15.4832827157898	0.0380967655051659	9.21931624739259e-54	6	1	-504602962364376	10261540970948
1937	CG3376	OK	0.000360029006732751	3.38182575898404	0.00864294399237187	0.000608345911901756	13	2	-372705214847744	-538681000851128
1938	CG33774	OK	3.26904367414688e-82	19.1704183802908	0.0497689773385953	1.68278959602057e-81	10	1	-0.685087	-50202805437896
1939	CG3386	OK	7.27063559919531e-05	3.7987755336224	0.00979391598653997	0.000127296764810494	4	1	282871717582523	0.230423
1940	CG33939	OK	2.166296523955e-55	15.633091944419	0.0404639143718617	8.97015890380205e-55	3	1	-0.999931	-160338843248818
1941	CG33941	OK	2.68778616244615e-12	6.89528816324362	0.0178493053262925	6.10754690650651e-12	7	1	161304372916996	-0.81091
1942	CG33946	OK	0	213.488732780632	0.548813480108321	0	13	2	-410708194603146	-496954363964532
1943	CG33947	OK	0.00339331291644952	2.70713693231851	0.00695533497328812	0.00537998459054192	4	1	315840047965824	0.131171
1944	CG33969	OK	4.96511965789965e-79	18.7854703845016	0.0487582895816462	2.49658134689448e-78	4	1	339227909217655	0.854964
1945	CG3397	OK	7.00609005501593e-57	15.8502055470263	0.0408414269479104	2.94509797380117e-56	6	1	-417502337326229	0.856222
1946	CG33970	OK	8.13513738119077e-296	36.74086083426	0.0954582794702177	9.25975511733484e-295	8	1	-181160645191491	267452007152106
1947	CG33977	OK	1.51361945179983e-55	15.6559158095511	0.0406304158469716	6.28322212901587e-55	1	1	104969805846988	-0.34804
1948	CG33978	OK	2.19329130447514e-05	4.08611402669933	0.0105068626187947	3.94041578322913e-05	8	1	-168554214765251	345495301105048
1949	CG33993	OK	1.16646007095217e-08	5.5853038133856	0.0135439118507226	2.39070367265448e-08	8	1	-125661909212292	267104130603339
1950	CG34001	OK	1.51475032666107e-43	13.7875314777751	0.035767420506976	5.61471208443775e-43	4	1	294406551490604	0.744216
1951	CG34002	OK	8.22261818233905e-09	5.64576080050567	0.0144203383292704	1.69326158397569e-08	13	2	-385053139557064	-529847449444268
1952	CG34008	OK	1.529605030237e-75	18.3541348070235	0.0476165071382937	7.50944941235508e-75	3	1	0.343077	-292585963390801
1953	CG34010	OK	9.89075088972924e-232	32.4809975871372	0.0843697077564948	9.53778308718474e-231	3	1	-0.238275	-138650709770654
1954	CG34012	OK	0.024095424060383	1.97568161805746	0.00486677193800507	0.0358697332496385	8	1	-183121221517146	308452397204902
1955	CG34015	OK	8.5760965045898e-125	23.7312729403251	0.0616287025377306	5.62210770856442e-124	5	1	34274792111951	-108730456613038
1956	CG3402	OK	1.52683753277757e-54	15.5081897096666	0.0402445089972024	6.27539037070287e-54	1	1	18009299672681	0.918615
1957	CG34027	OK	0.000705032585471895	3.19258278895858	0.00802394851810097	0.00116891917355176	2	1	-148291509975613	22071614823487
1958	CG34039	OK	0.000746531942164171	3.17602829327235	0.00817515585158105	0.00123505392323195	4	1	203254908691227	0.304536
1959	CG3408	OK	2.75948809248663e-22	9.63811939052949	0.0249820617659299	7.70724251265664e-22	1	1	-0.0535137	0.0191879
1960	CG34112	OK	1.16805175472386e-69	17.6030011480392	0.0456665177172391	5.47047630171516e-69	8	1	-118465327848614	367147284366157
1961	CG34117	OK	1.82093825420325e-170	27.806280739185	0.0722248781359975	1.43985529997309e-169	9	1	2639887276991	39580057225373
1962	CG34120	OK	0	45.821709911595	0.118999232138916	0	6	1	-351631801952542	0.0140887
1963	CG34125	OK	1.00610999162911e-233	32.6218141136588	0.0847469840702056	9.80637607676814e-233	1	1	-0.0402484	292884307719733
1964	CG34126	OK	2.06697546437748e-06	4.60453167690148	0.0118859283590001	3.89378657761343e-06	11	1	-253425180544079	209196191646125
1965	CG34132	OK	0	75.1641161721258	0.195294250920295	0	5	1	261562818656742	-2152532879338
1966	CG34133	OK	0.000107102909801604	3.70164543261024	0.00953751772696161	0.000186211528096214	8	1	-189172654976071	253668051578071
1967	CG34136	OK	1.94822333053228e-10	6.25812051926762	0.0160896495646465	4.22206799146649e-10	3	1	-177616911758602	-234984475754235
1968	CG34148	OK	3.61967284822034e-11	6.51561288251817	0.0168574226748839	7.99728738524373e-11	1	1	0.455074	0.888998
1969	CG34150	OK	7.16389109150624e-47	14.3294367923087	0.0371809855582901	2.73577778910029e-46	4	1	294320720802128	0.822784
1970	CG34159	OK	2.27225042993486e-50	14.878518711092	0.0386085274106253	9.00143386447376e-50	1	1	0.539912	202173977710273
1971	CG34163	OK	5.6011693125651e-138	24.9758012797821	0.0648594979617533	3.87035753399769e-137	5	1	363353199134647	-231018299244378
1972	CG34166	OK	4.48508542328087e-21	9.3475496547301	0.0242229937437168	1.2245560447846e-20	12	1	-320197838176907	-22138201632354
1973	CG34172	OK	1.61236222263137e-10	6.28757056685678	0.0156549854631322	3.50258468885782e-10	6	1	-486636548866452	0.787939
1974	CG34174	OK	1.01631545416741e-19	9.01149676381011	0.0233481905673215	2.69871674926852e-19	1	1	215985554824649	195437961436774
1975	CG34180	OK	0.000334161335895	3.40225492042768	0.00873369938349181	0.000565307546693086	3	1	-0.120339	-294442958019707
1976	CG34183	OK	7.40040099387837e-07	4.81390657790785	0.0124357644622625	1.41929983285173e-06	1	1	149828786025821	0.887927
1977	CG34195	OK	5.50418852332057e-12	6.79266110697042	0.0175802665743933	1.24111858358276e-11	5	1	365700048576175	-0.914013
1978	CG3420	OK	0	39.3692227816558	0.102289061541477	0	5	1	303257745872318	-133618325375054
1979	CG34200	OK	3.34298534975429e-179	28.5196462110197	0.0740719246789241	2.71440610117264e-178	7	1	208008283744632	-138349217556451
1980	CG34207	OK	3.17515834044228e-179	28.5214499503399	0.0740563078102779	2.58023665953952e-178	3	1	0.0519455	-15829494633529
1981	CG34211	OK	8.37773745074683e-20	9.03265598366623	0.0201521460441124	2.22817871756193e-19	8	1	-159817461301506	323830490924384
1982	CG34213	OK	1.64620894784477e-06	4.65167995057178	0.0120147491172817	3.11290525677227e-06	3	1	0.437695	-189694744728539
1983	CG34214	OK	4.63333672375659e-05	3.90903188359264	0.00999627678319889	8.18695737596615e-05	5	1	302496189246952	-210681373260949
1984	CG34228	OK	1.13347438657118e-72	17.9916052367788	0.0467036935001792	5.44931200988489e-72	5	1	295436519752323	-100434801362489
1985	CG34229	OK	8.17277713350972e-15	7.67653019262457	0.0198797573341632	1.97793108733557e-14	4	1	209788316856205	0.154878
1986	CG34232	OK	6.06886329231054e-25	10.2475531269309	0.026539169242086	1.77456410227649e-24	2	1	-281676131118954	-0.660357
1987	CG34242	OK	5.54027223266726e-09	5.71330098200147	0.0147762608145713	1.14752917390788e-08	4	1	26089076436597	-0.585895
1988	CG34244	OK	7.9460159083091e-21	9.28685110706637	0.0240229827319574	2.16002520779035e-20	3	1	-0.00190657	-152092767141793
1989	CG34250	OK	5.06252955244077e-15	7.73767584684469	0.0200401696536503	1.23148285355909e-14	1	1	-0.101203	11819203457978
1990	CG34261	OK	1.14938546883262e-235	32.758487117573	0.0850911514183503	1.12578806578881e-234	4	1	329167360435306	162388473369148
1991	CG34293	OK	3.25316048347094e-83	19.2900874166571	0.0500773298284895	1.68768278775696e-82	1	1	138619822631656	0.849492
1992	CG3430	OK	3.13990885490614e-36	12.5137378028595	0.0324430630288717	1.07403194484628e-35	9	1	368380302558719	434148960925605
1993	CG34310	OK	8.31162971099845e-07	4.79066121930936	0.0123669982731024	1.59100134091698e-06	2	1	-148405104507626	0.702327
1994	CG34325	OK	0	91.9641754304315	0.239041551496799	0	3	1	-184167250995458	-122870886705849
1995	CG34331	OK	1.44950004608851e-05	4.18125853345024	0.00934384372345752	2.63259835328752e-05	15	4	811102670799076	-373058861874078
1996	CG3434	OK	1.46411940662708e-53	15.3623374030657	0.0398660022078698	5.96841153044913e-53	5	1	384859508643924	-115047562502358
1997	CG34347	OK	9.38566858691386e-35	12.2409966313648	0.0317420501149584	3.15630696391629e-34	12	1	-31212348305148	-205267733715508
1998	CG34348	OK	0	50.6557943393768	0.131613237490243	0	6	1	-433503204216183	0.397734
[truncated: 4,787 more rows]
