# Supplementary material for: A single-cell atlas and lineage analysis of the adult Drosophila ovary
Source: Nat Commun. 2020 Nov 6;11:5628. doi: 10.1038/s41467-020-19361-0 (PMC7648648; doi:10.1038/s41467-020-19361-0)
Supplement: Supplementary file 13 — Supplementary Data 12 [file 41467_2020_19361_MOESM13_ESM.xlsx]

## Sheet: Sheet1
Supplementary Data 12. Means and standard errors of the mean (S.E.M.) for all plots with stacked bars.
Figure 5C: Wnt4 G-TRACE
condition	variable	mean	S.E.M
Wnt4 14d	unmarked	0	0
Wnt4 14d	EConly	0.00833333	0.00833333
Wnt4 14d	mosaic	0.303897	0.103342
Wnt4 14d	full	0.67851	0.112681
Wnt4 14d	transient	0.00925926	0.00925926
Wnt4 18	unmarked	0.113171	0.0657981
Wnt4 18	EConly	0.886829	0.0657981
Wnt4 18	mosaic	0	0
Wnt4 18	full	0	0
Wnt4 18	transient	0	0
Wnt4 7d	unmarked	0	0
Wnt4 7d	EConly	0.0206897	0.0137931
Wnt4 7d	mosaic	0.774107	0.0146745
Wnt4 7d	full	0.198307	0.0253737
Wnt4 7d	transient	0.00689655	0.00689655
Figure 5E: stl G-TRACE
condition	variable	mean	S.E.M
stl 14d	unmarked	0	0
stl 14d	FSC	0	0
stl 14d	R2b	0.0819612	0.0156072
stl 14d	post2b	0.918039	0.0156072
stl 18	unmarked	0.563438	0.0416336
stl 18	FSC	0	0
stl 18	R2b	0	0
stl 18	post2b	0.436562	0.0416336
stl 7d	unmarked	0	0
stl 7d	FSC	0.00769231	0.00769231
stl 7d	R2b	0.100513	0.0259945
Figure 7E: EC G-TRACE
condition	variable	mean	S.E.M
fax 14d	unmarked	0.0814331	0.0168088
fax 14d	EConly	0.918567	0.0168088
fax 14d	transient	0	0
fax 14d	FSC	0	0
fax 14dPoor	unmarked	0.0664351	0.0317014
fax 14dPoor	EConly	0.84934	0.029484
fax 14dPoor	transient	0.0284314	0.0139914
fax 14dPoor	FSC	0.0557938	0.0158347
Pdk1 14d	unmarked	0	0
Pdk1 14d	EConly	1	0
Pdk1 14d	transient	0	0
Pdk1 14d	FSC	0	0
Pdk1 14dPoor	unmarked	0	0
Pdk1 14dPoor	EConly	0.985856	0.00871671
Pdk1 14dPoor	transient	0.00645161	0.00645161
Pdk1 14dPoor	FSC	0.00769231	0.00769231
Figure 7G: fax G-TRACE EC conversion screen
condition	variable	mean	S.E.M
Cdk4	unmarked	0.252751	0.0234833
Cdk4	EConly	0.698531	0.0251147
Cdk4	FSC	0.0420513	0.0172692
Cdk4	transient	0.00666667	0.00666667
Chinmo	unmarked	0.255106	0.111636
Chinmo	EConly	0.744894	0.111636
Chinmo	FSC	0	0
Chinmo	transient	0	0
Control14d	unmarked	0.0225828	0.0123698
Control14d	EConly	0.972041	0.0115478
Control14d	FSC	0.00537634	0.00537634
Control14d	transient	0	0
Escargot	unmarked	0.212316	0.0435981
Escargot	EConly	0.712603	0.0516735
Escargot	FSC	0.0313889	0.0107533
Escargot	transient	0.0436928	0.0152209
Foxo	unmarked	0.045641	0.0291948
Foxo	EConly	0.954359	0.0291948
Foxo	FSC	0	0
Foxo	transient	0	0
InRdn	unmarked	0.078899	0.0277858
InRdn	EConly	0.915354	0.0319383
InRdn	FSC	0	0
InRdn	transient	0.00574713	0.00574713
Relish	unmarked	0.0176471	0.0176471
Relish	EConly	0.964171	0.0219447
Relish	FSC	0.00909091	0.00909091
Relish	transient	0.00909091	0.00909091
Rheb	unmarked	0.184214	0.0801055
Rheb	EConly	0.753907	0.0899959
Rheb	FSC	0.0618793	0.0310261
Rheb	transient	0	0
Starved	unmarked	0.207493	0.0461524
Starved	EConly	0.761461	0.0467883
Starved	FSC	0.031046	0.0129984
Starved	transient	0	0
Sucrose	unmarked	0.100665	0.0348947
Sucrose	EConly	0.833633	0.0423345
Sucrose	FSC	0.0607757	0.0225854
Sucrose	transient	0.00492611	0.00492611
Toll10B	unmarked	0.0238239	0.0105118
Toll10B	EConly	0.912887	0.0394638
Toll10B	FSC	0.0532887	0.0357622
Toll10B	transient	0.01	0.01
Figure S5M: EC G-TRACE
condition	variable	mean	S.E.M
fax 14d	unmarked	0.0814331	0.0168088
fax 14d	EConly	0.918567	0.0168088
fax 14d	transient	0	0
fax 14d	FSC	0	0
fax 18	unmarked	1	0
fax 18	EConly	0	0
fax 18	transient	0	0
fax 18	FSC	0	0
fax 7d	unmarked	0.37113	0.0414137
fax 7d	EConly	0.60387	0.0348796
fax 7d	transient	0.0125	0.0125
fax 7d	FSC	0.0125	0.0125
Pdk1 14d	unmarked	0	0
Pdk1 14d	EConly	1	0
Pdk1 14d	transient	0	0
Pdk1 14d	FSC	0	0
Pdk1 18	unmarked	1	0
Pdk1 18	EConly	0	0
Pdk1 18	transient	0	0
Pdk1 18	FSC	0	0
Pdk1 7d	unmarked	0.00666667	0.00666667
Pdk1 7d	EConly	0.987451	0.00770965
Pdk1 7d	transient	0.00588235	0.00588235
Pdk1 7d	FSC	0	0
Figure S5O: Gal4 driver comparison
Driver	variable	mean	S.E.M
13C06	unmarked	0	0
13C06	EConly	0.765385	0.0346154
13C06	mosaic	0.196154	0.00384615
13C06	full	0.0384615	0.0384615
13C06	transient	0	0
c587	unmarked	0	0
c587	EConly	0.23975	0.0632799
c587	mosaic	0.0606061	0.0606061
c587	full	0.699643	0.123886
c587	transient	0	0
Fax	unmarked	0.0814331	0.0168088
Fax	EConly	0.918567	0.0168088
Fax	mosaic	0	0
Fax	full	0	0
Fax	transient	0	0
Stl	unmarked	0	0
Stl	EConly	0	0
Stl	mosaic	0.0819612	0.0156072
Stl	full	0	0
Stl	transient	0.918039	0.0156072
Wnt4	unmarked	0	0
Wnt4	EConly	0.00833333	0.00833333
Wnt4	mosaic	0.303897	0.103342
Wnt4	full	0.67851	0.112681
Wnt4	transient	0.00925926	0.00925926
Figure S9G: EC G-TRACE in rich diet and starved conditions
condition	variable	mean	S.E.M
Fax.Con.29-18C.14d.new	unmarked	0.0440747	0.0207559
Fax.Con.29-18C.14d.new	EConly	0.955925	0.0207559
Fax.Con.29-18C.14d.new	transient	0	0
Fax.Con.29-18C.14d.new	FSC	0	0
Fax.Con.29C.14d.o_n	unmarked	0.0508021	NA
Fax.Con.29C.14d.o_n	EConly	0.946524	NA
Fax.Con.29C.14d.o_n	transient	0	NA
Fax.Con.29C.14d.o_n	FSC	0.0026738	NA
Fax.Stv.29-18C.14d.new	unmarked	0.158882	0.0399309
Fax.Stv.29-18C.14d.new	EConly	0.822627	0.0418055
Fax.Stv.29-18C.14d.new	transient	0	0
Fax.Stv.29-18C.14d.new	FSC	0.0184918	0.00842662
Fax.Stv.29C.o_n	unmarked	0.134434	NA
Fax.Stv.29C.o_n	EConly	0.801887	NA
Fax.Stv.29C.o_n	transient	0.0165094	NA
Fax.Stv.29C.o_n	FSC	0.0471698	NA
Fax.Sucrose.29C	unmarked	0.084109	0.0363451
Fax.Sucrose.29C	EConly	0.839239	0.0496498
Fax.Sucrose.29C	transient	0.00574713	0.00574713
Fax.Sucrose.29C	FSC	0.070905	0.0238851
