# Supplementary material for: A single-cell atlas and lineage analysis of the adult Drosophila ovary
Source: Nat Commun. 2020 Nov 6;11:5628. doi: 10.1038/s41467-020-19361-0 (PMC7648648; doi:10.1038/s41467-020-19361-0)
Supplement: Supplementary file 14 — Supplementary software [file 41467_2020_19361_MOESM14_ESM.zip]

Archive with 4 entries (4 files):
- Supplementary software/Supplementary software, file 2.R
- Supplementary software/Supplementary software, file 1.Rmd
- Supplementary software/Supplementary software, file 4.R
- Supplementary software/Supplementary software, file 3.R
