# Supplementary material for: A single-cell atlas and lineage analysis of the adult Drosophila ovary
Source: Nat Commun. 2020 Nov 6;11:5628. doi: 10.1038/s41467-020-19361-0 (PMC7648648; doi:10.1038/s41467-020-19361-0)
Supplement: Supplementary file 14 — Supplementary software [file 41467_2020_19361_MOESM14_ESM.zip › Supplementary software/Supplementary software, file 2.R]

#Rust et al., 2020 "A Single-Cell Atlas and Lineage Analysis of the Adult Drosophila Ovary"
#Filtering and clustering of adult Drosophila ovary
#this script provides an overview of the workflow to integrate three datasets of adult Drosophila ovary cells, filterering and clustering steps
#please contact Katja Rust (Katja.Rust@ucsf.edu) or Todd Nystul (Todd.Nystul@ucsf.edu) for questions


library(Seurat)

#filtering our low quality cells for each dataset separately
file_loc <- '~/Datasets/datasetX'
proj_name <- 'datasetX'
dataX.data <- Read10X(data.dir = file_loc)
dataX <- CreateSeuratObject(counts = dataX.data, project = proj_name, min.cells = 3, min.features = 200)
VlnPlot(dataX, features = c("nFeature_RNA", "nCount_RNA"), ncol = 2)
dataX <- subset(dataX, subset = nFeature_RNA > 1000 & nFeature_RNA < 3000 & nCount_RNA > 1000 &  nCount_RNA < 40000)
#for dataset specific cutoffs refer to Rust et al., 2020, Figure S1B
VlnPlot(dataX, features = c("nFeature_RNA", "nCount_RNA"), ncol = 2)
dataX <- NormalizeData(dataX, normalization.method = "LogNormalize", scale.factor = 10000)
dataX <- FindVariableFeatures(dataX, selection.method = "vst", nfeatures = 2000)
all.genes <- rownames(dataX)
dataX <- ScaleData(dataX, features = all.genes)
dataX <- RunPCA(dataX, features = VariableFeatures(object = dataX))
dataX <- FindNeighbors(dataX, dims = 1:20)
dataX <- FindClusters(dataX, resolution = 0.1)
dataX <- RunUMAP(dataX, dims = 1:20)

#doublet removal
#note that doublet removal is an iterative process that requires preceding clustering
library(DoubletFinder)
sweep.res.list <- paramSweep_v3(dataX, PCs = 1:20, sct = T)
sweep.stats <- summarizeSweep(sweep.res.list, GT = FALSE)
bcmvn <- find.pK(sweep.stats)
annotations <- dataX@active.ident
homotypic.prop <- modelHomotypic(annotations) 
nExp_poi <- round(0.076*length(dataX@active.ident))
#expected doublet rates were set dependent on the number of sequenced cells
nExp_poi.adj <- round(nExp_poi*(1-homotypic.prop))
seu <- doubletFinder_v3(dataX, PCs = 1:10, pN = 0.25, pK = 0.19, nExp = nExp_poi, reuse.pANN = FALSE, sct = FALSE)
DoubletFinder_dataX <- data.frame(seu@meta.data$DF.classifications,WhichCells(seu))
write.csv(DoubletFinder_dataX, "doublets.csv")
#remove identified doublets and create a new Seurat object of the filtered dataset called dataX_filtered
data1_cells <- WhichCells(data1_filtered)
data2_cells <- WhichCells(data2_filtered)
data3_cells <- WhichCells(data3_filtered)

file_loc <- '~/Datasets/DATASET1'
data1.data <- Read10X(data.dir = file_loc)
data1_raw <- CreateSeuratObject(counts = data1.data)
data1_raw <- subset(data1_raw, cells = data1_cells)

file_loc <- '~/Datasets/DATASET2'
data2.data <- Read10X(data.dir = file_loc)
data2_raw <- CreateSeuratObject(counts = data2.data)
data2_raw <- subset(data2_raw, cells = data2_cells)

file_loc <- '~/Datasets/DATASET3'
data3.data <- Read10X(data.dir = file_loc)
data3_raw <- CreateSeuratObject(counts = data3.data)
data3_raw <- subset(data3_raw, cells = data3_cells)

file_loc <- '~/Datasets/combined_CellFindR/'

data1_raw@meta.data[, "dataset"] <- "dataset1"
data2_raw@meta.data[, "dataset"] <- "dataset2"
data3_raw@meta.data[, "dataset"] <- "dataset3"
combined <- merge(x = data1_raw, y = c(data2_raw, data3_raw), add.cell.ids = c("dataset1", "dataset2", "dataset3"), merge.data = T, project = "WT_ovary")

VlnPlot(combined, features = c("nFeature_RNA", "nCount_RNA"), ncol = 2)

#batch correction
ifnb.list <- SplitObject(combined, split.by = "dataset")

ifnb.list <- lapply(X = ifnb.list, FUN = function(x) {
  x <- NormalizeData(x)
  x <- FindVariableFeatures(x, selection.method = "vst", nfeatures = 2000)
})

combined.anchors <- FindIntegrationAnchors(object.list = ifnb.list, dims = 1:20)
combined <- IntegrateData(anchorset = combined.anchors, dims = 1:20)
DefaultAssay(combined) <- "integrated"
combined <- ScaleData(combined, verbose = FALSE)
combined <- RunPCA(combined, npcs = 30, verbose = FALSE)
combined <- RunUMAP(combined, reduction = "pca", dims = 1:30)
combined <- FindNeighbors(combined, dims = 1:20)
combined <- FindClusters(combined, resolution = 0.5)
UMAPPlot(combined, group.by = "dataset", pt.size = 1)

#CellFindR workflow
#CellFindR v2.0.0 commands can be found under https://github.com/kevyu27/CellFindR
library(dplyr)
library(stringr)
library(ggplot2)
library(RColorBrewer)

tenx <- combined

tenx <- NormalizeData(tenx, normalization.method = "LogNormalize", scale.factor = 10000)
tenx <- FindVariableFeatures(tenx, selection.method = "vst", nfeatures = 2000)
all.genes <- rownames(tenx)
tenx <- ScaleData(tenx, features = all.genes)
tenx <- RunPCA(tenx, features = VariableFeatures(object = tenx))
tenx <- FindNeighbors(tenx, dims = 1:20)
tenx <- FindClusters(tenx, resolution = 0.1)
tenx <- RunUMAP(tenx, dims = 1:20)
UMAPPlot(combined, group.by = "dataset", pt.size = 1)
DimPlot(tenx, reduction = "umap")
res <- find_res(tenx, initial_res = 0.1, jump = 0.1)
tenx <- FindClusters(tenx, resolution = res)
DimPlot(tenx, reduction = "umap",  label = TRUE)
output_folder <- paste(file_loc, '/', Sys.time(), sep = '')
dir.create(output_folder)
tenx <- sub_clustering(tenx, output_folder)
tenx <-SetIdent(tenx, value = 'CellfindR')
levels(tenx) <-str_sort(levels(tenx), numeric = TRUE)
saveRDS(tenx, "tenx.rds")
z <- get_matrix(tenx)
write.csv(z, "TableS1.csv")
a <- get_stats(tenx)
write.csv(a, "TableS2.csv")
marker <- FindAllMarkers(tenx)
write.csv(marker, "TableS3.csv")

#please refer to https://satijalab.org/seurat/ for informations on how to explore the dataset in depth
