# Supplementary material for: A single-cell atlas and lineage analysis of the adult Drosophila ovary
Source: Nat Commun. 2020 Nov 6;11:5628. doi: 10.1038/s41467-020-19361-0 (PMC7648648; doi:10.1038/s41467-020-19361-0)
Supplement: Supplementary file 14 — Supplementary software [file 41467_2020_19361_MOESM14_ESM.zip › Supplementary software/Supplementary software, file 1.Rmd]

---
title: "Rust et al, 2020"
output: html_notebook
---

```{r}
##Load libraries and data
library(ggplot2)
library(plyr)
library(reshape2)
library(RColorBrewer)
library(magrittr)
library(dplyr)
load("Rust_2020.RData")
```

```{r}
##Figure 3M:  Size of EC populations per germarium
ECMarkers$Genotype = factor(ECMarkers$Genotype, levels = c("PZ1444", "GstS1", "Pdk1", "Pdk1-,TJ+", "Cas+,Fas3-"))
p = ggplot(ECMarkers, aes(x=Genotype, y = CellNumber))
p + geom_boxplot() +
  geom_point(size = 1.5, position = position_dodge2(width = 0.2)) +
  scale_x_discrete(labels=c(
  "PZ1444",
  "GstS1",
  "Pdk1",
  "Pdk1-,TJ+",
  "Cas"
  )) +
    scale_y_continuous(limits = c(0,50)) +
  guides(fill=guide_legend(title=NULL)) +
  labs(title = "Number of positive cells per germarium", x=element_blank(), y="Number of positive cells")
ggsave("Escort Cell drivers3.pdf")
ECMarkers %>% group_by(Genotype) %>% summarise(mean = mean(CellNumber), sd=sd(CellNumber))
pairwise.t.test(ECMarkers$CellNumber, ECMarkers$Genotype)
```

```{r}
##Figure 3P:  Position of GFP+ ECs, data preparation
EC_position_percent = cbind(EC_position[,c(1:2)], GFP_on = EC_position[,4]/EC_position[,3])
EC_position_percent = na.omit(EC_position_percent)
EC_position_percent = EC_position_percent %>% group_by(dpts, genotype) %>% summarize_each(funs(mean, sd, n()))
EC_position_percent = EC_position_percent %>% mutate(se = sd/sqrt(n))
EC_position_percent$genotype=factor(EC_position_summary$genotype, levels = c("Pdk1", "fax"))
```

```{r}
##Figure 3P:  Position of GFP+ ECs, graph
p=ggplot(EC_position_percent)
p + geom_bar(aes(x = genotype, y = mean, fill = dpts), color = "black", position = "dodge", stat = "identity") +
  geom_errorbar(aes(genotype, ymin = mean - se, ymax = mean + se, group = dpts),width=.2,position=position_dodge(.9)) +
  scale_x_discrete(labels=c("Pdk1", "Fax")) +
  scale_fill_brewer(
    palette="Greys",
    labels=c("7 dpts", "14 dpts")
    ) +
  theme(legend.position = c(0.2,0.8),  
        legend.background = element_rect(fill="transparent"),
        legend.key.size = unit(0.1, "in")) +
  guides(fill=guide_legend(title=NULL)) +
  labs(title = "% of GFP+ cells adjacent to Fas3 border")
ggsave("EC_position.pdf", dpi=300, units = "in")
```

```{r}
##Figure 5C:  Wnt-Gal4 G-TRACE, data preparation
Wnt4_percent = cbind(condition = Wnt4_clones[,1],Wnt4_clones[,-1]/rowSums(Wnt4_clones[,-1]))
Wnt4_percent_summary = melt(Wnt4_percent) %>% group_by(condition, variable) %>% summarise_each(funs(mean, sd, n()))
Wnt4_percent_summary = Wnt4_percent_summary %>% mutate(se = sd/sqrt(n))
Wnt4_percent_summary = select(Wnt4_percent_summary, -c(sd, n))
Wnt4_percent_mean = Wnt4_percent %>% group_by(condition) %>% summarise_each(funs(mean))
Wnt4_percent.m = melt(Wnt4_percent_mean)
Wnt4_percent.m$condition = factor(Wnt4_percent.m$condition, levels = c("Wnt4 18", "Wnt4 7d", "Wnt4 14d"))
Wnt4_percent.m$variable = factor(Wnt4_percent.m$variable, levels = c("full", "mosaic", "transient", "EConly", "unmarked"))
```

```{r}
##Figure 5C:  Wnt-Gal4 G-TRACE, graph
p=ggplot(Wnt4_percent.m, aes(x=condition, y=value, fill=variable))
p + geom_bar(colour="black", stat = "identity") +
  scale_y_continuous(labels = scales::percent, limits = c(0,1)) +
  scale_x_discrete(labels=c("0 dpts", "7 dpts", "14 dpts")) +
  scale_fill_brewer(
    palette="RdBu",
    labels=c("Fully marked", "Mosaic", "Transient clone only", "EC clone only", "Unmarked")
    ) +
  guides(fill=guide_legend(title=NULL)) +
  labs(title = "Wnt4 G-TRACE", x=element_blank(), y="Percent") + 
ggsave("Wnt4 G-TRACE.pdf", width = 6, height = 3, units = "in")
```

```{r}
##Text only:  Wnt4 RFP position
Wnt4_RFP_position/rowSums(Wnt4_RFP_position)
```

```{r}
##Text only:  Average number of Wnt4 RFP low cells per germarium
mean(Wnt4_RFP_low$RFP.low.cells)
```

```{r}
##Figure 5E:  Stl-Gal4 G-TRACE, data preparation
stl_clones_percent = cbind(condition = stl_clones[,1], stl_clones[,2:5]/rowSums(stl_clones[,2:5]))
stl_clones_percent_summary = melt(stl_clones_percent) %>% group_by(condition, variable) %>% summarise_each(funs(mean, sd, n()))
stl_clones_percent_summary = stl_clones_percent_summary %>% mutate(se = sd/sqrt(n))
stl_clones_percent_summary = select(stl_clones_percent_summary, -c(sd, n))
stl_clones_percent_mean = stl_clones_percent %>% group_by(condition) %>% summarise_each(funs(mean))
stl_clones_percent.m = melt(stl_clones_percent_mean)
stl_clones_percent.m$condition = factor(stl_clones_percent.m$condition, levels = c("stl 18", "stl 7d", "stl 14d"))
stl_clones_percent.m$variable = factor(stl_clones_percent.m$variable, levels = c("FSC", "R2b", "post2b", "unmarked"))
```

```{r}
##Figure 5E:  stl-Gal4 G-TRACE, graph
p=ggplot(stl_clones_percent.m, aes(x=condition, y=value, fill=variable))
p + geom_bar(colour="black", stat = "identity") +
  scale_y_continuous(labels = scales::percent, limits = c(0,1)) +
  scale_x_discrete(labels=c("0 dpts", "7 dpts", "14 dpts")) +
  scale_fill_brewer(
    palette="RdBu",
    labels=c("FSC", "Region 2b", "Posterior to 2b", "Unmarked")
    ) +
  guides(fill=guide_legend(title=NULL)) +
  labs(title = "stl G-TRACE", x=element_blank(), y="Percent") + 
ggsave("stl G-TRACE.pdf", width = 6, height = 3, units = "in")
```

```{r}
##Text only:  mean RFP+ and GFP+ cells in Pdk1 and fax driving G-TRACE
EC_pos %>% group_by(Genotype) %>% summarise_each(funs(mean))
```

```{r}
##Figure 7E:  EC G-TRACE on rich or poor diet, data preparation
EC_GTRACE_diet_percent = cbind(condition = EC_GTRACE_diet[,1], EC_GTRACE_diet[,2:5]/rowSums(EC_GTRACE_diet[,2:5]))
EC_GTRACE_diet_percent_summary = melt(EC_GTRACE_diet_percent) %>% group_by(condition, variable) %>% summarise_each(funs(mean, sd, n()))
EC_GTRACE_diet_percent_summary = EC_GTRACE_diet_percent_summary %>% mutate(se = sd/sqrt(n))
EC_GTRACE_diet_percent_summary = select(EC_GTRACE_diet_percent_summary, -c(sd, n))
EC_GTRACE_diet_percent_mean = EC_GTRACE_diet_percent %>% group_by(condition) %>% summarise_each(funs(mean))
EC_GTRACE_diet_percent.m = melt(EC_GTRACE_diet_percent_mean)
EC_GTRACE_diet_percent.m$condition=factor(EC_GTRACE_diet_percent.m$condition, levels = c("fax 14d", "fax 14dPoor", "Pdk1 14d", "Pdk1 14dPoor"))
EC_GTRACE_diet_percent.m$variable=factor(EC_GTRACE_diet_percent.m$variable, levels = c("FSC", "transient", "EConly", "unmarked"))
```

```{r}
##Figure 7E:  EC G-TRACE on rich or poor diet, graph
p=ggplot(EC_GTRACE_diet_percent.m, aes(x=condition, y=value, fill=variable))
p + geom_bar(colour="black", stat = "identity") +
  scale_y_continuous(labels = scales::percent, limits = c(0,1)) +
  scale_x_discrete(labels=c("Fax 14 dpts\nrich", "Fax 14 dpts\npoor", "Pdk114 dpts\nrich", "Pdk1 14 dpts\npoor")) +
  scale_fill_brewer(
    palette="RdBu",
    labels=c("FSC clone", "Transient clone", "EC cell clone", "No clone")
    ) +
  guides(fill=guide_legend(title=NULL)) +
  labs(title = "EC G-TRACE on rich diet or starved", x=element_blank(), y="Percent") + 
ggsave("EC G-TRACE 14d diet.pdf", width = 6, height = 3, units = "in")
```

```{r}
##Figure 7:  FSC clones in germaria with GFP+ cells adjacent to the Fas3 border with fax driving G-TRACE data preparation
EC_position_fax_percent = data.frame(
  Condition = c("rich diet", "poor diet"),
  Percent = EC_position_fax[,"FSC.clone.on"]/(EC_position_fax[,"FSC.clone.on"] + EC_position_fax[,"no.FSC.clone.on"])
  )
EC_position_fax_percent$Condition = factor(EC_position_fax_percent$Condition, levels = c("rich diet", "poor diet"))
```

```{r}
##Figure 7:  FSC clones in germaria with GFP+ cells adjacent to the Fas3 border with fax driving G-TRACE graph
p=ggplot(EC_position_fax_percent, aes(x=Condition, y=Percent))
p + geom_bar(colour="black", stat = "identity") +
  scale_y_continuous(labels = scales::percent, limits = c(0,0.5)) +
  scale_x_discrete(labels=c("Rich diet", "Poor diet")) +
  guides(fill=guide_legend(title=NULL)) +
  labs(title = "FSC clones in germaria \nwith pEC clones", x=element_blank(), y="Percent") + 
ggsave("Fax G-TRACE GFP+ position.pdf", width = 6, height = 3, units = "in")
```

```{r}
##Figure 7F:  EC G-TRACE conversion screen, data preparation
EC_GTRACE_screen_percent = cbind(condition = EC_GTRACE_screen[,1], EC_GTRACE_screen[,2:5]/rowSums(EC_GTRACE_screen[,2:5]))
EC_GTRACE_screen_percent_summary = melt(EC_GTRACE_screen_percent) %>% group_by(condition, variable) %>% summarise_each(funs(mean, sd, n()))
EC_GTRACE_screen_percent_summary = EC_GTRACE_screen_percent_summary %>% mutate(se = sd/sqrt(n))
EC_GTRACE_screen_percent_summary = select(EC_GTRACE_screen_percent_summary, -c(sd, n))
EC_GTRACE_screen_percent_mean = EC_GTRACE_screen_percent %>% group_by(condition) %>% summarise_each(funs(mean))
EC_GTRACE_screen_percent.m = melt(EC_GTRACE_screen_percent_mean)
EC_GTRACE_screen_percent.m$condition=factor(EC_GTRACE_screen_percent.m$condition, levels = c(
  "Control7d",
  "Control14d",
  "Starved",
  "Sucrose",
  "Chinmo",
  "Foxo",
  "InRdn",
  "Relish",
  "Escargot",
  "Cdk4",
  "Rheb",
  "Toll10B"
  ))
EC_GTRACE_screen_percent.m$variable=factor(EC_GTRACE_screen_percent.m$variable, levels = c("FSC", "transient", "EConly", "unmarked"))
```

```{r}
##Figure 7F:  EC conversion screen
p=ggplot(EC_GTRACE_screen_percent.m, aes(x=condition, y=value, fill=variable))
p + geom_bar(colour="black", stat = "identity") +
  scale_y_continuous(labels = scales::percent, limits = c(0,1)) +
  scale_x_discrete(labels=c(
  "WT Fed\n7d",
  "WT Fed\n14d",
  "WT Stv\n(water)",
  "WT Stv\n(sucrose)",
  "Chinmo\nRNAi",
  "Foxo\nRNAi",
  "InR\n[DN]",
  "Relish\nCA",
  "Escargot\nRNAi",
  "Cdk4\nOE",
  "Rheb\nRNAi",
  "Toll\n[10B]"
  )) +
  scale_fill_brewer(
    palette="RdBu",
    labels=c("FSC clone", "Transient clone", "EC clone", "No clone")
    ) +
  guides(fill=guide_legend(title=NULL)) +
  labs(title = "Escort Cell Conversion Screen", x=element_blank(), y="Percent") + 
ggsave("EC G-TRACE screen.pdf", width = 8.5, height = 5, units = "in")
```

```{r}
##Figure S5M:  EC G-TRACE on rich diet, data preparation
EC_GTRACE_rich_percent = cbind(condition = EC_GTRACE_rich[,1], EC_GTRACE_rich[,2:5]/rowSums(EC_GTRACE_rich[,2:5]))
EC_GTRACE_rich_percent_summary = melt(EC_GTRACE_rich_percent) %>% group_by(condition, variable) %>% summarise_each(funs(mean, sd, n()))
EC_GTRACE_rich_percent_summary = EC_GTRACE_rich_percent_summary %>% mutate(se = sd/sqrt(n))
EC_GTRACE_rich_percent_summary = select(EC_GTRACE_rich_percent_summary, -c(sd, n))
EC_GTRACE_rich_percent_mean = EC_GTRACE_rich_percent %>% group_by(condition) %>% summarise_each(funs(mean))
EC_GTRACE_rich_percent.m = melt(EC_GTRACE_rich_percent_mean)
EC_GTRACE_rich_percent.m$condition=factor(EC_GTRACE_rich_percent.m$condition, levels = c("fax 18", "fax 7d", "fax 14d", "Pdk1 18", "Pdk1 7d", "Pdk1 14d"))
EC_GTRACE_rich_percent.m$variable=factor(EC_GTRACE_rich_percent.m$variable, levels = c("FSC", "transient", "EConly", "unmarked"))
```

```{r}
##Figure S5M:  EC G-TRACE on rich diet, graph
p=ggplot(EC_GTRACE_rich_percent.m, aes(x=condition, y=value, fill=variable))
p + geom_bar(colour="black", stat = "identity") +
  scale_y_continuous(labels = scales::percent, limits = c(0,1)) +
  scale_x_discrete(labels=c("Fax\n0 dpts", "Fax\n7 dpts", "Fax\n14 dpts", "Pdk1\n0 dpts", "Pdk1\n7 dpts", "Pdk1\n14 dpts")) +
  scale_fill_brewer(
    palette="RdBu",
    labels=c("FSC clone", "Transient clone", "EC clone", "No clone")
    ) +
  guides(fill=guide_legend(title=NULL)) +
  labs(title = "EC G-TRACE", x=element_blank(), y="Percent") + 
ggsave("EC G-TRACE.pdf", width = 6, height = 6, units = "in")
```

```{r}
##Figure S5O:  Comparison of Drivers with G-TRACE, data preparation
Drivers_percent = cbind(Driver = Drivers[,1], Drivers[,2:6]/rowSums(Drivers[,2:6]))
Drivers_percent_summary = melt(Drivers_percent) %>% group_by(Driver, variable) %>% summarise_each(funs(mean, sd, n()))
Drivers_percent_summary = Drivers_percent_summary %>% mutate(se = sd/sqrt(n))
Drivers_percent_summary = select(Drivers_percent_summary, -c(sd, n))
Drivers_percent_mean = Drivers_percent %>% group_by(Driver) %>% summarise_each(funs(mean))
Drivers_percent.m = melt(Drivers_percent_mean)
Drivers_percent.m$Driver=factor(Drivers_percent.m$Driver, levels = c(
  "Fax",
  ".13C06",
  "c587",
  "Wnt4",
  "Stl"
  ))
Drivers_percent.m$variable=factor(Drivers_percent.m$variable, levels = c("transient", "full", "mosaic", "EConly", "unmarked"))
```

```{r}
##Figure S5O:  Driver graph
p=ggplot(Drivers_percent.m, aes(x=Driver, y=value, fill=variable))
p + geom_bar(colour="black", stat = "identity") +
  scale_y_continuous(labels = scales::percent, limits = c(0,1)) +
  scale_x_discrete(labels=c(
  "Fax",
  "13C06",
  "c587",
  "Wnt4",
  "Stl"
  )) +
  scale_fill_brewer(
    palette="YlGnBu",
    labels=c("FC clone", "FSC clone (full)", "FSC clone (mosaic)", "Escort cell clone", "No clone")
    ) +
  guides(fill=guide_legend(title=NULL)) +
  labs(title = "Gal4 Driver comparison", x=element_blank(), y="Percent") + 
ggsave("Drivers.pdf", width = 8.5, height = 5, units = "in")
```

```{r}
##Figure S9G:  Fax-GFP intensity in rich and poor diets, data preparation
faxGFP_Int_summary = faxGFP_Int %>% group_by(condition) %>% summarise(
  mean = mean(mean.intensity),
  sd = sd(mean.intensity),
  min = mean-sd,
  max = mean + sd
)
faxGFP_Int_summary
faxGFP_Int$condition = factor(faxGFP_Int$condition, levels = c("faxR", "faxP"))
```

```{r}
##Figure S9G:  Fax-GFP intensity in rich and poor diets, graph
p = ggplot(faxGFP_Int)
p + geom_boxplot(aes(x = condition, y = mean.intensity), colour = "black", fill = "light grey") + 
  geom_point(aes(x = condition, y = mean.intensity), size = 3)  +
  scale_x_discrete(labels=c("Rich diet", "Poor diet")) +
  guides(fill=guide_legend(title=NULL)) +
  labs(title = "Fax-GFP intensity", x=element_blank(), y="Arbitrary Units") + 
ggsave("Fax-GFP intensity boxplot.pdf", width = 6, height = 3, units = "in")
```

```{r}
##Figure S9D:  Fax-Gal4 expression in Fas3+ cells in rich and poor diet
faxGal4_Exp_RFP$diet = factor(faxGal4_Exp_RFP$diet, levels = c("rich diet", "poor diet"))
p = ggplot(faxGal4_Exp_RFP, aes(x = diet, y = Fas3))
p + geom_boxplot(color = "blue") + 
  geom_jitter(height = 0.05)
ggsave("FaxGal4 expression diet.pdf")
```

```{r}
##Figure S9A:  Supplemental EC conversion data, data analysis
ECcon_Supp_percent = cbind(condition = ECcon_Supp[,1], ECcon_Supp[,-1]/rowSums(ECcon_Supp[-1]))
ECcon_Supp_percent_summary = melt(ECcon_Supp_percent) %>% group_by(condition, variable) %>% summarise_each(funs(mean, sd, n()))
ECcon_Supp_percent_summary = ECcon_Supp_percent_summary %>% mutate(se = sd/sqrt(n))
ECcon_Supp_percent_summary = select(ECcon_Supp_percent_summary, -c(sd, n))
ECcon_Supp_percent_mean = ECcon_Supp_percent %>% group_by(condition) %>% summarise_each(funs(mean))
ECcon_Supp_percent.m = melt(ECcon_Supp_percent_mean)
ECcon_Supp_percent.m$condition = factor(ECcon_Supp_percent.m$condition, levels = c("Control", "Starved", "Sucrose", "ConTempShift", "StvTempShift"))
ECcon_Supp_percent.m$variable = factor(ECcon_Supp_percent.m$variable, levels = c("FSC", "transient", "EConly", "unmarked"))
```

```{r}
##Figure S9A:  EC conversion data with G-TRACE, bar graph
p=ggplot(ECcon_Supp_percent.m, aes(x=condition, y=value, fill=variable))
p + geom_bar(colour="black", stat = "identity") +
  scale_x_discrete(labels=c(
  "Rich diet",
  "Stv (water)",
  "Stv (suc)",
  "18 rich diet",
  "18 stv",
  "sucrose"
  ))  +
  scale_y_continuous(labels = scales::percent, limits = c(0,1)) +
  scale_fill_brewer(palette="YlGnBu") +
  labs(title = "Escort Cell G-TRACE in fed and starved consitions", x=element_blank(), y="Percent") 
ggsave("EC conversion.pdf", width = 8.5, height = 5, units = "in")
```

```{r}
##G-TRACE p values
EC_GTRACE_diet_pValueData = EC_GTRACE_diet_percent %>% mutate(TotalFC = transient + FSC) %>% select(condition, TotalFC)
pairwise.t.test(EC_GTRACE_diet_pValueData$TotalFC, EC_GTRACE_diet_pValueData$condition, p.adjust.method = "none")
EC_GTRACE_screen_pValueData = EC_GTRACE_screen_percent %>% mutate(TotalFC = transient + FSC) %>% select(condition, TotalFC)
pairwise.t.test(EC_GTRACE_screen_pValueData$TotalFC, EC_GTRACE_screen_pValueData$condition, p.adjust.method = "none")
ECcon_Supp_pValueData = ECcon_Supp_percent %>% mutate(TotalFC = transient + FSC) %>% select(condition, TotalFC)
pairwise.t.test(ECcon_Supp_pValueData$TotalFC, ECcon_Supp_pValueData$condition, p.adjust.method = "none")
```
