# Supplementary material for: A single-cell atlas and lineage analysis of the adult Drosophila ovary
Source: Nat Commun. 2020 Nov 6;11:5628. doi: 10.1038/s41467-020-19361-0 (PMC7648648; doi:10.1038/s41467-020-19361-0)
Supplement: Supplementary file 14 — Supplementary software [file 41467_2020_19361_MOESM14_ESM.zip › Supplementary software/Supplementary software, file 4.R]

#Rust et al., 2020 "A Single-Cell Atlas and Lineage Analysis of the Adult Drosophila Ovary"
#SCENIC analysis of adult Drosophila ovary
#this script provides an overview of SCENIC analysis of adult Drosophila ovary datasets
#please contact Katja Rust (Katja.Rust@ucsf.edu) or Todd Nystul (Todd.Nystul@ucsf.edu) for questions

library(Seurat)
library(SCENIC)
library(AUCell)
library(RcisTarget)
library(SCopeLoomR)
options(width=200)

#create loom file
ifnb.list <- SplitObject(tenx, split.by = "dataset")
datasetX <- ifnb.list$datasetX

datasetX <- FindVariableFeatures(datasetX)
datasetX <- ScaleData(datasetX)
datasetX@meta.data$orig.ident <- datasetX@active.ident
loom <- as.loom(datasetX)
init_global_meta_data(loom = loom, loom.spec.version = 2)
convert_to_loom_v3_spec(loom)
seurat.umap <- Embeddings(object =datasetX[["umap"]])
add_embedding(loom=loom, embedding= seurat.umap, name="seurat.umap", is.default = T)

add_clustering(
  loom = loom,
  group = "datasetX",
  name = "datasetX Active Ident",
  clusters = datasetX@active.ident
)

close_loom(loom)

#run SCENIC workflow
exprMat <- get_dgem(loom)
scenicOptions <- initializeScenic(org="dmel", dbDir="SCENIC", nCores=10)
saveRDS(scenicOptions, file="datasetX/int/scenicOptions.Rds") 

genesKept <- geneFiltering(exprMat, scenicOptions)
exprMat_filtered <- exprMat[genesKept, ]
runCorrelation(exprMat_filtered, scenicOptions)
exprMat_filtered_log <- log2(exprMat_filtered+1) 
runGenie3(exprMat_filtered_log, scenicOptions)

exprMat_log <- log2(exprMat+1)
runSCENIC_1_coexNetwork2modules(scenicOptions)
org <- "dmel"
dbs <- defaultDbNames[[org]]
runSCENIC_2_createRegulons(scenicOptions)

scenicOptions@settings$defaultTsne$perpl <- 50

cellInfo<- data.frame(seuratCluster=Idents(datasetX))
nGene <- datasetX@meta.data$nFeature_RNA
nGene <- as.data.frame(nGene)
nUMI <- datasetX@meta.data$nCount_RNA
nUMI <- as.data.frame(nUMI)
cellInfo["nGene"] <- nGene
cellInfo["nUMI"] <- nUMI
names(cellInfo)[1] <- "CellType"

runSCENIC_3_scoreCells(scenicOptions, exprMat_log)

logMat <- log2(exprMat+1)
aucellApp <- plotTsne_AUCellApp(scenicOptions, logMat)
savedSelections <- shiny::runApp(aucellApp)
newThresholds <- savedSelections$thresholds
scenicOptions@fileNames$int["aucell_thresholds",1] <- "int/newThresholds2.Rds"
saveRDS(newThresholds, file=getIntName(scenicOptions, "aucell_thresholds"))
saveRDS(scenicOptions, file="int/scenicOptions.Rds") 

runSCENIC_4_aucell_binarize(scenicOptions)

regulonActivity_byCellType <- sapply(split(rownames(cellInfo), cellInfo$CellType),
                                     function(cells) rowMeans(getAUC(regulonAUC)[,cells]))
regulonActivity_byCellType_Scaled <- t(scale(t(regulonActivity_byCellType), center = T, scale=T))
topRegulators <- reshape2::melt(regulonActivity_byCellType_Scaled)
colnames(topRegulators) <- c("Regulon", "seuratCluster", "RelativeActivity")
topRegulators <- topRegulators[which(topRegulators$RelativeActivity>0),]

library(pheatmap)

minPerc <- .7
binaryRegulonActivity <- loadInt(scenicOptions, "aucell_binary_nonDupl")
cellInfo_binarizedCells <- cellInfo[which(rownames(cellInfo)%in% colnames(binaryRegulonActivity)),, drop=FALSE]
regulonActivity_byCellType_Binarized <- sapply(split(rownames(cellInfo_binarizedCells), cellInfo_binarizedCells$CellType), 
                                               function(cells) rowMeans(binaryRegulonActivity[,cells, drop=FALSE]))
binaryActPerc_subset <- regulonActivity_byCellType_Binarized[which(rowSums(regulonActivity_byCellType_Binarized>minPerc)>0),]
pheatmap::pheatmap(regulonActivity_byCellType_Binarized, # fontsize_row=5, 
                   color = colorRampPalette(c("lightblue","white","magenta"))(100), breaks=seq(0, 1, length.out = 100),
                   cluster_rows = F, cluster_cols = F, border_color=NA)

#please refer to https://github.com/aertslab/SCENIC for more information on how to explore the dataset with SCENIC
