# Supplementary material for: A single-cell atlas and lineage analysis of the adult Drosophila ovary
Source: Nat Commun. 2020 Nov 6;11:5628. doi: 10.1038/s41467-020-19361-0 (PMC7648648; doi:10.1038/s41467-020-19361-0)
Supplement: Supplementary file 14 — Supplementary software [file 41467_2020_19361_MOESM14_ESM.zip › Supplementary software/Supplementary software, file 3.R]

#Rust et al., 2020 "A Single-Cell Atlas and Lineage Analysis of the Adult Drosophila Ovary"
#Monocle analysis
#This script provides an overview of batch correction and workflow in Monocle3
#please contact Katja Rust (Katja.Rust@ucsf.edu) or Todd Nystul (Todd.Nystul@ucsf.edu) for questions


library(Seurat)
library(monocle3)

#create a CellDataSet from a Seurat object
exprs<- GetAssayData(seur_ob, slot="counts",assay = "RNA")
pheno.data = seur_ob@meta.data
genes <- data.frame(gene_short_name = rownames(exprs))
rownames(genes) <- rownames(exprs)
cds <- new_cell_data_set(exprs,
                         cell_metadata = pheno.data,
                         gene_metadata = genes)
cds=preprocess_cds(cds, num_dim=20)
plot_pc_variance_explained(cds)

#run batch correction
cds = align_cds(cds, num_dim = 15, alignment_group = "dataset",alignment_k = 20)
cds = reduce_dimension(cds)
plot_cells(cds, color_cells_by="dataset", label_cell_groups=FALSE, cell_size = 1)

#run Monocle3
cds <- cluster_cells(cds)
plot_cells(cds, label_cell_groups=FALSE, cell_size = 5)
cds <- learn_graph(cds) 
plot_cells(cds, label_cell_groups=FALSE, cell_size = 1)
cds<-order_cells(cds)
plot_cells(cds,color_cells_by="pseudotime",cell_size=5, label_roots = F, label_leaves = F)

#identify genes differentially regulated in pseudotime
pr_test_res <- graph_test(cds,  neighbor_graph="principal_graph", cores=10)
pr_deg_ids <- row.names(subset(pr_test_res, q_value < 0.05))
gene_module_df <- find_gene_modules(cds[pr_deg_ids,], resolution=0.001)
names(gene_module_df)[1] <- "gene_short_name"
pr_merge <- merge(pr_test_res, modules, by = "gene_short_name")

#please refer to https://cole-trapnell-lab.github.io/monocle3/ for more information on how to explore Monocle3 objects
